# Supplementary material for: Dissecting RNA selectivity mediated by tandem RNA-binding domains
Source: J Biol Chem. 2025 Mar 20;301(5):108435. doi: 10.1016/j.jbc.2025.108435 (PMC12136788; doi:10.1016/j.jbc.2025.108435)
Supplement: Supplementary Data 1 [file mmc3.xlsx]

## Sheet: Legend
These are the FP data presented in this manuscript, each figure is indicated in the tabs.
Note that FPs in the main figures to cognate oligos have been normalized to min and max for presenting different conditions on the same plot.

## Sheet: Figure 4A-MSI1 FP
Concentration (nM)	RRM1			RRM2
0.169351	9.8618e-15	3.06834	0	7.09939	3.33333	6.41026
0.508053	7.77238	0.348675	23.5556	22.7181	11.9136	9.16667
1.52416	0	2.30126	0.962963	7.23462	28.0247	7.82051
4.57247	1.8737	0	0.296296	0	0	0
13.7174	31.6447	24.1283	29.7778	11.7647	8.45679	10.7051
41.1523	47.467	41.6318	47.3333	6.82894	5.55556	11.4744
123.457	64.7467	58.0195	65.1111	11.2914	8.08642	19.359
370.37	77.0992	69.2469	73.6296	26.572	16.7901	22.5641
1111.11	90.7703	80.8229	91.2593	29.9527	27.1605	39.9359
3333.33	95.3505	85.9135	92.3704	44.4219	49.8148	56.6026
10000	100	100	100	73.9013	72.0988	79.5513
Concentration (nM)	FL
0.025403	0	21.7294	5.16129
0.076208	0.943693	2.10573	0
0.228624	0.188739	0	2.53456
0.685871	2.61088	7.8405	9.26267
2.05761	18.5278	23.9247	30.9677
6.17284	48.7889	61.7384	70.4608
18.5185	76.4391	92.1147	82.9032
55.5556	85.2469	99.328	87.235
166.667	91.9786	100	93.6406
500	95.313	99.9552	100
1500	100	98.2975	97.5115

## Sheet: Figure 4B-MSI2 FP
Concentration (nM)	RRM1			RRM2
0.169351	0	0	4.84581	1.96382	2.77918	5.61983
0.508053	1.14108	0.585106	0	1.91214	1.61698	5.61983
1.52416	4.35685	2.18085	24.141	0.516796	0	5.61983
4.57247	21.7324	13.4043	7.92952	1.39535	2.93077	0
13.7174	42.3237	36.8617	53.3921	0	4.19404	1.81818
41.1523	59.3361	57.766	77.533	0.981912	1.86963	3.80165
123.457	72.0436	71.9681	77.1806	4.75452	0.85902	7.52066
370.37	86.8776	80.3723	89.4273	4.5478	6.36685	11.405
1111.11	95.9025	91.5957	92.9515	9.50904	12.6326	15.7025
3333.33	96.9917	100	96.2996	18.7597	13.8454	18.1818
10000	100	96.383	100	30.2842	24.6084	32.8926
Concentration (nM)	FL
0.025403	0	0.720339	18.2551
0.076208	2.38585	0	0
0.228624	8.88523	4.66102	13.8563
0.685871	24.8046	13.8136	15.3226
2.05761	61.8675	48.4322	60.7038
6.17284	97.3262	89.2797	88.7097
18.5185	93.3361	96.4831	95.088
55.5556	94.4879	93.5169	89.5161
166.667	97.6553	95.1695	97.7273
500	100	100	99.0469
1500	99.6709	99.8305	100

## Sheet: Figure 4C-MSI1 UAG FP
Concentration (nM)	UAG UAG			UAG
0.0338702	5.13082	0	0	5.80087	6.54206	0.545207
0.101611	0	0.037037	1.39807	0	0	10.5407
0.304832	1.35916	2.14815	3.17743	4.41558	0.623053	0
0.914495	4.85899	3.48148	5.89731	1.47186	1.55763	2.86234
2.74348	14.1352	12.1111	16.8531	6.75325	8.51506	8.72331
8.23045	32.5178	30.7407	46.1617	9.00433	17.134	24.8069
24.6914	69.2491	65.5556	73.2842	17.4026	9.65732	48.1599
74.0741	96.3982	92.4444	87.697	29.6104	30.1142	75.1022
222.222	100	99.1111	93.9502	55.8442	71.3396	79.6456
666.667	95.141	100	98.0681	80.1732	98.6501	94.9568
2000	96.1264	95.9259	100	100	100	100

## Sheet: Figure 4D-MSI1 Swap UAG FP
Concentration (nM)	UAG UAG			UAG
0.0338702	12.2426	5.63867	3.48771	16.7028	51.1401	33.2574
0.101611	0	0	0	0	0	11.3895
0.304832	6.95604	7.19217	8.34763	26.0304	10.4235	19.1344
0.914495	6.28826	1.72612	1.14351	17.1367	16.9381	0
2.74348	24.6522	21.2888	17.6101	26.4642	19.2182	14.123
8.23045	54.9249	44.8216	46.5409	42.0824	8.79479	16.4009
24.6914	84.5854	78.2509	75.5289	33.1887	43.3225	15.0342
74.0741	92.9883	93.2106	87.0212	27.115	12.0521	18.2232
222.222	100	91.7146	99.028	57.9176	48.8599	41.0023
666.667	98.6644	100	100	91.1063	84.0391	81.549
2000	88.4808	88.6651	88.7364	100	100	100

## Sheet: Figure 5A-UNK posFP
Concentration (nM)	CCC UAG AUA			UAG AUA			CCC UAG			UAG
0.0846754	0	0	0.923788	0.0852515	0	1.28568	2.47604	0	2.05096	1.19185	0	4.09699
0.254026	0.631751	1.35218	0	0	0.174178	0	0	0.486717	0	0	0.640512	0.41806
0.762079	2.56776	2.479	2.98131	0.660699	0.500762	1.56897	0.379393	0.446157	3.19039	3.61399	0.680544	0
2.28624	5.48196	3.83118	2.30947	2.55754	1.82887	2.57137	2.9353	0.101399	0.435053	1.92234	0.800641	1.54682
6.85871	17.4648	9.93649	8.90195	8.18414	7.16307	8.34604	4.89217	4.23849	4.53698	8.65052	7.28583	5.89465
20.5761	32.4231	19.914	23.0317	19.8423	18.1581	18.8276	11.9409	8.92314	9.71618	14.4944	8.68695	10.7441
61.7284	55.7571	43.4542	44.7827	44.8423	38.6675	40.2266	28.9537	23.8897	22.7263	15.9554	19.5356	21.5301
185.185	76.7475	69.1047	70.1029	70.6948	65.9046	65.0904	53.1749	43.9262	44.479	28.2584	39.3515	43.7291
555.556	90.3403	87.6869	85.8493	89.3649	85.3255	85.8139	79.5527	72.0341	72.5088	52.2107	69.6557	69.4398
1666.67	98.0232	95.2879	96.7038	97.7621	94.7529	94.8791	93.3307	90.6104	91.3404	90.8112	88.791	88.6288
5000	100	100	100	100	100	100	100	100	100	100	100	100

## Sheet: Figure 5B-UNK Swap posFP
Concentration (nM)	CCC UAG AUA			UAG AUA			CCC UAG			UAG
0.0338702	3.86293	6.77695	6.53487	4.10959	6.8746	4.63787	15.1404	5.00532	12.9832	16.3265	43.6409	22.4344
0.101611	0	1.60085	0	1.44597	2.03692	1.65184	21.0012	5.6443	7.73043	0	14.2145	5.96659
0.304832	3.23988	0	3.29489	0	2.4825	3.62135	0	0.212993	20.1189	1.27551	28.1796	13.3652
0.914495	2.18069	3.09498	2.47117	3.50076	0	0	11.5995	0	0	13.7755	11.4713	0
2.74348	3.5514	5.17609	1.26304	4.87062	3.69192	5.52732	17.094	1.38445	4.36075	14.7959	7.98005	8.11456
8.23045	1.99377	5.76307	3.56947	5.40335	6.42903	3.87548	13.5531	5.32481	19.227	17.3469	0	9.06921
24.6914	7.60125	8.96478	5.10708	9.96956	9.67537	5.59085	21.978	9.26518	4.65808	23.9796	10.9726	6.68258
74.0741	20.81	21.1313	16.0351	23.3638	17.823	16.582	24.5421	14.9095	9.01883	22.449	32.1696	18.3771
222.222	54.2056	51.0139	41.7902	60.3501	45.0668	43.7103	64.9573	41.1076	31.3181	45.4082	41.8953	29.5943
666.667	91.7134	82.8709	76.3866	91.3242	75.3024	77.0013	93.6508	71.3525	76.5114	81.8878	71.5711	60.3819
2000	100	100	100	100	100	100	100	100	100	100	100	100

## Sheet: Figure 5C-UNK Dual posFP
Concentration (nM)	CCC UAG AUA			UAG AUA			CCC UAG			UAG
0.0338702	2.43218	4.09234	3.98773	13.7949	12.0662	6.87324	22.7468	5.15625	2.53789	31.8862	36.4121	28.8889
0.101611	0.748363	3.25289	1.32924	3.64394	0	0	16.166	0	0	10.0299	0	0
0.304832	1.26286	4.09234	6.64622	5.36179	8.2221	8.56338	24.5351	5.9375	5.816	32.485	25.0444	43.0769
0.914495	0	0	0.204499	0	0.427122	11.662	0	3.51562	1.33944	0	9.76909	17.094
2.74348	3.69504	2.36097	0	5.15357	4.85852	2.8169	21.4592	4.84375	4.33557	20.3593	13.1439	35.5556
8.23045	12.348	6.13851	6.44172	11.2962	10.2509	4.90141	21.1016	9.0625	5.78075	25.8982	34.8135	32.6496
24.6914	16.2769	8.81427	7.97546	11.0359	3.8441	17.1831	25.4649	9.14062	6.45048	22.006	28.2416	36.9231
74.0741	32.7877	22.1931	20.2454	17.4388	18.8468	20.1127	25.608	12.6562	7.29644	20.3593	21.8472	42.3932
222.222	25.9588	47.4292	48.0573	42.0094	42.4987	40.8451	43.6338	34.6094	2.29115	43.2635	59.5027	67.5214
666.667	79.6071	82.8437	92.9448	73.3472	74.5328	73.4648	72.8183	81.1719	24.8854	61.5269	90.4085	87.6923
2000	100	100	100	100	100	100	100	100	100	100	100	100

## Sheet: Supp. Figure 4A-MSI1 polyN FP
Concentration (nM)	RRM1			RRM2
0.169351	30.8	26.85	27	25.8	23.8	31.6
0.508053	32.4	29.5	26.7	30.05	30.05	29.1
1.52416	30.8	26.95	22.5	30.45	33.25	31.7
4.57247	19.55	18.15	14.75	26.35	27.35	26.4
13.7174	33.75	27.5	21.7	36.15	37.75	39.25
41.1523	28.95	26.45	19.05	34.9	34	33.7
123.457	35.85	30.75	25.2	32.9	34.25	35.6
370.37	43	34.6	32.4	33.05	35	35.05
1111.11	55.95	48.5	45.05	37.55	40.25	38.85
3333.33	59.75	53.85	48.05	43.25	40.15	42.4
10000	69.9	75.4	58	50.5	48.25	55.55
Concentration (nM)	MSI1
0.025403	50.2	50.7	32.85
0.076208	57.05		36.1		omitted outlier replicate.
0.228624	67.3	33.7	43.25
0.685871	42.05	30.7	34.1
2.05761	53	31.2	52.75
6.17284	67.75	28.2	39.3
18.5185	72.2	36.7	55.55
55.5556	82.1	44.4	66.5
166.667	100.9	59.8	81.65
500	128.75	67.45	104.65
1500	150.55	72.55	116.1

## Sheet: Supp. Figure 4B-MSI2 polyN FP
Concentration (nM)	RRM1			RRM2
0.169351	34.2	31.95	32.35	30.9	34.25	35.15
0.508053	34.85	31.6	31.8	30.55	32.5	32.55
1.52416	31.55	29.15	31.45	33.05	32.4	32.9
4.57247	33.75	31.85	28.45	27.75	30.7	31
13.7174	34.5	33.45	33.05	34.7	31.05	30.1
41.1523	38.7	40.7	40.1	35.3	31.85	28.3
123.457	45.05	44	46.3	33.45	31.8	29.5
370.37	53.2	51.05	50.3	35.9	34.6	29.85
1111.11	70.05	70.35	61	33	32.3	29.05
3333.33	85.55	83	80.15	35.55	33.55	32.05
10000	103.15	105.15	95.6	32.25	28.55	29.1
Concentration (nM)	MSI2
0.025403	29.25	20.9	32.4
0.076208	24	16.05	7.15
0.228624	26	19.95	18.2
0.685871	21.3	13.7	16.85
2.05761	23.55	22.6	25.05
6.17284	32.2	21.85	26.6
18.5185	30.35	25.6	28.35
55.5556	35.7	24.55	33.15
166.667	43.4	32.3	39.3
500	55.9	42.15	48.8
1500	58.2	40.5	48.15

[truncated: 2 more sheets: Supp. Figure 4C-UNK polyN FP, Supp. Figure 5A-UNK Sec. FP]
