# Supplementary material for: Dissecting RNA selectivity mediated by tandem RNA-binding domains
Source: J Biol Chem. 2025 Mar 20;301(5):108435. doi: 10.1016/j.jbc.2025.108435 (PMC12136788; doi:10.1016/j.jbc.2025.108435)
Supplement: Supplementary Data 2 [file mmc4.zip › jbc_108435_mmc4.txt]

oligo	sequence	set	gene	peak_origin	sequence_orgin	mutant_type	dup_status	basename	num_TAGs	num_TTTs	num_TTAs	has_TAG	rvalue
100006237_100006726_2590_CDS_ENSG00000158417_ENST00000289371|human|control|control	AGTGCGGGGATCTTTATTCTCATAAAACAAAGCAGCATTCAAACCCTGCTGTGCAAATTCTACAATAATAGCCTTTGCTCGCTCCTCAAATTCATCTTTTGTATTCTTTTTCTGCTTCTT	ctrl_hu	ENSG00000158417	human	human	control	FALSE	100006237_100006726_2590_CDS_ENSG00000158417_ENST00000289371	1	4	1	TRUE	0.991442359060213
100011793_100013483_2660_CDS_ENSMUSG00000023026_ENSMUST00000100203|mouse|control|control	CACAATGCGCTCGTCATAAAACACAGACACAGAAAACACAGCAATTCTTCCTCGATAGACGGTCTTTATGGACTCCACAGCCAATCCAGTAGCAACAATGTCATCGGCGTTATGTCTTCG	ctrl_mus	ENSMUSG00000023026	mouse	mouse	control	FALSE	100011793_100013483_2660_CDS_ENSMUSG00000023026_ENSMUST00000100203	2	1	2	TRUE	1.24539811488643
100033694_100036846_4142_CDS_ENSMUSG00000023026_ENSMUST00000100203|mouse|control|control	CCGTTCCACAAGACGGACCCTGTCATGTCTCAGCGACTTCAGATCCACATACACAGTTGTTGGATCCGGCCCTGAGGTTCCCTGTAAACATATTGCTACATTGACTCTGGATCCAAAAGT	ctrl_mus	ENSMUSG00000023026	mouse	mouse	control	FALSE	100033694_100036846_4142_CDS_ENSMUSG00000023026_ENSMUST00000100203	0	0	0	FALSE	0.817098428920229
100036852_100040021_4268_CDS_ENSMUSG00000023026_ENSMUST00000100203|mouse|control|control	ATTCACCCAGATCTCTCCCAGGTGAGAGTCTCCAACAGGTCCTTTGGTCTCAGGATTGACAATAACTACTTTTACTCCAGGTAAGATCTTTCCAGATTCAGAAAGCAGGAGGCTCTGGGG	ctrl_mus	ENSMUSG00000023026	mouse	mouse	control	FALSE	100036852_100040021_4268_CDS_ENSMUSG00000023026_ENSMUST00000100203	0	3	1	FALSE	1.48486977448448
100042488_100045678_4628_CDS_ENSMUSG00000023026_ENSMUST00000100203|mouse|control|control	CAGGGCTTCCTGTTCAGAGCCGCATAGTTCCACAACGACCACCAGCAAGTTGGTCCACGTGAACACAGCACATTCAGCAATGCTCCTGTGGACGCGGGACACGGAGGTCTCTATATCGAT	ctrl_mus	ENSMUSG00000023026	mouse	mouse	control	FALSE	100042488_100045678_4628_CDS_ENSMUSG00000023026_ENSMUST00000100203	1	0	0	TRUE	0.446089863593649
10008422_10008542_665_CDS_ENSG00000115750_ENST00000263663|human|control|control	GCTGACGGGGAAAGGTTTTCGAGTGTGGATGTCAGACTGAGACTCCGCTCCACTTTCAAGAAAAGGAGGACAGCTGACATCACTTAGCAGCTCAGGCTCACTAGCCCAGTCTGAATGACT	ctrl_hu	ENSG00000115750	human	human	control	FALSE	10008422_10008542_665_CDS_ENSG00000115750_ENST00000263663	2	2	1	TRUE	0.62657203259141
100119613_100119733_569_CDS_ENSG00000154174_ENST00000284320|human|control|control	ACTCCACAGGTATATGGCACCCGCGCCCAGCAGCAGGGGTGCCCCGACCGCCAGAGCCAGCTGCCATCGCGGCAGCCCCCCCGTGCCCGGGCCCGCAGTCCCGCCGCCGCCCACCCCACT	ctrl_hu	ENSG00000154174	human	human	control	FALSE	100119613_100119733_569_CDS_ENSG00000154174_ENST00000284320	0	0	0	FALSE	0
100120078_100120198_104_5pUTR_ENSG00000154174_ENST00000284320|human|control|control	CCTTTTTCTTTCTTTTCGCCCCGCTGCTGTTCGGGAGATGGACTTCTGGAGTCCCCGTCGTAGCTGGTGTTGTCCCCTCTACCTTCAGGAAAGAAGGGCAGATGGCCCTCTTGCCTACTG	ctrl_hu	ENSG00000154174	human	human	control	FALSE	100120078_100120198_104_5pUTR_ENSG00000154174_ENST00000284320	1	3	0	TRUE	0.635618810879994
100153759_100153879_149_5pUTR_ENSG00000125304_ENST00000376387|human|control|control	CCGGCAGCCTCGCGCTCATGATAGTTGTTTCGGGGAAAGGGCAATCAAACCTAGGGGGTCAAGAGGGAAGGAGGGGTGGGGAGTCTCGGAGACGACTACAAGGCCGCCAGAGATAAAGGA	ctrl_hu	ENSG00000125304	human	human	control	FALSE	100153759_100153879_149_5pUTR_ENSG00000125304_ENST00000376387	2	1	0	TRUE	2.21526078062673
100201843_100201963_4378_CDS_ENSMUSG00000052727_ENSMUST00000064762|mouse|control|control	AGAAACTGGGCTTTCTCTGTCTGGGAAGCCCTGCTTTCCATTCTTCCCTTCAAAGGGGCTTTCGGAACGTCTGCCAAGAACCTTGCTATCAGCACTCAGGAAGTCTTCATATGGGGACTC	ctrl_mus	ENSMUSG00000052727	mouse	mouse	control	FALSE	100201843_100201963_4378_CDS_ENSMUSG00000052727_ENSMUST00000064762	0	3	0	FALSE	0.647609782654197
100203277_100203397_2944_CDS_ENSMUSG00000052727_ENSMUST00000064762|mouse|control|control	GGCACTCCCGCTCGCATTGTCTTCCCCGTCCTCTTCCGGTTCCTCAGCCTCCTCAGTTTCCGCCTTCTCTTCGTAGTCTCCGGTCTCTGAGGATTCTTCAAAACCAGCTCCTTCATCTTC	ctrl_mus	ENSMUSG00000052727	mouse	mouse	control	FALSE	100203277_100203397_2944_CDS_ENSMUSG00000052727_ENSMUST00000064762	1	1	0	TRUE	0.577173113789307
100204454_100204574_1612_CDS_ENSG00000125304_ENST00000376387|human|control|control	CTTAAAACCAAAGTATGCACCAATAAACGTCAGAGGCACAGATATGCAGAACCAAAGGGCCAATATGGCAACCAGTGTCCCAAAAGGAATAGCTGCTGAAGATCCTTCTCCCCAGAGGAT	ctrl_hu	ENSG00000125304	human	human	control	FALSE	100204454_100204574_1612_CDS_ENSG00000125304_ENST00000376387	1	0	1	TRUE	1.55232281007115
100204466_100206563_1624_CDS_ENSG00000125304_ENST00000376387|human|control|control	AATGGCATTCTTCTTAAAACCAAAGTATGCACCAATAAACGTCAGAGGCACAGATATGCAGAACCAAAGGGCCAATATGGCAACCAGTGTCCCAAAAGGAATAGCTGCTGAAGATCCTTC	ctrl_hu	ENSG00000125304	human	human	control	FALSE	100204466_100206563_1624_CDS_ENSG00000125304_ENST00000376387	1	0	1	TRUE	1.20167661904095
100315748_100315868_169_5pUTR_ENSG00000162688_ENST00000361915|human|control|control	GCTGCCCAGCCTCGCACAGAAGCCGCAGCCCAAGGAGGGCCGGGCGCCGTGAAGGGCAAAGGGAGGGGCGGCGAGCGACCGGGGCAGCGCCGAGGCAGCTGGGTGAGAAGCAGGCAGAGT	ctrl_hu	ENSG00000162688	human	human	control	FALSE	100315748_100315868_169_5pUTR_ENSG00000162688_ENST00000361915	0	0	0	FALSE	1.3181679871231
100336325_100340262_1318_CDS_ENSG00000162688_ENST00000361915|human|control|control	CTTGGTTACTCGCCTATTTTCTTGTGTAAGAAGTCTTCTAAATTGCTCAACCGCTTTGTTGACATCTACTTGGAAAAATTCCCAGAGTTTAAGCTTTGGAAAAATATCCTCCCAAATTAT	ctrl_hu	ENSG00000162688	human	human	control	FALSE	100336325_100340262_1318_CDS_ENSG00000162688_ENST00000361915	0	4	3	FALSE	0.569179338631026
100340318_100340781_1494_3pUTR_ENSG00000162688_ENST00000361915|human|control|control	TTCTCTGAATTTAATTCCTCCATTCTTTTATGAAACCAATTACAGCATTCTTCAATTGCTGCTGGCCCCTTGTCATGTGGTATGAAAGTCGTTAGTGCAATGTTCATATCTACAGTACAG	ctrl_hu	ENSG00000162688	human	human	control	FALSE	100340318_100340781_1494_3pUTR_ENSG00000162688_ENST00000361915	1	2	4	TRUE	0.606687060766122
100370835_100370955_3204_3pUTR_ENSMUSG00000008763_ENSMUST00000008907|mouse|control|control	CAGCAGTTATGATAAATACCAGGTTCAGCATATTATATGGAGACAACGACTTGAAAAATATTCTTCATGAGATCATGCCCCTCAGAGAAAAACTCAATCTAAACAGATTTCAATGCCTAG	ctrl_mus	ENSMUSG00000008763	mouse	mouse	control	FALSE	100370835_100370955_3204_3pUTR_ENSMUSG00000008763_ENSMUST00000008907	1	1	2	TRUE	1.35375169935919
100373906_100380083_1001_CDS_ENSG00000136925_ENST00000341170|human|control|control	GACTTCCACATAAAGTCTGGTAGCCAATTTGCTTCCACCAACTGTCCCATTGATTCCTTCTGCAGCAATTCGAATCTTGCCTGTGAGGTGCAGGTGCTGACACAGAGCTGTCTGCCAGGC	ctrl_hu	ENSG00000136925	human	human	control	FALSE	100373906_100380083_1001_CDS_ENSG00000136925_ENST00000341170	1	1	0	TRUE	0.98956781885849
1003750_1005305_5821_CDS_ENSG00000060237_ENST00000535572|human|control|control	ATGAACAGACTTTGCATCTTCTGACTTATTTTTACCCTCTTTCTGGGCACCGTCTGCTGCAACAGAAACCTGAAATCGTCCCATCTTAAAAACACCAGCTCCTGAACTAGTTGCTAGGAC	ctrl_hu	ENSG00000060237	human	human	control	FALSE	1003750_1005305_5821_CDS_ENSG00000060237_ENST00000535572	2	3	3	TRUE	1.33609950693155
100421932_100422052_550_3pUTR_ENSMUSG00000072294_ENSMUST00000097079|mouse|control|control	ACTGACTGTACCACCACAGGGATTCGATGAACATGACTGAGTTTGTTAGACTGTAAGTTCATGGGACTGGAAGGTGGGACCGGATGGATGATGTGCAAGAACTGCTGGCCGCCCACGCCA	ctrl_mus	ENSMUSG00000072294	mouse	mouse	control	FALSE	100421932_100422052_550_3pUTR_ENSMUSG00000072294_ENSMUST00000097079	1	1	1	TRUE	1.3363902846729
100424326_100425255_1919_3pUTR_ENSG00000136937_ENST00000375147|human|control|control	TTTTGAAGACTTCATGAAACTTTGCAAGAGCACTGAAGGAGTGGCTGAATGATTTGGCTGCCAAGTGTAGCAGAGTCTGTACAAAGACTTCTATTTTCAATGGGTTAAAACTGAATCCTT	ctrl_hu	ENSG00000136937	human	human	control	FALSE	100424326_100425255_1919_3pUTR_ENSG00000136937_ENST00000375147	1	4	1	TRUE	1.04908810048708
100444871_100444991_3705_CDS_ENSG00000111647_ENST00000279907|human|control|control	TTCCTGAGCACCCTCTGAATTTGTACTGATGGCATCTGGAGAAGTTTCACCATAATTCTGTAGGTTTGCACCAGCATTCACACTTTCTGCTGTGCCCCTGTAATTTGTAGTTGAGTTCTT	ctrl_hu	ENSG00000111647	human	human	control	FALSE	100444871_100444991_3705_CDS_ENSG00000111647_ENST00000279907	2	5	0	TRUE	0.864180647134886
100449551_100449671_332_5pUTR_ENSMUSG00000028532_ENSMUST00000030257|mouse|control|control	AAACTTTCCTCGTCTCCTGCGCTCTCGGCTCCACGGCGCGGCGGCTGTAGCTGGAAAACTTAGGGGGCGCCCGGCTGCAGCGCGGGCGCGCGGGCGGCCACCATCGCCCGGCGGCAGCGG	ctrl_mus	ENSMUSG00000028532	mouse	mouse	control	FALSE	100449551_100449671_332_5pUTR_ENSMUSG00000028532_ENSMUST00000030257	2	1	1	TRUE	1.2474288109502
100451482_100455505_703_CDS_ENSG00000114354_ENST00000490574|human|control|control	AACGCCTGGTGGGTGAGCTGCTGAGGAGGAGGAAGCAATGCTGTCGGGTGTTCCTGAACGATCTTCTGCAGGAGCACTGGGTGGCCCTGAAACCTGATCATCTGTTAAGCCAAACGCTGA	ctrl_hu	ENSG00000114354	human	human	control	FALSE	100451482_100455505_703_CDS_ENSG00000114354_ENST00000490574	0	0	1	FALSE	2.0479240334095
100453122_100453242_2085_CDS_ENSG00000111647_ENST00000279907|human|control|control	GGGGAAGCTGGTATATGTTTTACTAAAAAAATCACAATCTTTAAAGTCTTGAAACAAAGCTTCTAGGTCAGAATGTCGACAGTTTGGACAGTGCCTTGTATTTGTGGCAATCATTTCAGA	ctrl_hu	ENSG00000111647	human	human	control	FALSE	100453122_100453242_2085_CDS_ENSG00000111647_ENST00000279907	1	5	2	TRUE	1.018153513502
100481045_100481165_377_5pUTR_ENSMUSG00000014195_ENSMUST00000014339|mouse|control|control	TCCGCTTGGGGCCAGAGCGGCCTTCCATCCCTGGAGGTCCACGGTGGTCTCCGCGCTGGGGCGGGGGCCCAGGGACGGTTCCTGTGCGTAGGGGGCGCCACTTTACCCGTGAATAGGAGG	ctrl_mus	ENSMUSG00000014195	mouse	mouse	control	FALSE	100481045_100481165_377_5pUTR_ENSMUSG00000014195_ENSMUST00000014339	2	1	1	TRUE	0.548937456019717
100488932_100489052_434_3pUTR_ENSMUSG00000008763_ENSMUST00000008907|mouse|control|control	ATTATTATTATTATTTACGAGGCCACCTCTTTCACGCTCTCCGATTACATCCAGAAGCCCGGGTGACCTCCCAAGCGATCGTTGGTTTCTGTCCCGTCAGATCTTCTCGCCATTTGGCTC	ctrl_mus	ENSMUSG00000008763	mouse	mouse	control	FALSE	100488932_100489052_434_3pUTR_ENSMUSG00000008763_ENSMUST00000008907	0	4	6	FALSE	0.322084186099106
100489142_100489262_224_3pUTR_ENSMUSG00000008763_ENSMUST00000008907|mouse|control|control	CTGCCATGCCCGCGCCCCGGCGCGATGCTCAGAGGCGGCTGCCCGCCCCGGGAGGCGCCCGGCGAAGACGACGAGTTGCAGTAGGTCGGTTCCACTCGGTCCCCTCCGGAGCCTCCTCCG	ctrl_mus	ENSMUSG00000008763	mouse	mouse	control	FALSE	100489142_100489262_224_3pUTR_ENSMUSG00000008763_ENSMUST00000008907	1	0	0	TRUE	0.689539403477438
10056728_10056848_905_CDS_ENSMUSG00000056763_ENSMUST00000071087|mouse|control|control	AAACCTCTCGTCCATGTCTTCACTCACACCAGGGTCTCGGTCGGCTCTGCAATGTTGTCTGTCAAGCACCCGCTCCCCGTTAGCCCTGCGGGCTCTTCTCTCTGGGACACCAGCGCTGCC	ctrl_mus	ENSMUSG00000056763	mouse	mouse	control	FALSE	10056728_10056848_905_CDS_ENSMUSG00000056763_ENSMUST00000071087	1	0	1	TRUE	0.813508612107883
1005761_1005881_6397_CDS_ENSG00000060237_ENST00000535572|human|control|control	CAGCTCTAACTTTAAGTCTTCATCTTCGATATCTGACTCATTGTCGCTACTCATGTAAGAGGAGTTAAATGAATTACTAAGGCTTTGACTTAGATTCTGGCTAGGAAGGCTCTTTGAGCT	ctrl_hu	ENSG00000060237	human	human	control	FALSE	1005761_1005881_6397_CDS_ENSG00000060237_ENST00000535572	2	3	4	TRUE	0.790072962467106
100592288_100605063_171_5pUTR_ENSMUSG00000023032_ENSMUST00000023776|mouse|control|control	CCTCTGATAGCTGAGGACGCCGTCCGGCTCGTTGCTCCCGGCGGGCATGGCCGGGCGGAGCCTGGTCTCGCCGGTAGGTTCCAGGTTGAGCTGCAGCAGTCCGCGCCCTGTAGTCCAGTG	ctrl_mus	ENSMUSG00000023032	mouse	mouse	control	FALSE	100592288_100605063_171_5pUTR_ENSMUSG00000023032_ENSMUST00000023776	3	0	0	TRUE	0.491201349248827
100621730_100624656_1126_CDS_ENSMUSG00000028532_ENSMUST00000030257|mouse|control|control	GACTATGTGCTTGGACTGTGGCCGGACGGTAGAGACGTAGATGGGTCGACTGCGGTGCTCGTAGCTGCCCTTACACCGGAACTTGTGTGCTGGGAAGACGGTGAAAATCCCTTCTTCTGA	ctrl_mus	ENSMUSG00000028532	mouse	mouse	control	FALSE	100621730_100624656_1126_CDS_ENSMUSG00000028532_ENSMUST00000030257	3	0	1	TRUE	0.811696646006604
100648241_100648361_5692_3pUTR_ENSMUSG00000023032_ENSMUST00000023776|mouse|control|control	AGAGCCAAGGCTTCAATTAACGTGTTCTTGAGTCCCAGCCCCCCAACTCCACTCACACCACCAGCTGACATTACCAGCAAGTCATGACATTAGCTGGCCACATTCAAGACGTGTCTGAGA	ctrl_mus	ENSMUSG00000023032	mouse	mouse	control	FALSE	100648241_100648361_5692_3pUTR_ENSMUSG00000023032_ENSMUST00000023776	1	0	3	TRUE	0.947812627117613
100648999_100653633_2881_CDS_ENSMUSG00000028532_ENSMUST00000030257|mouse|control|control	CCTCAGTGTGAAGTCGATACCCATCACAGCCACGGTGTGCCCGGAAGACAGCTGTGTACTGGATGAGTGAATTGTGTGGCTGATTGTCACGACATAGCCAGCTCCTCCAACATCCAGGTA	ctrl_mus	ENSMUSG00000028532	mouse	mouse	control	FALSE	100648999_100653633_2881_CDS_ENSMUSG00000028532_ENSMUST00000030257	1	0	0	TRUE	0.775525420302537
100650496_100650616_7947_3pUTR_ENSMUSG00000023032_ENSMUST00000023776|mouse|control|control	GAAGGTTTATACAGTTTCTAGGAATCGGAAATTTATCTCAGATAAAACAAAGTGTGCAATGGGTGAAATGTGTGGGACCAGAAGGTCTAACAGGAAAGCTAAGACCTGATGTGGCTGATC	ctrl_mus	ENSMUSG00000023032	mouse	mouse	control	FALSE	100650496_100650616_7947_3pUTR_ENSMUSG00000023032_ENSMUST00000023776	1	3	2	TRUE	1.81873154088042
100652165_100655875_1851_CDS_ENSMUSG00000020919_ENSMUST00000004143|mouse|control|control	CAAGCCCCGGTTGCTCTGTACTTCAGCCTTGAATTTCATGTTGAGCGCTTCACACAGCTGCGGCCACAGCACCTTGTCAGGCACGGCAAATGGCACCCTGCCAGGCTCTGCAAAGGCGTT	ctrl_mus	ENSMUSG00000020919	mouse	mouse	control	FALSE	100652165_100655875_1851_CDS_ENSMUSG00000020919_ENSMUST00000004143	0	1	0	FALSE	0.798674882288843
100727982_100729460_2297_CDS_ENSG00000136021_ENST00000360820|human|control|control	AATATTTGTAACTTTCATCTCCTCAGAAACATTCATTTGATTTCCTATATCCAAAGATTTCTGCTGTTCTTGCATTATATGAAGTTGCTCCAGTTTAGTCTTATGTTCAGACTCCAATCT	ctrl_hu	ENSG00000136021	human	human	control	FALSE	100727982_100729460_2297_CDS_ENSG00000136021_ENST00000360820	1	6	3	TRUE	0.476127357971858
100764764_100764973_1268_CDS_ENSMUSG00000004040_ENSMUST00000127638|mouse|control|control	CTTGATGACTAAGGGCCGGTCCGGGTGCATGGGCATGCAGGGCTGCCGCTCCACCACGAAGGCACTCTTCATTAAGTTTCTGAACAGCTCCACGATCCTCTCCTCCAGCATGGGCCGGTG	ctrl_mus	ENSMUSG00000004040	mouse	mouse	control	FALSE	100764764_100764973_1268_CDS_ENSMUSG00000004040_ENSMUST00000127638	0	1	1	FALSE	0.636117140428738
100766234_100766354_1031_CDS_ENSMUSG00000004040_ENSMUST00000127638|mouse|control|control	GTCCAGGCAGATGTTGGGAGGGCCTCCGATGCACGCGATCTGCTGCCGCCTCTTCCAGTCAGCCAGCTCTTCATCAGTCAGTGTCTTCTGCACGTACTCCATTGCTGACAAGAGCCCCGC	ctrl_mus	ENSMUSG00000004040	mouse	mouse	control	FALSE	100766234_100766354_1031_CDS_ENSMUSG00000004040_ENSMUST00000127638	0	0	0	FALSE	0.64900320946647
100766528_100781209_1805_CDS_ENSMUSG00000037286_ENSMUST00000129269|mouse|control|control	TGCATGTTCATGTAACTCACTTTCCAGAAAGAAAAGAACAAGCATCCTAATGAGGTTCCCGTTTGGACTGTTCCTTCCTCTCCTCTTCGCTAACGCTTCCTCTGCTTGTGGGTCATGTCT	ctrl_mus	ENSMUSG00000037286	mouse	mouse	control	FALSE	100766528_100781209_1805_CDS_ENSMUSG00000037286_ENSMUST00000129269	0	2	0	FALSE	0.54937320122826
100860264_100860384_2031_CDS_ENSMUSG00000027864_ENSMUST00000102694|mouse|control|control	GCCCGCATCGGAGACCTGAGTCTGGTACATTCGGTATCGGAACTCATCCTCCTGAACTTTCTCCAACACCACGCCATCCACCCGAGACGCGTCGGTCCAGTTCTCCAGCTTCACCACGGA	ctrl_mus	ENSMUSG00000027864	mouse	mouse	control	FALSE	100860264_100860384_2031_CDS_ENSMUSG00000027864_ENSMUST00000102694	0	1	0	FALSE	0.964465011797335
100888057_100888680_723_3pUTR_ENSMUSG00000019302_ENSMUST00000044721|mouse|control|control	GATTTCAGCTTGTCTCAGGAACACATTCCCTCGGCACACTCGCCAAAGCATGCGCTCAAAGGTCGGGATCCGCTCCCGGTTAATCACACCAGCCACAAAGCCAAGTCGTAAGGGTGCGCC	ctrl_mus	ENSMUSG00000019302	mouse	mouse	control	FALSE	100888057_100888680_723_3pUTR_ENSMUSG00000019302_ENSMUST00000044721	0	1	1	FALSE	0.818354701180515
10090341_10099430_716_CDS_ENSG00000071127_ENST00000499869|human|control|control	ACAGTTGACAAAGCGGCTGTGGTCGCCAATTGTGAACTTGAACTTGAATGGGGGTCCCTCAAAGAATGCCGCGCAGTTATCATCGCTTCCCGTGGCCAGCCGGTATGGCCGGCTCTGCTT	ctrl_hu	ENSG00000071127	human	human	control	FALSE	10090341_10099430_716_CDS_ENSG00000071127_ENST00000499869	0	0	1	FALSE	0.51366152511954
100943914_100944342_96_5pUTR_ENSMUSG00000001755_ENSMUST00000001806|mouse|control|control	CTGAGCGGAACACGGCCATGCTCTCCAGGCACCGCCGTGGAGGCGTCCTAGGCTGCAGCCCGGAAGCACTACCCACCAGCCTCAAAGCGTGGAGCTACGGGAACTCAGAGCAATCAAACA	ctrl_mus	ENSMUSG00000001755	mouse	mouse	control	FALSE	100943914_100944342_96_5pUTR_ENSMUSG00000001755_ENSMUST00000001806	1	0	0	TRUE	1.28745415903026
100944326_100944446_200_CDS_ENSMUSG00000001755_ENSMUST00000001806|mouse|control|control	CAGGTGCACATAGAGGGTGTGATTCACCAGGCGGGACGCCGAGGTCAGGATGGGAGGCAGGCGTGCGGCCAGGGTGGCCAGCGGCGTTGTCAGCACCAGGAGGCCTGAGCGGAACACGGC	ctrl_mus	ENSMUSG00000001755	mouse	mouse	control	FALSE	100944326_100944446_200_CDS_ENSMUSG00000001755_ENSMUST00000001806	1	0	0	TRUE	2.19183581071205
100944380_100944500_254_CDS_ENSMUSG00000001755_ENSMUST00000001806|mouse|control|control	CTGCACAGGGCTGGCCTGAGGCTGAGCGGGTCCCCCCAGGTTCATGCCCGGCTGCAGGTGCACATAGAGGGTGTGATTCACCAGGCGGGACGCCGAGGTCAGGATGGGAGGCAGGCGTGC	ctrl_mus	ENSMUSG00000001755	mouse	mouse	control	FALSE	100944380_100944500_254_CDS_ENSMUSG00000001755_ENSMUST00000001806	1	0	0	TRUE	2.12703487686603
10098463_10102494_2252_CDS_ENSMUSG00000056763_ENSMUST00000071087|mouse|control|control	TCTTTGTCTCTTTTCCTCAATCTGAAAACGAAGAAAATTCTTGTATAATTCTTGCTGTTTAATCTGAAGCTCGCTGAGTGGCTCACCAAATGTGTTTCCCCGGGCAAAAGGAGAGCTTTG	ctrl_mus	ENSMUSG00000056763	mouse	mouse	control	FALSE	10098463_10102494_2252_CDS_ENSMUSG00000056763_ENSMUST00000071087	0	5	1	FALSE	1.05502971136979
10099421_10100641_605_CDS_ENSG00000071127_ENST00000499869|human|control|control	GCTCTGCTTGATGTCCACGCTGTTGATGACTTTGTTGTGTCCTGTAATCTCGCCCACAGAAGAGCCACTATCCCAGAGGAAGACTGCTCCAAACTTCTCCCTTCCTTCCCCGACCACGGC	ctrl_hu	ENSG00000071127	human	human	control	FALSE	10099421_10100641_605_CDS_ENSG00000071127_ENST00000499869	0	1	0	FALSE	1.490017328873
10103097_10106107_2642_CDS_ENSMUSG00000056763_ENSMUST00000071087|mouse|control|control	GGAGCTTTCGTGAATGAAGGAACTTATGATGGTGTCGACTGAAGGAGGTCTTTGGAGTTTGCTTGCAATTTTGTTCTGAAGAGCAGGAACTACAGGAGAAGGCTGTCTCAAGTGCTTTGT	ctrl_mus	ENSMUSG00000056763	mouse	mouse	control	FALSE	10103097_10106107_2642_CDS_ENSMUSG00000056763_ENSMUST00000071087	0	5	1	FALSE	1.36309769715559
10106795_10116523_2921_CDS_ENSMUSG00000056763_ENSMUST00000071087|mouse|control|control	AAAAGTAGTAGCATCTAAGCCCTTAGGCGATGGTCTTCTGACAGGGGCTTGTACCCGATGTCTAGCCATGTCAAATATATCCATTGGGTTCCTCTCTCTTTTCCTCATGGGGATCTCGTC	ctrl_mus	ENSMUSG00000056763	mouse	mouse	control	FALSE	10106795_10116523_2921_CDS_ENSMUSG00000056763_ENSMUST00000071087	4	1	1	TRUE	0.719960176272041
101114645_101114765_1358_CDS_ENSMUSG00000043154_ENSMUST00000075941|mouse|control|control	CACCTCATTGCCACTTCCCTCACTGATACTACCTCCCGACTTTTTCTTTATGCATTGTTTTATGATGTCTGTGCATTTTTTCAAATCTTCAGAGCATTTCAGTAAGATGTCCAAGCACAT	ctrl_mus	ENSMUSG00000043154	mouse	mouse	control	FALSE	101114645_101114765_1358_CDS_ENSMUSG00000043154_ENSMUST00000075941	0	6	2	FALSE	0.66017907129305
101157611_101163074_311_3pUTR_ENSMUSG00000035086_ENSMUST00000041403|mouse|control|control	GAGTTTCAATAAATGGCTCCTCTCCTGAGTTAGCCTCTTCCTCCTGGGTCTCTCCTGGTTTCGCCTGGGCTGTGGTAAGTAATGGAGCTGTGAGTTCCTGGATGGTGACCCGGTCCAGGA	ctrl_mus	ENSMUSG00000035086	mouse	mouse	control	FALSE	101157611_101163074_311_3pUTR_ENSMUSG00000035086_ENSMUST00000041403	1	2	1	TRUE	0.6370783829854
101158442_101158562_1428_3pUTR_ENSMUSG00000056537_ENSMUST00000070705|mouse|control|control	GTTTGAATTGCAACAGATGTAGTTTCACTTAATCCAGTATTTAAGATTCTGCGAATAGGAATCCTGATAGTACTCACATAGGTTCTCACACCTGCACGTTCAGAACGGGAAAAGGTACGC	ctrl_mus	ENSMUSG00000056537	mouse	mouse	control	FALSE	101158442_101158562_1428_3pUTR_ENSMUSG00000056537_ENSMUST00000070705	4	3	2	TRUE	0.933902339290247
101158937_101159057_933_3pUTR_ENSMUSG00000056537_ENSMUST00000070705|mouse|control|control	TGCAGAGGGGACCTGCTTCTTTCAGCTCTTGCTCTGGTTCTCCGATGCTCTGGGCTCCGGCTTCTTGCCCTCCTCTGAGCTCTGGTGGTCGGCACTTCTGTTACTGCTTCAGCTGAATTG	ctrl_mus	ENSMUSG00000056537	mouse	mouse	control	FALSE	101158937_101159057_933_3pUTR_ENSMUSG00000056537_ENSMUST00000070705	0	1	1	FALSE	0.44103857646244
10122626_10122746_1606_CDS_ENSMUSG00000024290_ENSMUST00000067947|mouse|control|control	AAATCCTACAAAAGGTAGCTGATTGCCAACAAAAGCTTTTGGAATAGGAAATGTTTCTTCATCTCCTTTATCTTCTTCTAAGTCATCAAAATTACTAGTATCAATGTCACTACTTAAATC	ctrl_mus	ENSMUSG00000024290	mouse	mouse	control	FALSE	10122626_10122746_1606_CDS_ENSMUSG00000024290_ENSMUST00000067947	3	3	3	TRUE	0.793609879311405
101230996_101231116_1247_3pUTR_ENSMUSG00000042035_ENSMUST00000043983|mouse|control|control	GACCTCCACAGGGTTCTCGCCACCCTTCTGCCGCAGCCAGGATACCGAGAGGTGGGTGTGCTGGACGGTCTCGGTGGCCACTTCGCAGCTGAGCTCCAGGGGATCCTGTTCCACTTTGTG	ctrl_mus	ENSMUSG00000042035	mouse	mouse	control	FALSE	101230996_101231116_1247_3pUTR_ENSMUSG00000042035_ENSMUST00000043983	0	1	0	FALSE	0.65102128935875
101235404_101239261_1892_CDS_ENSMUSG00000042035_ENSMUST00000043983|mouse|control|control	GCTGCTTTTGAGGGGCAGCACGACGATGGGGATGTTCTTGGGCCGCTTGCTCTCCTTGTCTATGAACTCGCCAGTGACAGTCTTCTCTCGCTCAGTCACCCGGCAGTTGTATTTGCCACT	ctrl_mus	ENSMUSG00000042035	mouse	mouse	control	FALSE	101235404_101239261_1892_CDS_ENSMUSG00000042035_ENSMUST00000043983	0	2	0	FALSE	0.650825671995859
101243506_101243626_2615_CDS_ENSMUSG00000042035_ENSMUST00000043983|mouse|control|control	TCGCCACAGCTCTGCCACGCACTGGTACTTGCCTGCCTCTGTGTCACTGGCCCGGCTGATGCTCAGGCGGACATTGTTGCTGGACTCAGCCTTCTCAATGGCAGTCCGAGTTCGGAAAGT	ctrl_mus	ENSMUSG00000042035	mouse	mouse	control	FALSE	101243506_101243626_2615_CDS_ENSMUSG00000042035_ENSMUST00000043983	0	0	0	FALSE	0.739180260218295
101254855_101254975_2860_3pUTR_ENSMUSG00000042035_ENSMUST00000043983|mouse|control|control	GTTTTGAGGATGAGCTTGCCGTCCGCGTCCGAGGGTTTGTGAACATACCACAGCACGGCGAAGTGCGAGTTCGGGCTGGTCTGGGACTTGACTGAGCAGTTCAGCTGAATTGCCCGGTTT	ctrl_mus	ENSMUSG00000042035	mouse	mouse	control	FALSE	101254855_101254975_2860_3pUTR_ENSMUSG00000042035_ENSMUST00000043983	0	3	0	FALSE	1.01897434113857
101276289_101276409_1697_CDS_ENSG00000034677_ENST00000519449|human|control|control	TATATCATTTTCATCATCAAATTCAATCCTAACTCCTTTTCCATTGCCTGCTGAGACTCCACAACCTCCGCTTCGACAAAGAGAAATTGGAACTACGCCATAGACATAAGCTAACATAAT	ctrl_hu	ENSG00000034677	human	human	control	FALSE	101276289_101276409_1697_CDS_ENSG00000034677_ENST00000519449	1	2	0	TRUE	1.18887977197405
101291317_101296269_2030_3pUTR_ENSMUSG00000028528_ENSMUST00000094953|mouse|control|control	GCACCTTCTCCCACTCTTAGGGTTGGCGATGCAGAGGCGGAGGTGGCGGTTCGGCGCGGTGTGGACTGTGCAGACACAGGTCCACTAGGATGAAACACATCTTCTACCCCAGCCTGTCCT	ctrl_mus	ENSMUSG00000028528	mouse	mouse	control	FALSE	101291317_101296269_2030_3pUTR_ENSMUSG00000028528_ENSMUST00000094953	2	0	1	TRUE	0.89271727218254
101371430_101371658_3074_CDS_ENSG00000066422_ENST00000312938|human|control|control	TCTTCCTTTCTTCCCATGGGTAGCTTTCTTTACATGCCTTCTGAACAAAGCTTTTTCATAAAATTCTTTGCCACATATATTACACCTATAAGGCTCAGTGACAGAATGAGACTTCACATG	ctrl_hu	ENSG00000066422	human	human	control	FALSE	101371430_101371658_3074_CDS_ENSG00000066422_ENST00000312938	1	5	2	TRUE	1.1030699989343
101383963_101384083_1988_CDS_ENSG00000066422_ENST00000312938|human|control|control	TGCAACTAGATTTTCCTGATCTTTTAAAGGTTGGTCAACTTTCTGCCTATGTTTTGGAATGTCTTCGGCACAAATATCCTCAGCTGATATATCATTTCCCATACCACTATCCTCTGGCGA	ctrl_hu	ENSG00000066422	human	human	control	FALSE	101383963_101384083_1988_CDS_ENSG00000066422_ENST00000312938	1	5	1	TRUE	0.804191511322127
101445554_101445674_1705_3pUTR_ENSMUSG00000001175_ENSMUST00000110082|mouse|control|control	GTCTGGTTTCAGGAGTTGTGGCTAGAGAACCTGGTGGGAAATCCAGCTTGCACTGGATGTTGCGTGTCTCTGTGTATGCTGACCTCCCCTCCAGCGGCCTTGGCCTTGTCCCCCTTCCAA	ctrl_mus	ENSMUSG00000001175	mouse	mouse	control	FALSE	101445554_101445674_1705_3pUTR_ENSMUSG00000001175_ENSMUST00000110082	1	1	0	TRUE	0.52412473376622
10163011_10163340_3299_CDS_ENSMUSG00000067851_ENSMUST00000088615|mouse|control|control	CACTCCAGTTCCTATAAGTTGTGCCAGCTCTAACTGACTGATGCACTTCAGGATCTCATGCCACGAATTTCCTAAATAATTTCCATCAGTGTGAGCCACCGTGATGAGTGTTTTTATTGT	ctrl_mus	ENSMUSG00000067851	mouse	mouse	control	FALSE	10163011_10163340_3299_CDS_ENSMUSG00000067851_ENSMUST00000088615	0	3	1	FALSE	0.897351658416611
10179666_10186851_1820_CDS_ENSG00000130939_ENST00000377157|human|control|control	CTGCTTGAACACTTCTTCATCCTGGTGAGTGGTTCTCACCAGTTCCTGAATGAAGCCATATGGGAGATTCCTACACAGCATATACGGCACTAGGAAGGACGGCTGCTGCAAGGACCTGGG	ctrl_hu	ENSG00000130939	human	human	control	FALSE	10179666_10186851_1820_CDS_ENSG00000130939_ENST00000377157	1	0	0	TRUE	0.916818677744142
101904251_101904371_108_5pUTR_ENSMUSG00000058655_ENSMUST00000169681|mouse|control|control	GGAGAGAGAACGCAAAGGACCCGGATGAGGCAGTCACGTGATTATAGCGGGCGCGACGGGCTTGGAGACGTGAAACCAGGAGGGGGCGGGGAGCCGAGGACGGAGGCAGAAGGCGGGGCG	ctrl_mus	ENSMUSG00000058655	mouse	mouse	control	FALSE	101904251_101904371_108_5pUTR_ENSMUSG00000058655_ENSMUST00000169681	1	0	1	TRUE	3.03452869417355
101920281_101920401_2076_3pUTR_ENSMUSG00000017314_ENSMUST00000017458|mouse|control|control	GCAGTGTCACGAACCTCCTGACCACAAGGTCCCAAGCAGCTCTGCTCTTCCCTGGACTGGGAATTACAGGAGTGATCTGAGACACTCCTAGACACAGCATGATCCTTAGAAAAGGGTGTC	ctrl_mus	ENSMUSG00000017314	mouse	mouse	control	FALSE	101920281_101920401_2076_3pUTR_ENSMUSG00000017314_ENSMUST00000017458	2	0	2	TRUE	1.00416721992372
101923426_101923546_1554_3pUTR_ENSMUSG00000058655_ENSMUST00000169681|mouse|control|control	GGTGGAGGGGCTGGCATTACCTTTAGAGGCTGGTCAGGTTTAGGAGGCTTAGAGGTTGGAGAGTGACAGTCTTCTTCTTTATTGAGGGTTTCATTTTCTAGAGACTTCTCACTCTCTCTC	ctrl_mus	ENSMUSG00000058655	mouse	mouse	control	FALSE	101923426_101923546_1554_3pUTR_ENSMUSG00000058655_ENSMUST00000169681	4	5	5	TRUE	1.31187027244289
101925690_101925935_438_3pUTR_ENSMUSG00000017314_ENSMUST00000017458|mouse|control|control	GGCCTGGGCTTGGGGGTGGTGTCTCATAGGTCTTTGAAGCCACTGAGTCATGTGTCTCCAGGAGGGACTGGAAGTGGGGCTCCTGGAGGATGCGTGCCAGCTCTGCAGCGGTGCTGCTCT	ctrl_mus	ENSMUSG00000017314	mouse	mouse	control	FALSE	101925690_101925935_438_3pUTR_ENSMUSG00000017314_ENSMUST00000017458	1	1	0	TRUE	0.780617397106919
101936383_101936503_585_CDS_ENSG00000164924_ENST00000353245|human|control|control	TTTCTCTGGGGAGTTCAGAATCTCATAATAGAACACAGAGAAGTTAAGGGCCAGACCCAGTCTGATAGGATGTGTTGGTTGCATTTCCTTTTTGCTGATTTCAAAAGCTTCTTGGTATGC	ctrl_hu	ENSG00000164924	human	human	control	FALSE	101936383_101936503_585_CDS_ENSG00000164924_ENST00000353245	2	4	1	TRUE	1.23057665660665
101967460_101969148_417_5pUTR_ENSG00000158301_ENST00000332262|human|control|control	GTGTCAAGCCCCACAGCTGACAGAAGGGGGTCCTCCAGAGCTGTGAGCCAGTCTCCTCCTCCTTGCCTTTCTTGCAGAATTGGCCAGCCTTAAAGTAGGCCTTCAGAGGCCCAGGGCCCA	ctrl_hu	ENSG00000158301	human	human	control	FALSE	101967460_101969148_417_5pUTR_ENSG00000158301_ENST00000332262	1	1	1	TRUE	0.91356801810219
101970610_101970730_1729_CDS_ENSG00000158301_ENST00000332262|human|control|control	CTCCTCCCTGACTCTGGGCCTGAACAAGTTATTGGTATTTTCTCCAACCCAGAAGGAGAATGGGTTGCTGGCCTCATCCTCAGATCCAGACCAGGAATCAACATAGGCTTCTTGCTTGGA	ctrl_hu	ENSG00000158301	human	human	control	FALSE	101970610_101970730_1729_CDS_ENSG00000158301_ENST00000332262	1	1	1	TRUE	0.69590267293816
102090863_102090983_4398_3pUTR_ENSG00000160991_ENST00000478730|human|control|control	ACTTAATACCTGCCTGGATGCTGCCAGGCCAAGAGCTCTGCCTGGGGACCAGGTACAGTAACTGGCCCCCAGATGGCACTGGAGATGCGTTCCACAGTCTGGGGAGTGTGGTACTGCGTG	ctrl_hu	ENSG00000160991	human	human	control	FALSE	102090863_102090983_4398_3pUTR_ENSG00000160991_ENST00000478730	0	0	1	FALSE	1.04004089081417
102142660_102142780_3167_3pUTR_ENSMUSG00000027189_ENSMUST00000102573|mouse|control|control	TGATTACTGAGAAAGACAAGACAAGCTTCCAAACTGTCAAGTCTTTTCAATCTTGTGATAGTTTACACTCTTTCTACAGTGGCCCTTCTTTTAAAATTTTGGCAGAACAGGATATCACTG	ctrl_mus	ENSMUSG00000027189	mouse	mouse	control	FALSE	102142660_102142780_3167_3pUTR_ENSMUSG00000027189_ENSMUST00000102573	1	5	3	TRUE	1.05717418640191
102142795_102142915_3032_3pUTR_ENSMUSG00000027189_ENSMUST00000102573|mouse|control|control	AGATGTATTAAATTCTCCAGTCTTTGCAGACAGATGGTAAGACACCAAAATTGTCTAAGCCATCTACTAGCCACCAGCTGGGGAAAGTATACATATTTTTAGATCTCACACTCCGCTCTG	ctrl_mus	ENSMUSG00000027189	mouse	mouse	control	FALSE	102142795_102142915_3032_3pUTR_ENSMUSG00000027189_ENSMUST00000102573	2	2	2	TRUE	0.532649286890443
102151997_102154889_5144_CDS_ENSMUSG00000021182_ENSMUST00000068411|mouse|control|control	ACGGCAGCTGGGAGTATCATGGGTAGGAGAGCCTCCTCGGTTACTCTCCTCTAAAAATTCCTCCAAGGTGACCATCTCACTGCTGGGAGAGGCTGAGTGGGGTCGCACTCCCGTGTGGGT	ctrl_mus	ENSMUSG00000021182	mouse	mouse	control	FALSE	102151997_102154889_5144_CDS_ENSMUSG00000021182_ENSMUST00000068411	1	0	1	TRUE	0.891474969199077
102154940_102155060_4973_CDS_ENSMUSG00000021182_ENSMUST00000068411|mouse|control|control	GGGTGGAGGGTACTCATGGCGGCCGAGAAGACCACGTCCCGAGGTGTTGCCATCCCGAGACAGCGTGGCAGGGTCCCTGCTGGGGATCAGGTCTGCGCTGCTGAAGCTCTCACACCGGCT	ctrl_mus	ENSMUSG00000021182	mouse	mouse	control	FALSE	102154940_102155060_4973_CDS_ENSMUSG00000021182_ENSMUST00000068411	0	0	0	FALSE	0.771453118306494
102155536_102155860_195_CDS_ENSMUSG00000059995_ENSMUST00000137387|mouse|control|control	GCAATTGGGGCAAACACACTCCTTGCTCTTCCACTGGTTGAAAACCTGTCCAAAGATGTCCAACCCAGGCTGGTCCACGATCTCAAAATCCTTCATGCTGTCAGGATCCGTATCATCCAG	ctrl_mus	ENSMUSG00000059995	mouse	mouse	control	FALSE	102155536_102155860_195_CDS_ENSMUSG00000059995_ENSMUST00000137387	0	0	0	FALSE	0.830810531669104
102155866_102156292_69_3pUTR_ENSMUSG00000059995_ENSMUST00000137387|mouse|control|control	GTAGCCACACTTAACAGCCCGGTGTACTTCAAAGCAGAATCCCAAACAAGAATCCTCGACCAGGTCAGCATATATCTCCTGAGCGATGGCCTCTAGTTTGCTGTTATCCAGGCCAGACAA	ctrl_mus	ENSMUSG00000059995	mouse	mouse	control	FALSE	102155866_102156292_69_3pUTR_ENSMUSG00000059995_ENSMUST00000137387	2	1	2	TRUE	1.32768195583742
102171521_102173921_3878_CDS_ENSMUSG00000021182_ENSMUST00000068411|mouse|control|control	CTCCCCTTTCAGCTGCTGGTGCAGGAAGCTGATCCTGTCCAGCTCTCCTCGAAGCCTCTGGTTCTCGCTCGTGGCAATGGCGTTGGTCTTCTGCTCCCGCTCAAGTGCCTCCCGCTCGGT	ctrl_mus	ENSMUSG00000021182	mouse	mouse	control	FALSE	102171521_102173921_3878_CDS_ENSMUSG00000021182_ENSMUST00000068411	0	1	0	FALSE	0.688521596998338
102186782_102191557_1493_CDS_ENSMUSG00000021182_ENSMUST00000068411|mouse|control|control	CTTCAGGATGCGGCTGGAGGCGCACTCATTCAGCTCAAAGACGAAGGATTTCCTGGAGGCGTCGGACAAGTCTGCGTTCTTGGACAGCTGCTCCAGTTCCCAGCCAAGGTGGGCCGACTC	ctrl_mus	ENSMUSG00000021182	mouse	mouse	control	FALSE	102186782_102191557_1493_CDS_ENSMUSG00000021182_ENSMUST00000068411	0	1	0	FALSE	0.976380464373198
102192454_102204202_1208_CDS_ENSMUSG00000021182_ENSMUST00000068411|mouse|control|control	GGCAGTCAGTTGTTCCTCCAACATGGCTTTGGTCTCGATTAAGATGATATTGTCTTCCCTCAGCTCCTCCATGCGAGCCTTGTAGAAGTCCACGTCGTGCAGCTTCTCCTTGCAGCGTAC	ctrl_mus	ENSMUSG00000021182	mouse	mouse	control	FALSE	102192454_102204202_1208_CDS_ENSMUSG00000021182_ENSMUST00000068411	1	1	1	TRUE	0.693890943344625
102240484_102240604_513_CDS_ENSMUSG00000027189_ENSMUST00000102573|mouse|control|control	ACTGTCTTCCTCGGTCTCGCTCTCTTCTTCCGACTCACTGTCTACCTCCGTCTCGCTCTCTTCTTCCCCGACCTCGCTCTCTACCTCCCCCTCGGCCTCCCCTTTGGCCTCGCCGTCTTC	ctrl_mus	ENSMUSG00000027189	mouse	mouse	control	FALSE	102240484_102240604_513_CDS_ENSMUSG00000027189_ENSMUST00000102573	0	1	0	FALSE	0.449559811328593
102284419_102284539_9320_CDS_ENSMUSG00000043940_ENSMUST00000053177|mouse|control|control	CTGGCCGAAGTTGTTAATGAACCCGATGGTGGCCGTCTCCTTCAGTGGGTCGTTGATGTTGTAGATATCCACTTGCCCCTCATAAAAAAGGTGATGGAAGACATTCACAGCCTCTACGGC	ctrl_mus	ENSMUSG00000043940	mouse	mouse	control	FALSE	102284419_102284539_9320_CDS_ENSMUSG00000043940_ENSMUST00000053177	1	0	1	TRUE	1.15407694521913
102296270_102296390_440_3pUTR_ENSG00000166135_ENST00000299163|human|control|control	CCTGCAGTTTCTCAACGAACTCATGAAATTTCATTTCTTCCCTGTTGGACCTCGGCTTAAAGTTCTGGAAATTGGCCATCTTCTTCTCATCATAGTACAAGAACTTGTGGGTGCTGGCAC	ctrl_hu	ENSG00000166135	human	human	control	FALSE	102296270_102296390_440_3pUTR_ENSG00000166135_ENST00000299163	1	3	1	TRUE	0.92214041057274
102301495_102304970_659_CDS_ENSMUSG00000034685_ENSMUST00000049057|mouse|control|control	TTCCTGCTGGGTGCTGGCCGGTGTGAGCGAAGCCCAAAGCTGGCTGTAGGTGGAACTGACAGGCAGGCGGGCAGCTCTACGCTGGAACTGCACCCAGGGCTGGGAGCGGGCACCTGGCGA	ctrl_mus	ENSMUSG00000034685	mouse	mouse	control	FALSE	102301495_102304970_659_CDS_ENSMUSG00000034685_ENSMUST00000049057	1	0	0	TRUE	0.248938576387897
102310474_102310594_3790_3pUTR_ENSG00000166135_ENST00000299163|human|control|control	ACCAAGACCCTTAGTGCCATCTAGAACTACAGCTTCAGTTCTATAGATGCAAAAGCATGCCGGGAGGAGTTATGGGTCCTATTCAAGGACACATAAGTAATGCAATTAGACACAGAACTC	ctrl_hu	ENSG00000166135	human	human	control	FALSE	102310474_102310594_3790_3pUTR_ENSG00000166135_ENST00000299163	4	0	3	TRUE	0.923124543812653
102312509_102312629_5825_3pUTR_ENSG00000166135_ENST00000299163|human|control|control	TACAGAACTGACAATGGAAGGGCAAGAACACACAGCAGACACAAAACAAGAGGACTAGCCATGGGCAAAATAAACAGAGCTGTCAAAAATCAGAAAAGGGAGACGGCCCTAAGATGATCA	ctrl_hu	ENSG00000166135	human	human	control	FALSE	102312509_102312629_5825_3pUTR_ENSG00000166135_ENST00000299163	1	0	0	TRUE	2.70655334315305
102312815_102312935_6131_3pUTR_ENSG00000166135_ENST00000299163|human|control|control	GACAGCTCAGTTCTTCCACACCAGCTTCCCGGGCCTGACATCATTCTCACAAAGTCTCCTCAGCAATCCCTGCACCTCTCCCCTCAACTGGCCCTTGTAGGTGCCCACCCCTAACCCACC	ctrl_hu	ENSG00000166135	human	human	control	FALSE	102312815_102312935_6131_3pUTR_ENSG00000166135_ENST00000299163	1	0	0	TRUE	1.50976112724992
102313770_102313890_7086_3pUTR_ENSG00000166135_ENST00000299163|human|control|control	TGGCTGCCCAGGCAGAAGAGGCATAAGACACTTCCTGTTTCTCTTCCTCTAGGGTGAGTTTAGGTACTAGACTCTTCTGTCTACCCTCAACTCAATATGGTTTATCTAAGGTGTTTCTCG	ctrl_hu	ENSG00000166135	human	human	control	FALSE	102313770_102313890_7086_3pUTR_ENSG00000166135_ENST00000299163	3	4	2	TRUE	0.593754567589408
102314616_102314736_7932_3pUTR_ENSG00000166135_ENST00000299163|human|control|control	GTCTCCCCTACTGATCTGAGAGCACCACATGGGGACGAACTAATACAGTGCCTGGAACAGAAGTGTTCAACAAATGGTAGCTATTAACATCCCACTCATATTTTTCTGAATTTTGATTGC	ctrl_hu	ENSG00000166135	human	human	control	FALSE	102314616_102314736_7932_3pUTR_ENSG00000166135_ENST00000299163	1	2	1	TRUE	1.22772889914233
102315511_102315631_8827_3pUTR_ENSG00000166135_ENST00000299163|human|control|control	TATATTCAAGAGGTAATAAAAACCTGGCCCAAGCTTAGCTTAGATGATGGGTTAAGGAGCACAGCTTTCCTGATAGTTCTGACCTCAATGACCAAGTGAATAGGTTTTAAGTAAACGGAA	ctrl_hu	ENSG00000166135	human	human	control	FALSE	102315511_102315631_8827_3pUTR_ENSG00000166135_ENST00000299163	4	2	4	TRUE	2.01142085397873
102329212_102330853_5729_CDS_ENSMUSG00000043940_ENSMUST00000053177|mouse|control|control	CCGGTTAATCTCCCTGACCGTGGATCTCCCTCCGGCACTCCTGCCCACATTGAATCCTAACACAGTTCCAATCTTGTTTGTCAGGACGGAATCTGTCTGCTCCAGCCAGCCCCCGCCACT	ctrl_mus	ENSMUSG00000043940	mouse	mouse	control	FALSE	102329212_102330853_5729_CDS_ENSMUSG00000043940_ENSMUST00000053177	0	1	1	FALSE	0.728682430780031
102332062_102332290_2134_CDS_ENSMUSG00000023050_ENSMUST00000169377|mouse|control|control	TGAAGGGGGGCCCTTAGGACACCCAGGAAGCCCCACCCCACTTAGGGCTGCATCTAGTTTAGGTAGCAACGACTCTGTCTTGAGAATATCTGGCCTTTTGCTGTGGGGCGACAGTTTCTG	ctrl_mus	ENSMUSG00000023050	mouse	mouse	control	FALSE	102332062_102332290_2134_CDS_ENSMUSG00000023050_ENSMUST00000169377	5	3	3	TRUE	1.02613515716937
102335738_102335858_654_3pUTR_ENSMUSG00000023050_ENSMUST00000169377|mouse|control|control	AAAGGCTCTGGGGGAGGCTCTCCACCTGGGGAGGGGCTGGGTCCTCCTCCACCCTGCCCACCGAGAGGCACAACATCTCGAAGTACACATTGGGTGGGCGTCAGGTCTTTCTCGGGGGTG	ctrl_mus	ENSMUSG00000023050	mouse	mouse	control	FALSE	102335738_102335858_654_3pUTR_ENSMUSG00000023050_ENSMUST00000169377	0	1	0	FALSE	0.553825798234907
102340991_102341111_3048_CDS_ENSMUSG00000034621_ENSMUST00000143842|mouse|control|control	CTTTCTGGAGCCTGATCTCTGAGAAGGGCTCCTGGTGCTGCGGCTCCGGTCCCGGCTATAGCTTCGGCTTCGCTGCCAGCTGTGGGCTGTGGTGCTGCGACTTCTCCTCTTGCTTCGACT	ctrl_mus	ENSMUSG00000034621	mouse	mouse	control	FALSE	102340991_102341111_3048_CDS_ENSMUSG00000034621_ENSMUST00000143842	1	1	0	TRUE	0.45557297817038
102342291_102344465_4559_CDS_ENSMUSG00000043940_ENSMUST00000053177|mouse|control|control	GGAAATGCCTAACTGCTTCGCAATGGCTTTGCTGTCTAACTTGTTGTAGACTTTCCGGATTCTTGCCACTGTTAGGGAGGACACGGACAGAGCGTAGAGTCCAAAGGACACCTTTTCCTC	ctrl_mus	ENSMUSG00000043940	mouse	mouse	control	FALSE	102342291_102344465_4559_CDS_ENSMUSG00000043940_ENSMUST00000053177	3	3	1	TRUE	0.720512998670402
102446194_102446703_881_CDS_ENSG00000197102_ENST00000360184|human|control|control	CACTTTTTGAATTTCTCGGATCCAGCGGTTAACTCCAGATTGTAACTGATTAAGAAATGTTGGGTCTTCAACCTTATCACCAAAGTCTGTAACTTTTGGCTTTTCTCCACGCTCATAACA	ctrl_hu	ENSG00000197102	human	human	control	FALSE	102446194_102446703_881_CDS_ENSG00000197102_ENST00000360184	0	4	3	FALSE	0.635166156607202
102452692_102452812_2354_CDS_ENSG00000197102_ENST00000360184|human|control|control	GACTTCTTTGGATAGTGTGATAATCTCAGGAAGAAAGTTAACTTTCAGCTTAAGCACATTTCCAGTTCGGCCCCGAACCCGAGTACTTTCGATGGTGAAAATGCGCCCCGAGACACCGAG	ctrl_hu	ENSG00000197102	human	human	control	FALSE	102452692_102452812_2354_CDS_ENSG00000197102_ENST00000360184	1	4	2	TRUE	0.688359973679326
102499477_102499683_10379_CDS_ENSG00000197102_ENST00000360184|human|control|control	GTCCTTGGCGTCATCTTCCAGCTTCTGCAGCTCATTGCGTAGGGGCTCCACTCTCTTTAACATGTCTGCATAGTTAAGCTGTGCAATTGCCCATTTCACCATAGGGCCGCAAGCCAGGGA	ctrl_hu	ENSG00000197102	human	human	control	FALSE	102499477_102499683_10379_CDS_ENSG00000197102_ENST00000360184	3	2	2	TRUE	0.449732118916802
102510691_102510811_12989_CDS_ENSG00000197102_ENST00000360184|human|control|control	TTGAATGTCTTTATGTCCGTCGACCTTGCATGCCAGCTTAAACTCACTGTCGAAACTCCTGGTTGTGAACAGGCGCTCCAGGAAGGTGTTGAGCAGACGCTGGTCAAACTCGTTGTCCAC	ctrl_hu	ENSG00000197102	human	human	control	FALSE	102510691_102510811_12989_CDS_ENSG00000197102_ENST00000360184	0	1	2	FALSE	0.658418609398674
102547537_102547657_768_3pUTR_ENSMUSG00000020925_ENSMUST00000092569|mouse|control|control	GAAATTTTGGAAAATACATTAGTCTCAGTTCTCTTAAATACACAGACACACAATTCATGGGTGGAAGGAGCAGAGTGGGCCAAGGTTATCGCTTCCGTTCGCCTTTCTGTGTCCTTTTCT	ctrl_mus	ENSMUSG00000020925	mouse	mouse	control	FALSE	102547537_102547657_768_3pUTR_ENSMUSG00000020925_ENSMUST00000092569	1	3	3	TRUE	0.78114372741243
102558931_102559051_105_3pUTR_ENSMUSG00000020925_ENSMUST00000092569|mouse|control|control	GCGCCTCCAACCGTCCGTCAAGCCAGGATCCAAAAGCCCCGCCATCGCCTTCACCGAGGACTGCCGCGGCCACTTCGCTGGGCGCCGCCATGCTGGGGACAGGGTCCTGCCGGACCCGAG	ctrl_mus	ENSMUSG00000020925	mouse	mouse	control	FALSE	102558931_102559051_105_3pUTR_ENSMUSG00000020925_ENSMUST00000092569	0	0	0	FALSE	0.822381396242682
10258623_10260999_921_CDS_ENSG00000150753_ENST00000503026|human|control|control	GCGAACCGCAGGCAAGTTGTTCTGAAGAAGTAAGTGATTTGCTTCATCATCAAAGCCCCACTGACAAATTGCTAGGTTAGCACCAGTCTCTTTAATTTGTTGAATCATCTCTTCAAATTT	ctrl_hu	ENSG00000150753	human	human	control	FALSE	10258623_10260999_921_CDS_ENSG00000150753_ENST00000503026	2	4	2	TRUE	1.01415834257142
102631982_102632505_361_5pUTR_ENSG00000166681_ENST00000361298|human|control|control	CCTTCACCTCCTCCCAAAGGGCGGTCTTCCTCTCCATTCTGCATAGGCTGCTCCATCTCTTCGTTTTCCTGGGCCTATCCTTGCAGTCTCCTTCTCCTCCGGATTCTCGCCGCGAGGTGC	ctrl_hu	ENSG00000166681	human	human	control	FALSE	102631982_102632505_361_5pUTR_ENSG00000166681_ENST00000361298	1	1	0	TRUE	0.699205324774127
102723950_102724070_875_CDS_ENSMUSG00000020929_ENSMUST00000107060|mouse|control|control	AATGTGTCGCAGCTTGTAATAAGCATCTGTTGGAGGCAGCTTCAGCTCCAAGATCAGCCGGTCGATTTTGTTGATACACACGGTGACTGCTAACCTTTCCTGCACTGCGTGCTTGATCAG	ctrl_mus	ENSMUSG00000020929	mouse	mouse	control	FALSE	102723950_102724070_875_CDS_ENSMUSG00000020929_ENSMUST00000107060	0	2	0	FALSE	0.678639659666745
102975785_102977221_268_CDS_ENSMUSG00000005687_ENSMUST00000005830|mouse|control|control	AAATTCATTTCTCATTATGTCTGTTTCAAAGGCAGAATAATCCGGGGCCGTCAGGTAGCTCAGGTAGTTCTTGGTAGGTCGGTATCTGCGCGTCTCCTCCTCCACCAGGGCCGCCGCCGC	ctrl_mus	ENSMUSG00000005687	mouse	mouse	control	FALSE	102975785_102977221_268_CDS_ENSMUSG00000005687_ENSMUST00000005830	3	2	1	TRUE	0.700364354658155
103024646_103024766_6071_3pUTR_ENSMUSG00000009575_ENSMUST00000118152|mouse|control|control	GAGTTCAATTCTCTCCTACCCACCCACACAAACAGGAATGCACACATCCCCTCATAATCCCAGTATTTAAGGCTGAGGCAGGAGTACTACAAGCACTAGGGCCAGCCTAGGCTCTTTAAA	ctrl_mus	ENSMUSG00000009575	mouse	mouse	control	FALSE	103024646_103024766_6071_3pUTR_ENSMUSG00000009575_ENSMUST00000118152	2	2	2	TRUE	0.953834050613634
103084259_103114241_1104_3pUTR_ENSMUSG00000033014_ENSMUST00000106860|mouse|control|control	ATTACACCAACTTGCTGGACGTCACCGTTGCTGCCCCCAGGGATGGGCACGCTGAGCTGGCGCTCCGGCTCCGGCAGACAGCGCAGGCAGAAGGAGTGCAGGCAGGGGAGCAGCTTGGGC	ctrl_mus	ENSMUSG00000033014	mouse	mouse	control	FALSE	103084259_103114241_1104_3pUTR_ENSMUSG00000033014_ENSMUST00000106860	0	0	1	FALSE	1.09763467541015
103088726_103090153_1953_CDS_ENSG00000136891_ENST00000374902|human|control|control	TGCAGGGAGAACCACCACAGCACCTTCTTGTGGATCATAAATTCGGAGGGCAGTAGCTTGTAAACTTTTTAGTAATTCTTTATTTGCTCGTGCTGCAGCGGTATGAATGATATCGATAAG	ctrl_hu	ENSG00000136891	human	human	control	FALSE	103088726_103090153_1953_CDS_ENSG00000136891_ENST00000374902	2	3	2	TRUE	1.16285257899479
103108383_103108503_1224_CDS_ENSG00000136891_ENST00000374902|human|control|control	GAGTTTCCACAGAAGGGAAATAATATTAAGAACTTGCTGCATAACCTGTAGAGGTTCTCGTTCTATACCATTCCCAACAGGAGTAGCTAGTTGTGGAGGTACAGCTTCAACCCAGCATTC	ctrl_hu	ENSG00000136891	human	human	control	FALSE	103108383_103108503_1224_CDS_ENSG00000136891_ENST00000374902	3	1	1	TRUE	0.849789454614637
103134005_103134125_2386_CDS_ENSMUSG00000033014_ENSMUST00000106860|mouse|control|control	ACTGTGCCTGGGGATCCCTGGTATTCTGGCAGCATTCTGAGCCAGTCTCATTTGATGGGCTTGAAATGCTCCACAGTTCATGTTGCCTCTTTGCATTGTTTGCACACTGATCAATCTTGG	ctrl_mus	ENSMUSG00000033014	mouse	mouse	control	FALSE	103134005_103134125_2386_CDS_ENSMUSG00000033014_ENSMUST00000106860	0	3	0	FALSE	0.44559142478961
103177299_103180828_858_CDS_ENSG00000089902_ENST00000570597|human|control|control	TGCTCTATTTTTAGCTTGTGTGCTATGTTTTTCTTTTTTGACCTGAGGAACTGTCTCAGTAGGGGGAACCTCCTTTTTGCTTTCCTTGTTTTGATCAACCTCAATGTCAATGGGATTGTT	ctrl_hu	ENSG00000089902	human	human	control	FALSE	103177299_103180828_858_CDS_ENSG00000089902_ENST00000570597	2	7	1	TRUE	0.248365143003194
103192919_103193039_1585_3pUTR_ENSG00000089902_ENST00000570597|human|control|control	CTGGGAAGTGGCGCCAACATGGAGGAACGAGCAAAGAATTAAGGCAGATGGAGCACAGGACTGGAAGTATATGCCTTTTTTGGTAATAGCTGCTTGTCCAGAGAGATGTGATGCAGATGG	ctrl_hu	ENSG00000089902	human	human	control	FALSE	103192919_103193039_1585_3pUTR_ENSG00000089902_ENST00000570597	1	2	1	TRUE	1.76317127071276
103221519_103221723_537_3pUTR_ENSMUSG00000041781_ENSMUST00000047357|mouse|control|control	CAATCTGAGAGAACTTCAGCTGCTGTATTTTGTCAAAGGCTGCATCCACATCATCCAATGTAAAGAGGGTAAAATCTTCTGTATTGTGTCGAGACTGATAGAGGTCGTACATGAACATCT	ctrl_mus	ENSMUSG00000041781	mouse	mouse	control	FALSE	103221519_103221723_537_3pUTR_ENSMUSG00000041781_ENSMUST00000047357	1	1	0	TRUE	1.56613658568225
103228277_103235471_1382_CDS_ENSMUSG00000041781_ENSMUST00000047357|mouse|control|control	GTCTGCCTCTTTCGACTGCTCCAGTTTCTTAGCAGCTTCTTTCTTGAGTTTTTCTTTTTCCACATATTCCTCAAGTTCTTTCCCTTCAAGCTTCACACGTTTCCTCAGCTCGATTTCTGT	ctrl_mus	ENSMUSG00000041781	mouse	mouse	control	FALSE	103228277_103235471_1382_CDS_ENSMUSG00000041781_ENSMUST00000047357	1	8	1	TRUE	0.166331601925114
10327494_10327614_699_CDS_ENSG00000054523_ENST00000377093|human|control|control	GGCTTTGTTCCCAGCATCCATGAGGTCAGCAATGTCTGTGTAGGAAGTAACTGCCAACTTGGACAGATCCTCCACATAGGGTCCAAGAAGTGGGTGTTCACGCACACGCAAATTACCCTT	ctrl_hu	ENSG00000054523	human	human	control	FALSE	10327494_10327614_699_CDS_ENSG00000054523_ENST00000377093	2	1	1	TRUE	0.706009010088754
103279366_103279486_885_CDS_ENSG00000134900_ENST00000376065|human|control|control	TGTGCTTAGTCTTGTATCACCAATCTTGATGGAAAGAATTTGAGCACCAGGAGCTACCCCATTCCGTTCAGGTTCTTCTGGAAAGTGTCCAGCAGCTATACTAGCTACATGTGTCCCATG	ctrl_hu	ENSG00000134900	human	human	control	FALSE	103279366_103279486_885_CDS_ENSG00000134900_ENST00000376065	2	1	1	TRUE	1.09065578431694
103434694_103434927_2470_CDS_ENSG00000198752_ENST00000361246|human|control|control	CCGTTCTCGCTTTGACTTTTCTAACTTATCTTTTAACATCAAGATTTCTTTCTGCAGGGCCAGCTGGTGGCTTTCTGAATCATGCACCTCCTTCTTCACATTTTTCACTTCTAGCACATG	ctrl_hu	ENSG00000198752	human	human	control	FALSE	103434694_103434927_2470_CDS_ENSG00000198752_ENST00000361246	1	7	2	TRUE	0.664087404942011
10352105_10355188_1590_CDS_ENSG00000054523_ENST00000377093|human|control|control	CTCAGACATTAGTGGGTCTTCATTGAGGTTAACAAGATGTGGGGTCTTTTTAGGTGAGAAAACCCCTAGGGTTCCTCCATCTTCCCGAATGGCAACTCCCATCTCAGCCAACAAAGCCTC	ctrl_hu	ENSG00000054523	human	human	control	FALSE	10352105_10355188_1590_CDS_ENSG00000054523_ENST00000377093	3	1	3	TRUE	0.801759996627628
103538673_103541994_1797_CDS_ENSMUSG00000033004_ENSMUST00000161008|mouse|control|control	TGCCTGGAATCCAAATCGACCTGCTTTATTCTGCACAGCTCTTCTACTGCTTTCCCAGTTAAGAAGGTCATTGAGGTAACTTTATTCCCCAGATCCCGGGAGTTGTCCACATGAACAGAT	ctrl_mus	ENSMUSG00000033004	mouse	mouse	control	FALSE	103538673_103541994_1797_CDS_ENSMUSG00000033004_ENSMUST00000161008	0	3	3	FALSE	0.821216015278393
103549188_103549308_3251_CDS_ENSMUSG00000008730_ENSMUST00000118317|mouse|control|control	AAGGTTGAGTGGCTGCACCGCGCTGGCTCCCCCTCGCTGAGCCCGGTACCCCGTGGGAGTGATACAGCATCCAGATGACTGCCCACTCACTGAGGCCACTGGCTTGGTCTTACTGCTAAG	ctrl_mus	ENSMUSG00000008730	mouse	mouse	control	FALSE	103549188_103549308_3251_CDS_ENSMUSG00000008730_ENSMUST00000118317	0	0	1	FALSE	1.37795015572493
103551391_103553149_608_3pUTR_ENSMUSG00000033004_ENSMUST00000161008|mouse|control|control	CATCAGGAGTTACTGATATGTATGGGGCAGGGACAGATGTAGAACGCAGATATCTCATTTCGTCCTGGAATAGGTTGTCGTCTTGATAGCCCACAAAATTTTCATGGTGGTGCCTAGCTA	ctrl_mus	ENSMUSG00000033004	mouse	mouse	control	FALSE	103551391_103553149_608_3pUTR_ENSMUSG00000033004_ENSMUST00000161008	4	2	1	TRUE	1.19971806564926
10357289_10363325_2175_CDS_ENSG00000054523_ENST00000377093|human|control|control	TTGCAACTTGCTGGGAGGTAGCTTTTCTCTCAGAGAAGTAATCAGTTTCCAGCTCTCTTCACACGACCTCTTGTCAGAATCGTCCCCGCTATCAGAATCCGCGTCCAGTCTCTGCTGCTC	ctrl_hu	ENSG00000054523	human	human	control	FALSE	10357289_10363325_2175_CDS_ENSG00000054523_ENST00000377093	1	2	0	TRUE	0.842947393364591
103636980_103637622_244_CDS_ENSMUSG00000027184_ENSMUST00000028607|mouse|control|control	ATGCTGAGAAGCCGGCGCAGCTGCCCCGGCCGCCGCCTCACTCCCGGAGGAACCGGACGGCGGCGGCGGTCCCGACGATTTGCTGCCGCTTCCGCTGTGGCTGGTGGCCGAGGGCATCGT	ctrl_mus	ENSMUSG00000027184	mouse	mouse	control	FALSE	103636980_103637622_244_CDS_ENSMUSG00000027184_ENSMUST00000028607	0	1	0	FALSE	0.732767051611402
103707702_103709362_1908_CDS_ENSMUSG00000034187_ENSMUST00000103075|mouse|control|control	TTTCAGTAACACAAGAAGAGCCTGCAATACCAGGTTGGAGAACCGGGGACCAATGGGGACATAATCGAGCAGCCTCTCAATGTCATCCACGACCACACAGCTGAGCTGAGATTTGTAAGC	ctrl_mus	ENSMUSG00000034187	mouse	mouse	control	FALSE	103707702_103709362_1908_CDS_ENSMUSG00000034187_ENSMUST00000103075	0	2	0	FALSE	1.31916953515913
103732641_103732761_1005_3pUTR_ENSMUSG00000044098_ENSMUST00000106806|mouse|control|control	AGCAAGAAACTCCTCAGAAAATCTCTCCATCTCCATTGGAGACAAAAATGAGAGTTCGTCCATGTATGCATGAAGGACAAGAGCACCCCCATTGGACTGGTGTTCTTCGTGAATAAAGTT	ctrl_mus	ENSMUSG00000044098	mouse	mouse	control	FALSE	103732641_103732761_1005_3pUTR_ENSMUSG00000044098_ENSMUST00000106806	0	0	0	FALSE	0.797900020579406
103801465_103801585_240_5pUTR_ENSG00000100664_ENST00000558506|human|control|control	TTTAAGGGCAACCTAGGGAACTGTTCTCTACAACTAATCGTTGCTTCGGCAACCATGGCTTACTTCAAAGCAGCACTTCCTTAAACGCAGCGCTCGCCCACAATTTGCCATTAAGCAAGA	ctrl_hu	ENSG00000100664	human	human	control	FALSE	103801465_103801585_240_5pUTR_ENSG00000100664_ENST00000558506	1	2	4	TRUE	0.719681732661758
103846480_103848510_1781_3pUTR_ENSG00000155096_ENST00000337198|human|control|control	CCAATTTCTCCAGCCATGTCAAACACACATCGAGCATCAGATAGAGCATGTACATATACTTGAGATTCTTTGCAAGCACTCGAAACATGAAATTTAACCCCAATTATTTGGACATCAAGT	ctrl_hu	ENSG00000155096	human	human	control	FALSE	103846480_103848510_1781_3pUTR_ENSG00000155096_ENST00000337198	1	4	2	TRUE	1.70742900408174
103876369_103876489_536_5pUTR_ENSG00000155096_ENST00000337198|human|control|control	CGCGATCAGAGCCTGAAAGTGTGAGAAGGCGGCGCCAGCGACGCCAGTATTTATATTAGGGGGCGTGGCCTGGTGACATCACAGCTGGCCGGGCAGCCGCGCGAGCGGGGCGGAACCCGG	ctrl_hu	ENSG00000155096	human	human	control	FALSE	103876369_103876489_536_5pUTR_ENSG00000155096_ENST00000337198	1	1	2	TRUE	1.58701862703604
103941370_103941490_1487_CDS_ENSG00000075413_ENST00000216288|human|control|control	TGCATTCCCAAGCATGGGACTGGCTGGAGCAATTCCCTTTCCTCCAACAGCACTGCCACTTGATTTCCGGGAGGAAATTCCATCTTCTTTGAGGTCACTATCTGCAGTGCTGGTCTGACT	ctrl_hu	ENSG00000075413	human	human	control	FALSE	103941370_103941490_1487_CDS_ENSG00000075413_ENST00000216288	0	3	0	FALSE	0.86838450241609
103941475_103946771_1592_CDS_ENSG00000075413_ENST00000216288|human|control|control	GCAAACATAAGTATTTCGTCGTGTCATTCCACCAGATGCTGTGTTACTACTAGGGACAGTGGAGCTTTTCTTGCGTTCAGGAATATCCGCCTTATTAGGATTACTTGCATTCCCAAGCAT	ctrl_hu	ENSG00000075413	human	human	control	FALSE	103941475_103946771_1592_CDS_ENSG00000075413_ENST00000216288	2	2	4	TRUE	0.839994356609631
104053121_104054612_280_3pUTR_ENSG00000155097_ENST00000518738|human|control|control	AGCCAGTTCATCTGACAAGCCAACCAAGACATCCAACGTGCCAACCTTTAAGTCAGGAATATTGAACTTGGAAGTGACAGCAAGATTATTGTTCTTTGAAGTTGCCGCATGCAATTTCTC	ctrl_hu	ENSG00000155097	human	human	control	FALSE	104053121_104054612_280_3pUTR_ENSG00000155097_ENST00000518738	0	3	2	FALSE	1.03635488562742
10421687_10422949_824_3pUTR_ENSMUSG00000022503_ENSMUST00000023146|mouse|control|control	GACAAAAAAAGACTGGCCTTTGTCACAGCTCTTGCCTATGTGTGGATCCAGCGGCACTTTGCCCAGAAGTGGAATCCTCAGATCCTGGCACATGGCCTCTGCACCCCCAGTCGTGGGAGG	ctrl_mus	ENSMUSG00000022503	mouse	mouse	control	FALSE	10421687_10422949_824_3pUTR_ENSMUSG00000022503_ENSMUST00000023146	0	2	0	FALSE	1.06155896605905
10426189_10434434_903_3pUTR_ENSMUSG00000027534_ENSMUST00000029047|mouse|control|control	ACCTGGTGGATCATCCAGACAAAGAAATTCTCTCACTGCAAGGCAGTTAGCAATGTCCTTGTGAGCTACTAGGTTCTGAAGAAATGCTTGTAGTCCTAATTGTCTATCTTCTAGAAATTC	ctrl_mus	ENSMUSG00000027534	mouse	mouse	control	FALSE	10426189_10434434_903_3pUTR_ENSMUSG00000027534_ENSMUST00000029047	4	0	1	TRUE	0.402322839945737
104303139_104307050_660_CDS_ENSG00000155827_ENST00000389120|human|control|control	ATCTCCACTGTTTAGCTTCCGGGATAAGAGCTCCACTTTTTCTTGCAATTTATCATAAACAGTCACAATCTGGGACACGGCTCGGCGGGAAGACTCCACACGTTCCTGCAGCTGAGACTC	ctrl_hu	ENSG00000155827	human	human	control	FALSE	104303139_104307050_660_CDS_ENSG00000155827_ENST00000389120	1	3	2	TRUE	0.942070429474575
104370750_104373640_372_CDS_ENSG00000139372_ENST00000392872|human|control|control	TCTGGGTTTTCTTTTTCTTCCTTTTGGAGCCTCTTGCACTGGTTCCTGAGCAGGAGCTGGGGCTGGAACTTCTTCTGGCATTTGCTGTTCATTCACAACTGCCATATTAGGAGCTTCAGC	ctrl_hu	ENSG00000139372	human	human	control	FALSE	104370750_104373640_372_CDS_ENSG00000139372_ENST00000392872	1	4	1	TRUE	0.3460260210191
104373753_104374693_605_3pUTR_ENSG00000139372_ENST00000392872|human|control|control	ATTAGTCCCGGGTTTATGCCAATAATGACAATGTCCAGATTGAAGGTCAAAATATCGGGGAGAGTCTTGGTCAGAAGTTCAGCTTCTGAAACACCATTAAAACGGTCTACTTTTCTTTTT	ctrl_hu	ENSG00000139372	human	human	control	FALSE	104373753_104374693_605_3pUTR_ENSG00000139372_ENST00000392872	1	3	3	TRUE	1.11953417566691
104374691_104376647_723_CDS_ENSG00000139372_ENST00000392872|human|control|control	CCCTGGTAGAGTGTGATCATCCATATGGTTCAGCTGGACCTCACTGAGCCCTGACATAAACAAACACTTCCAAAAATGGTTTCCAGGTCCAGGGTAATGATGCCCTTTGTAAGCAGCCAT	ctrl_hu	ENSG00000139372	human	human	control	FALSE	104374691_104376647_723_CDS_ENSG00000139372_ENST00000392872	1	2	0	TRUE	0.869310244347576
10437852_10437972_582_CDS_ENSMUSG00000027534_ENSMUST00000029047|mouse|control|control	TGTAGGTGTTGAAGGTCTGTCTTCCCAGTTCACTGCCTCAGGATGCTGCTCTTCAGCCTCTCTTGGTCTAGCAGAATACTCAATGGATGAATCTGTCCCTGTAAATTTAGTCCTAATGAG	ctrl_mus	ENSMUSG00000027534	mouse	mouse	control	FALSE	10437852_10437972_582_CDS_ENSMUSG00000027534_ENSMUST00000029047	3	1	1	TRUE	0.659323989879154
104379465_104380804_1343_3pUTR_ENSG00000139372_ENST00000392872|human|control|control	TCTGTAAATGACTGGGTCATCCACTGCCCATTAGGAATGCCACTGAAAGCTGATTCTCCTCTTAACTCCACGCTCTCAATTAGCCCATTTGAAGAGAAGCCACAAGGTTCACTGCTGCAT	ctrl_hu	ENSG00000139372	human	human	control	FALSE	104379465_104380804_1343_3pUTR_ENSG00000139372_ENST00000392872	2	1	3	TRUE	0.987591532156368
10437954_10438074_480_CDS_ENSMUSG00000027534_ENSMUST00000029047|mouse|control|control	AAATTTAGTCCTAATGAGAGGACTACCACACATTGATGATGCACTGTCCATCTGATCCTGGACATTCGTCTGCTTAAGACTGCCCACAGCTGAGTCCTCTAACTGGCCTTTGGAAGAGGT	ctrl_mus	ENSMUSG00000027534	mouse	mouse	control	FALSE	10437954_10438074_480_CDS_ENSMUSG00000027534_ENSMUST00000029047	1	2	2	TRUE	0.684258022088479
10438206_10439956_228_3pUTR_ENSMUSG00000027534_ENSMUST00000029047|mouse|control|control	ACTTGTACACCTTTGAGTCCAAACACTTAAAGAACAACCAATATGCAGTTCATTGCTTTCTTCTTAGGAATTCACTATCTCGGCGCGCTCCGCGACCCCACGCCGTCAGGGGAAGGAAGG	ctrl_mus	ENSMUSG00000027534	mouse	mouse	control	FALSE	10438206_10439956_228_3pUTR_ENSMUSG00000027534_ENSMUST00000029047	1	2	2	TRUE	0.902127460319794
104393069_104396071_385_CDS_ENSMUSG00000020687_ENSMUST00000093923|mouse|control|control	AGTGAAGCAAGCTGAATCTCCAAACTCAGTGACAAGGTCGTCATGGCTTTTCTGCTTATTAAACACTCCACCAGATAAGATCTGTTCCCCTTCTGCAAGCTTGCTGAGGTCAACACAACA	ctrl_mus	ENSMUSG00000020687	mouse	mouse	control	FALSE	104393069_104396071_385_CDS_ENSMUSG00000020687_ENSMUST00000093923	0	1	2	FALSE	0.957708169203779
104432508_104432628_880_CDS_ENSG00000164934_ENST00000297579|human|control|control	GACTCCATCACGGTGACCATCCAGCGAAGCAAGGAATGGTTTTGCAAATACTCGTTCCAGTTTGGTAGCATTTAAAGCTCTTATATATTCTCGTGGGACCTCAAAAGGATGTAAAGCAGG	ctrl_hu	ENSG00000164934	human	human	control	FALSE	104432508_104432628_880_CDS_ENSG00000164934_ENST00000297579	1	3	2	TRUE	1.41130790631628
104489726_104491872_993_CDS_ENSMUSG00000027176_ENSMUST00000028599|mouse|control|control	ATACTGGGCAGCTTCATACCAGATATCAGGGTGATGGCCCAGCACAAGGAGGCACTGTTCATAGGCAAACATAACTCTTTTGGTTATCAGGGTCTGGTCCTCTGTGCGAAGAGGGTTGCT	ctrl_mus	ENSMUSG00000027176	mouse	mouse	control	FALSE	104489726_104491872_993_CDS_ENSMUSG00000027176_ENSMUST00000028599	1	1	1	TRUE	0.919158713689573
104520116_104520236_3471_3pUTR_ENSMUSG00000027175_ENSMUST00000111118|mouse|control|control	AAGTTAAAATTCCAGCCTATGTGAAAAGAGATACAATTTAACACAGGTGACAGGACGCTCTGCTGTTAGTTTCCCTACATCAAAGACTATTCCAGTACAATGAACAGGAGGGTTTGGAAG	ctrl_mus	ENSMUSG00000027175	mouse	mouse	control	FALSE	104520116_104520236_3471_3pUTR_ENSMUSG00000027175_ENSMUST00000111118	1	3	3	TRUE	1.49659182839318
104554200_104554320_324_3pUTR_ENSMUSG00000032621_ENSMUST00000074616|mouse|control|control	ATCAGATCCATACAAAGAAACAAATAAGAAGAACATAAGGCTTTCCTTTTATCCTGCTCTATTAGGAAAAATAAAAGTGAGCAAAACTTCAAAGACTAACAATCTCATTAATGGAACATT	ctrl_mus	ENSMUSG00000032621	mouse	mouse	control	FALSE	104554200_104554320_324_3pUTR_ENSMUSG00000032621_ENSMUST00000074616	1	2	3	TRUE	0.765050638780907
104554422_104554542_102_5pUTR_ENSMUSG00000032621_ENSMUST00000074616|mouse|control|control	ACGCTTTCCCAGGACGCTGTTTTCGCGGTGATCGAAAGTTGTGTTACACATGACAACCGTTCGTGTTGGCTGCGTCACTAATAGCACACAGAACATCAGATACAGAAAAGAAGAACATTT	ctrl_mus	ENSMUSG00000032621	mouse	mouse	control	FALSE	104554422_104554542_102_5pUTR_ENSMUSG00000032621_ENSMUST00000074616	1	3	1	TRUE	0.919078916608599
104573229_104573349_1377_3pUTR_ENSG00000166272_ENST00000448841|human|control|control	GAGATGGAGTTAGGGTATGAGGAATGAGTCACAGAACCAACTTAGCCCTCCACAACACTGTGCCCTTGTGGAGGAAGAGGCATCCACACCCCGAACTGTACCTGGAGATGGAGGAAAATG	ctrl_hu	ENSG00000166272	human	human	control	FALSE	104573229_104573349_1377_3pUTR_ENSG00000166272_ENST00000448841	2	0	2	TRUE	2.1514890503766
104620154_104620274_4085_CDS_ENSMUSG00000074994_ENSMUST00000117237|mouse|control|control	ACCTCCACTTTCAATATTTTCCTCATCTGTAAAACCTTCTATTGCAACTGTGTCCTGTCCTTTTGCCAACTGGTCTGAAGGAAGACTATCAAGTTCGATGGCTGTGGGGGATTCTGTGGA	ctrl_mus	ENSMUSG00000074994	mouse	mouse	control	FALSE	104620154_104620274_4085_CDS_ENSMUSG00000074994_ENSMUST00000117237	0	3	0	FALSE	0.848272719108201
104627916_104628036_2582_CDS_ENSMUSG00000074994_ENSMUST00000117237|mouse|control|control	TAAAATATTTCTTTCATCACTGAGAAGCATTGCCTCTGAGAAGCATATTGATCCAAGAGAAACAAACTGATTCTTTGAGTCATGTGGATTGGCTTCACTGAAGGGGCCCTTTGTTGTTAG	ctrl_mus	ENSMUSG00000074994	mouse	mouse	control	FALSE	104627916_104628036_2582_CDS_ENSMUSG00000074994_ENSMUST00000117237	1	4	1	TRUE	1.00983131471661
104650277_104654612_1041_CDS_ENSMUSG00000025133_ENSMUST00000026126|mouse|control|control	CTGCTCCAAGAAATGAGAGCTAACTTGCTCCATCGAGCCCAATAGCTTTGCAGCTTGAACACGAACCACCCAGGAGCCATCACTGACCATGTGGCAAATTTTTCCAAATGCATCATCAAC	ctrl_mus	ENSMUSG00000025133	mouse	mouse	control	FALSE	104650277_104654612_1041_CDS_ENSMUSG00000025133_ENSMUST00000026126	1	2	0	TRUE	1.39680696887469
104713310_104714935_678_CDS_ENSG00000198431_ENST00000397736|human|control|control	AGCGACATAGGATGCTCCAACAACCAGGGTCTTACCCGGGCAGTAAGGCAAGGAGAAAAGATCATCACTGCTGATGCAGTATTCTTTGTCACCAGGGATGCCCAAGTAACGTGGTCTTTC	ctrl_hu	ENSG00000198431	human	human	control	FALSE	104713310_104714935_678_CDS_ENSG00000198431_ENST00000397736	1	2	1	TRUE	1.68822531948493
104814329_104835678_237_CDS_ENSMUSG00000062127_ENSMUST00000098763|mouse|control|control	TCTGTGTTGGGCCTTTAAAGCTTCTATAACAAGGTCTCTTGCTTCAAGTTCTCCTTCAAGGATACTGAACAGTGTCAGGAGTTCAGGCTTGCTGAGTTTTTCCAGATTCATCCTGAAAGT	ctrl_mus	ENSMUSG00000062127	mouse	mouse	control	FALSE	104814329_104835678_237_CDS_ENSMUSG00000062127_ENSMUST00000098763	0	2	1	FALSE	0.475205658632998
104830079_104830199_188_5pUTR_ENSMUSG00000028517_ENSMUST00000064139|mouse|control|control	TGCCCCGGACGCGTCCGGCTGGCGTGCGTCTGCGTGCTGGAGTTTGCGAGTGGGCAGCGTCGGCGTCCCGCCACGATCCTCCGCAGCTACTTAATGAATGGAGCAGCGCGGAGCCCTGCA	ctrl_mus	ENSMUSG00000028517	mouse	mouse	control	FALSE	104830079_104830199_188_5pUTR_ENSMUSG00000028517_ENSMUST00000064139	0	1	1	FALSE	0.739531925669072
104830528_104867487_637_3pUTR_ENSMUSG00000028517_ENSMUST00000064139|mouse|control|control	GATGCTCTCGTCATTGCAGTAAAACCCTCGACGGTAAGGCTTAATGGTGCTTGTCTCGATGATGAGGAAGGGCAGAGCCGCCATGAAGAGGCAGAAGAGGTCCAGGCAGATGAGCAGCAC	ctrl_mus	ENSMUSG00000028517	mouse	mouse	control	FALSE	104830528_104867487_637_3pUTR_ENSMUSG00000028517_ENSMUST00000064139	0	0	1	FALSE	2.02640247768028
104840732_104840852_1265_3pUTR_ENSMUSG00000021710_ENSMUST00000109315|mouse|control|control	GACCACCTCAATGGGAAAGTACTCCTTGAGGGACTCCTGGTCCACAGAGTACTTGAGCTCCTCTGTCTGGGTCATGTAGTAATGGAGGTCCCATGCGTTGATCTTCCCGTCGTATGCAAA	ctrl_mus	ENSMUSG00000021710	mouse	mouse	control	FALSE	104840732_104840852_1265_3pUTR_ENSMUSG00000021710_ENSMUST00000109315	1	0	0	TRUE	0.690955201058372
104849607_104851902_698_CDS_ENSMUSG00000021710_ENSMUST00000109315|mouse|control|control	AATGCATAGCTCACTCATTCTCTTCTTCATTGATTTGATTTCATTTTTTACGTGTTCTGGAAGATGGAGTCCATTCCTTTTCCCCATTTTAATTGATTTTTCCAAGTATCGCCTGGCCTC	ctrl_mus	ENSMUSG00000021710	mouse	mouse	control	FALSE	104849607_104851902_698_CDS_ENSMUSG00000021710_ENSMUST00000109315	1	7	2	TRUE	0.65371660864155
104849616_104851911_689_CDS_ENSMUSG00000021710_ENSMUST00000109315|mouse|control|control	CTCACTCATTCTCTTCTTCATTGATTTGATTTCATTTTTTACGTGTTCTGGAAGATGGAGTCCATTCCTTTTCCCCATTTTAATTGATTTTTCCAAGTATCGCCTGGCCTCAGGCTTTAT	ctrl_mus	ENSMUSG00000021710	mouse	mouse	control	FALSE	104849616_104851911_689_CDS_ENSMUSG00000021710_ENSMUST00000109315	0	8	3	FALSE	0.463920756999879
104850710_104852920_1218_CDS_ENSG00000076685_ENST00000404739|human|control|control	GGAACTGATGTCTGGACGCTCATTGCTACTGCTGTCAAGATGCTTGTAGAGTTCAGCCAAGAAAATATCCAAGCTCTGAAGTTCTTCGAAAAGTGAACTCTTGTCAGTCCAGACATGTAG	ctrl_hu	ENSG00000076685	human	human	control	FALSE	104850710_104852920_1218_CDS_ENSG00000076685_ENST00000404739	2	0	0	TRUE	0.920840664695922
10487840_10492479_495_CDS_ENSMUSG00000024743_ENSMUST00000169121|mouse|control|control	CTCCAAGGAATTCTTGTAGCGTTTGCCCAGTTTGCGCTGACACCAGTGGCACAGGCCGCAGAGGACGATAGTGACGCTAAGGCTGACGGTGATGATTGCAGAGACCAGCAGGACATCGCG	ctrl_mus	ENSMUSG00000024743	mouse	mouse	control	FALSE	10487840_10492479_495_CDS_ENSMUSG00000024743_ENSMUST00000169121	2	2	0	TRUE	1.23007194905751
104973726_104976136_736_3pUTR_ENSMUSG00000032563_ENSMUST00000142424|mouse|control|control	ATTTTAGTTCCAGGCCAGACTCTGGCAATATCCCCAGTTGAGATAGCGCCAGGTCTCCTGTGGGTCTTTGTTTGACCATGAGAAGCAGGTTGGCCTTTAAATCCCCATCTTTTCATGACG	ctrl_mus	ENSMUSG00000032563	mouse	mouse	control	FALSE	104973726_104976136_736_3pUTR_ENSMUSG00000032563_ENSMUST00000142424	2	5	2	TRUE	0.49449286754967
105037214_105037334_355_CDS_ENSG00000148798_ENST00000369849|human|control|control	CAACGCGCGGTTCTGCGTCTCCAGCTGATGCACCTTCTCGATGAACACGGCGAAGCGGTCGTTGAGGCCCTGCAGCTGCTCCTTCTCGTTGGTGCGGATGATCTTGTACTCGTTGGTGCG	ctrl_hu	ENSG00000148798	human	human	control	FALSE	105037214_105037334_355_CDS_ENSG00000148798_ENST00000369849	0	0	0	FALSE	0.555516003995076
105048333_105048453_1516_3pUTR_ENSG00000148798_ENST00000369849|human|control|control	AGCATTAACTTTTTCAAAGCAATGGAATTATATTTTTTGGCTTGAAATGGTGGTTTCTTCTATATTTGATTTCTCGGTTTTCTTAGTAGATATTACTGTCTCCTCTAATATTTCTTCAAA	ctrl_hu	ENSG00000148798	human	human	control	FALSE	105048333_105048453_1516_3pUTR_ENSG00000148798_ENST00000369849	2	8	4	TRUE	4.3299254846003
105138127_105138247_1016_CDS_ENSG00000148835_ENST00000369839|human|control|control	CTGTTGCTTACTACGCGGCATCCCATCAAAGATGTCAATGTAGAGGTGCTCCTGAACTATGTTCCATATCTGATTGTTCTGTTTCTCCTGAAGATGCCTCTTCAAGAGTTGGTACGAGTC	ctrl_hu	ENSG00000148835	human	human	control	FALSE	105138127_105138247_1016_CDS_ENSG00000148835_ENST00000369839	1	1	1	TRUE	0.455228666882686
10517792_10517912_4758_3pUTR_ENSG00000160049_ENST00000377038|human|control|control	CTTAGACTAACTGAGAGGTTAGACTCAAGCCGGTTTGTCTCACTCCCAAATCCACAGGACATTTTCCATTATCCACCCAGTTCAGCCGCTTGGTGGGCTTGCTTCAAGTACAGAATATTA	ctrl_hu	ENSG00000160049	human	human	control	FALSE	10517792_10517912_4758_3pUTR_ENSG00000160049_ENST00000377038	2	2	4	TRUE	0.866205063576363
105182201_105182321_1586_CDS_ENSMUSG00000031673_ENSMUST00000075190|mouse|control|control	AGGCTCATCGGCATCTTCTACTGAAATCTTGACGGTCACAGTGTCCTTGAAAGGTCCATTGCTGATGAACTTCGGATCAATGTGAACATTGGCGGCCTCTATCTTCAAGCTATAAGCTCT	ctrl_mus	ENSMUSG00000031673	mouse	mouse	control	FALSE	105182201_105182321_1586_CDS_ENSMUSG00000031673_ENSMUST00000075190	0	0	0	FALSE	1.03004016638368
10523219_10523560_686_CDS_ENSG00000160049_ENST00000377038|human|control|control	ACCCGTGTCTACTGCATCCACCTCCTCACCAAAGGCAGCTTTGGACTCTTCCTGCTTTGACAAGAGGCTGCCCTCTTTCTCCAAAGCCTGGAGGTACAGCTGCAGGAGCTGCTTGGACTG	ctrl_hu	ENSG00000160049	human	human	control	FALSE	10523219_10523560_686_CDS_ENSG00000160049_ENST00000377038	0	3	0	FALSE	0.577888704084108
105239393_105239671_1208_CDS_ENSG00000142208_ENST00000407796|human|control|control	GTCCACTGCACGGCCGTAGTCATTGTCCTCCAGCACCTCGGGGGCCAGGTACTCAGGTGTGCCGCAAAAGGTCTTCATGGTGGCACCGTCCTTGATCCCCTCCTTGCACAGCCCGAAGTC	ctrl_hu	ENSG00000142208	human	human	control	FALSE	105239393_105239671_1208_CDS_ENSG00000142208_ENST00000407796	1	0	0	TRUE	0.873412622977688
10525023_10525143_4246_3pUTR_ENSMUSG00000024743_ENSMUST00000169121|mouse|control|control	CACCCCTCCACCCAGGCTGGGTCACTACTATTCCTAGTAGTCTGAGGGGAGAACAGCTATGTGGGGGGATGCTGAGCTGACTGGCTAAGAGGTGCAGGAGCACGCTCTGCATAAACCCGC	ctrl_mus	ENSMUSG00000024743	mouse	mouse	control	FALSE	10525023_10525143_4246_3pUTR_ENSMUSG00000024743_ENSMUST00000169121	2	0	0	TRUE	1.09982762320913
10529348_10532452_191_CDS_ENSG00000160049_ENST00000377038|human|control|control	CAGGGTGACTGGTGTCAGGGACTTATCAATGGCCAGAATGTCACAGGCCTTGCTCCTCAGGTCTTCGAGGCAGGAGGCGGCCACGCCGTGCTGTTCGCGGCTGTAGTTGCGGCGCAGCAG	ctrl_hu	ENSG00000160049	human	human	control	FALSE	10529348_10532452_191_CDS_ENSG00000160049_ENST00000377038	1	0	1	TRUE	0.999287432943029
105360694_105360814_4497_3pUTR_ENSG00000107957_ENST00000369774|human|control|control	AAAATAAGACGCAAACCAAAGGCCTGACATATAAGCCCCAAATCAACAAACCTCTCCCGAAACATGCAAAGGAACTGCCCGCCCAGAAATACCCAAAATAGTCTGTGCAGATTAGGAAGA	ctrl_hu	ENSG00000107957	human	human	control	FALSE	105360694_105360814_4497_3pUTR_ENSG00000107957_ENST00000369774	2	0	1	TRUE	1.88982831472313
105362805_105362925_2386_CDS_ENSG00000107957_ENST00000369774|human|control|control	AGCAGAGCGGGGCTTCAGGTCGCCACTGGTTTTGGACAAGGAAGAGGAGGAGGAGGAAGAGGAGGAGCAGCAAGTGGTGTTGATGGTGATGGATGAGGAAAAGGAGGCTGAGGAGTGGTT	ctrl_hu	ENSG00000107957	human	human	control	FALSE	105362805_105362925_2386_CDS_ENSG00000107957_ENST00000369774	0	1	0	FALSE	2.5617691957444
105363258_105363378_1933_CDS_ENSG00000107957_ENST00000369774|human|control|control	GCTCAGCTCAGGCTCTGAGTCAAAGCCGAATGCAGGGATGTCATACTCAGGCTCCTCATACTTGAGCTTCCGCGGGGAGTCCTGGCTCTCACTGGCCCCCGTAGGGCCCTCCTCGGCCTC	ctrl_hu	ENSG00000107957	human	human	control	FALSE	105363258_105363378_1933_CDS_ENSG00000107957_ENST00000369774	1	0	0	TRUE	0.948345578775813
105372790_105372910_1294_CDS_ENSG00000107957_ENST00000369774|human|control|control	CTTGTCCCCAGACGCCTTCTTGTTCAGCAGGTTGCTGATCTCCATGATGTTCCCAATGATCTCCACTGGGCCGGCCAGGTTCTTCTTCCGGGTTGGCAGGTCATCCTTGGCCTTCTTCAG	ctrl_hu	ENSG00000107957	human	human	control	FALSE	105372790_105372910_1294_CDS_ENSG00000107957_ENST00000369774	0	0	0	FALSE	0.50102366781454
105400607_105404228_2276_CDS_ENSG00000114423_ENST00000394027|human|control|control	CTCTGAAGATGGACCATGTGTTCCATTCAGCATACAGTGACCATTATCACAAGACCGAACAGGAGGTTTTACATTATGACAATGAGATGGTTGTGAATTCAGGGAAACAGGGTGGGATGA	ctrl_hu	ENSG00000114423	human	human	control	FALSE	105400607_105404228_2276_CDS_ENSG00000114423_ENST00000394027	0	1	3	FALSE	1.34865139007001
105421030_105421150_1886_CDS_ENSG00000114423_ENST00000394027|human|control|control	ACTCGCTGTGATTCCAGGTTTTGGAGAGCCCTCCCCTAGGAGTCGACATCCCACAAGCTGATTAGTCCCAAACACATCCCGAGGGCACCATGCTTCAAGAGGCATTGGCGGGTCTCTGGA	ctrl_hu	ENSG00000114423	human	human	control	FALSE	105421030_105421150_1886_CDS_ENSG00000114423_ENST00000394027	2	1	1	TRUE	0.891477217682684
1054960_1056412_1422_CDS_ENSG00000107937_ENST00000545048|human|control|control	GATTTCTGGTATCTTATCATGTTTTTCAGACAAATTCATTAAATCCCAGTACTTCTGAAGATCCAAAATATAATCATCTCCCATTTCCAGCTCAAGATCTCGTTCCCTCTTCTTCCTGGA	ctrl_hu	ENSG00000107937	human	human	control	FALSE	1054960_1056412_1422_CDS_ENSG00000107937_ENST00000545048	0	3	2	FALSE	0.651905330356765
105531169_105531289_1356_3pUTR_ENSMUSG00000068798_ENSMUST00000090678|mouse|control|control	ATAAACAATAACAAAAAGACACAAACCAAATGAAAATGTACTAAAATTTAATCATCCATAAAAGCTGTAATTTAATCTGACAGTAAAACACAAGAAGCAATATTAGAGTTGGTTTAGTAT	ctrl_mus	ENSMUSG00000068798	mouse	mouse	control	FALSE	105531169_105531289_1356_3pUTR_ENSMUSG00000068798_ENSMUST00000090678	2	3	4	TRUE	1.53754996576926
105544292_105553185_213_3pUTR_ENSMUSG00000068798_ENSMUST00000090678|mouse|control|control	TGCACTGTTGGCAATCTACCTCGACTTGCTTTCTGTAGGAATCTTCTATCGTTGGGTCATATTTTTCAACAAAAATCCCCTGAACAAACTGAACTGTCAGAGCAGACTTCCCCACGCCTC	ctrl_mus	ENSMUSG00000068798	mouse	mouse	control	FALSE	105544292_105553185_213_3pUTR_ENSMUSG00000068798_ENSMUST00000090678	1	2	0	TRUE	0.966378785119687
105546219_105551056_2895_CDS_ENSG00000136051_ENST00000332180|human|control|control	TAGTTCTTCAAAATTTACAATATCTTCAAGATCAGGAACAAATCTAATGGCATTGCTGCTACAATGAAGACCACCAGATCTTATCATTCGTACATAGCCCATAGCATTACCAATCTGGCT	ctrl_hu	ENSG00000136051	human	human	control	FALSE	105546219_105551056_2895_CDS_ENSG00000136051_ENST00000332180	3	1	3	TRUE	1.2743569502533
105548853_105553245_153_3pUTR_ENSMUSG00000068798_ENSMUST00000090678|mouse|control|control	ATTTTTCAACAAAAATCCCCTGAACAAACTGAACTGTCAGAGCAGACTTCCCCACGCCTCCTGAACCAAGGACTACTAGCTTGTACTCACGCATGATGCGCTCTGTTTAAATATTGACAA	ctrl_mus	ENSMUSG00000068798	mouse	mouse	control	FALSE	105548853_105553245_153_3pUTR_ENSMUSG00000068798_ENSMUST00000090678	1	2	1	TRUE	1.18240384671354
10575863_10575983_2175_3pUTR_ENSMUSG00000024668_ENSMUST00000025570|mouse|control|control	AATAGAGCAAAGGCTTGGACTCATAACCACCATGCTACACTGTACACCATGCTACCCTGCATCTTCTTACCAGAGCTACAGTGGGGCCTGGGGGATTCTGGGTGGATCCTCACTTTGGGA	ctrl_mus	ENSMUSG00000024668	mouse	mouse	control	FALSE	10575863_10575983_2175_3pUTR_ENSMUSG00000024668_ENSMUST00000025570	1	1	1	TRUE	1.49856378505097
105762366_105762853_224_5pUTR_ENSMUSG00000000563_ENSMUST00000118209|mouse|control|control	ATTCTCGCGAGAAGTAGAGCGAATTCCCTCGGAGAGGGGCGGTTGCGCAGAGGTACACCACGTGTGCGGTCCCTCCGGCGCCGAGTCAGGGTCTCTCGTCGAGTCTGGGTCTTATAACTT	ctrl_mus	ENSMUSG00000000563	mouse	mouse	control	FALSE	105762366_105762853_224_5pUTR_ENSMUSG00000000563_ENSMUST00000118209	1	0	1	TRUE	0.752053792755989
10576428_10576548_1610_3pUTR_ENSMUSG00000024668_ENSMUST00000025570|mouse|control|control	TGTGAGGTAACTGATGCTGATTCCCGCTTCCCTCCCTGGCCAGGGAACTTTTTCCTATAGCTCTTGTAGTTACCCACCCAGGCTTCTCAGTTCTGGCCTGCTTTCTCTAGCCAACACTCA	ctrl_mus	ENSMUSG00000024668	mouse	mouse	control	FALSE	10576428_10576548_1610_3pUTR_ENSMUSG00000024668_ENSMUST00000025570	3	2	1	TRUE	0.713119198022249
10583388_10583684_1091_CDS_ENSG00000115758_ENST00000405333|human|control|control	AGGAAAGCCACCGCCAATATCAAGCAGATACATGCTGAAACCAACCTCAGCCCCCATGTCAAAAACACAGCGGGCATCAGAGATTGCCTGCACGAAGGTCTCAGGATCGGTACAGCCGCT	ctrl_hu	ENSG00000115758	human	human	control	FALSE	10583388_10583684_1091_CDS_ENSG00000115758_ENST00000405333	0	0	0	FALSE	1.21928009740702
105885974_105886094_2527_3pUTR_ENSG00000135966_ENST00000393359|human|control|control	CAGCAGCGTGTGAAAGAGTTGCTGGCGGTGGGGTGGGTCTCGGCCCTCGGAGCACCACAGGCAGTAGTCCTCGGCCGCTGCAAAGTCCTGCAGCTCGTGCACCAGGATATGCAGCGCCTT	ctrl_hu	ENSG00000135966	human	human	control	FALSE	105885974_105886094_2527_3pUTR_ENSG00000135966_ENST00000393359	1	0	0	TRUE	0.509486748063282
105898293_105898413_168_5pUTR_ENSMUSG00000049354_ENSMUST00000058438|mouse|control|control	GCCAGAGAGGCAGCGGGCTGGGGCACAAGACAGGCGGGGACCCGGGCTTGGGTCCGCGGGTCCGAGGGGAGGCGGGGCCGGGGCGGTCAAGAACGGCCTAGCCCTCCAGCGGGTCCTCGG	ctrl_mus	ENSMUSG00000049354	mouse	mouse	control	FALSE	105898293_105898413_168_5pUTR_ENSMUSG00000049354_ENSMUST00000058438	1	0	0	TRUE	1.2823770957494
105898431_105898551_306_CDS_ENSMUSG00000049354_ENSMUST00000058438|mouse|control|control	GCTGCCCAGCGCCAGGCGAAAGCGCTTGTCCGGCCGCACGCTCCAGTTCATGGCGTACACAGTCCAGGGCGCTTCATATTTGTAGATCTCCTTCCGTTTGCCGTGCAGGGACATGGTGGC	ctrl_mus	ENSMUSG00000049354	mouse	mouse	control	FALSE	105898431_105898551_306_CDS_ENSMUSG00000049354_ENSMUST00000058438	1	2	0	TRUE	1.04622900356833
105924449_105924569_676_CDS_ENSG00000135966_ENST00000393359|human|control|control	GTTGACCAGGCTGATGGAGTTGTCACACAGCACCAGCAGCCTGTTGAGTGCTGAGGCCGCACGCAGCTCGTTCACGGGCTTCTTGAAGCCCAAGTGTCTCTGCAGCTGTTTGGTGGCAGT	ctrl_hu	ENSG00000135966	human	human	control	FALSE	105924449_105924569_676_CDS_ENSG00000135966_ENST00000393359	0	1	0	FALSE	0.39879344417641
105948264_105948384_109_5pUTR_ENSG00000149313_ENST00000278618|human|control|control	GTGGCCCCACCCCCTTCTTCCCGGCGTCCGTGCGCAGGGGACGGGCCGTCGCTACGCAGACTGGCCCACCGACAGCCCTCCCAGCCCGCCCCCGACTCAGCCACCTCCTCTCGGAGAAAG	ctrl_hu	ENSG00000149313	human	human	control	FALSE	105948264_105948384_109_5pUTR_ENSG00000149313_ENST00000278618	0	0	0	FALSE	1.1452613170078
105956041_105956161_390_3pUTR_ENSG00000135974_ENST00000258457|human|control|control	ATCATTTTCCCCCATCTATTCTTCGGCAAATCCCTCTGAGGCAATGGTATTGCATGTTGGACATAAAGGTCAGTAAGACTGTCTTTGTTTACTCTTACATCAGTTTCAACAGCTATGTTC	ctrl_hu	ENSG00000135974	human	human	control	FALSE	105956041_105956161_390_3pUTR_ENSG00000135974_ENST00000258457	0	4	2	FALSE	0.663612535586652
105956068_105956188_417_3pUTR_ENSG00000135974_ENST00000258457|human|control|control	ATCTCATGTTGTTCTCTTTTCTTTTCCATCATTTTCCCCCATCTATTCTTCGGCAAATCCCTCTGAGGCAATGGTATTGCATGTTGGACATAAAGGTCAGTAAGACTGTCTTTGTTTACT	ctrl_hu	ENSG00000135974	human	human	control	FALSE	105956068_105956188_417_3pUTR_ENSG00000135974_ENST00000258457	0	5	1	FALSE	0.42238065143619
106035800_106035920_799_3pUTR_ENSMUSG00000054720_ENSMUST00000067924|mouse|control|control	CTCCGGACACTTCGGAGAGAGCCCGTGTGGTCCACGGGGAGTCAAAGCACTTCCCCAGGATGGAGATGAAATGTTCTATTTTGGAACTGGATCCGGGGAATTTGAACCAGAAGTTGCTAC	ctrl_mus	ENSMUSG00000054720	mouse	mouse	control	FALSE	106035800_106035920_799_3pUTR_ENSMUSG00000054720_ENSMUST00000067924	0	2	0	FALSE	0.740412039378048
10608729_10609759_637_CDS_ENSG00000170222_ENST00000379774|human|control|control	AAGTCCTTGAGGACTATTCAGTTCCGTATTTGGATTGTGCTCCCTCAATATCTTCATACACTGCTCGTATTTTGGAGAAGACTGATCCACGCCCAAGACACTCAAGTCATATGCATCAAG	ctrl_hu	ENSG00000170222	human	human	control	FALSE	10608729_10609759_637_CDS_ENSG00000170222_ENST00000379774	0	2	0	FALSE	1.02091605751569
106161250_106161370_348_3pUTR_ENSMUSG00000046079_ENSMUST00000060531|mouse|control|control	CCCTCAGGGCGCTCTCGAGGACTCGGCTGCGGGCAGGCTCCGGGGGCTGGAACCGCTGCGACGCGAGACTTCACTCCTCCATCCTGGGAGCCGGCAGCACGTTGCAGTCAGCAGTGCACT	ctrl_mus	ENSMUSG00000046079	mouse	mouse	control	FALSE	106161250_106161370_348_3pUTR_ENSMUSG00000046079_ENSMUST00000060531	0	0	0	FALSE	0.988026590996266
106241872_106241992_1621_CDS_ENSMUSG00000046079_ENSMUST00000060531|mouse|control|control	GTCGTTCTTGACATCCGGGATGTCGCTGAAGCTGCTCTCCTCCCGGACTTTCTCAAACGAGTACTCCTTCAGAGGGATCCTGAATAGCCAGAAGAGAGTGTAGAGGCAGATAAAGCCGTA	ctrl_mus	ENSMUSG00000046079	mouse	mouse	control	FALSE	106241872_106241992_1621_CDS_ENSMUSG00000046079_ENSMUST00000060531	2	1	0	TRUE	1.0384411654245
106385328_106385530_742_CDS_ENSMUSG00000041506_ENSMUST00000047721|mouse|control|control	CCGGTGTCCCGTGAAGGTGTACAGGTGCTGGCAGCTCTGGGCCTCCCAAATGAGAATGAGCTTGCTGCGGTCGCCAGAGGCGAGGTACTTGCCATCAGAGGAGATGGCCATGCAGAGGAC	ctrl_mus	ENSMUSG00000041506	mouse	mouse	control	FALSE	106385328_106385530_742_CDS_ENSMUSG00000041506_ENSMUST00000047721	0	0	0	FALSE	1.39745824548706
106417281_106417401_1343_ncRNA_ENSMUSG00000055407_ENSMUST00000127492|mouse|control|control	CATCCATGCTGGCCCTGCCTTCCTGCGTGTGTCACGCTGATCTGCACCGGACGCCTTTCCAGCTGCAGGACCACCCTCCTGGGTCTGGGATTGGGCTGGGGGCAGAGGCTTCTCTTCGTG	ctrl_mus	ENSMUSG00000055407	mouse	mouse	control	FALSE	106417281_106417401_1343_ncRNA_ENSMUSG00000055407_ENSMUST00000127492	0	1	0	FALSE	0.95561420158379
106500355_106501660_140_3pUTR_ENSMUSG00000070436_ENSMUST00000094154|mouse|control|control	ATCATTGCCTGCCTTTTTCATTCTGGGCCGGGCTGGGCTGCTCCGGGACCGACAGGGCAATCGCTCCTCAGACAGGCTCTGCTCAGCTCACTGCCCCGGGCCCTGGATCTATATATGGCT	ctrl_mus	ENSMUSG00000070436	mouse	mouse	control	FALSE	106500355_106501660_140_3pUTR_ENSMUSG00000070436_ENSMUST00000094154	0	1	0	FALSE	0.587358103979367
106595490_106595610_4186_CDS_ENSMUSG00000040661_ENSMUST00000046502|mouse|control|control	CATAAATAGGGAATTCTCCCCAGCCTGGGAGGTGAAGGGGGTGGTGAGGTTATGATTTAAGGAGACAGGCGGCATTGCAAACCCGCCAGAGACTGGATACCCATGTTCATAGGGCTGCAC	ctrl_mus	ENSMUSG00000040661	mouse	mouse	control	FALSE	106595490_106595610_4186_CDS_ENSMUSG00000040661_ENSMUST00000046502	2	1	2	TRUE	1.56114896510325
106595634_106595754_4042_CDS_ENSMUSG00000040661_ENSMUST00000046502|mouse|control|control	GGACCGTCGACGGACTGATTCCTGGGTGACAGACGGAGTAGCCAACTTTCGCTTATGGCCCCTTAAGTCCAGCACTGGGTGCCTGCCACCACTGGGCTGGCCAGTCACCAAGAGGGAACT	ctrl_mus	ENSMUSG00000040661	mouse	mouse	control	FALSE	106595634_106595754_4042_CDS_ENSMUSG00000040661_ENSMUST00000046502	1	1	2	TRUE	0.479597099306852
106613029_106613149_2307_3pUTR_ENSMUSG00000040661_ENSMUST00000046502|mouse|control|control	TCCTGGAAAGGGTTAAAGCCAACTCCCTGTAGGAACTTGCTGTTGGTTGCTTCTCCCATTGAGGAAGGCAAGGCACTATCTTCTCCCTTGACTTTTGTGCCATGTGGTGGGCAGCGGGCA	ctrl_mus	ENSMUSG00000040661	mouse	mouse	control	FALSE	106613029_106613149_2307_3pUTR_ENSMUSG00000040661_ENSMUST00000046502	1	1	1	TRUE	0.883539560123243
106621276_106621396_1018_CDS_ENSMUSG00000040661_ENSMUST00000046502|mouse|control|control	GGCCAGGAAGACATTCTCCTCCTCTGGAGGGTGATTCAGGTTGACAAGGACCCGCCCGAGAGCATCATGCTGGTTTAAGGCGTCATTCACATGGGTGCCACCCTTCTCCTCTTCCTCGTC	ctrl_mus	ENSMUSG00000040661	mouse	mouse	control	FALSE	106621276_106621396_1018_CDS_ENSMUSG00000040661_ENSMUST00000046502	0	1	1	FALSE	1.05991225568895
106621378_106621966_916_CDS_ENSMUSG00000040661_ENSMUST00000046502|mouse|control|control	CTTCTCCTCTTCCTCGTCCTCCTCGCTGACAGACTCACTGCTGTCCACGATGTGCAGCGTATCCTCCTCTCCAGAACTCAGCTCAATTACCTCGTCTCGACTACTCTTTTCATCCTCACT	ctrl_mus	ENSMUSG00000040661	mouse	mouse	control	FALSE	106621378_106621966_916_CDS_ENSMUSG00000040661_ENSMUST00000046502	0	1	1	FALSE	0.6035013188208
106622725_106625096_637_CDS_ENSMUSG00000040661_ENSMUST00000046502|mouse|control|control	TCTTCTTTCCAATTCTTCCTGCTGTGCTGCTTTGGTTACGGGCTCCAACTGATCCTCCCGGAGTAGCTTTCGTATGTTTCTTCTCATGTGAGAGGGCTTCTGAGCTCGCTTCTTTTTGGG	ctrl_mus	ENSMUSG00000040661	mouse	mouse	control	FALSE	106622725_106625096_637_CDS_ENSMUSG00000040661_ENSMUST00000046502	1	5	1	TRUE	0.265783341835215
106643454_106643786_2940_ncRNA_ENSMUSG00000020719_ENSMUST00000133426|mouse|control|control	AGAGTAGCCTCTGTCATAGTTTTCCCTGTCTCTAAAGGTATTAAATCCACCCCTTTTGCCTGCAGAGTATCTGTCACGACGATCGTCCTTCATGCCTCCTCTACCCCTGGAACGACCTGA	ctrl_mus	ENSMUSG00000020719	mouse	mouse	control	FALSE	106643454_106643786_2940_ncRNA_ENSMUSG00000020719_ENSMUST00000133426	2	2	1	TRUE	1.0959075566587
106644022_106644142_2584_ncRNA_ENSMUSG00000020719_ENSMUST00000133426|mouse|control|control	GTGTGGCAAAATAGCAATGTACGGAGTTTTGCACACCACAACAGCCAGACCAAAAATAAAAAGTTAGACAATTGTATTCCCAAGAAGGTACGGGCTGAAAAAAATACAGTTAAAATGGTT	ctrl_mus	ENSMUSG00000020719	mouse	mouse	control	FALSE	106644022_106644142_2584_ncRNA_ENSMUSG00000020719_ENSMUST00000133426	2	1	2	TRUE	2.5442683568833
106645464_106645835_1224_ncRNA_ENSMUSG00000020719_ENSMUST00000133426|mouse|control|control	ATGGCAGGCCACCCATCTCTCCTCATTTTTCTGGTAAGTTCATCACATCTTCTTTTGGTTTCAACAAAAACAATAGTTTTATTCTCCTTCTCACTCATGATTTCTTCCATCAGACGAATA	ctrl_mus	ENSMUSG00000020719	mouse	mouse	control	FALSE	106645464_106645835_1224_ncRNA_ENSMUSG00000020719_ENSMUST00000133426	1	5	1	TRUE	0.777204368996117
106707438_106713778_1258_3pUTR_ENSMUSG00000018363_ENSMUST00000103067|mouse|control|control	TGATGTTGCTAAGATCCCTAGGCACTCGTGGATCATGCCATGTGCTCACACCAGTCTGAGTATGTAAGAAATATACCTGACCCTGCTGCGTTGTCCTTTGTTCATAGCCTTCCGGTAGGT	ctrl_mus	ENSMUSG00000018363	mouse	mouse	control	FALSE	106707438_106713778_1258_3pUTR_ENSMUSG00000018363_ENSMUST00000103067	3	1	0	TRUE	0.707895977028723
106713800_106713920_1116_CDS_ENSMUSG00000018363_ENSMUST00000103067|mouse|control|control	CCTGCTCATGTAATTTCTATGTCGCTGGGACCTGACTCTTCTCTCTGCTAGTCTGGGGTCTGAAGAATGTCCACACGTTGCACCATTTGTTCCAGTAATTGGAGTATTCTCATCCACAAA	ctrl_mus	ENSMUSG00000018363	mouse	mouse	control	FALSE	106713800_106713920_1116_CDS_ENSMUSG00000018363_ENSMUST00000103067	1	2	0	TRUE	0.981729854009824
10679844_10679964_1776_3pUTR_ENSG00000112977_ENST00000230895|human|control|control	GGGAGGAGGGGCGCTGGGTCTGACCAGGTCTGCCTCTGCCCTCACCAGCTGGCAGACGTGAACTGGAGAACAGCACCAGAAAGGCTGGTGGTTGGCAGCTGCTCACGACACAGTTGCTGA	ctrl_hu	ENSG00000112977	human	human	control	FALSE	10679844_10679964_1776_3pUTR_ENSG00000112977_ENST00000230895	0	0	0	FALSE	0.851637150386992
106916261_106916381_7059_CDS_ENSMUSG00000040481_ENSMUST00000057892|mouse|control|control	GGGTTGCTGTCCAGGAGTCACTTGGGATGGAGTTGATGGACGTATTCGAGTCAGTGGTGGACTCTGGACTCGAACAGGAGACTGTCCTTGTACACTGCTCTGAGGCTGACACTGTGTTGC	ctrl_mus	ENSMUSG00000040481	mouse	mouse	control	FALSE	106916261_106916381_7059_CDS_ENSMUSG00000040481_ENSMUST00000057892	0	0	0	FALSE	0.810411604887257
106934640_106934760_4635_CDS_ENSMUSG00000040481_ENSMUST00000057892|mouse|control|control	CTCTCCAGTTCTAACAGGAGACGGGATAACTCTCTTAACCTCTGGACTTTCAGTTTCCATATCTTCTACCTGACTAAGTGAGTTCCGATCTGGACAAGGGGCTCGGGGTGTGATTACCTG	ctrl_mus	ENSMUSG00000040481	mouse	mouse	control	FALSE	106934640_106934760_4635_CDS_ENSMUSG00000040481_ENSMUST00000057892	0	2	2	FALSE	0.740123861311363
106939881_106942074_2604_CDS_ENSMUSG00000040481_ENSMUST00000057892|mouse|control|control	TGTCTCCTCCTCCTCTTGTTTTTTCTCCTTTTTTTTAACTTTCTCTTTTTCTTCCCTTTCAATTGATGTCATCCTATGTAACCGGGTATGTCCTAGAGACTCCCGCCATATTGGCAGCAT	ctrl_mus	ENSMUSG00000040481	mouse	mouse	control	FALSE	106939881_106942074_2604_CDS_ENSMUSG00000040481_ENSMUST00000057892	1	7	1	TRUE	0.427429483292932
106961284_106961404_693_CDS_ENSMUSG00000035770_ENSMUST00000041769|mouse|control|control	CTCCTCCGGTGGAATCTTCATCTTGTCAATGTGCTCCCGTAAAACACTAGCCCACTTCTGCAGAGACTCCATTATCGTCCAAGGTCGAGACATGTCGGCAACAAAAATGACCAGGGTCTC	ctrl_mus	ENSMUSG00000035770	mouse	mouse	control	FALSE	106961284_106961404_693_CDS_ENSMUSG00000035770_ENSMUST00000041769	1	0	1	TRUE	0.94472543824368
10697589_10697709_468_CDS_ENSG00000111845_ENST00000379568|human|control|control	CACTAGAGCCCCATGCTCAATCTTCTTTTTCATGTCATAAATGTGAATTGTTTCATCTTTGCTCCCAGTGACCACAAAACGACTATTTACAGCTACTGCTGACAAGGAGGCAGTGTGAGC	ctrl_hu	ENSG00000111845	human	human	control	FALSE	10697589_10697709_468_CDS_ENSG00000111845_ENST00000379568	1	4	1	TRUE	1.30832780523617
107040475_107040595_147_5pUTR_ENSMUSG00000028614_ENSMUST00000139560|mouse|control|control	CTGCCCGGTACGCTGCCTGGGCAGGGTTCTGCAAAGCCGCCAGACCATCTCTCCGCAGCTTCGCCTGAACAGACTCAACCGGCCAGAACTTCCCCGTAGCCACATGCCTCCAGGTGGGCT	ctrl_mus	ENSMUSG00000028614	mouse	mouse	control	FALSE	107040475_107040595_147_5pUTR_ENSMUSG00000028614_ENSMUST00000139560	1	0	0	TRUE	1.00712381908646
107042093_107043494_1117_CDS_ENSMUSG00000031878_ENSMUST00000034349|mouse|control|control	AACAGACTGAAGCAATTTGGCAACGTGATTGCCTACAGCAGCAGCATCTTTCTTTGCTTTCTCTCGGTAAACATTCTGCAGTTTTATGTATTTGTTTGAATCTGCAATCATATCAGGAAT	ctrl_mus	ENSMUSG00000031878	mouse	mouse	control	FALSE	107042093_107043494_1117_CDS_ENSMUSG00000031878_ENSMUST00000034349	0	7	1	FALSE	1.01550682678356
107048173_107050487_268_CDS_ENSMUSG00000018433_ENSMUST00000018577|mouse|control|control	AGGGCATGTTATACTCTGACCTTGCTTCACCGACCAGCTGCCCAACGGTTTCTGGTCAGAAACCTTGTAAAGGACGACGGTCCTGCCGCTGTCCGTCACTAGGAACTGGTCGGCTTTGTC	ctrl_mus	ENSMUSG00000018433	mouse	mouse	control	FALSE	107048173_107050487_268_CDS_ENSMUSG00000018433_ENSMUST00000018577	1	2	1	TRUE	0.177040596289484
107048236_107050550_205_CDS_ENSMUSG00000018433_ENSMUST00000018577|mouse|control|control	CTTGTAAAGGACGACGGTCCTGCCGCTGTCCGTCACTAGGAACTGGTCGGCTTTGTCAGTCTGCTCTACACCTAGGAATCCCTCAGGCCCGGCGCCTAAGACTCCAGTAGACAACGTGAA	ctrl_mus	ENSMUSG00000018433	mouse	mouse	control	FALSE	107048236_107050550_205_CDS_ENSMUSG00000018433_ENSMUST00000018577	3	1	0	TRUE	0.614624770782717
10704985_10707675_999_CDS_ENSG00000111845_ENST00000379568|human|control|control	AATTTCAAAACTGAACATGTCCTTTACCCTGTTTTCATGAGCTTTAAATTCGCAGAGGCACACTAGTGAATCACAGTCAAAAAACCTTATAACTTCTTCATCTCCAGCCACTGCAAGGAC	ctrl_hu	ENSG00000111845	human	human	control	FALSE	10704985_10707675_999_CDS_ENSG00000111845_ENST00000379568	1	4	3	TRUE	1.47219972400159
107066159_107066279_1795_CDS_ENSMUSG00000049606_ENSMUST00000112696|mouse|control|control	CACAAACGTCTTAGGGCAATTGGTACCAAACACACACTGAGGGCACTGGAGTCGAGCACTTCTGCCTTCATCCTGGAGCTCTTTCAGCTCACGAATCTCTTCCATCAGCTTCTGCCGTCT	ctrl_mus	ENSMUSG00000049606	mouse	mouse	control	FALSE	107066159_107066279_1795_CDS_ENSMUSG00000049606_ENSMUST00000112696	1	1	1	TRUE	0.955289198129018
107143695_107143815_2784_3pUTR_ENSG00000125266_ENST00000245323|human|control|control	GGAATGATGTTGTTTTTCCCAGAAGTAGCTGTCCAATTTGTTTTTTTAAGCGCTGAGCATTGGGACCACTTAATTGCCACAAATGAATTTCACATCTTCTGGTGTGTACTGTGTGCAACC	ctrl_hu	ENSG00000125266	human	human	control	FALSE	107143695_107143815_2784_3pUTR_ENSG00000125266_ENST00000245323	1	5	2	TRUE	0.83392610699304
107145582_107145702_897_CDS_ENSG00000125266_ENST00000245323|human|control|control	GAGCGACAGCGTGGTCGTGTGCTGCGGCGAGTGCTTCCTGTGTCTCCTCCGGTACTTCAGCAAGAGGACCACCAGCGTGATGATGATGACGATGAAGATGATGCATCCTGAAGCAATCCC	ctrl_hu	ENSG00000125266	human	human	control	FALSE	107145582_107145702_897_CDS_ENSG00000125266_ENST00000245323	0	0	0	FALSE	1.31703699450996
107147277_107148150_654_CDS_ENSG00000125266_ENST00000245323|human|control|control	ACCAGCTTCTAGTTCTGGACGTCTTGTTGGATCTTTATTCCTGGTTGATCCAGCAGAACTTGCATCTTGTCCAACTTTCATGAGGATCTTCATGGCTCTTGTCTGGCACACCCCTCCCTC	ctrl_hu	ENSG00000125266	human	human	control	FALSE	107147277_107148150_654_CDS_ENSG00000125266_ENST00000245323	1	2	1	TRUE	0.43430106384518
107164976_107165096_396_CDS_ENSG00000125266_ENST00000245323|human|control|control	GGCACAGTTGAGGAGAGGGGTATTTTCCTTCTTAATAGTGCATCTGTCTGCTTGGTCTTTATCAACCATATAAACTTTATAATATTCATACTGGCCAACAGTTTTAGAGTCCACTTTGGG	ctrl_hu	ENSG00000125266	human	human	control	FALSE	107164976_107165096_396_CDS_ENSG00000125266_ENST00000245323	2	5	4	TRUE	1.6185693890751
107179118_107179238_2844_3pUTR_ENSMUSG00000047496_ENSMUST00000058688|mouse|control|control	AGCACACGTCTGTTGTGCAGCTTGAAGATGAAGGCCAGCAGGCCAATCATGCTTCCATGTTCCAGGGCTGCTTCTGACCTTGCTTAGATCCTGTGCCACTCTTTCCTTTCCTTTGCCTTT	ctrl_mus	ENSMUSG00000047496	mouse	mouse	control	FALSE	107179118_107179238_2844_3pUTR_ENSMUSG00000047496_ENSMUST00000058688	1	4	1	TRUE	0.881945177351403
107180992_107181112_970_3pUTR_ENSMUSG00000047496_ENSMUST00000058688|mouse|control|control	GTTCTGCAGGGATGGTCACCACGGTGAGAGACTTCTGCTGGCTCCCTGGCAGCAGGCGGCAGCCCATGTCTCCCGGCAGGAGTGTACGCTCCTTAGAGATGGGCAGGGGCAGCATGTAGC	ctrl_mus	ENSMUSG00000047496	mouse	mouse	control	FALSE	107180992_107181112_970_3pUTR_ENSMUSG00000047496_ENSMUST00000058688	2	0	1	TRUE	0.91578851742173
107187324_107187444_78_3pUTR_ENSG00000125266_ENST00000245323|human|control|control	CCCAGCTCCGCGCACTCCGGGCCAAGAAGGGACTGACGGGACGCAGGCTGGGACCCCCAATCCTCCGGGGCAGACTGGCGGGGAAGACGGCGTGCGCCCGCAGGCAGCTCCGAGGCGCGC	ctrl_hu	ENSG00000125266	human	human	control	FALSE	107187324_107187444_78_3pUTR_ENSG00000125266_ENST00000245323	0	0	0	FALSE	0.66105430725935
107340845_107340965_108_CDS_ENSMUSG00000020720_ENSMUST00000021063|mouse|control|control	GTCCACCGTGGCGCTGTAGTCCACTTCCATCTTCACAATGCGCCCATCGGCCCGCTCCGAGCCACCGTCCGCCATGGTCCCTGCCTAAGAGTCCCCTGCTGTACCCCAGGTTCGGCCACC	ctrl_mus	ENSMUSG00000020720	mouse	mouse	control	FALSE	107340845_107340965_108_CDS_ENSMUSG00000020720_ENSMUST00000021063	1	0	0	TRUE	0.907688722522251
107366858_107366978_2518_3pUTR_ENSG00000151135_ENST00000280756|human|control|control	GAAATACCTTAAATCATACTGCATGAAATAAATGACCATTTAATTCCTGATTAGTTGAACTCCTTAATGACTTTTCAGTTTTGTATATAATAGAAAGGTTCAAGAACCTTTGTAGATTTG	ctrl_hu	ENSG00000151135	human	human	control	FALSE	107366858_107366978_2518_3pUTR_ENSG00000151135_ENST00000280756	3	5	4	TRUE	0.507371688091063
107399791_107399911_2171_3pUTR_ENSG00000105879_ENST00000440859|human|control|control	TTTCAAATTTTTTACAAATGGTCACCTCTGGGTCAATTTACTAAACTAGGGGAACAAAGAGATGTTAAAATATAGCTGTGCTCAACTGAGCCACTTATCTGTACTACAGTATGGTACTTG	ctrl_hu	ENSG00000105879	human	human	control	FALSE	107399791_107399911_2171_3pUTR_ENSG00000105879_ENST00000440859	2	4	4	TRUE	1.45581390377603
10741114_10743348_1180_CDS_ENSMUSG00000024294_ENSMUST00000052838|mouse|control|control	CACTCCTCGCACCACTCTGGCACCAGCAAAGATTCCTCTGGCTGTAATCTTCTTAGATTTTCTACGAGACTCTAACAGAACCCGTTCACTTCCTGGTGTAGTAATCCTATAAAAGCGATG	ctrl_mus	ENSMUSG00000024294	mouse	mouse	control	FALSE	10741114_10743348_1180_CDS_ENSMUSG00000024294_ENSMUST00000052838	2	1	1	TRUE	1.0660274727324
107436344_107436464_280_CDS_ENSMUSG00000020721_ENSMUST00000106746|mouse|control|control	GGCAATTCTGTAAAGAAGACTCTCAATTTTGATGCGCTCAACCTCCACCGGGCACGGCCCTGTGAAGTCTGCCATGGAGTACTGGCCAAGAGAGAGCAGGGCGTCGGTGCAGTGCTGGAG	ctrl_mus	ENSMUSG00000020721	mouse	mouse	control	FALSE	107436344_107436464_280_CDS_ENSMUSG00000020721_ENSMUST00000106746	0	1	0	FALSE	0.894072296893025
107454094_107460476_527_3pUTR_ENSMUSG00000020721_ENSMUST00000106746|mouse|control|control	TACTCGTTGCTGTCTCTGTTTCTGTGAGAAGTGTCTTTAGTCTTGTCAAATCTTTCGTTACCATCCCATTCAGAGACTCCCCTGACAGTGACTTGGCAAGGATGGAGGACACAAGCTGGA	ctrl_mus	ENSMUSG00000020721	mouse	mouse	control	FALSE	107454094_107460476_527_3pUTR_ENSMUSG00000020721_ENSMUST00000106746	1	3	2	TRUE	0.812243916481728
107480339_107480459_1678_CDS_ENSMUSG00000020721_ENSMUST00000106746|mouse|control|control	GACCCTGGTCATCACCAGCCGTCCAGCCAAAGTGTCTTCCGAGAGGGTTTCAGTAAGCTTGAAACGACCAAAAAGTTGTCCATTCTGAGCATACTTTGCACCCCCAGAAACTCCAGTGAG	ctrl_mus	ENSMUSG00000020721	mouse	mouse	control	FALSE	107480339_107480459_1678_CDS_ENSMUSG00000020721_ENSMUST00000106746	0	2	0	FALSE	0.584507755397673
107480438_107480558_1777_3pUTR_ENSMUSG00000020721_ENSMUST00000106746|mouse|control|control	TTTTGTTTTTTCTTCAATAGTAGCTTCATAAACCTTCTCTTTGGTTCCCTGGGACTGAACGAGCTTCTCTTTAGGGACTGGTAATAAATAAACAGCATTGACCCTGGTCATCACCAGCCG	ctrl_mus	ENSMUSG00000020721	mouse	mouse	control	FALSE	107480438_107480558_1777_3pUTR_ENSMUSG00000020721_ENSMUST00000106746	3	5	1	TRUE	0.885809367382272
107524198_107526941_663_CDS_ENSMUSG00000028613_ENSMUST00000106731|mouse|control|control	GGGATGAGGCGCGAGTAGTCCCGCTTCACCAGGTCTATCCTCCGCACCTCGTGTCGGTTCGTGAAGATCAGAGATGGGCTCTTGCCGGCTACAGCTTTGCAGTTCTTGGTCAGTGTATCC	ctrl_mus	ENSMUSG00000028613	mouse	mouse	control	FALSE	107524198_107526941_663_CDS_ENSMUSG00000028613_ENSMUST00000106731	1	1	0	TRUE	0.463770957712318
107528239_107528359_927_CDS_ENSMUSG00000028613_ENSMUST00000106731|mouse|control|control	AAGAGAGTACAGCGGCGGCGTCCATCGGTTGTGGCCACTGAGATGGTCTTATTGCCTGAGTCTGTCCAGTAGATGTGCTTATGGACCCAGTCCACCGCCAGGCCCTCCGGGGAGTGCAGC	ctrl_mus	ENSMUSG00000028613	mouse	mouse	control	FALSE	107528239_107528359_927_CDS_ENSMUSG00000028613_ENSMUST00000106731	1	0	2	TRUE	0.618119274092203
107591758_107592564_3500_CDS_ENSG00000091136_ENST00000393561|human|control|control	CCCCGTGAACTCATTGCAAGATGGCCCGAAGGAATGAGCAGCATTGCAGTTGCATGGGTCACAGCCAGTGCCACTGGCCAGCTGCCAGGTATTGGGCGCACAGCGGTCACAGTTCTGCCC	ctrl_hu	ENSG00000091136	human	human	control	FALSE	107591758_107592564_3500_CDS_ENSG00000091136_ENST00000393561	0	0	0	FALSE	1.39172844435927
107592600_107594026_3344_CDS_ENSG00000091136_ENST00000393561|human|control|control	TTTGTCGCACTGGCAGTCAGAGCCGTTACAGTGCTCTTGCACGGTGCCCAGGTAATTACAGACACACTTTCGACAGTCCTGCTGGAGGGCATCACCATAGTATCCAAACCGGCAGAACTG	ctrl_hu	ENSG00000091136	human	human	control	FALSE	107592600_107594026_3344_CDS_ENSG00000091136_ENST00000393561	1	2	2	TRUE	0.560811234486168
107600205_107600935_2585_CDS_ENSG00000091136_ENST00000393561|human|control|control	GGGCCGGCACTGGCACTGGCCTCCGTTGGGATCACACACGGAACTTAACGAACCCTGAGGGTCGCATTCACAAGCCAGGCCTGTCTGGTGTAACAGGGCAGAAATGCTAAAGATGATGTT	ctrl_hu	ENSG00000091136	human	human	control	FALSE	107600205_107600935_2585_CDS_ENSG00000091136_ENST00000393561	0	0	1	FALSE	0.858518183220521
107600220_107600950_2570_CDS_ENSG00000091136_ENST00000393561|human|control|control	CTGGCCTCCGTTGGGATCACACACGGAACTTAACGAACCCTGAGGGTCGCATTCACAAGCCAGGCCTGTCTGGTGTAACAGGGCAGAAATGCTAAAGATGATGTTTCTGCAAACATCTGT	ctrl_hu	ENSG00000091136	human	human	control	FALSE	107600220_107600950_2570_CDS_ENSG00000091136_ENST00000393561	0	1	1	FALSE	1.05052257735377
107603385_107603505_2018_CDS_ENSG00000091136_ENST00000393561|human|control|control	GGAATATGGTATGTTGTCAATGAAAAACTCCAAATAAGCCCCTTCAGGCACTCGGACGAAGCCGGCTCCAGTCCAGGAGGGAATCCGGTCCTGGATATATTGCCGCTCCACTATGCTAAC	ctrl_hu	ENSG00000091136	human	human	control	FALSE	107603385_107603505_2018_CDS_ENSG00000091136_ENST00000393561	0	0	0	FALSE	0.989253701798783
107621200_107626530_929_CDS_ENSG00000091136_ENST00000393561|human|control|control	TCCCAAAGTATGCAGTTTCACAAACTTGATTCTCAAGTTGGTAATTTTTAATAAATTCTGTATCCTTGGGCTATAAGGATCTTCTATTTTGAAAGCAGGATCTAAAGCACGAAATATCAC	ctrl_hu	ENSG00000091136	human	human	control	FALSE	107621200_107626530_929_CDS_ENSG00000091136_ENST00000393561	0	3	1	FALSE	0.675045236661601
107648809_107648929_2328_3pUTR_ENSMUSG00000033685_ENSMUST00000126534|mouse|control|control	CTGACTGAAACACCCTGACAATCTAAGCGTTGACTGGTCCCCAGTCTTGGGGGAAAAGGTAAGGCTTCCATCAGAAAGGCTCTTCAGAGGTCGGGTGCTACAGGTGGCTGTAATCCCAGC	ctrl_mus	ENSMUSG00000033685	mouse	mouse	control	FALSE	107648809_107648929_2328_3pUTR_ENSMUSG00000033685_ENSMUST00000126534	0	0	0	FALSE	1.461656443926
107682518_107682638_1107_CDS_ENSMUSG00000042590_ENSMUST00000080856|mouse|control|control	TGGCTTATAAGCATAATTTTTGACAATCATCTTAATAAGATTCATGCACTGGACAATGAATCGCTCAAATGTAACGCCTTCACCAACTTCAGTAAAAACATAGCTTACAGAAAATTCCAG	ctrl_mus	ENSMUSG00000042590	mouse	mouse	control	FALSE	107682518_107682638_1107_CDS_ENSMUSG00000042590_ENSMUST00000080856	1	1	3	TRUE	1.10205347356651
107689004_107690831_804_CDS_ENSMUSG00000042590_ENSMUST00000080856|mouse|control|control	CTCCATATTCTTATGAGGTTCCACAAATCCATTCACAGTTAACTTCCGCAGCACTTTTAACGATAGCAGTGTTCGCTCTAGTGAACTCAGAACCGCAGCTTCATTGCCAGAAGAAACGTG	ctrl_mus	ENSMUSG00000042590	mouse	mouse	control	FALSE	107689004_107690831_804_CDS_ENSMUSG00000042590_ENSMUST00000080856	2	1	3	TRUE	0.733355533461319
107693362_107693482_2543_CDS_ENSMUSG00000032582_ENSMUST00000035201|mouse|control|control	GTAAGTGTGACCCATGGGGCCAGTCCTGTTCTTGATGATGCGGACATTGGCAGTAGTGAGATGCACGTAGGGCTCCAGCACTTCGACTATCACTTCGGGTGGAGTGGAACGATAGATACG	ctrl_mus	ENSMUSG00000032582	mouse	mouse	control	FALSE	107693362_107693482_2543_CDS_ENSMUSG00000032582_ENSMUST00000035201	3	0	0	TRUE	1.36280538301683
107696830_107697939_2073_CDS_ENSMUSG00000019907_ENSMUST00000070663|mouse|control|control	TCTTCCTATTGTTTTTTCAGCTTCCTGAAGATCAGTCAGTGTTACCCCCTGTGTTGACCGTCTAGACTGTCTTGCTTGTCTAGATCTTGCTTTTCTTTGGGATTCAGACTCTTCGTCCCT	ctrl_mus	ENSMUSG00000019907	mouse	mouse	control	FALSE	107696830_107697939_2073_CDS_ENSMUSG00000019907_ENSMUST00000070663	2	4	1	TRUE	0.251482313797115
107755505_107755625_722_5pUTR_ENSMUSG00000032582_ENSMUST00000035201|mouse|control|control	AGGTCCCTCCCCTCCTTGATAGTCACCATGTGGTCCATCTCTACCTCCATAGCTGAAAGAATGCTCCTCTACATTTGCAAAGGGAGGTCCTGAATGCCCCTGGAAATCAAAGGGAAGTGA	ctrl_mus	ENSMUSG00000032582	mouse	mouse	control	FALSE	107755505_107755625_722_5pUTR_ENSMUSG00000032582_ENSMUST00000035201	2	1	0	TRUE	1.1808176495143
107755779_107755899_448_5pUTR_ENSMUSG00000032582_ENSMUST00000035201|mouse|control|control	AAATCTACACACCAGCATATTCTTCTCTAATCACAGCATATTCTTCTGTAAACATATTTTGGGGGGCAGAGTTCTGTAACAAGGTCCTAGATCTGCAGAAAACAGCAAGTTTTGCTATTT	ctrl_mus	ENSMUSG00000032582	mouse	mouse	control	FALSE	107755779_107755899_448_5pUTR_ENSMUSG00000032582_ENSMUST00000035201	1	3	0	TRUE	1.06323227875345
107755969_107762763_258_5pUTR_ENSMUSG00000032582_ENSMUST00000035201|mouse|control|control	CAACATGACTGCTGCAGAAAAAGCTTTCACCCAGTCCGAAAAGGTCCTGTTCTGTTAGCAGATCGAGAATCCCCCCACATCTCTTTCTATGTCAAGAAAGCTTCAATAAGTAGATCTTTT	ctrl_mus	ENSMUSG00000032582	mouse	mouse	control	FALSE	107755969_107762763_258_5pUTR_ENSMUSG00000032582_ENSMUST00000035201	2	3	1	TRUE	0.94912817270648
107778335_107779655_711_CDS_ENSG00000196776_ENST00000355354|human|control|control	CCCTGTAGAAGTCACAATTAAACCAAGGCCAGTAGCATTCTTTAATGAATATTCACCTGGGACGAAAAGAATGGCTCCAACAATGACAATGACAGTGATCACTAGTCCAGCAACAAGTAA	ctrl_hu	ENSG00000196776	human	human	control	FALSE	107778335_107779655_711_CDS_ENSG00000196776_ENST00000355354	3	1	2	TRUE	1.69410672310783
10778163_10778283_2511_3pUTR_ENSMUSG00000024294_ENSMUST00000052838|mouse|control|control	AGTGCAGCATGGTGCAGGGCATTGAACCCGTTATTGTTCGTGATGGTCACATCTGCTCCAGCTTCCAGAAGAACTGCCAGAATGTCATCCCGTTTCTTACTTATGGCATCATGGAGAGGG	ctrl_mus	ENSMUSG00000024294	mouse	mouse	control	FALSE	10778163_10778283_2511_3pUTR_ENSMUSG00000024294_ENSMUST00000052838	0	1	3	FALSE	1.19849083571312
107879600_107879720_202_3pUTR_ENSG00000166266_ENST00000393094|human|control|control	GCACCCGCCGCGGCCACCTGCAACGAATTTAGCTCGGCTTAGGCCCCGCAGCTCAGGTTCCGCGGCCACGTCACGTGACGCGAGGGCGGGGACGCGCTCGGGAGCGAGCGTGGGAGCCTG	ctrl_hu	ENSG00000166266	human	human	control	FALSE	107879600_107879720_202_3pUTR_ENSG00000166266_ENST00000393094	2	1	2	TRUE	1.13870001419965
107883963_107888198_179_CDS_ENSMUSG00000027889_ENSMUST00000078912|mouse|control|control	AAGCGGGAAGTGCTTGAGGCAAGGGGCGTTGCCTGGCAGGGATCGGGCAGACTGTAGCGGAGAGGCCCCCAGACCGCTTCGAGCTTCTGGAGCGGCAGCGGAAGCTTGCAGGCCGGCCCG	ctrl_mus	ENSMUSG00000027889	mouse	mouse	control	FALSE	107883963_107888198_179_CDS_ENSMUSG00000027889_ENSMUST00000078912	1	0	0	TRUE	1.22422128502518
107884013_107888248_129_3pUTR_ENSMUSG00000027889_ENSMUST00000078912|mouse|control|control	ACTGTAGCGGAGAGGCCCCCAGACCGCTTCGAGCTTCTGGAGCGGCAGCGGAAGCTTGCAGGCCGGCCCGCTTCTTAAAGGGATATTTGGCCTTGGACTTGCCTGGGCCAGGATAGGATG	ctrl_mus	ENSMUSG00000027889	mouse	mouse	control	FALSE	107884013_107888248_129_3pUTR_ENSMUSG00000027889_ENSMUST00000078912	2	1	1	TRUE	0.823745828060641
107904762_107904882_6197_3pUTR_ENSMUSG00000034636_ENSMUST00000043616|mouse|control|control	ACACAGTGAGCTTGAGACCAGCTTGGGCTACAAAAGAGCCTGTCTCACAGAACAAAGTCAAACAACCAAAAACTGAGCCAAATTTACTGTTCCTTAATTTATCCCAATTTGGCACATTAA	ctrl_mus	ENSMUSG00000034636	mouse	mouse	control	FALSE	107904762_107904882_6197_3pUTR_ENSMUSG00000034636_ENSMUST00000043616	0	3	4	FALSE	1.00840236711366
107906761_107906881_4198_3pUTR_ENSMUSG00000034636_ENSMUST00000043616|mouse|control|control	GAATCTGAGCAACCATCTTGGGTAAAAATGTATCGTATAGCTCTTAAAATTCCTTGAACCAATGAAGTAAGAAATAAACCATAGTTTTATATGGCTTTTTGATAATTCTATGTGTCTGTT	ctrl_mus	ENSMUSG00000034636	mouse	mouse	control	FALSE	107906761_107906881_4198_3pUTR_ENSMUSG00000034636_ENSMUST00000043616	2	2	2	TRUE	0.647749900094874
107908216_107908336_2743_3pUTR_ENSMUSG00000034636_ENSMUST00000043616|mouse|control|control	TTTTTACAGAGCAATATAAAATTACATCGAGGTGGAGCTGAAGTCAAGTCAGCAGCCTTGCTCACCTGCAAGGAAGCCTGCGGAAGAGTGCGTGCAGCTTACCGTGAAACTGTAGAATTT	ctrl_mus	ENSMUSG00000034636	mouse	mouse	control	FALSE	107908216_107908336_2743_3pUTR_ENSMUSG00000034636_ENSMUST00000043616	1	2	3	TRUE	1.06349773836704
107912119_107912325_1280_3pUTR_ENSMUSG00000000001_ENSMUST00000000001|mouse|control|control	GGAGAGCGCTAGCTAAGATTCTGCGTGTTGCTGCCATTCCTTGGTCCTGTCATGCGTGCTGCTGACCCAAGAGACAGTAGATGACATCTGGTCTCAACACTCCTCCCTGTAATAGCTTTT	ctrl_mus	ENSMUSG00000000001	mouse	mouse	control	FALSE	107912119_107912325_1280_3pUTR_ENSMUSG00000000001_ENSMUST00000000001	3	1	0	TRUE	0.634438047112923
107960272_107965159_2041_CDS_ENSG00000166266_ENST00000393094|human|control|control	TCTAGCAAGCTTGTTTACATAATCCGCTGGCATACCAACTTCTCTTAGCCACTCTACCATGTTTTCTTCAATTTCACTATCGGCAGAGATGTCTAATATAAGACGTCGTGTCAAATGAGC	ctrl_hu	ENSG00000166266	human	human	control	FALSE	107960272_107965159_2041_CDS_ENSG00000166266_ENST00000393094	2	3	2	TRUE	0.642801675488988
107984585_107984705_1084_3pUTR_ENSMUSG00000029461_ENSMUST00000049053|mouse|control|control	TAGAAAAAGCAGCTTTTACAAAAACCAAAAATAAAAATCAAAACCATTAAAGATGCATAAAGTGACCCTTGCACTTCCGTTGTCTCTTCTTGCAATAGAGGTGGTGCTGCTAGGAGACTG	ctrl_mus	ENSMUSG00000029461	mouse	mouse	control	FALSE	107984585_107984705_1084_3pUTR_ENSMUSG00000029461_ENSMUST00000049053	3	1	2	TRUE	1.58194395339764
107987409_107987529_3908_3pUTR_ENSMUSG00000029461_ENSMUST00000049053|mouse|control|control	GGGAGGGGAAAAGGTGTGGACAAGGTGTCTGTGTATGGTGATGCCAGTGTGGCAGCTCATGGTCATGTGCACACCCCTCATCCTATGGTGAGGGGACCCTTCCAGCTCTGGCCTCCTCTG	ctrl_mus	ENSMUSG00000029461	mouse	mouse	control	FALSE	107987409_107987529_3908_3pUTR_ENSMUSG00000029461_ENSMUST00000049053	0	0	0	FALSE	0.861698890187686
108059836_108059956_598_CDS_ENSG00000149308_ENST00000278612|human|control|control	TACAGTATCTTGTGACTGTGAGTGGTTGACCACTACAAAATATGACCTCGATGGATCTGAAATTTGGCCACTTGGTCGAGTAACCTGTGTACCTGTGGAAGGAGGAGTGGTAAACTGTCC	ctrl_hu	ENSG00000149308	human	human	control	FALSE	108059836_108059956_598_CDS_ENSG00000149308_ENST00000278612	0	1	0	FALSE	0.753964584926132
108138349_108140082_1765_CDS_ENSG00000110851_ENST00000228437|human|control|control	CCATTCTGCTACTTCCATGGAGTGACTCTGCTGGCCAATTAGAGGTCCAAAGCAAGTCCGCACAGGAATGGTTTCTCCAGTCCATACACCAACTTCTGCTCCCACAATTGACTGACGGAG	ctrl_hu	ENSG00000110851	human	human	control	FALSE	108138349_108140082_1765_CDS_ENSG00000110851_ENST00000228437	1	1	1	TRUE	1.15102675611975
10814327_10814447_6042_3pUTR_ENSMUSG00000024294_ENSMUST00000052838|mouse|control|control	GCTGTCCATACTATACATAACATAAATGGCCCAGTGACAAAGAGAAAGCTGTAAGTCCCCAGCACTACAGAGACTTGACGGCTTCTCTCTCCTAAGCTAGTGTGCTCTGCTCTGCGTGGA	ctrl_mus	ENSMUSG00000024294	mouse	mouse	control	FALSE	10814327_10814447_6042_3pUTR_ENSMUSG00000024294_ENSMUST00000052838	1	0	0	TRUE	1.2294679615178
108150678_108154337_475_3pUTR_ENSG00000110851_ENST00000228437|human|control|control	ATTGCTCACAGAGGATGAAGTCAGCTGCTCCATCCCCACTGGACTCAGGTTCATTTCATTCATCCTGTGATGCATCGGCTTGGGGCCAAATATCAGAGAAAGGAGCGCTCGGGTGGTGGG	ctrl_hu	ENSG00000110851	human	human	control	FALSE	108150678_108154337_475_3pUTR_ENSG00000110851_ENST00000228437	0	1	0	FALSE	1.48052157498685
108159075_108159195_1344_CDS_ENSMUSG00000034610_ENSMUST00000043368|mouse|control|control	TTCTAGACGTTCTTCTGCTTGTTTCAAGCCTAGCCTCTGCTCAGGTGTCAAAGCAGATTCATCTATTACAGTGGCATTTTCTAAATAGTCCATCTCAGAAGAATTTTCTTTGTTAGATTC	ctrl_mus	ENSMUSG00000034610	mouse	mouse	control	FALSE	108159075_108159195_1344_CDS_ENSMUSG00000034610_ENSMUST00000043368	4	4	2	TRUE	0.281761550248678
108160858_108160978_3285_3pUTR_ENSMUSG00000068747_ENSMUST00000102632|mouse|control|control	AGTACAGCCTGAAAGAGCTCAGAAGCAGCCAGTTTTGTCTTTAATAGGTGTCAGAGCTAGTCAATTCTCTGCCTCCCTCTTGCCACAAGTTAAAAATATTGCCCTGTAAGTTTTCCCTAT	ctrl_mus	ENSMUSG00000068747	mouse	mouse	control	FALSE	108160858_108160978_3285_3pUTR_ENSMUSG00000068747_ENSMUST00000102632	2	3	2	TRUE	1.70764318750682
108160877_108160997_3304_3pUTR_ENSMUSG00000068747_ENSMUST00000102632|mouse|control|control	AGCCACTGGCACAGCACAAAGTACAGCCTGAAAGAGCTCAGAAGCAGCCAGTTTTGTCTTTAATAGGTGTCAGAGCTAGTCAATTCTCTGCCTCCCTCTTGCCACAAGTTAAAAATATTG	ctrl_mus	ENSMUSG00000068747	mouse	mouse	control	FALSE	108160877_108160997_3304_3pUTR_ENSMUSG00000068747_ENSMUST00000102632	2	2	2	TRUE	1.99166914635745
108188139_108188259_805_CDS_ENSMUSG00000005698_ENSMUST00000005841|mouse|control|control	TGGCTGATAGTCTGGGTCTTTTTGCCAGCTAGAGTCTTCCTGAGGAGGAAGCTCGCCCTGCTCTAGTGTCTCCACTTCTCCATTGGCCCCCACTTTCACCACCTGAAATCCTTCAGGCAA	ctrl_mus	ENSMUSG00000005698	mouse	mouse	control	FALSE	108188139_108188259_805_CDS_ENSMUSG00000005698_ENSMUST00000005841	3	2	0	TRUE	0.702162076368122
108200678_108200798_6499_CDS_ENSMUSG00000068740_ENSMUST00000090558|mouse|control|control	AATGTTGGGTGTGACGATGGTGAAGGGGCTTAGGTAGGTGTGCCGCATATTCTGGGCAAGGGCGCTGGCGTAAGCCTCATAGTGCTGGAGCAGCCAGGCGGTGCCACCCTCTGTCTGCTG	ctrl_mus	ENSMUSG00000068740	mouse	mouse	control	FALSE	108200678_108200798_6499_CDS_ENSMUSG00000068740_ENSMUST00000090558	3	0	1	TRUE	0.848141085750963
108206848_108207304_4261_CDS_ENSMUSG00000068740_ENSMUST00000090558|mouse|control|control	CACCTCGAGAGCCACAAAGTCGTGCTTCTCATTGAAGCGCCCATTGTACAGCAGTAGCCCGTTACGCTCCTTGGTAGCAAACGAGAGGGCCAGGGTGAAGTGGAAGCGCTGGCGCAGGCC	ctrl_mus	ENSMUSG00000068740	mouse	mouse	control	FALSE	108206848_108207304_4261_CDS_ENSMUSG00000068740_ENSMUST00000090558	2	0	1	TRUE	1.09458907680034
108213750_108213870_1231_3pUTR_ENSG00000128590_ENST00000249356|human|control|control	ACAGAAAATTGTTTAGCATCAAAGATAATGAGGAAGAGTCAACCAGTTGGATTTAGTGAGAATAGAATAAGAACTACTGTCCTGAACAGTCAGTGTATGTAGTAACCATATTTCCTCTTC	ctrl_hu	ENSG00000128590	human	human	control	FALSE	108213750_108213870_1231_3pUTR_ENSG00000128590_ENST00000249356	4	3	2	TRUE	1.77991487615708
108216868_108216988_1542_3pUTR_ENSMUSG00000068740_ENSMUST00000090558|mouse|control|control	AGGACGGTGGCCTGGAAAGGGGTGCTGACAAAGATGGGGGCGTTATCGTTGATGTCTAGGACTTGCACTGTTACTAGGCCAGAGACATTGGAGAGTGGAGGACGGCCACCGTCCTGAGCC	ctrl_mus	ENSMUSG00000068740	mouse	mouse	control	FALSE	108216868_108216988_1542_3pUTR_ENSMUSG00000068740_ENSMUST00000090558	2	0	2	TRUE	1.05062559384055
108217923_108218043_487_3pUTR_ENSMUSG00000068740_ENSMUST00000090558|mouse|control|control	TGGTGAGCCTTCCCCAGCCCTGAGCCCTGGGGCCTGTGCCAGCTTGCAAGACTGGCATCTGAGCCGTGGGGCCTTTAAGCAAGGGTGCTCTTCAGGCAGGGTCAGCGTGCCTTGTGGAGA	ctrl_mus	ENSMUSG00000068740	mouse	mouse	control	FALSE	108217923_108218043_487_3pUTR_ENSMUSG00000068740_ENSMUST00000090558	0	1	1	FALSE	0.497868664847299
108228037_108228157_4863_CDS_ENSMUSG00000034610_ENSMUST00000043368|mouse|control|control	AGGAAAGTTATACAAGGGCATCTGAACCTGATGAGGGGGCTGCCCTCCCTGCTGGGGTGGGCCAAGCTTAGGCTGGGATCCTGGCTGGGATGGAGGTGGGGGAAGAGCAGATGGTTGGGG	ctrl_mus	ENSMUSG00000034610	mouse	mouse	control	FALSE	108228037_108228157_4863_CDS_ENSMUSG00000034610_ENSMUST00000043368	1	0	2	TRUE	2.14770838437559
108272540_108273305_2378_CDS_ENSG00000163507_ENST00000295746|human|control|control	TCTCTGTTCTTCTTTCTCTATTAATTGGGCAATACTTTTTTCATTTTGTTCCTTGAGTGACTCATTCAACTTTTTCACTGTCTCAATTTGTTTATTCAGAGAATCACATGTGATCTGTAA	ctrl_hu	ENSG00000163507	human	human	control	FALSE	108272540_108273305_2378_CDS_ENSG00000163507_ENST00000295746	0	7	2	FALSE	0.340194983107777
10828398_10828887_507_CDS_ENSG00000110321_ENST00000339995|human|control|control	TGCACCCCTACTTCCTCCTCCGCCCGAAGAAGCACTGAAACGAGAAGCACCCCCTTCTGCAATCGCACTCTCCACTTTGGCGGCTTGACAACGAAGAATCTTCAAAAGAATAATATTAAT	ctrl_hu	ENSG00000110321	human	human	control	FALSE	10828398_10828887_507_CDS_ENSG00000110321_ENST00000339995	0	1	1	FALSE	2.14053823026163
10830402_10830522_195_5pUTR_ENSG00000110321_ENST00000339995|human|control|control	AGAGGAGTCGCTGCTGCAGCCGCCACTCGGTACCCGCTGCCACCTCCATAGAGCTCCGACTCACTGCTGGCGCTAAGGCGTGTCTGAAGCCGAACTTATCACTCTTGGGGCAGCCGAACC	ctrl_hu	ENSG00000110321	human	human	control	FALSE	10830402_10830522_195_5pUTR_ENSG00000110321_ENST00000339995	1	0	1	TRUE	0.232979495134298
108357121_108366956_3200_CDS_ENSG00000108018_ENST00000263054|human|control|control	AGCAGCATGGACAAGGACTCGGACTCCTGGCTTCAGCTCGAAGTGTACTGAGTTTTGGTTGAGCGTGTGGATCAGCAATTCTGATATCTGCTCCAGGTCATCAGTTGACCTTTTGTTTTC	ctrl_hu	ENSG00000108018	human	human	control	FALSE	108357121_108366956_3200_CDS_ENSG00000108018_ENST00000263054	0	3	0	FALSE	0.84725090182342
108360981_108361101_1165_3pUTR_ENSMUSG00000068732_ENSMUST00000090546|mouse|control|control	TTGAGAAATCCCTCAGGCTGCCAGCATGTGGCAATCTGTTCTCTCTGCAGAACCACCCTCTCTCAAGTTCCCAGATGCACAGAAAGAACACACTCCAACAGCCAAACAATTGTTTCGCCT	ctrl_mus	ENSMUSG00000068732	mouse	mouse	control	FALSE	108360981_108361101_1165_3pUTR_ENSMUSG00000068732_ENSMUST00000090546	0	1	0	FALSE	0.666294666497806
108361874_108364346_2953_CDS_ENSMUSG00000034557_ENSMUST00000106657|mouse|control|control	CTCTGTTGGAAGAGGACTGGTGGCTACAGGCTTGACTGGGTCATGTGACACAGCCAGAGTTCCTGCAGAGGAAGTTCCATTCATTGTTAATTTGGCTGCATCAGCAACTTCTCCATTAGG	ctrl_mus	ENSMUSG00000034557	mouse	mouse	control	FALSE	108361874_108364346_2953_CDS_ENSMUSG00000034557_ENSMUST00000106657	1	1	2	TRUE	0.835886762717956
108366600_108366720_658_CDS_ENSG00000106692_ENST00000223528|human|control|control	TTTCCTGTCAATGTGTTCTTTAAGTCTCAAGTGGCCGTGCCAGAGGTAGTTGCCACTCCTCTCATGAAAGACTACCAAGTGGATCGCATGAGTGGCCAGTTTGCAGATATAGTGCAGGGG	ctrl_hu	ENSG00000106692	human	human	control	FALSE	108366600_108366720_658_CDS_ENSG00000106692_ENST00000223528	2	3	1	TRUE	0.868959854966725
108382292_108397401_1306_3pUTR_ENSG00000106692_ENST00000223528|human|control|control	TTCACAGGGTACATGGACCTTCATGTCTACAAACTCAGTCCAGCACAGTGTAAACTTCGGAAACAGGTATTTGAATTTTTTTCCTGTTTTGGCCTGAGTGCCTCCATTCCACATGTGATC	ctrl_hu	ENSG00000106692	human	human	control	FALSE	108382292_108397401_1306_3pUTR_ENSG00000106692_ENST00000223528	0	4	0	FALSE	0.58944804708042
108390681_108390801_2218_CDS_ENSMUSG00000034557_ENSMUST00000106657|mouse|control|control	GTTGACTGCTGAGTTCTCCCCTAGCTTTGCTTTCCCAAGAACATCATTTTTGTTTTTACTATTATTTCCATTGTTTGCAGGAAGGTCATTTTGTAAATGGTCTGATAATGGCTTTGGAAT	ctrl_mus	ENSMUSG00000034557	mouse	mouse	control	FALSE	108390681_108390801_2218_CDS_ENSMUSG00000034557_ENSMUST00000106657	1	8	2	TRUE	0.55484292366379
108412298_108427553_2264_CDS_ENSG00000108018_ENST00000263054|human|control|control	CACCTTCCTGTACCCAGTACTATTGAGGTAACTCTGTCCCAAGCTGCAATCCTTTGACAGAGAGGATGGATTGAACCAAAATGCCGGCAGGCACTGGCCATTGCTGTGTCGCTCATAACC	ctrl_hu	ENSG00000108018	human	human	control	FALSE	108412298_108427553_2264_CDS_ENSG00000108018_ENST00000263054	0	1	0	FALSE	1.20501394907498
108416455_108416656_1812_CDS_ENSMUSG00000032604_ENSMUST00000006838|mouse|control|control	ATCAGCTGGGAAATTTGGCACTCGGATGTCCAAGGGCTTGGGAGCAGGAAAGTTGGTGATGACAACTTGTAGTGGCTCTAGAACAGCCATGGCACGTGGGGCTGCATCATTCAGCACATC	ctrl_mus	ENSMUSG00000032604	mouse	mouse	control	FALSE	108416455_108416656_1812_CDS_ENSMUSG00000032604_ENSMUST00000006838	2	1	0	TRUE	1.30096959788284
108466383_108469091_1100_3pUTR_ENSG00000108018_ENST00000263054|human|control|control	TGATGTCAGCTGAACAAACACATAATGATCCTGAACAATCAAAGAGTCTGGGTCAATGTAGCCTGGAAAAGGCTGATTCCTGTTGGCCTCTGTACAGTTCTGCATTCGGCAAGTTAGATA	ctrl_hu	ENSG00000108018	human	human	control	FALSE	108466383_108469091_1100_3pUTR_ENSG00000108018_ENST00000263054	2	0	1	TRUE	0.93974624609602
108469022_108489850_1049_CDS_ENSG00000108018_ENST00000263054|human|control|control	GTCAATGTAGCCTGGAAAAGGCTGATTCCTGTTGGCCTCTGTACAGTTCTGCATTCGGCAAGTTAGATAATGTGAATGACCATCCACAGTTCTGGCCTCAAGATGCACAAGGTCTGGTTC	ctrl_hu	ENSG00000108018	human	human	control	FALSE	108469022_108489850_1049_CDS_ENSG00000108018_ENST00000263054	2	0	1	TRUE	0.793887830115477
108478272_108478392_758_CDS_ENSMUSG00000066357_ENSMUST00000068700|mouse|control|control	CCGACCCCCAGGCACCCGGAGGTCCCCCACCTTCCAGAGACGAACACTTCGGTCTTCTGAAGCAGTTGCCAGCAGGCCCTTGCTTTCCAGGTATGACATGCTAAAGATGACACCCACATG	ctrl_mus	ENSMUSG00000066357	mouse	mouse	control	FALSE	108478272_108478392_758_CDS_ENSMUSG00000066357_ENSMUST00000068700	0	1	0	FALSE	1.53758225885621
108516817_108516937_3276_CDS_ENSMUSG00000032846_ENSMUST00000105097|mouse|control|control	GGTGGTCAGGGTGCACCTGCGCAAAATGTCCGACAGTACCGTTGCGCATTTGACGCTCTTAACCACCAGAGGTATTATAGCTGCTAGCTCATTCTTACCGAGGGAGTGACTAAGCGCACA	ctrl_mus	ENSMUSG00000032846	mouse	mouse	control	FALSE	108516817_108516937_3276_CDS_ENSMUSG00000032846_ENSMUST00000105097	2	1	3	TRUE	0.715588010148925
108517216_108517336_2877_CDS_ENSMUSG00000032846_ENSMUST00000105097|mouse|control|control	CGTCCGGGCACTGCTGGCCAGCTTTTCCTGTTGATGGCAGTCCAGGTGGAGGCGGACTATGGTGCTGTTGGACATCACGGTAGTCGCAACAATACTCGTGGCCTCCGTGGGAGTGAAAAG	ctrl_mus	ENSMUSG00000032846	mouse	mouse	control	FALSE	108517216_108517336_2877_CDS_ENSMUSG00000032846_ENSMUST00000105097	1	1	0	TRUE	0.70992782088434
108559751_108563533_1152_CDS_ENSMUSG00000032846_ENSMUST00000105097|mouse|control|control	GGCCCCATTGGAGTCTCTCATCTTCAACATCTCCCGCACCTTTGCAAAGAGCATGTTGAGCTGCTTTCCTGACCCGTGGTACCCTCCCTGGGAGAGGAACACTTTCACCTGTTCTTGCAC	ctrl_mus	ENSMUSG00000032846	mouse	mouse	control	FALSE	108559751_108563533_1152_CDS_ENSMUSG00000032846_ENSMUST00000105097	0	3	0	FALSE	0.537857088111977
10871457_10871577_264_CDS_ENSMUSG00000090112_ENSMUST00000044053|mouse|control|control	ACAGGCCTGTTCCCCGACCGTCATGGTGAGCGGCTCACTCCTCAGGTCCTCATGCATGTTCCAGTGAAGCTGCTGTTGCCTTTCTTCATCGACCTTCATCGGGGGAGCACGTTTCCTTCG	ctrl_mus	ENSMUSG00000090112	mouse	mouse	control	FALSE	10871457_10871577_264_CDS_ENSMUSG00000090112_ENSMUST00000044053	0	2	0	FALSE	0.524229460764373
10871691_10871811_498_CDS_ENSMUSG00000090112_ENSMUST00000044053|mouse|control|control	TAAACTCTCTTTGGGGAGAAGCTGAAGAGCAAAATCTCCCAGAAATGCTTTCCAAGAATTATCCACACGATAGGGAGAAACTGTAACATTCAAAGTCACAGACAAACGGGTCTCTTCCTC	ctrl_mus	ENSMUSG00000090112	mouse	mouse	control	FALSE	10871691_10871811_498_CDS_ENSMUSG00000090112_ENSMUST00000044053	1	2	1	TRUE	0.814823499240921
1087333_1088580_755_CDS_ENSG00000067064_ENST00000381344|human|control|control	TACATTCTTCCTCACCAACAAAATGTAATCAATTTCATGTTCACCCCAGATACCATCAGACTGAGCTTTGTAGTGAATTCGTGTTAAATAATTAATTTCTTCTGGAGGAACCTCTTCCAA	ctrl_hu	ENSG00000067064	human	human	control	FALSE	1087333_1088580_755_CDS_ENSG00000067064_ENST00000381344	1	3	2	TRUE	3.41934510935967
10882734_10882854_1689_CDS_ENSMUSG00000090112_ENSMUST00000044053|mouse|control|control	TTTTGTTTTATCAAATACATCTTCTTTGTAATTCTTCCCCAGTGTAAAAGTCCCAGAGAAACCATGGCCTTTGATCTGTTTCACAAGACCTTCAAAGATTAAACATTTCAACATCCGCTT	ctrl_mus	ENSMUSG00000090112	mouse	mouse	control	FALSE	10882734_10882854_1689_CDS_ENSMUSG00000090112_ENSMUST00000044053	0	6	2	FALSE	0.886872833907164
108849663_108849783_1118_CDS_ENSMUSG00000025651_ENSMUST00000026743|mouse|control|control	GACCATGTCATCGATACTCATGGCATCACAGACAAAGTGTGCGCCCAGCAGCCCAGTATCAGAGTAGGAGATGTTGAAGGTCTGGAAACTCTGGCAAAGCTTGTTAGCCACAGCAACGGA	ctrl_mus	ENSMUSG00000025651	mouse	mouse	control	FALSE	108849663_108849783_1118_CDS_ENSMUSG00000025651_ENSMUST00000026743	2	0	1	TRUE	1.02286117180529
108930381_108930501_2154_3pUTR_ENSMUSG00000033623_ENSMUST00000046975|mouse|control|control	TGCTAGTGTCTTATTCATTCTCTAACCTAACAAAGCAATAAATTGTATGTGAGAAAGGTGTGTGTGTTAACAAATACTATCCTCTCTATGACTGAAAAAGCCACTTCTGCTGAAGCGAGC	ctrl_mus	ENSMUSG00000033623	mouse	mouse	control	FALSE	108930381_108930501_2154_3pUTR_ENSMUSG00000033623_ENSMUST00000046975	1	0	2	TRUE	1.3362292961979
108931087_108931207_2860_3pUTR_ENSMUSG00000033623_ENSMUST00000046975|mouse|control|control	AGCCATACTAAGTTTGATCTGATCTGTAAATTAACTTTACTTGAATTTGGAGGTTTGTAACTGCTTAATTTCACCACATGGGAAAATACCTAAGTTCTAATGTAACTGCATTGTGAGAAC	ctrl_mus	ENSMUSG00000033623	mouse	mouse	control	FALSE	108931087_108931207_2860_3pUTR_ENSMUSG00000033623_ENSMUST00000046975	0	5	3	FALSE	1.77935935645507
108935614_108935734_498_3pUTR_ENSG00000138796_ENST00000309522|human|control|control	ACTTGTCCAGCCTTTTGAAGAGCTCGTTTTTCACCTTCAGATTCTCCACGATGGCTTCCACCACCAAGTCTGTGCTGTGGACAACGGAGGCTGCATCCGTGCTGGTCGCTATGGTGCTCA	ctrl_hu	ENSG00000138796	human	human	control	FALSE	108935614_108935734_498_3pUTR_ENSG00000138796_ENST00000309522	0	2	0	FALSE	1.00764862378834
108935682_108940753_566_CDS_ENSG00000138796_ENST00000309522|human|control|control	GGCATTAGCTATGCTTGTAATCTGCAAGGAGGAAGTGTTGCTGGCAAAGATTGTATGTTCAGCAGCAAACTTGTCCAGCCTTTTGAAGAGCTCGTTTTTCACCTTCAGATTCTCCACGAT	ctrl_hu	ENSG00000138796	human	human	control	FALSE	108935682_108940753_566_CDS_ENSG00000138796_ENST00000309522	1	2	1	TRUE	0.728401879858692
109005753_109006138_1874_CDS_ENSMUSG00000053646_ENSMUST00000072093|mouse|control|control	TGACAAGAAAACCTCCCTCCTCTCTTCCCGACTGATATTGGCAGGGCTCACGGCCACCACTCGAAGACAGCCCAGTTCCGGCTGGAAGCTCCACAGCCACTGCTCTGGGCCCTGGTCCCT	ctrl_mus	ENSMUSG00000053646	mouse	mouse	control	FALSE	109005753_109006138_1874_CDS_ENSMUSG00000053646_ENSMUST00000072093	0	0	0	FALSE	1.27355612142307
109009399_109010728_3671_CDS_ENSMUSG00000053646_ENSMUST00000072093|mouse|control|control	GCTGAACTCTGAGACACCGTGTCCTCTTCCAGGCACCTCCACTGCCACAGTGCCAGTCACCTCCTCCCCGCTGGCTCCAGTGATGCACACAAGACTACTAGAGACATCATACTCCCCAGC	ctrl_mus	ENSMUSG00000053646	mouse	mouse	control	FALSE	109009399_109010728_3671_CDS_ENSMUSG00000053646_ENSMUST00000072093	1	0	0	TRUE	1.17363105850495
109010965_109011340_3848_CDS_ENSMUSG00000053646_ENSMUST00000072093|mouse|control|control	TAGCTGCTCAGACTGCTGCTCCAGGAGCAGGTGGCAAGGCTGGTCTCCAACCACCACACGGATGTCCTCTAGCCGTCCAGTCAGGAGCTTAGAACCATGCAGGGTAAGGCGGGTACCTCC	ctrl_mus	ENSMUSG00000053646	mouse	mouse	control	FALSE	109010965_109011340_3848_CDS_ENSMUSG00000053646_ENSMUST00000072093	3	0	1	TRUE	1.02085949924168
109126449_109126569_1254_3pUTR_ENSMUSG00000028557_ENSMUST00000030284|mouse|control|control	TGTCAGTAACTTTTCAGAAAAGAATTTGGGTGGGAGAAGAAACTTATTTCATTTAGGAAAAATAACAACTATCTTTTTCCTAAGCTTCAACACACACAATTTAAACATGTACAGTTGCTG	ctrl_mus	ENSMUSG00000028557	mouse	mouse	control	FALSE	109126449_109126569_1254_3pUTR_ENSMUSG00000028557_ENSMUST00000030284	1	6	3	TRUE	1.19038982231783
109148981_109149101_239_3pUTR_ENSMUSG00000028557_ENSMUST00000030284|mouse|control|control	CCGGCGCCACCGAGGGGCCGCTCATGCCAGCCCCCGGGACAGGGGGCGCGAGGCTAGGCCGCGGGCTGCGCCGGGGTCGCGTCTGGAACCTGAGGGGGGCGGGGGCGGGAAGACTGAGCG	ctrl_mus	ENSMUSG00000028557	mouse	mouse	control	FALSE	109148981_109149101_239_3pUTR_ENSMUSG00000028557_ENSMUST00000030284	1	0	0	TRUE	0.693917392957016
109252302_109260844_210_CDS_ENSG00000104408_ENST00000220849|human|control|control	AGCATGAGGAATATCATCAGAATAAAGGTTTTTGTATACATCCATAGCAAAGTCTACCATGTTGGTATCACTAAGAAGGTCCAATTTACCTTGTAATAATTCCTTTTCATTATATATCTC	ctrl_hu	ENSG00000104408	human	human	control	FALSE	109252302_109260844_210_CDS_ENSG00000104408_ENST00000220849	1	3	2	TRUE	1.03773910215505
109257482_109257602_1019_CDS_ENSMUSG00000020611_ENSMUST00000020930|mouse|control|control	AAATTCTAGGAAATAGTCTTTGATGCTAACAACTTGCACTTTCTCCTCGAGCAAGTCTGTCTTGTTTAAGAAGAGGATTATGGAGACGTTGCTGAAAACCCGATTGTTGACAATTGTTTC	ctrl_mus	ENSMUSG00000020611	mouse	mouse	control	FALSE	109257482_109257602_1019_CDS_ENSMUSG00000020611_ENSMUST00000020930	2	4	2	TRUE	0.868107338734141
109357056_109363205_1080_CDS_ENSG00000153201_ENST00000283195|human|control|control	AGCTTCACCTTTTATTAATTTAATCTTTGGTCTTGGAACCTGAAATGCTATGAGATAGCACAATGCAGCCAGCTCAGAAAGAGCTCGCCATTGAACATTACTACTATGCTGACCCATCTT	ctrl_hu	ENSG00000153201	human	human	control	FALSE	109357056_109363205_1080_CDS_ENSG00000153201_ENST00000283195	1	3	4	TRUE	1.903918066002
109380955_109381075_4146_CDS_ENSG00000153201_ENST00000283195|human|control|control	GCTGTTACAATGCCACCAAGACCCTTCTTTCTTTGCAACCTGAAATTCAAAATTCAGGTTTCCAGCATCAGATTTGCAAATATCCTTGTTATCATGACTTGTGGGTTCTTTTACAATTCT	ctrl_hu	ENSG00000153201	human	human	control	FALSE	109380955_109381075_4146_CDS_ENSG00000153201_ENST00000283195	0	5	3	FALSE	0.68871558132573
109382212_109382332_5403_CDS_ENSG00000153201_ENST00000283195|human|control|control	GAACATTCCTTCAAATCCACTCTTTGGAGCCTTGCTTATCTCCGAAGAGGCAGGTGTTGAAATTGCAGTTGTTTGATTTTGTTTACTTGGACACTGACAAGCAATACATTTGGTAGCACT	ctrl_hu	ENSG00000153201	human	human	control	FALSE	109382212_109382332_5403_CDS_ENSG00000153201_ENST00000283195	1	5	2	TRUE	0.718425299432929
109382605_109382725_5796_CDS_ENSG00000153201_ENST00000283195|human|control|control	CTTTTCTTGATTTCCTGGTTCCGAAATGCCAAATTTAAATCCATCAGCAGACACAGGGATGGAAAATCCTTCTTTGGTTGACTTAAATTCTGTATTAGAAGAACCCTGAAACATAAATGA	ctrl_hu	ENSG00000153201	human	human	control	FALSE	109382605_109382725_5796_CDS_ENSG00000153201_ENST00000283195	1	4	3	TRUE	0.600563506271661
109512259_109512379_85_5pUTR_ENSMUSG00000020612_ENSMUST00000049527|mouse|control|control	GGGCGGCGGCACGAGCAGGGGCTAACGCAGGGCGAGGCGGCCGGGGTGACCGAGCGTCCAGCGGGCTCAGCTCGCAGCCTCACTACCACTCTGCGATAGCGGCTCGGCGACGGCTCCACC	ctrl_mus	ENSMUSG00000020612	mouse	mouse	control	FALSE	109512259_109512379_85_5pUTR_ENSMUSG00000020612_ENSMUST00000049527	1	0	0	TRUE	0.407852041068846
109517254_109517374_2683_CDS_ENSG00000085433_ENST00000369962|human|control|control	AGGATGATAACTTTGTACCATTCTTCCTCCTCTTATGTCATACAACATGCAGCTAGAATCTTCTTGACCTGTGGCTAAGAGACGACCACTGGGATCTACAGCTACAGATGCCACTGCACT	ctrl_hu	ENSG00000085433	human	human	control	FALSE	109517254_109517374_2683_CDS_ENSG00000085433_ENST00000369962	1	1	1	TRUE	0.817654065467556
109521426_109522411_510_CDS_ENSMUSG00000020612_ENSMUST00000049527|mouse|control|control	CAGCACATTCTTTTCGATGGCCTTGGCTAAAGCAGCCATTGTCTTATAATCTTTTGGAATAACCTTTCTAACGTAGGAGGCAGCATCCTCCTCAGTGTAAACTTCAGCACTGATAGCACC	ctrl_mus	ENSMUSG00000020612	mouse	mouse	control	FALSE	109521426_109522411_510_CDS_ENSMUSG00000020612_ENSMUST00000049527	2	3	1	TRUE	0.895958927290543
109530411_109530531_484_CDS_ENSG00000189046_ENST00000429722|human|control|control	AATGTGCCGCCAGCTAGGGCCTGCTGAGTGGCCTCCATTCCCTGGGGCCTCTCTCCTGGGCCTCTTCCTTGTGCTTTCTTTGTCTCCTCCCAACACAGCTGGCTCTTCTCCAGTTGGCTC	ctrl_hu	ENSG00000189046	human	human	control	FALSE	109530411_109530531_484_CDS_ENSG00000189046_ENST00000429722	1	2	0	TRUE	0.510822887833661
109540647_109541272_703_CDS_ENSG00000076248_ENST00000242576|human|control|control	ACGAACCGTGAGGACAGCGTTGAGAAGGAGAACACCTTGCTTGGCCCACCCAGATAAATCTCCATGGCCAGGATGAACAAAATCCTCTATGTCTGTAGACAACTCTTTATAAATGTTCTC	ctrl_hu	ENSG00000076248	human	human	control	FALSE	109540647_109541272_703_CDS_ENSG00000076248_ENST00000242576	1	1	1	TRUE	1.33506189282989
109580411_109580531_113_CDS_ENSMUSG00000031916_ENSMUST00000034391|mouse|control|control	CTCACGCCACTGAGCTTCGGGGAAGCGGTCCCGGAATAGCGACGCCAGGAGGCCCTCATCTTCCACCTCCCCCAGCGCGACGGCCGTGGCTGTCGTCGTGGCCGAAGCGGTCGTGGAGGG	ctrl_mus	ENSMUSG00000031916	mouse	mouse	control	FALSE	109580411_109580531_113_CDS_ENSMUSG00000031916_ENSMUST00000034391	1	0	0	TRUE	0.618034269410157
109674737_109693794_237_CDS_ENSMUSG00000031924_ENSMUST00000034400|mouse|control|control	ATCAGGGGAGTGGCCGACATCTTCAAAGCTTTCAGTTGCATCAGCACCCGCTTGTTCCAGCAGAACCTCTTCCCCGCCAGGATGCTCGCTGAGGAAGCGGGTGATATCGTAGACTCGCCC	ctrl_mus	ENSMUSG00000031924	mouse	mouse	control	FALSE	109674737_109693794_237_CDS_ENSMUSG00000031924_ENSMUST00000034400	1	1	0	TRUE	0.780200900382402
109687111_109687231_1267_CDS_ENSG00000148143_ENST00000277225|human|control|control	CATCTGAGGGTAAGACATGGGCGAAAACTTGGAAGCTGAAGAATTGGGTCTCATGATGGAGTTGCCCATGGAGCCCCTGAAGTTGGAGACGGTAGTATTGGGTATCTCCCGGCTTGCAGC	ctrl_hu	ENSG00000148143	human	human	control	FALSE	109687111_109687231_1267_CDS_ENSG00000148143_ENST00000277225	1	0	0	TRUE	1.35460992899161
109687645_109687765_1801_CDS_ENSG00000148143_ENST00000277225|human|control|control	GCTTGAGCTCTCATAAGACACCACACCTTCATTCAGTGAGGAAGAAATGCTTTCACTCTGGGAATTCACAGCATCCCAATCTGACGTTGTACCCGTGTGACACTGTTTGTGAGCCCCAAG	ctrl_hu	ENSG00000148143	human	human	control	FALSE	109687645_109687765_1801_CDS_ENSG00000148143_ENST00000277225	0	2	0	FALSE	1.04551995473217
109688593_109688713_2749_CDS_ENSG00000148143_ENST00000277225|human|control|control	TCCAGAGTCACCAAAGTCTGTGTTTTCACTATTGTGCTCAGTCCCATAGATGGGAGTTTGGGTATTCAGCAGAGCAGTATTGGAAACTTGGTGATCTTTCAAGTTTGTTGAGGAGCCATA	ctrl_hu	ENSG00000148143	human	human	control	FALSE	109688593_109688713_2749_CDS_ENSG00000148143_ENST00000277225	1	4	0	TRUE	1.022955539358
109690576_109690696_4732_CDS_ENSG00000148143_ENST00000277225|human|control|control	AGCAGCCTTCACTTTCATGCCAGGGTGCTTCTTCCCATAATGAGTGAGAAGGCCGTGCAAGTTGTTATACTCAGATTGGCATACCGTGCACTGGTATGGGGTGGAGGATATGGCGGGGTT	ctrl_hu	ENSG00000148143	human	human	control	FALSE	109690576_109690696_4732_CDS_ENSG00000148143_ENST00000277225	0	1	1	FALSE	1.35077929203152
109692034_109692919_6190_CDS_ENSG00000148143_ENST00000277225|human|control|control	GAGGTGATTGCAGATGGCTCGGAGCGTTGGGTGCACTTCCACACAGAATTTACATTTGTAGCCCACCACTTTCCTCTCCTTGATCTTTGGCACCTCTTCTAAGTGACCAAAAGGCCTCTC	ctrl_hu	ENSG00000148143	human	human	control	FALSE	109692034_109692919_6190_CDS_ENSG00000148143_ENST00000277225	1	4	1	TRUE	0.805474060608792
109701261_109701381_6649_CDS_ENSG00000148143_ENST00000277225|human|control|control	GTCTTCCACTTCTTCAGCCGGGGTAGCTTTTTGGGAGGAGTGGTGGGAGTGTGAGGAGAGGAGACTGACGATCCGTGGCCTGGGGAGGGTCAGGGCTTTTCCGTGGACCTTGAGGGAGTG	ctrl_hu	ENSG00000148143	human	human	control	FALSE	109701261_109701381_6649_CDS_ENSG00000148143_ENST00000277225	1	2	0	TRUE	1.4563548262227
109710003_109710123_2987_3pUTR_ENSMUSG00000031924_ENSMUST00000034400|mouse|control|control	TTCTGCCTCCCAAGTGCTGGGATTAAAGATTTAAAAAAAAAAAAGCATCCTTTTTATATAATATAAAATGACATTACATTATCAGTAGTTCAAAAGAAGCCCTGGGTATTGACGGATTTC	ctrl_mus	ENSMUSG00000031924	mouse	mouse	control	FALSE	109710003_109710123_2987_3pUTR_ENSMUSG00000031924_ENSMUST00000034400	1	3	5	TRUE	2.62157065858418
109746028_109746148_1226_CDS_ENSMUSG00000025529_ENSMUST00000071814|mouse|control|control	AGTTGTGAAATCACAATCTGTACACTGGTACTTCTTTCTCATCAAATGATCGGGATGATTCTTCATGTGTCTTTTTAAGAATCCCCTGGATTTAAACTTTTTTGTGCAAATATGGCAAGG	ctrl_mus	ENSMUSG00000025529	mouse	mouse	control	FALSE	109746028_109746148_1226_CDS_ENSMUSG00000025529_ENSMUST00000071814	0	5	2	FALSE	0.437351595149913
109884154_109885750_836_3pUTR_ENSMUSG00000028546_ENSMUST00000106598|mouse|control|control	GTTCTGTAGCACCGCTGGGCTTCTGGCCATTCAGTCCTTTGATGGCTTCTTCTGCCTCAATCCTCTTATCAAAGCGGATGAATCCCACCCCTCTAGAGACCCCTGTGACTTGATCAACCA	ctrl_mus	ENSMUSG00000028546	mouse	mouse	control	FALSE	109884154_109885750_836_3pUTR_ENSMUSG00000028546_ENSMUST00000106598	2	1	1	TRUE	1.1141984235002
109982352_109983999_3291_CDS_ENSMUSG00000032479_ENSMUST00000165876|mouse|control|control	AGCCTCAGGGATGACTGGCTCCTCCCCAGCGGGGGGGCCTGGACACGGAAGGGCCTCACTGCCACCGCCCTCAGTCTTCACGGCACCTCCTGCAGGCAAGTGGCCCACGTTATCAAGGGA	ctrl_mus	ENSMUSG00000032479	mouse	mouse	control	FALSE	109982352_109983999_3291_CDS_ENSMUSG00000032479_ENSMUST00000165876	0	0	1	FALSE	0.75925713941309
110045949_110064326_450_3pUTR_ENSG00000119318_ENST00000358015|human|control|control	GAGGATTTTGCCTGCATAAATTAATTTTTGACCTGCTACTGGAAAGGCATCTTTCCCCTTTTCAGATTCAATCTTCTCTTTCAGTGCTTTCACCGTCTCCTCGGGGTCAATGTCTATCTT	ctrl_hu	ENSG00000119318	human	human	control	FALSE	110045949_110064326_450_3pUTR_ENSG00000119318_ENST00000358015	0	6	1	FALSE	0.57851598304484
110068728_110068848_708_CDS_ENSG00000119318_ENST00000358015|human|control|control	AGGTGCAGGTTCAGAAGATGCTGTCGCTGATGCTGGAGTGATGGATGCAGGTGTGGAAGTGGGGGCCAAGGCAGGGACAGGGGTTGGAGCCTGAGCCACAGTTGTGGTGGTGGAGGAAGT	ctrl_hu	ENSG00000119318	human	human	control	FALSE	110068728_110068848_708_CDS_ENSG00000119318_ENST00000358015	0	0	0	FALSE	1.70373454946268
110073519_110076452_1125_3pUTR_ENSMUSG00000032481_ENSMUST00000088716|mouse|control|control	CCTTGGTAAGATCTTCTTGCTCATCTTCTTCCTTCTGACTTCTACGTTTCCCATAAAGGCTAGCTTGTCCTTTCTTCCCGCTCTTCTTGCGGGACTCTGTGGCTGTGGGAGGAGGAGGAG	ctrl_mus	ENSMUSG00000032481	mouse	mouse	control	FALSE	110073519_110076452_1125_3pUTR_ENSMUSG00000032481_ENSMUST00000088716	1	2	0	TRUE	0.511267227687037
110098843_110100180_2223_3pUTR_ENSMUSG00000032481_ENSMUST00000088716|mouse|control|control	CTTCAACCAATTCCAGGGGTACTTCTTCTCGGACACGAGAAAACTCCTCCAACGCTGCTTTTGCTGCAGCAGATGCTACACGGGGGTCAACGACAGATGCTAAAAAGGCAACAGTGCTCA	ctrl_mus	ENSMUSG00000032481	mouse	mouse	control	FALSE	110098843_110100180_2223_3pUTR_ENSMUSG00000032481_ENSMUST00000088716	0	1	0	FALSE	0.863502310578551
110106817_110108609_2615_CDS_ENSMUSG00000032481_ENSMUST00000088716|mouse|control|control	AACGTTTCCTTCCGAAATCTCGTGTTCCACTTTCTTCTTCCCGGCATCGCTTTCTCTTTCTTTACATGTATCAGTGAGCTCTTTGTTCTCTTCATTCTCCTTTTCTTCTGGCTTGACATC	ctrl_mus	ENSMUSG00000032481	mouse	mouse	control	FALSE	110106817_110108609_2615_CDS_ENSMUSG00000032481_ENSMUST00000088716	0	7	1	FALSE	0.33689870520346
110260516_110260636_141_5pUTR_ENSMUSG00000020623_ENSMUST00000020949|mouse|control|control	CTGCAGGCGTGCAATCTTCATGCAAGTGGAGTTTCTCTTGACCGATGCAGCAGATGGACTTTCAGGGAGTCAAGGTGGAATTGCACACCTTGCAAAACAGTCTAGAAAGTGATTTTTCCC	ctrl_mus	ENSMUSG00000020623	mouse	mouse	control	FALSE	110260516_110260636_141_5pUTR_ENSMUSG00000020623_ENSMUST00000020949	1	3	0	TRUE	0.877892819106903
110301011_110306659_465_3pUTR_ENSG00000137714_ENST00000260270|human|control|control	TTTTCAACCACAACATCTAGCAGAGAATCACCAACTTTTCCTTTGGTTGTTAATGTTTCACCATCACGGTTTATAAAGTGGACTGTTATTTTATCTTCTGAGCTGCTCCGGGCCCGCGCC	ctrl_hu	ENSG00000137714	human	human	control	FALSE	110301011_110306659_465_3pUTR_ENSG00000137714_ENST00000260270	1	6	4	TRUE	0.760986796684116
110352183_110353940_588_CDS_ENSMUSG00000020623_ENSMUST00000020949|mouse|control|control	GAAGAGTGCACCGTAGAAGGTCACGGTGAATGGACAGTCCACCGTCCTCATGGAGACATCCAAATCCATCAGCAGCCGTTTCTGTTCCTGGCTATTAACTGTGGCCCGTATCCGCTTCAC	ctrl_mus	ENSMUSG00000020623	mouse	mouse	control	FALSE	110352183_110353940_588_CDS_ENSMUSG00000020623_ENSMUST00000020949	1	1	1	TRUE	1.07190598634127
110380732_110380852_2591_3pUTR_ENSMUSG00000035798_ENSMUST00000041723|mouse|control|control	CTTTAAATTTCAACAAAATAGTATGACTTAGTATACTCATGCAAGTGCTTTATTTTCAGACCGTGAGACCCCAGAGCAAGGTTACTAGAAATTATCTCACTGAACTAGAAATAAGCCAGC	ctrl_mus	ENSMUSG00000035798	mouse	mouse	control	FALSE	110380732_110380852_2591_3pUTR_ENSMUSG00000035798_ENSMUST00000041723	4	4	5	TRUE	1.41689739333485
110384571_110384691_763_CDS_ENSG00000138802_ENST00000265175|human|control|control	TCCTGAAAGACTTTGCTGCTGGTGGTGCTGTTGTGATGGTAGAGGTGGAAGTGGCGATGGATGGCTGATAGCTGTATTTTGACCAGAGAATGAATTATCTTTAACTGGCCTAACAGTCGG	ctrl_hu	ENSG00000138802	human	human	control	FALSE	110384571_110384691_763_CDS_ENSG00000138802_ENST00000265175	2	3	2	TRUE	1.15663744118451
110384628_110384748_820_3pUTR_ENSG00000138802_ENST00000265175|human|control|control	GATGAGATTGTCTTGAGTCGATGGAAGGCCTGGAGATGACCACGTTAGAGTACTGTATCCTGAAAGACTTTGCTGCTGGTGGTGCTGTTGTGATGGTAGAGGTGGAAGTGGCGATGGATG	ctrl_hu	ENSG00000138802	human	human	control	FALSE	110384628_110384748_820_3pUTR_ENSG00000138802_ENST00000265175	2	1	1	TRUE	1.59243040796102
110412523_110415850_1321_CDS_ENSG00000138802_ENST00000265175|human|control|control	AGCTGGAGCTGGAGCAGAAGCAGGATCAGGTTCAGGGGCGGGATCAGGAGCAGGACTGCTTGCTGATGAAGAAAGCATATCTGGGTAACTGCCTCCTTCCAGGGCATCATAACTGTTGGG	ctrl_hu	ENSG00000138802	human	human	control	FALSE	110412523_110415850_1321_CDS_ENSG00000138802_ENST00000265175	0	0	0	FALSE	2.30933574252048
110434536_110436406_1209_CDS_ENSG00000134987_ENST00000506538|human|control|control	CCACAACTGCAGGCTTCCTTGTTCACTGCCCAGAAGTATTTTATTCAAGTAGGTACTTGGATGCAAAATTGCAGAAATTTTAAATACTGATTTATCAAAAGTCAACTGCAGGTATTCTTC	ctrl_hu	ENSG00000134987	human	human	control	FALSE	110434536_110436406_1209_CDS_ENSG00000134987_ENST00000506538	1	3	3	TRUE	1.06873861457227
110435137_110447804_97_CDS_ENSMUSG00000044791_ENSMUST00000153838|mouse|control|control	TTCAGGGGTCGGGTGCTCGGGATCGTAGAAATCCCCCATCTTCGGTGGCGGCTGCTGCGACGGCAGCGGCTTCATGAGGAGCGGCTGGAGGCGGCGACGCTAGCCCCCTCCCCGCGGCAG	ctrl_mus	ENSMUSG00000044791	mouse	mouse	control	FALSE	110435137_110447804_97_CDS_ENSMUSG00000044791_ENSMUST00000153838	2	0	0	TRUE	0.923156218639845
110440431_110441028_1743_CDS_ENSG00000134987_ENST00000506538|human|control|control	TACCGTGGAAAATGACTGAAGAGTTCCATCTTGACTTGCACTTAGAATCTGCTGTCCATTCTGTCCATAATATCTGATATTGGTAAGAGGAGCACTATGACCCATTCTGAATCTCAAAAG	ctrl_hu	ENSG00000134987	human	human	control	FALSE	110440431_110441028_1743_CDS_ENSG00000134987_ENST00000506538	1	0	1	TRUE	1.2352840491627
110446508_110446628_2264_3pUTR_ENSG00000134987_ENST00000506538|human|control|control	TTTGGAGATGAACTGAGGCTCACAGAATGGATTAAAATTTTGTTTTTAAAGTTCCAGAATTTGAGTAATCCTTCACTACCAGTTGTAACTGTCAACTGGTTTAATCCATCCACTGCGACA	ctrl_hu	ENSG00000134987	human	human	control	FALSE	110446508_110446628_2264_3pUTR_ENSG00000134987_ENST00000506538	0	5	3	FALSE	0.865984563362627
110450171_110450291_691_CDS_ENSMUSG00000044791_ENSMUST00000153838|mouse|control|control	CATTAGTGCTGTTGCTGGGGGTTGCGGCAAGGCCACTGGCTCTGATATCTGTGCTGGTGGTGAGGGTGATGAGGCCTGGGGAGGTGGAGGAGGTGGGGGTGGAGATGAAGGTGGTGAGTC	ctrl_mus	ENSMUSG00000044791	mouse	mouse	control	FALSE	110450171_110450291_691_CDS_ENSMUSG00000044791_ENSMUST00000153838	1	0	1	TRUE	1.18533749887548
110453126_110453246_3646_CDS_ENSMUSG00000044791_ENSMUST00000153838|mouse|control|control	CAGCTCTGTTTTTCCTAGTCTACTACTATCTGGCCGATTAGAGAAAATCATCTGCTGCCGAGACTTATTTGGGAGATCTTCAAAATCGTCAGAATAAACTGGTAGCTCTTGTGGCCTAGA	ctrl_mus	ENSMUSG00000044791	mouse	mouse	control	FALSE	110453126_110453246_3646_CDS_ENSMUSG00000044791_ENSMUST00000153838	4	2	2	TRUE	0.519344584852963
110453951_110455679_4471_CDS_ENSMUSG00000044791_ENSMUST00000153838|mouse|control|control	TCTTTCATCCTTAGAAAGAGGTGTACACTCACACTGCATTCGCTTAATATCCCGGTGGGATTTGTTCTTCTTCCTTTCTGTTAAATAAACATTTTCTTCAATAAGATCAAAGTAACATGG	ctrl_mus	ENSMUSG00000044791	mouse	mouse	control	FALSE	110453951_110455679_4471_CDS_ENSMUSG00000044791_ENSMUST00000153838	1	4	3	TRUE	1.11547362543023
110459826_110461364_3090_3pUTR_ENSG00000134987_ENST00000506538|human|control|control	CAGCTCTGTTTCAATTCCTGATGGGCCTGATTCTTTCAGAAGGTTGAGAGCAGTGTCATACTTATTATTTACCAGTCCTTCTTCAAGTTTCAAGCAGAAATCTGATTTTTGAGCCAAAAC	ctrl_hu	ENSG00000134987	human	human	control	FALSE	110459826_110461364_3090_3pUTR_ENSG00000134987_ENST00000506538	0	5	3	FALSE	0.96637865112665
110463623_110465440_4783_CDS_ENSMUSG00000044791_ENSMUST00000153838|mouse|control|control	CTCGTCATTTTTCAGGGCCATGAAGTAGTAGTGGATGTTTTTGTTCCGTGCATATTCTTTCACCCGAGCTTTAAACTCTTTATGATCAAGTACCTCTCCACAGTATTCCAGGACAAAGGT	ctrl_mus	ENSMUSG00000044791	mouse	mouse	control	FALSE	110463623_110465440_4783_CDS_ENSMUSG00000044791_ENSMUST00000153838	2	5	2	TRUE	0.7055786464905
110476715_110494910_6061_CDS_ENSMUSG00000044791_ENSMUST00000153838|mouse|control|control	TTCAGCTACTGTGCTCTCCTTTTCAGTTTGACTTTTCTTTGGAATCCGATACACCTCCTTTAGATCTTTCCAACTGTCTAGTAACTTGGTAGCCAAATCACTTATATCCACTGTTTTATC	ctrl_mus	ENSMUSG00000044791	mouse	mouse	control	FALSE	110476715_110494910_6061_CDS_ENSMUSG00000044791_ENSMUST00000153838	3	7	3	TRUE	0.493228394980239
110555518_110557401_904_CDS_ENSG00000168710_ENST00000369799|human|control|control	AGCGAACACTGCAACTCCAGCCTCAGCCAGTGCTGCAGCTACTTCATTCTGAGTTGAGTAGATGTTACAAGCAGACCAGCGGCACTGAGCCCCCAGGGCACAGAGTGTCTCAATCAACAC	ctrl_hu	ENSG00000168710	human	human	control	FALSE	110555518_110557401_904_CDS_ENSG00000168710_ENST00000369799	1	0	1	TRUE	0.810605876050561
110719532_110719652_107_3pUTR_ENSG00000174437_ENST00000539276|human|control|control	CGTTGACGCCGAAGTGGCCCAGCACCTCCTCCACCGTCTTGGTGTGCGCGTTCTCCATGGCTTCGGGGGCCCGGCCGGCCTCGCCTCCCGTCCCCGCGGCCTCCTCGCCTCCGCCTCGCA	ctrl_hu	ENSG00000174437	human	human	control	FALSE	110719532_110719652_107_3pUTR_ENSG00000174437_ENST00000539276	0	0	0	FALSE	0.973366542508105
11073862_11073982_252_CDS_ENSG00000120948_ENST00000240185|human|control|control	AGCATCTGGGGCATGCAGAATTCCTTCTACCAGCCGGACACCTCTCATACACTGAGACACTGGATTCCTGTAGCGAAGCCCACACGCCCCTGGAAACTGGGCTGTAACCGTGGAGAGCAG	ctrl_hu	ENSG00000120948	human	human	control	FALSE	11073862_11073982_252_CDS_ENSG00000120948_ENST00000240185	1	0	0	TRUE	1.20480036794724
11075323_11076074_1219_3pUTR_ENSG00000106443_ENST00000423760|human|control|control	ATACTGCTGAAGCCGGGCATTGATCCTTGCCTGTGCTTCTGGTGATAGTTGCTTCTCTCTCTCTTGCAAAGACATTTTACAATAGGACTGTAGAGCCAAGTAGTTTTTTCTCTTCCACTT	ctrl_hu	ENSG00000106443	human	human	control	FALSE	11075323_11076074_1219_3pUTR_ENSG00000106443_ENST00000423760	4	3	1	TRUE	0.567926919110197
110765429_110765549_871_CDS_ENSG00000174437_ENST00000539276|human|control|control	TATGATCCAGACTGCAATGCAAATAAGGGAGATGACTTTGGAAAGCTGTTCCCCAAATTCATCTAGTTTTTGCTGAAGGGGTGTTCTCTCCTGTTCTGTTGCCACCATTTCATCCCGGAT	ctrl_hu	ENSG00000174437	human	human	control	FALSE	110765429_110765549_871_CDS_ENSG00000174437_ENST00000539276	1	3	0	TRUE	0.67583342406544
110765465_110765585_907_CDS_ENSG00000174437_ENST00000539276|human|control|control	CCCTCCATGAACCGGGTCATTGAAGTGCCCAATATTTATGATCCAGACTGCAATGCAAATAAGGGAGATGACTTTGGAAAGCTGTTCCCCAAATTCATCTAGTTTTTGCTGAAGGGGTGT	ctrl_hu	ENSG00000174437	human	human	control	FALSE	110765465_110765585_907_CDS_ENSG00000174437_ENST00000539276	1	3	1	TRUE	0.981314276263393
110765750_110770449_1192_CDS_ENSG00000174437_ENST00000539276|human|control|control	CTCATTAAGGGAACAAGTATCACCTTCCACTCTGTCCAGAATGAACATCCTGCAGACTGACATCTGGTTTGTTGTAAGTGTACCAGTCTTGTCTGAGCAGATAACAGAAGTACAACCAAG	ctrl_hu	ENSG00000174437	human	human	control	FALSE	110765750_110770449_1192_CDS_ENSG00000174437_ENST00000539276	0	1	1	FALSE	0.885822364805717
11078906_11080581_693_CDS_ENSG00000120948_ENST00000240185|human|control|control	CTGAGAGAAGAACTCCCGCAGCTCATCCTCAGTCATGTCCTCTGTACAGCGCCCCACAAACACTTTTCTGCTTCTCAAAGGCTCATCTTGGCTTTGCTTAGAATTAGGAAGTTTGCAGTC	ctrl_hu	ENSG00000120948	human	human	control	FALSE	11078906_11080581_693_CDS_ENSG00000120948_ENST00000240185	2	3	2	TRUE	0.917995207459467
110815297_110815417_1300_CDS_ENSG00000196510_ENST00000455511|human|control|control	TTCAAGACAAACGGTGGCTAAAAGGGTAAGGGTCTGTGCATTTGCTCCCAGAGTTTTGTAAACGTTGTTAGCCATTACCATTGCTTCTCGAATACTGTTGGAGGCTAAGTAACATTCGAT	ctrl_hu	ENSG00000196510	human	human	control	FALSE	110815297_110815417_1300_CDS_ENSG00000196510_ENST00000455511	1	2	2	TRUE	0.992871666743445
11082498_11082618_1206_CDS_ENSG00000120948_ENST00000240185|human|control|control	ACCAATTGCTGCACCAGAATTAGAGCCACTATAAGAGTTATTTCCAGAACCGAAGGCCTGGTTTGGCTCCCTCTGCATGTTGCCTTGGTTTTGGTTATTACCCGATGGGCCTGACTGGTT	ctrl_hu	ENSG00000120948	human	human	control	FALSE	11082498_11082618_1206_CDS_ENSG00000120948_ENST00000240185	1	3	4	TRUE	0.93231775340814
110832895_110833015_3381_3pUTR_ENSG00000164211_ENST00000296632|human|control|control	CAACTGCCATATCAAAAGTTACTTATCTTTGAAGGAAAATATTTGCTGGCAATAATTTTATCTCATTGACAACTGATTTATATCTAAAGTTTAGATGTCCTATTTATCAAGCAATGAAGG	ctrl_hu	ENSG00000164211	human	human	control	FALSE	110832895_110833015_3381_3pUTR_ENSG00000164211_ENST00000296632	1	6	6	TRUE	1.03382199257152
110835611_110835731_665_3pUTR_ENSG00000164211_ENST00000296632|human|control|control	AAGTTGGTTAAAGTGCTTGCCATGGCTGTATCTACCGCAGACTGAGGAATCATCCCACGCAGATCTGTCTGAATATATCCTGTCAAAAGACTCTGGTTTGGGTTGTCTTTAAGTGGAACA	ctrl_hu	ENSG00000164211	human	human	control	FALSE	110835611_110835731_665_3pUTR_ENSG00000164211_ENST00000296632	0	2	2	FALSE	0.949101664571201
110841348_110841468_127_CDS_ENSG00000196510_ENST00000455511|human|control|control	TGTAAGTAACAAGCTGCTGAGGAGCCGCACGTTGGAGTGCAGCCCCGCGGCCGCCATGTCCCGCACGTGGTCTATCACATTCATCCTGCTCTGCAAAGCCGCGGGCAGCGGCGGCAGCAC	ctrl_hu	ENSG00000196510	human	human	control	FALSE	110841348_110841468_127_CDS_ENSG00000196510_ENST00000455511	0	0	0	FALSE	0.731018939314835
110845328_110845448_7506_3pUTR_ENSMUSG00000021700_ENSMUST00000167824|mouse|control|control	TCAGCGACCACGTGACAACAAGTGAAGCCTTTAACTATCCTCTTAAACTATTATTCTGTGGTCAGCTACCTGCTTCTGCTTTTATTTCCCTTCTAATTTGGCACTAAGTCTTTGCTATCT	ctrl_mus	ENSMUSG00000021700	mouse	mouse	control	FALSE	110845328_110845448_7506_3pUTR_ENSMUSG00000021700_ENSMUST00000167824	0	5	4	FALSE	0.626628836874302
110847190_110847310_5644_3pUTR_ENSMUSG00000021700_ENSMUST00000167824|mouse|control|control	TAGTTGCTGAGGGGAACTGAAGAATGAGGCAATGCTGTTCTGTGGGGATAGTGCTTTTAGAATATCCTTAATCATTTTTTTTTAAAAAACATGTGGCAGTATAAAAGGACTACACAATGA	ctrl_mus	ENSMUSG00000021700	mouse	mouse	control	FALSE	110847190_110847310_5644_3pUTR_ENSMUSG00000021700_ENSMUST00000167824	3	4	3	TRUE	1.6719880232108
111050710_111050830_356_CDS_ENSMUSG00000021700_ENSMUST00000167824|mouse|control|control	CTCATTTTTGAATACAGTTTTTACTTTGAAATCGATGCCAACCGTGCTGACGAATGCAGATGTAAAGGAATCGTCGGCATAACGGAACAGGAAAGATGTTTTGCCCACGCTGCTATTGCC	ctrl_mus	ENSMUSG00000021700	mouse	mouse	control	FALSE	111050710_111050830_356_CDS_ENSMUSG00000021700_ENSMUST00000167824	0	4	1	FALSE	0.909879351033402
111065425_111065545_1520_3pUTR_ENSG00000134986_ENST00000257435|human|control|control	AATTTATTTTTGTTTATCCATTTCGTTGGGAGCAAGGACAAAAATGTAAATCTACACCTTGCTTATCAAAATTGCCGAAAAAAGAATGCTCTGCCTTTTAAAAAAGTATCATGATTTTGT	ctrl_hu	ENSG00000134986	human	human	control	FALSE	111065425_111065545_1520_3pUTR_ENSG00000134986_ENST00000257435	0	6	4	FALSE	1.35371653645459
111178374_111178494_4086_3pUTR_ENSMUSG00000046785_ENSMUST00000060711|mouse|control|control	GGTCGAATATCAGATATCTATCCTGCATATTGGATATTTACAATTCATAACAGTAGCAAAATTACAGTTATGAAATAGCAAAGAAATAATTTTATGGCTGGGGGTTACCACAACATGAGG	ctrl_mus	ENSMUSG00000046785	mouse	mouse	control	FALSE	111178374_111178494_4086_3pUTR_ENSMUSG00000046785_ENSMUST00000060711	2	2	5	TRUE	0.728454232888394
111179025_111179145_4737_3pUTR_ENSMUSG00000046785_ENSMUST00000060711|mouse|control|control	ACTGTAAAGCCATCTGCTGAAGGGAAAGTGAGAGGAAGAGCAGGTCTGGGAGAAAGAGCCAAGATGTGAAAGAGCAAAGAGTTAGCAATATTAGCAACTATGATTTACAGGGAAATCTCA	ctrl_mus	ENSMUSG00000046785	mouse	mouse	control	FALSE	111179025_111179145_4737_3pUTR_ENSMUSG00000046785_ENSMUST00000060711	2	1	3	TRUE	2.54269919883457
111180571_111180691_72_5pUTR_ENSG00000186298_ENST00000335007|human|control|control	ACACCTCCTTTCCCACGCCACGAGCAGAGGCGGTGGTGGCGGCGGTGGCAGCAGCCGCGGCGGGTCCCCCCCCTGCCACCCCGCTCCCTACTTCCTCCTTCTCTCCCCACTGGAACCACG	ctrl_hu	ENSG00000186298	human	human	control	FALSE	111180571_111180691_72_5pUTR_ENSG00000186298_ENST00000335007	0	1	0	FALSE	0.865164656936752
111187709_111187950_928_CDS_ENSMUSG00000021701_ENSMUST00000022212|mouse|control|control	CGTTTCTTTCAGATTTGTGGTTTCGAATGGAGGTCTTCCTAGCAGCATCGTATACATTACACAGCCTAAGGCCCAGATGTCTGATTCACAGCCGTGTCCTTGTTTGTTGAGGACTTCGGG	ctrl_mus	ENSMUSG00000021701	mouse	mouse	control	FALSE	111187709_111187950_928_CDS_ENSMUSG00000021701_ENSMUST00000022212	1	5	1	TRUE	0.73582015764134
111595278_111595398_3439_3pUTR_ENSG00000170145_ENST00000304987|human|control|control	CAACTTGCATCAGCAGCTAAGAACTTAGGATTCAATGACAAAGCACAGCTTTCCTTTATTTCCTGTGCATCTGATTTCCTGATGTCTTCTTGATTTGCCTTGTAGCAATATGTGGTTGCT	ctrl_hu	ENSG00000170145	human	human	control	FALSE	111595278_111595398_3439_3pUTR_ENSG00000170145_ENST00000304987	2	5	2	TRUE	0.589856065597095
111597692_111597812_5853_3pUTR_ENSG00000170145_ENST00000304987|human|control|control	CTGTCGGGCTAACATGCTGTTTGCCTTACAGGGACCAGTGTATCAGTTGCGTGGAGATACTAGAGACACACTTGCCCAGCTGGGAATTGCAGAGCTAGTGCATTTCTCCCAAAGCACAGA	ctrl_hu	ENSG00000170145	human	human	control	FALSE	111597692_111597812_5853_3pUTR_ENSG00000170145_ENST00000304987	2	2	1	TRUE	0.610894052767357
111629782_111630603_1761_CDS_ENSG00000108039_ENST00000369680|human|control|control	GGGCTCATCAGTGACAATCATGCCTGCCTCCAAGGGCTCATCAGAGAATGTTTTGTAACTGATGCCGCAAGGACCCTCATGGACATTCAAAAAAGACCCAACACCATGTCCAGTCCCGTG	ctrl_hu	ENSG00000108039	human	human	control	FALSE	111629782_111630603_1761_CDS_ENSG00000108039_ENST00000369680	0	1	0	FALSE	1.20795958289505
111630612_111631619_1632_CDS_ENSG00000108039_ENST00000369680|human|control|control	TAGGCCTGAATCCCATAAAGCTGAACGGGCAAAGGAGTCAAGAAGGTGACCTTTGGTTCCAGTCGGGAAAACGGCTGCACTCACAGCTATGTGGCCCTTGAGGACATATGTGAAGCATTC	ctrl_hu	ENSG00000108039	human	human	control	FALSE	111630612_111631619_1632_CDS_ENSG00000108039_ENST00000369680	1	1	0	TRUE	1.32587383070908
111650908_111652965_8090_CDS_ENSG00000009413_ENST00000368805|human|control|control	CATTCTTGGTAGTACACCTTTTCTTACTGAAGGCTTGACAAAAGCTACTCCATTGGGGGACACTGTGATATCATGCCTAACTTGGTAAAGTAAATCTGGAGGTACTCTCAGAGAGGTACA	ctrl_hu	ENSG00000009413	human	human	control	FALSE	111650908_111652965_8090_CDS_ENSG00000009413_ENST00000368805	1	1	1	TRUE	0.87556376561232
111654399_111654519_7874_CDS_ENSG00000009413_ENST00000368805|human|control|control	TGATTGGAAATCCAAAACGAGAACAGAGTTGCTATAGAAGCGGGATTCAGGCTCCATAATTAGAGGAACACACTGTGGGGCTCTCATCTGGGATCTTTGCTGAACACTAGGTGTCACAGG	ctrl_hu	ENSG00000009413	human	human	control	FALSE	111654399_111654519_7874_CDS_ENSG00000009413_ENST00000368805	3	1	1	TRUE	1.04882377454295
111663246_111667414_605_CDS_ENSG00000156171_ENST00000539140|human|control|control	CATATATAATGAGCCCATACCAAAGGTAAGCACAGCTCCACTTACATGTGCAGCAAAAAGGGTTGTTTTCTGGAAGTTTGCCACAATAGAAAGTCCTAAACAACTCAGTATTCCAAGTAC	ctrl_hu	ENSG00000156171	human	human	control	FALSE	111663246_111667414_605_CDS_ENSG00000156171_ENST00000539140	1	2	1	TRUE	0.722046127148447
111714083_111714203_6032_ncRNA_ENSMUSG00000033209_ENSMUST00000156290|mouse|control|control	TCATGGAGGAGGCGATTGAGCTGAGACTGTACACAGAAATGGCGTCGGAGGCAATGCTGTCTGCGCCCGTGGGCGAGAAAGGAGGGTGCTGGTAGCCCAAGGGCAGAGCGTTGGACACAG	ctrl_mus	ENSMUSG00000033209	mouse	mouse	control	FALSE	111714083_111714203_6032_ncRNA_ENSMUSG00000033209_ENSMUST00000156290	1	0	0	TRUE	2.20670146344515
111715549_111715669_7498_ncRNA_ENSMUSG00000033209_ENSMUST00000156290|mouse|control|control	GGAGGGATGGTATCAGTGGCTATGTGGGTGGGTGACCACGCTGCATCAGGGGCCCCGGGACTCTGGCTGGAGTGTGCACTGAGTTGGGGGCAAGAAGCTGCTTTAACATTTGGAGGAAGG	ctrl_mus	ENSMUSG00000033209	mouse	mouse	control	FALSE	111715549_111715669_7498_ncRNA_ENSMUSG00000033209_ENSMUST00000156290	0	2	1	FALSE	1.67195502169961
111717365_111717485_9314_ncRNA_ENSMUSG00000033209_ENSMUST00000156290|mouse|control|control	CACATCTGAGACAAATAGAAAGCAGCCCAGGTACCAATTTGCTCTTCAGTGTCAGTCAGAGGAAAAACAGCGTACCTAGGCAGCCTGGGAGTCCTCCTCCATGGCTTGGCAACCACACAT	ctrl_mus	ENSMUSG00000033209	mouse	mouse	control	FALSE	111717365_111717485_9314_ncRNA_ENSMUSG00000033209_ENSMUST00000156290	2	1	0	TRUE	0.451617526266174
111852333_111852587_630_CDS_ENSMUSG00000018707_ENSMUST00000018851|mouse|control|control	TGAAGGAGCCATCTTATCACCATCCCTGTCTGCTTTGCCAGACTCTCTGATGTAGGACTTAAAGAAAGGAGCCACTGCATTGCTGATGAAAGAGTGCAGTGTCTCATACGGCGAGTCTTC	ctrl_mus	ENSMUSG00000018707	mouse	mouse	control	FALSE	111852333_111852587_630_CDS_ENSMUSG00000018707_ENSMUST00000018851	1	1	2	TRUE	0.589663331952901
111860438_111860558_452_CDS_ENSG00000148700_ENST00000277900|human|control|control	GAAGTCTTGTCGTAGATCAGGAGACATGTTCCTCTCCCTAATGTATTCTGGGTCATTTTCATTGATGCGGTCAAAATATCTCTCTTTGTGAGGCATGCTGGGAGGAGGAGGAGTGGTAAT	ctrl_hu	ENSG00000148700	human	human	control	FALSE	111860438_111860558_452_CDS_ENSG00000148700_ENST00000277900	1	2	0	TRUE	1.12548726910579
111873916_111874186_6390_CDS_ENSMUSG00000018707_ENSMUST00000018851|mouse|control|control	GCCTGCACTTACAAGCACACTCTTCAAAGCCCGAAGCCCAAAGTCATAATGGCTTTGAGAAGACAGTTGCTCATCACACAGTTTGAAGAACGGGACGATCTTGTTGGCAAGGACCTCAGC	ctrl_mus	ENSMUSG00000018707	mouse	mouse	control	FALSE	111873916_111874186_6390_CDS_ENSMUSG00000018707_ENSMUST00000018851	0	2	1	FALSE	1.26650808196303
111883933_111885604_1727_CDS_ENSG00000148700_ENST00000277900|human|control|control	TGAGTCTTCTGCTTTCATCCACGTGATTTTGGTTCGGGGACTGGTTTCTCCGTTCCGAGACTCCTCAGGCACATTCACTTTCATGTAAGTATTTGGTGAGTTCAGCCATCTTGTTTTTTC	ctrl_hu	ENSG00000148700	human	human	control	FALSE	111883933_111885604_1727_CDS_ENSG00000148700_ENST00000277900	0	7	0	FALSE	0.349501826403133
111894903_111895023_5806_3pUTR_ENSG00000260230_ENST00000561981|human|control|control	GTCCCTATCTAAGAACAAGGGTGGGAAAGCCACAGTCCATAAGCAAACCCCGCCTGCTTCCTGTTTTTGTGCAGCCTGCAAGCTAAGAATGGTCTTTGGATTTTTTTAATGGCTTTCTGA	ctrl_hu	ENSG00000260230	human	human	control	FALSE	111894903_111895023_5806_3pUTR_ENSG00000260230_ENST00000561981	0	5	1	FALSE	0.65192346258685
111896111_111896319_11175_CDS_ENSMUSG00000018707_ENSMUST00000018851|mouse|control|control	CACCCGGGAGCAGAGGTCTGGTGGGAACTCCACAGTTGGGTCTCGGGTAGACAGAAAGATGACAAAGGATGGTGACAGGTCTATGTCTTGGTCACCGAGGGTAATCAGCACCCTCCCTCC	ctrl_mus	ENSMUSG00000018707	mouse	mouse	control	FALSE	111896111_111896319_11175_CDS_ENSMUSG00000018707_ENSMUST00000018851	1	0	0	TRUE	1.08836227066038
111930651_111930927_1848_CDS_ENSMUSG00000021270_ENSMUST00000094361|mouse|control|control	AACCACCTTTTCAACCTTCTTCTCCAAAATATCTTTCATAATTTTGCAGAGGTTCTCAAATTTTGTCTTTTTCTCTTCCTGTTTCTTCTTTTCCTCTTCATCTTCTGGAAGTTCCAGTCC	ctrl_mus	ENSMUSG00000021270	mouse	mouse	control	FALSE	111930651_111930927_1848_CDS_ENSMUSG00000021270_ENSMUST00000094361	0	7	0	FALSE	0.488821911974926
111932888_111933355_639_CDS_ENSMUSG00000021270_ENSMUST00000094361|mouse|control|control	CTTTGTTCCACGACCCATTGGTTCACCTGTGTCAGTCCTCACTGTGAAGGATCCCCCAGCTGAGGACTCCCAGGCATACTGCTCATCGTCGTTATGCTTCGTGATGACAGTCACTTTCTC	ctrl_mus	ENSMUSG00000021270	mouse	mouse	control	FALSE	111932888_111933355_639_CDS_ENSMUSG00000021270_ENSMUST00000094361	0	2	1	FALSE	0.348270850865103
111933410_111933530_464_3pUTR_ENSMUSG00000021270_ENSMUST00000094361|mouse|control|control	TCTGCACCAGCCTGCAAAGCCTCCATGAAGGCTTTGGTGCCCGACTTGGCAATGGTGCCAAGGTTATTGATCAAGTCGGCCTTGGTCATTCCAATCCCGGTATCCACAATGGTCAGGGTT	ctrl_mus	ENSMUSG00000021270	mouse	mouse	control	FALSE	111933410_111933530_464_3pUTR_ENSMUSG00000021270_ENSMUST00000094361	0	1	1	FALSE	0.634467041729317
111947740_111948246_1497_CDS_ENSG00000204842_ENST00000535949|human|control|control	AATATTTTCTTTATTCCCTGCAGGAGAGTTCTGCCTCTGATCTTGAAGCCTGGAATCTTTAGCCTCACTAGAAGGGGTAACAGCTCTGTTCGATGCAGGACTAGCAGGCGTAGGAGATGC	ctrl_hu	ENSG00000204842	human	human	control	FALSE	111947740_111948246_1497_CDS_ENSG00000204842_ENST00000535949	4	3	2	TRUE	0.936362718758154
112022719_112022839_2602_3pUTR_ENSG00000126016_ENST00000371959|human|control|control	CAACTGGAGCAGGAACAGAGATGGGAGCAACAGCTGCAGTTTTGTTCGATTCCGTCCCACGTTCAGTTTGGGTACTGCAGTCTCGGCTGCCTGTCTTGGAGTGAGCCGAGAGCAGGGGAG	ctrl_hu	ENSG00000126016	human	human	control	FALSE	112022719_112022839_2602_3pUTR_ENSG00000126016_ENST00000371959	0	2	0	FALSE	1.3135837665613
112035641_112041122_537_CDS_ENSG00000010810_ENST00000368667|human|control|control	CACTCCTGTTCCTCCTCTCGTACGCAAGGTCCCCGTATGAGACGAAGAGTTCACACCTCCAAAGACGGTGAGTCCTTGGCCCCCGGCTGCGTGGAAGTTGTTGTAGTTGGGGATGGAGGT	ctrl_hu	ENSG00000010810	human	human	control	FALSE	112035641_112041122_537_CDS_ENSG00000010810_ENST00000368667	1	0	0	TRUE	0.635837184107958
112041256_112114866_283_5pUTR_ENSG00000010810_ENST00000368667|human|control|control	TCTAAATTCCAAAATGTCCGCCAACGATCACAAACTTTATATACACCACATGTCTTCTACAACAGAGGCAGGACTGGTCCTTTGTGAATTTCTGGGGCTCTTTAGATCCCCCTCTGGAAT	ctrl_hu	ENSG00000010810	human	human	control	FALSE	112041256_112114866_283_5pUTR_ENSG00000010810_ENST00000368667	1	4	2	TRUE	1.32408175463385
112063845_112063965_144_3pUTR_ENSG00000091972_ENST00000383681|human|control|control	ACCCCATGGTTCTCGCTGAAGGTGACCATGTTTTCTGGGCTTACAGCTTTCTTTTTCTGCCATGTCACAATGAGGGCTTCCTGGGCATTTTGCAGAGAGCATTTTAAGGAAGCAGGTGTG	ctrl_hu	ENSG00000091972	human	human	control	FALSE	112063845_112063965_144_3pUTR_ENSG00000091972_ENST00000383681	0	5	2	FALSE	0.780864379637656
11210982_11213420_465_CDS_ENSG00000130164_ENST00000252444|human|control|control	CATCGCACCTCCAGAACTGAGGAATGCAGCGGTTGACACGGCCCCCACAGCTGAAGTCCCCGGATTTGCAGGTGACAGACAAGCACGTCTCCTGGGACTCATCAGAGCCATCCTGGCACT	ctrl_hu	ENSG00000130164	human	human	control	FALSE	11210982_11213420_465_CDS_ENSG00000130164_ENST00000252444	0	1	0	FALSE	0.899658175179119
11227573_11230786_2058_CDS_ENSG00000130164_ENST00000252444|human|control|control	CTGTCCAAAATACTTTGTCCTCAAAGACGGCCAAGGAGAAGGGGTGGGCCAGCCTCTTTTCATCCTCCAAGATGGTCTTCCGGTTGCCCCCGTTGACATCGATGCTTGAGATGGAGTGAA	ctrl_hu	ENSG00000130164	human	human	control	FALSE	11227573_11230786_2058_CDS_ENSG00000130164_ENST00000252444	0	2	0	FALSE	0.975454819457389
112303208_112303445_1358_CDS_ENSG00000064703_ENST00000369702|human|control|control	CAGTCTTACAAAAGTGGGATCTCTCATGTACTTTGTCAAAGCATTAGCCAAAAATTCGGGATAAGTAGCTGATACTGCCAGCATCTGTTTACTGGCAGGCAAGGAAGAATAAATCCAATT	ctrl_hu	ENSG00000064703	human	human	control	FALSE	112303208_112303445_1358_CDS_ENSG00000064703_ENST00000369702	2	2	3	TRUE	1.17215756088421
112328734_112335137_240_CDS_ENSG00000108055_ENST00000361804|human|control|control	TGGACGAAGATGACTAAACTCATCACTGAGAACAAACTGAATTGCATAAAAAAAGTTACTTTTTCCAGATCCATTTCTGCCCACAATCACATTATGTTTTGAACTGAAGGGATCTACAAT	ctrl_hu	ENSG00000108055	human	human	control	FALSE	112328734_112335137_240_CDS_ENSG00000108055_ENST00000361804	0	3	2	FALSE	1.13728813917939
112341754_112342337_807_CDS_ENSG00000108055_ENST00000361804|human|control|control	CTCTCGCTTAGCAGAAAGCTCATCAAGTTTGGCACGAGTCTCGTTAAGTTCCTGATTGTAAATGGTATATTCCAGGGCTCGTCTCATTTTATCCCACTTCTGATACTGAGCTAGTTCTTC	ctrl_hu	ENSG00000108055	human	human	control	FALSE	112341754_112342337_807_CDS_ENSG00000108055_ENST00000361804	2	2	3	TRUE	0.613704723673524
112350797_112352857_1905_CDS_ENSG00000108055_ENST00000361804|human|control|control	CAGTTTGCTGATCATAGGAATAGCATCATTGGTTTCAGGATAGGCTGTATCCCTGACATCTAACTTGTTAAGAGGCAGAAAAGTAACCTCTCCAGGAAGATTCATTTTATTAAACTCCAT	ctrl_hu	ENSG00000108055	human	human	control	FALSE	112350797_112352857_1905_CDS_ENSG00000108055_ENST00000361804	3	3	3	TRUE	1.38730159355707
112352971_112356265_2139_CDS_ENSG00000108055_ENST00000361804|human|control|control	TTCACCTAGTTCTTCTTCTGCTTTTCTAACATCTTTTTGCAATTCAAGTCGAGACTTCCTTGTGTCATAATAACCCCCAGTTAGAGCACCCCGATGGCTGACTTGGTCACCTTCCAAAGT	ctrl_hu	ENSG00000108055	human	human	control	FALSE	112352971_112356265_2139_CDS_ENSG00000108055_ENST00000361804	2	2	1	TRUE	0.803620669279067
112363417_112363537_2605_3pUTR_ENSMUSG00000074748_ENSMUST00000099276|mouse|control|control	ACAGTCTCAAGGCTCAAGCACTATAATTGCCTCAACTCTTTGAGTATAATCCAAATTAGTCCACACACTTCAAATAGCTCCTGGGAGAAGGAAGATACATACACAATAGGATTAGAAATG	ctrl_mus	ENSMUSG00000074748	mouse	mouse	control	FALSE	112363417_112363537_2605_3pUTR_ENSMUSG00000074748_ENSMUST00000099276	4	1	2	TRUE	1.66616537760303
112367391_112373583_1708_CDS_ENSMUSG00000031731_ENSMUST00000093157|mouse|control|control	CACACTGTTGGTTATTAACTGAATCAAGTTAGGAACTGCATCATCGCGAACATAACTTCCTGCCGTTGTCAAGACACGCATAATTGTATCTATATGCCACCGTTTGGAAGGTGCGTACTT	ctrl_mus	ENSMUSG00000031731	mouse	mouse	control	FALSE	112367391_112373583_1708_CDS_ENSMUSG00000031731_ENSMUST00000093157	1	1	3	TRUE	0.765077746224806
112478359_112480922_2652_CDS_ENSG00000111300_ENST00000261745|human|control|control	ACCTTTACATTTACTGAAGACATCTTTTAACTGGTCTAGTAAAGACTTAAAACTATTTTCTATTCGTTCCTGAATCTCCATTGTATCCTCTAAACCACTGGTATCCAGCTCATAAATATC	ctrl_hu	ENSG00000111300	human	human	control	FALSE	112478359_112480922_2652_CDS_ENSG00000111300_ENST00000261745	1	4	4	TRUE	0.976666060056035
112490949_112493535_1126_CDS_ENSMUSG00000021277_ENSMUST00000021706|mouse|control|control	CTCCTTCTGCCTCTCAATCTCGATCTCAAAGCTGCAGATCTGGTTGTGCAGGCTTTGGATGCTCTTGTTTTTCTCAACACTTTCATTCTGCAGCAGGGAAACCTTCTTCTCCAGGGAGTT	ctrl_mus	ENSMUSG00000021277	mouse	mouse	control	FALSE	112490949_112493535_1126_CDS_ENSMUSG00000021277_ENSMUST00000021706	0	3	0	FALSE	0.580117234443664
112498940_112499737_1378_CDS_ENSMUSG00000021277_ENSMUST00000021706|mouse|control|control	CATCTGGTCATGCCGGCTCAGCTGGGACTCCAGCAAGCCTGTGTTGCGAGCCGCCTGCCCCGCACTTTTGTCTACGCTCTCCAGCTCAGTCACTCGGTTCTGGAGGGACTCCACACTGCT	ctrl_mus	ENSMUSG00000021277	mouse	mouse	control	FALSE	112498940_112499737_1378_CDS_ENSMUSG00000021277_ENSMUST00000021706	0	1	0	FALSE	0.800000359681629
112505324_112505444_1859_3pUTR_ENSMUSG00000032727_ENSMUST00000109272|mouse|control|control	GGTTCAAACTTCCAGTGAAAGACTATGCAAACCTGATAGCTCCCCTTCAGTTTACTGGTACTGCATACCCATTGTCTCTGGGCTTCCCGTTCCCATCACTCTGAATGAAGGGCGGCGTGC	ctrl_mus	ENSMUSG00000032727	mouse	mouse	control	FALSE	112505324_112505444_1859_3pUTR_ENSMUSG00000032727_ENSMUST00000109272	1	1	1	TRUE	0.67128494828331
112506700_112506820_3235_3pUTR_ENSMUSG00000032727_ENSMUST00000109272|mouse|control|control	AATAAATACCCTCCCGTCCAGTCACTAGGACCACTACCTCCTACCTACTCTTCAGCACGACCTTGAAGCGACTCACACTTATAAACAGCAACACAACTAGGAAAATAAAAAAAAAAATCA	ctrl_mus	ENSMUSG00000032727	mouse	mouse	control	FALSE	112506700_112506820_3235_3pUTR_ENSMUSG00000032727_ENSMUST00000109272	2	0	1	TRUE	4.37913047053516
112512530_112513563_1003_3pUTR_ENSG00000111300_ENST00000261745|human|control|control	AATCGAAATAAGTCAGATAGAACTGCCAGTCATCTGAGTTTTTTAGTAAGAGGCGCCGGGAAAGGGCATTGCACTCTGGCCACCTGCTCAGCTTCTTGTACATAGCCATGCATTTATTTT	ctrl_hu	ENSG00000111300	human	human	control	FALSE	112512530_112513563_1003_3pUTR_ENSG00000111300_ENST00000261745	3	4	2	TRUE	0.991772847390115
112528614_112530920_387_CDS_ENSG00000111300_ENST00000261745|human|control|control	AGTAAAGGCTTCCTCTTGCTTTCCAGTTCTCTGTAAACCAATTGCCTTTAAAACCTTAGCACAATGAAGATCCTTATGTTTCTTCAACAGTTTATCTGCTTGCTGAATTGCCATTTTATT	ctrl_hu	ENSG00000111300	human	human	control	FALSE	112528614_112530920_387_CDS_ENSG00000111300_ENST00000261745	1	5	5	TRUE	0.634212798188092
112566153_112598757_504_CDS_ENSMUSG00000021754_ENSMUST00000109267|mouse|control|control	GATCATTCTCTCCTCCGGGCGATCCTCCATCTTGTGCAGTCCTTTGAGGGTTTCTTTATTCTCCATCTCTCGACCGGAGGGGGCCGCTGCAGAGGGCGGCTCGGCCCCCGCGGGGCTCCG	ctrl_mus	ENSMUSG00000021754	mouse	mouse	control	FALSE	112566153_112598757_504_CDS_ENSMUSG00000021754_ENSMUST00000109267	0	3	1	FALSE	0.820467020024872
112566168_112598772_489_CDS_ENSMUSG00000021754_ENSMUST00000109267|mouse|control|control	CGGGCGATCCTCCATCTTGTGCAGTCCTTTGAGGGTTTCTTTATTCTCCATCTCTCGACCGGAGGGGGCCGCTGCAGAGGGCGGCTCGGCCCCCGCGGGGCTCCGGGCGCCGCTGTCCCG	ctrl_mus	ENSMUSG00000021754	mouse	mouse	control	FALSE	112566168_112598772_489_CDS_ENSMUSG00000021754_ENSMUST00000109267	0	3	1	FALSE	0.660113121219814
112580157_112582736_3545_CDS_ENSG00000153107_ENST00000341068|human|control|control	CAAATCTCTTAAAGTGAATCCTACATTAGTCATCCAGACAACCAATCTTTCAGCTAGACTAGAAACAGATGTAGAATGCCTGAAACTAAACCTGTTTTCCTCTTGTTCTACTTGCAACTT	ctrl_hu	ENSG00000153107	human	human	control	FALSE	112580157_112582736_3545_CDS_ENSG00000153107_ENST00000341068	4	2	2	TRUE	0.8416547805243
112583360_112588910_3410_CDS_ENSG00000153107_ENST00000341068|human|control|control	TATTCTGGTTAAATACTGTGAGGATTCATCAGAAACCAAGCTCTCATCACCAAGTATGTACAGTGCAATACTCAAGACTACAAGTCTGCTTCTTTCACAGATTCCAGGGAGGTAAGGATA	ctrl_hu	ENSG00000153107	human	human	control	FALSE	112583360_112588910_3410_CDS_ENSG00000153107_ENST00000341068	0	1	1	FALSE	1.33632336306446
112608469_112614408_2246_CDS_ENSG00000153107_ENST00000341068|human|control|control	AATAAAAACCTTTCCCACCCGAACCACTCCTGTGTATAGCACCAGGTTTCCACTGCCTTCCAAGACCAGCATGGTGTCTATTTTCTCCACTGGTGCTGCATCCTTTGCTGGTATGTTGGT	ctrl_hu	ENSG00000153107	human	human	control	FALSE	112608469_112614408_2246_CDS_ENSG00000153107_ENST00000341068	1	4	0	TRUE	1.01393746548107
112641268_112645010_655_CDS_ENSG00000150593_ENST00000280154|human|control|control	CTGGTCATCATCATAGTTAGGATCTTTCACATCCACCTCCTCCACATCATACACCTGTCCAGGTGTACCCCAGACACCTTTGCCTCCTGCACCACCTTTCTTTGGTAGTCCCCTTCCTTT	ctrl_hu	ENSG00000150593	human	human	control	FALSE	112641268_112645010_655_CDS_ENSG00000150593_ENST00000280154	3	5	1	TRUE	0.835674135308643
112724657_112724777_946_3pUTR_ENSG00000108061_ENST00000369452|human|control|control	TAAGCATGCTGAGTTTTGACAAGTTTTTGATGTCCTTTTCCACAGTAGTTATACGATTAAAGCGAAGGTAAAGAGTGGTGAGAGAATCCAGCCTATACACCACTGAAGGAATTTCTCTCA	ctrl_hu	ENSG00000108061	human	human	control	FALSE	112724657_112724777_946_3pUTR_ENSG00000108061_ENST00000369452	1	4	2	TRUE	0.784822773819454
112745453_112760222_1176_CDS_ENSG00000108061_ENST00000369452|human|control|control	TGACAGTCTGTTATATCTCAGACCAAGACGACTTAAACTGGACAGGTTTCCTATAGTATCTGGGAGGTCTAGCAGTTCATTGTGCTGCAAGTCAAGGTTGGTTATCTGTGTACAGTTTCC	ctrl_hu	ENSG00000108061	human	human	control	FALSE	112745453_112760222_1176_CDS_ENSG00000108061_ENST00000369452	2	2	3	TRUE	0.951951852971064
112745619_112745739_867_CDS_ENSMUSG00000046441_ENSMUST00000056972|mouse|control|control	GACAGCTTCGCAGTAATGCAAAGACGACACTAAGGCTTCCTGTTCACCTGGGTTTCCTTGGCAATCGAAGCTGCCATCAGCCGTGACCAAGTGAATGGGAGACATGCCGCTGAGGAAGTC	ctrl_mus	ENSMUSG00000046441	mouse	mouse	control	FALSE	112745619_112745739_867_CDS_ENSMUSG00000046441_ENSMUST00000056972	0	1	0	FALSE	0.555621290429107
112746645_112746765_1893_CDS_ENSMUSG00000046441_ENSMUST00000056972|mouse|control|control	CTCCACAAGCTGGATTTCCAGTGGCGCGGGCATCTGGAGATCACAGACGGCCGGTGAGCCCACCAGCAGGCACTTGACTGGGCCGCTGGGTTCCGCACCCTGTTCGTCCGGAAGGCACTT	ctrl_mus	ENSMUSG00000046441	mouse	mouse	control	FALSE	112746645_112746765_1893_CDS_ENSMUSG00000046441_ENSMUST00000056972	0	1	0	FALSE	0.788448853853113
112785651_112785771_727_CDS_ENSMUSG00000030881_ENSMUST00000084782|mouse|control|control	TTTGACAGTCATGAGTGTGTCTTCCATGGTCTTGGTGACCAGTGTGTTGATGCTAGAGACAAAGAAGTTCACAGCCCCTAGCAGCGTCTCCCCATTCTTGCACAGCAGCTTTTGTGTCTC	ctrl_mus	ENSMUSG00000030881	mouse	mouse	control	FALSE	112785651_112785771_727_CDS_ENSMUSG00000030881_ENSMUST00000084782	2	2	0	TRUE	0.670414247701806
11280689_11280809_2316_3pUTR_ENSG00000154319_ENST00000284486|human|control|control	TTCTACGGGTCTGGCCGAGGGACCCCTGCCATGCCGTATGACCCCAGACTGACCTCCCTAACCTGCTGGGGTCTTAACTTGCTGATCCTCAAGCCTGTTGGGAGGGAGAAACTCTTAAAA	ctrl_hu	ENSG00000154319	human	human	control	FALSE	11280689_11280809_2316_3pUTR_ENSG00000154319_ENST00000284486	0	0	2	FALSE	0.89044652020233
11281310_11281430_1695_3pUTR_ENSG00000154319_ENST00000284486|human|control|control	CTGGGGCTGCGTCCCCAAGTGCCCATTTGTCATGCCTTTCGATTTTCCCTTCCTAGTAGCTCCCTGTCAATGTTGCTGAGTCATGTACTTAGGGTGAATTTGAGACAATACTTAGAGGAC	ctrl_hu	ENSG00000154319	human	human	control	FALSE	11281310_11281430_1695_3pUTR_ENSG00000154319_ENST00000284486	4	4	2	TRUE	1.04214290357049
112904347_112904467_7746_CDS_ENSMUSG00000036862_ENSMUST00000078482|mouse|control|control	TGTGGCCTCCAGGGTGAGCAGGGTGGAACCAGGGGGCAAATCTTCAGACACAGCAACACGGTAGTGTGGCAATGTGAAGCTTGGGGCATGGTCATTCTGGTCCTTCAGCTGCACATGCAC	ctrl_mus	ENSMUSG00000036862	mouse	mouse	control	FALSE	112904347_112904467_7746_CDS_ENSMUSG00000036862_ENSMUST00000078482	1	0	0	TRUE	1.42604321489056
112911146_112911266_4521_CDS_ENSMUSG00000036862_ENSMUST00000078482|mouse|control|control	GTGCTCGTTCTCGTCCTGCACACGCACCTGCACTCTCAACAGCCGCGCGCCTGCGCCTCCCGGCCCCTCGGCGCGCACGGTGAGCGCGCGCCAGGCTGGCCCAGCCTCGAAGTCCAAGGG	ctrl_mus	ENSMUSG00000036862	mouse	mouse	control	FALSE	112911146_112911266_4521_CDS_ENSMUSG00000036862_ENSMUST00000078482	0	0	0	FALSE	0.76041479584448
112921203_112921323_768_CDS_ENSMUSG00000036862_ENSMUST00000078482|mouse|control|control	ATACCCTTGGGTTCCTAGGCGGCCGGCATCTGCATCACGAGCAGGCTCCAGTGGGTAACGTGTACCAAGAGCTGTATGCTCAGGTATCTGCAGGGCTGCCCGAGCCTGAGGGAAAGCTGG	ctrl_mus	ENSMUSG00000036862	mouse	mouse	control	FALSE	112921203_112921323_768_CDS_ENSMUSG00000036862_ENSMUST00000078482	1	0	0	TRUE	0.348924605606423
112958320_112958440_639_3pUTR_ENSMUSG00000030879_ENSMUST00000124482|mouse|control|control	AAGACCCACGAACACGGGCACCACACCTATGCACCACTCTCCAGCTCCAGTTAAGTCTTTGGTGTTTGAACTGTACAGGAGCTGTGGAGGCTTGCGTCCTGGTTATGGTGCAGGTCCTGC	ctrl_mus	ENSMUSG00000030879	mouse	mouse	control	FALSE	112958320_112958440_639_3pUTR_ENSMUSG00000030879_ENSMUST00000124482	0	2	2	FALSE	0.611874326869219
113119565_113119685_3220_3pUTR_ENSMUSG00000042873_ENSMUST00000162280|mouse|control|control	CTCTCCAGATCTCTCTCTCTCTCTCTCTCTCTCTCTCTCTCTCTCTCTCTCTCTCTCTCTCTCTCTCTCTCTCCATTCTCTCCATTCCTCCCTTTCCATGCCTGTCGCCTGTCTCCTGCC	ctrl_mus	ENSMUSG00000042873	mouse	mouse	control	FALSE	113119565_113119685_3220_3pUTR_ENSMUSG00000042873_ENSMUST00000162280	0	1	0	FALSE	0.404105072074227
113130990_113140974_2106_CDS_ENSG00000149294_ENST00000316851|human|control|control	GAAGATGACGATGAGGATGCCCACGATGGCCCCGGTGCTCAGGCCTGAGGTGGGGCTGCCGTTGGCTGGGATGGCTGTGGGCTGGGCCGAGGTCCTGAACACAAAATGAGCCGCCTTGGA	ctrl_hu	ENSG00000149294	human	human	control	FALSE	113130990_113140974_2106_CDS_ENSG00000149294_ENST00000316851	0	0	0	FALSE	1.35267283829273
113158224_113159022_837_CDS_ENSMUSG00000010936_ENSMUST00000034190|mouse|control|control	TGGCAGGTAATCCAGCAGGTTAATGTCTGGCACCGACACCAGAACCAGGATCCAGGAGATGATGAACTGTCGGGCGTATTGGTTGTTGGAGTAAATCCTCTCCCGCAAAAGGGGGATGAA	ctrl_mus	ENSMUSG00000010936	mouse	mouse	control	FALSE	113158224_113159022_837_CDS_ENSMUSG00000010936_ENSMUST00000034190	0	0	1	FALSE	1.29117190017122
11318127_11319362_1394_CDS_ENSMUSG00000022241_ENSMUST00000022849|mouse|control|control	CGAGAGCTCATTCCTATGCAGCACACCAAAGTCAGCTAGCCGCAGGGGCAGCTCTCGCCAGGACCGTGGCCGGTGATCGAACATCAGGCAGTGTCCCGGGCAGTTCATGGGCTTAAGTGC	ctrl_mus	ENSMUSG00000022241	mouse	mouse	control	FALSE	11318127_11319362_1394_CDS_ENSMUSG00000022241_ENSMUST00000022849	1	0	1	TRUE	1.10340801976932
113181949_113184194_628_3pUTR_ENSG00000138660_ENST00000274000|human|control|control	AGCGTATAAAGCTTCTTCTTCTAGTCTTAACTTCTCTTCTTGTAAGGCTAACTCTTTTTGAATTTTCTTATCAAGATCTTTTTGTTTTTCGGCAATGGAATCATAATGCCTTTCTCTTAG	ctrl_hu	ENSG00000138660	human	human	control	FALSE	113181949_113184194_628_3pUTR_ENSG00000138660_ENST00000274000	2	5	3	TRUE	0.357506450844059
113187099_113187219_1241_3pUTR_ENSG00000163611_ENST00000295872|human|control|control	TTCTTCCATTTCATGTTCCACTTCATGTATCATGTGTTTGAGGACATCCAGGTTGGAATTAGTCCTATTTGGTAAGTCTGCAGAGGTTGTGCTACCTGATGATATGTTTTTCTTCGGCTT	ctrl_hu	ENSG00000163611	human	human	control	FALSE	113187099_113187219_1241_3pUTR_ENSG00000163611_ENST00000295872	1	4	1	TRUE	0.421686838556342
113244221_113245190_541_CDS_ENSG00000155366_ENST00000369637|human|control|control	GGCCATCTCAAACACCTCCCGCACTCCCTCCTTGGTCTTGGCTGAGCACTCAAGGTAGCCAAAGGCACTGATCCGGTTCGCCATGTCCCGGCCTTCCTCAGACCGAACGGGCTCCTGCTT	ctrl_hu	ENSG00000155366	human	human	control	FALSE	113244221_113245190_541_CDS_ENSG00000155366_ENST00000369637	1	0	0	TRUE	1.20973863107025
113287723_113287843_2736_3pUTR_ENSG00000114999_ENST00000233336|human|control|control	CCTTTTTCATTGTAAGTTCTCACATCTCATCATGTTCAAGGAGGCATTGATTTTCTCCTCTTTTGTAAAAGTCTCACCTGACTGCAGAAATGTTTTCTTGAGCCAAGTAGAAATGAGGAA	ctrl_hu	ENSG00000114999	human	human	control	FALSE	113287723_113287843_2736_3pUTR_ENSG00000114999_ENST00000233336	1	4	0	TRUE	0.859166206274907
113288042_113288162_3055_3pUTR_ENSG00000114999_ENST00000233336|human|control|control	CAGAACCCTACACGTTCTAACTGGGTATACATCTTCCCAGGATCCGATCAGATCTCACTCCCATCTCAGAATTTCCCAAACACCAACCCATCGGCTGCGTTGGGCCTCAAGGATTAATGA	ctrl_hu	ENSG00000114999	human	human	control	FALSE	113288042_113288162_3055_3pUTR_ENSG00000114999_ENST00000233336	0	1	1	FALSE	0.34793671771438
113297594_113297714_12607_3pUTR_ENSG00000114999_ENST00000233336|human|control|control	AAAGAAGGCTGAGATTCTTGATCAGGATTGTGTTCAATTGGTAGATCAATTTGGGGCCTATTTTCATCCTAACAATAATTATCTCCCAATCCATAAACATGGGATGTCTTTCCATTTATT	ctrl_hu	ENSG00000114999	human	human	control	FALSE	113297594_113297714_12607_3pUTR_ENSG00000114999_ENST00000233336	1	4	2	TRUE	0.825417293959302
113315486_113315606_1080_CDS_ENSG00000125630_ENST00000417433|human|control|control	AAGGTCTATGCCCATTGTAAAAATCCTCATCAAATTGTCAGTGTTCATGGAAACACTGGTCTTCTGAGCCTTCTTATCAAAAGCTATTTTAATAGACACTAACCAACCTTCCAGTTTTTC	ctrl_hu	ENSG00000125630	human	human	control	FALSE	113315486_113315606_1080_CDS_ENSG00000125630_ENST00000417433	1	2	2	TRUE	0.863071799026785
113335602_113338832_600_3pUTR_ENSMUSG00000079426_ENSMUST00000156898|mouse|control|control	CCTTTGCAGACGCAGAGACACAGGGAGGCCGAGGGGAAGGCTGCGAGATCCAGCTAGATGTTTTAAAAATTCTTGAGGAACTCCTCAGCTACGATACGAGCCCGGGCATTGACCGACAGC	ctrl_mus	ENSMUSG00000079426	mouse	mouse	control	FALSE	113335602_113338832_600_3pUTR_ENSMUSG00000079426_ENSMUST00000156898	1	2	1	TRUE	1.45503923098943
113440550_113440670_831_3pUTR_ENSG00000121579_ENST00000240922|human|control|control	GGGCCTCTCTTTTATTTGGCGACAAGCAAGTGCAAGAAAGTTCATTTGTAATTTGTTCAGTTGTCTGTCTTTTGCACATCTGCATTCTGACCAGAAGGAACTTTGAGGTTTTTCTGCAGC	ctrl_hu	ENSG00000121579	human	human	control	FALSE	113440550_113440670_831_3pUTR_ENSG00000121579_ENST00000240922	0	7	1	FALSE	0.947906593127555
113503590_113505108_642_3pUTR_ENSG00000114573_ENST00000273398|human|control|control	ACCTTCAAATTCAAGCTCCAAGACAACATCAGAGGTATCATAATTCCCAGGTGGAGCAATGTAAGTTACAGTTCCTCTGTTTCGTGGGGGTAACATGATTTTGTGTTTGATAAGCGAGTT	ctrl_hu	ENSG00000114573	human	human	control	FALSE	113503590_113505108_642_3pUTR_ENSG00000114573_ENST00000273398	0	3	1	FALSE	1.35163542715269
113631540_113639574_425_3pUTR_ENSG00000086827_ENST00000200135|human|control|control	CCTGCAACTGTTTAAGCAAACTTAGGACAACTGAGTCTCTTTCCAACTGCTGCTTTAAGTCTGTAAATTCACCGGTTGATACGTGAAGATCCCGGCGGACCTCACTCTCTATCCTGGATT	ctrl_hu	ENSG00000086827	human	human	control	FALSE	113631540_113639574_425_3pUTR_ENSG00000086827_ENST00000200135	1	3	3	TRUE	0.633282865061764
113631578_113639612_387_3pUTR_ENSG00000086827_ENST00000200135|human|control|control	CTTTCCAACTGCTGCTTTAAGTCTGTAAATTCACCGGTTGATACGTGAAGATCCCGGCGGACCTCACTCTCTATCCTGGATTTCAGCAGGTCAATGTCTTCAGATAGCTTATCCACCTGG	ctrl_hu	ENSG00000086827	human	human	control	FALSE	113631578_113639612_387_3pUTR_ENSG00000086827_ENST00000200135	1	3	2	TRUE	0.543330121214564
113712620_113712740_1128_3pUTR_ENSMUSG00000003316_ENSMUST00000169020|mouse|control|control	GGGACCGAGGAAGGTTTTCCACATTGCACCGGTATTTTTTCAAGTCACTCTTACAGGATTTGGCTAATGAGTAACTGACTTTATAATCCTGGGCAATGAGCTTCTGGCGTGTAGTTAGTG	ctrl_mus	ENSMUSG00000003316	mouse	mouse	control	FALSE	113712620_113712740_1128_3pUTR_ENSMUSG00000003316_ENSMUST00000169020	2	5	3	TRUE	0.86044906051083
113721642_113724089_572_CDS_ENSMUSG00000003316_ENSMUST00000169020|mouse|control|control	TCGATGATCCACCAAGCAGGAAACCATGTAACCTTTTCCAACTGGTTCTTCCGCACATTCTTTAATCTCGGAAATAGTTGACTTGCAAACCTCCCTGGCCACAGATTCAAATTTGGGATC	ctrl_mus	ENSMUSG00000003316	mouse	mouse	control	FALSE	113721642_113724089_572_CDS_ENSMUSG00000003316_ENSMUST00000169020	1	3	1	TRUE	1.19643973861575
113732717_113735539_1954_CDS_ENSG00000126217_ENST00000375604|human|control|control	GCTCATCACGTGCCTGCGCAGGATGGCCAGGCTTTCCTCCTCCTCCCCCGCTGAGCCGCGGCCCTGCCGGCTCTCACTCATCTCACTCTTGGCCCTCCGGTAGGGCCCTCTCCGGAGCGC	ctrl_hu	ENSG00000126217	human	human	control	FALSE	113732717_113735539_1954_CDS_ENSG00000126217_ENST00000375604	1	1	0	TRUE	0.830140132796958
113753070_113754672_3543_CDS_ENSMUSG00000042426_ENSMUST00000038574|mouse|control|control	TAACTCCTGCTTCACATCCTCGAGTGTCAACAGTGACGTTCTGTTTAGGAAGTTCCTCTGGCAATATGAGATCTCAGAGCGGAAGCCTCCTTCTTGCTGGGCTTTCTTCCACCCTAGATA	ctrl_mus	ENSMUSG00000042426	mouse	mouse	control	FALSE	113753070_113754672_3543_CDS_ENSMUSG00000042426_ENSMUST00000038574	2	2	1	TRUE	0.523075287693503
113762500_113763388_1254_CDS_ENSMUSG00000033392_ENSMUST00000111838|mouse|control|control	ATGAGCCTTGGCACCAGCTGCCGCATTCACATCAATGTCACTTCGAGAACGCTGCAGGCTTCCTGGAAGGGGGTTGGCTTTGCTGCCTCCCACAGATACTCTTCCAGCTACAGTTGAAGG	ctrl_mus	ENSMUSG00000033392	mouse	mouse	control	FALSE	113762500_113763388_1254_CDS_ENSMUSG00000033392_ENSMUST00000111838	0	1	0	FALSE	1.32845837293711
113923486_113924314_1533_CDS_ENSG00000119927_ENST00000348367|human|control|control	AATCAACCTCCTTCGTAGGGATTCATCTGTTGCATTTCTGGACTCATTAATGGACGTGTCTCTACCTTCATCAGCAGCATCACTGGGTCTTGAAGGAAGTATAGCTGGTAACAACGCTTG	ctrl_hu	ENSG00000119927	human	human	control	FALSE	113923486_113924314_1533_CDS_ENSG00000119927_ENST00000348367	2	1	1	TRUE	1.00320434466777
113923534_113924362_1485_CDS_ENSG00000119927_ENST00000348367|human|control|control	AATGGACGTGTCTCTACCTTCATCAGCAGCATCACTGGGTCTTGAAGGAAGTATAGCTGGTAACAACGCTTGCTCCAGGGAAAGTAGAGCAGACACCGGTTTCTGACTTTGGCTTTCTAA	ctrl_hu	ENSG00000119927	human	human	control	FALSE	113923534_113924362_1485_CDS_ENSG00000119927_ENST00000348367	2	3	0	TRUE	1.08220419251325
113942580_113943501_80_5pUTR_ENSG00000119927_ENST00000348367|human|control|control	ATAAAACTTCAGGACTCAGCTATCAGTTTCGGGTGCAGAATGTCCATACAACAGGGGAGCCGCTGCTGCCCTAGCAGCTCCAGCTTCGGCTGCTGCAGAAGCCCGCACTTCCAGTCCCGG	ctrl_hu	ENSG00000119927	human	human	control	FALSE	113942580_113943501_80_5pUTR_ENSG00000119927_ENST00000348367	1	1	0	TRUE	1.22250600284101
113976164_113977287_983_CDS_ENSMUSG00000040383_ENSMUST00000043160|mouse|control|control	GTGAACAAGACTGGAGAGGTAGCAGTGAACCAGAAGGTGGGAGTCATCCAGGATGGTGTTAAACCAGCGCCTCGTGGGGAGTAGAGCCTCTAGATCAATCATCAGTTCGATGAATCTTTC	ctrl_mus	ENSMUSG00000040383	mouse	mouse	control	FALSE	113976164_113977287_983_CDS_ENSMUSG00000040383_ENSMUST00000043160	3	1	1	TRUE	1.74788474140944
11407854_11410356_879_3pUTR_ENSMUSG00000026773_ENSMUST00000114846|mouse|control|control	TTATCAGGGTCAAGAGGCTGGTAGCTGGCTTCATAGCAATTGATTCTCTTCATGAAGTCGTCCATGGCTTCTGCTGAGTTGCAGTCTTTGTAATCCGGGCTGGAGATTTTAACTTCCATG	ctrl_mus	ENSMUSG00000026773	mouse	mouse	control	FALSE	11407854_11410356_879_3pUTR_ENSMUSG00000026773_ENSMUST00000114846	2	2	2	TRUE	0.480755421890026
114133280_114145501_871_3pUTR_ENSMUSG00000033545_ENSMUST00000095176|mouse|control|control	ATGCAGCTTTTGTGATAGATGCACAGGCAAGGCAGCCTGGCTATCGTGTCCCCCTGAAGCAGCTCCTCCAGGCAGATCACACACTCACCCGCATCTTTAGTCAGCACATCATCATTGTAG	ctrl_mus	ENSMUSG00000033545	mouse	mouse	control	FALSE	114133280_114145501_871_3pUTR_ENSMUSG00000033545_ENSMUST00000095176	3	2	1	TRUE	1.02258734212837
114145877_114145997_1367_3pUTR_ENSMUSG00000033545_ENSMUST00000095176|mouse|control|control	TTTGCAGTGGACAATGTCTGTTCCACAGGCCACTACTTAGTGATTCTTCCCTTTCAGAACCGAGTCTCTGAGAGGTGAGGGAGGTGAGGCTGCTGTAGAGCCTGGCTGGGGGCGCCTCTG	ctrl_mus	ENSMUSG00000033545	mouse	mouse	control	FALSE	114145877_114145997_1367_3pUTR_ENSMUSG00000033545_ENSMUST00000095176	2	2	1	TRUE	0.694706409311503
114201994_114203277_838_CDS_ENSG00000023041_ENST00000369405|human|control|control	AGCATGGATACAACCCAGTGGTGCTAAAAGGAGAAACAGTGTGAACGAAGCATGATTTTGGTAACCACAACAGTTGTTGATCCAAGGACAGTGATGGTCCATCTTCATCACACATCTGTT	ctrl_hu	ENSG00000023041	human	human	control	FALSE	114201994_114203277_838_CDS_ENSG00000023041_ENST00000369405	0	1	0	FALSE	1.54356063087068
114262867_114262987_1014_CDS_ENSG00000145362_ENST00000514960|human|control|control	CACCTCAACCTGGCTTCAATGGGGTCATGTGATTTGGCAAACACTACAAATTTGGCCATATAAGGTACGCAGATAATTTCTCTGTATACTTGTGATGCAAAAGTAACGGATTCCTGGATC	ctrl_hu	ENSG00000145362	human	human	control	FALSE	114262867_114262987_1014_CDS_ENSG00000145362_ENST00000514960	0	3	0	FALSE	1.12213386708799
114262960_114264180_1107_3pUTR_ENSG00000145362_ENST00000514960|human|control|control	TCTAACACCTCCACATCCCTGCTTCTGGCCACCTCAGCAAAATTTTCTTGTTGTTCAAGGGTCTTATCCACTTTATCATCAGTCATGCAGAAACACCTCAACCTGGCTTCAATGGGGTCA	ctrl_hu	ENSG00000145362	human	human	control	FALSE	114262960_114264180_1107_3pUTR_ENSG00000145362_ENST00000514960	0	2	2	FALSE	1.04932530984335
114299371_114299925_1475_CDS_ENSMUSG00000021143_ENSMUST00000084891|mouse|control|control	AATGATATTCTCGGGGAGTTGGTCATCAGAGATGAGGATGTGGTTCAATTGGTCATACACAGTTTTCCTGGGAATCTGAAGCTGGCTCCTCGTGTCTGGACAGCGCTCATTGTCTAGGCT	ctrl_mus	ENSMUSG00000021143	mouse	mouse	control	FALSE	114299371_114299925_1475_CDS_ENSMUSG00000021143_ENSMUST00000084891	1	1	0	TRUE	0.839053551609999
114300158_114300769_1724_CDS_ENSMUSG00000021143_ENSMUST00000084891|mouse|control|control	TGTCTTGTGAGACAGCTGCTCCACGAAGAGCCGCAGGATGGCGCTGAGGTAATGCTGCGCTCCCGCCACTGCGATCTTCACAGGGGTCGGTGGCTGAGAATTGCAGTTGCAGTATCGCTG	ctrl_mus	ENSMUSG00000021143	mouse	mouse	control	FALSE	114300158_114300769_1724_CDS_ENSMUSG00000021143_ENSMUST00000084891	0	0	0	FALSE	0.616490684301052
114308989_114309865_2673_3pUTR_ENSMUSG00000021143_ENSMUST00000084891|mouse|control|control	AGAAGGTGGCTTTGGAGTGTCCAAAGATGCAGATGGGGAAGTGCTTCACGTGAGAAGACCACTGGGCAGCCAGCTGGAAGAACTTGACATCGCTGCATTCCACGCCGTCGATGAGGACCC	ctrl_mus	ENSMUSG00000021143	mouse	mouse	control	FALSE	114308989_114309865_2673_3pUTR_ENSMUSG00000021143_ENSMUST00000084891	0	1	0	FALSE	1.462859523031
114354355_114354475_683_3pUTR_ENSG00000081019_ENST00000261441|human|control|control	GCACCCCTCCAGTCCTCTCGCCGTTTTCCTGCTTGTCCTTGTGCTTGAGATCGGTTCCGCAGGAGCTGGGATCACCATCGGGGCCGCGGTGGTGATGGTGCTTGTGCCGCTCCTTGTGGC	ctrl_hu	ENSG00000081019	human	human	control	FALSE	114354355_114354475_683_3pUTR_ENSG00000081019_ENST00000261441	0	1	0	FALSE	0.737789858963336
114354866_114354986_172_CDS_ENSG00000081019_ENST00000261441|human|control|control	CACCGCTCCGACCTGCGCAGCCATTTCACCCACAAACACACATTTAAATGGCCCGACCGCCCCCCCGTCCGCGCATCGCGCAAGCGCCGCCCGCGCACTGCCCGCTGGGCATTGGAGTCT	ctrl_hu	ENSG00000081019	human	human	control	FALSE	114354866_114354986_172_CDS_ENSG00000081019_ENST00000261441	0	2	1	FALSE	1.29642317686561
11440338_11440458_1189_CDS_ENSMUSG00000040720_ENSMUST00000059914|mouse|control|control	CAGTTCAGTTAACTTCACCGAGGCTTCTACTGCCCCTGAATTCTCTTTATCTGGACCTTGATCCTTCATTCTACTGATTTCAATTTCAAAAGTAGTTTTGTATGGACAGCTGAAATACAA	ctrl_mus	ENSMUSG00000040720	mouse	mouse	control	FALSE	11440338_11440458_1189_CDS_ENSMUSG00000040720_ENSMUST00000059914	1	4	2	TRUE	0.856851659231181
114483548_114483668_835_3pUTR_ENSG00000163349_ENST00000369558|human|control|control	CAAGATTTTAATAGCCACAATTTCCTTGGTGCTCCTCTTCCAGCACTTAGCCACCTGTCCAAATGTCCCCCGGCCTAGGAACTCCAAGACTTCATAGCTATTGGTCATAGAGCAAAGGAT	ctrl_hu	ENSG00000163349	human	human	control	FALSE	114483548_114483668_835_3pUTR_ENSG00000163349_ENST00000369558	5	2	2	TRUE	0.559954896088942
114483779_114483899_1066_CDS_ENSG00000163349_ENST00000369558|human|control|control	CTGCTGCAAGATTGGTCTGATGTACTTGAGTGGCAGTGGGCTAAATTTGTTTTGCTTTAGAAAATCATATAAGTTCTGCTCCAACATTTCAAAAACAAGGCAGGTGTGATTCTTATGCTG	ctrl_hu	ENSG00000163349	human	human	control	FALSE	114483779_114483899_1066_CDS_ENSG00000163349_ENST00000369558	1	4	2	TRUE	1.44023712170995
114483797_114483917_1084_3pUTR_ENSG00000163349_ENST00000369558|human|control|control	CATCAAGGCTGTGGCCACCTGCTGCAAGATTGGTCTGATGTACTTGAGTGGCAGTGGGCTAAATTTGTTTTGCTTTAGAAAATCATATAAGTTCTGCTCCAACATTTCAAAAACAAGGCA	ctrl_hu	ENSG00000163349	human	human	control	FALSE	114483797_114483917_1084_3pUTR_ENSG00000163349_ENST00000369558	1	4	1	TRUE	1.7495457411096
114522497_114522721_1165_CDS_ENSMUSG00000031948_ENSMUST00000034426|mouse|control|control	TCGGAAGGGTGGGGTGAAGTCGACCTCGTAGGCTTGGCCTTCCGGCCCATCTGGGTGGTAGGTGATCTTGTAACTGCCTGTAATGCTCTTCACCATCCCTGACAGCATCTTCTCTGTGAT	ctrl_mus	ENSMUSG00000031948	mouse	mouse	control	FALSE	114522497_114522721_1165_CDS_ENSMUSG00000031948_ENSMUST00000034426	2	0	0	TRUE	0.660282067055308
11454962_11455736_3700_CDS_ENSMUSG00000040720_ENSMUST00000059914|mouse|control|control	AAGCAACCTGGTGGTTTGGCTAGTATACTGTTTTTCTTTATCTTCTGAAGTGCTTTGCAAGTCTTCTACAATCAAATCCAACACAGTTCTCATGATCAGAAGAGCAGTTGGAGAGGCAAG	ctrl_mus	ENSMUSG00000040720	mouse	mouse	control	FALSE	11454962_11455736_3700_CDS_ENSMUSG00000040720_ENSMUST00000059914	1	4	1	TRUE	1.43040478405458
11472005_11472125_940_CDS_ENSG00000105520_ENST00000251473|human|control|control	CTTGCAGGGGAAGGCGCGGCGCGCGGCGGCCACGAGGCTGGGACTGCCAGCGCAGGCACCCTGGTCAGTGACAAAGCGGTCGGGACCTGGCCGATCCGGAGAAGGTGGCAGGCAGCCCAG	ctrl_hu	ENSG00000105520	human	human	control	FALSE	11472005_11472125_940_CDS_ENSG00000105520_ENST00000251473	0	0	0	FALSE	0.958207373153518
114882305_114883836_1875_CDS_ENSG00000102024_ENST00000355899|human|control|control	CATGACCATCTTGGGCTTTACTTCCACAAGGTCTTCAGGGAGAGCATACACTCTGGCTCCGATTCTTCTAGCCATTGACACTGCATACTTGGCATTATTGTGCTTGTCATCTTCTGTTAG	ctrl_hu	ENSG00000102024	human	human	control	FALSE	114882305_114883836_1875_CDS_ENSG00000102024_ENST00000355899	2	1	3	TRUE	0.67192057433498
114940117_114940237_3560_3pUTR_ENSG00000197323_ENST00000358465|human|control|control	TAATACTGTGTAAAAGCTATCAGCTTCTTCAAGGAGGTGCCCACTGTAGGCAGGATATTCCAGCAACACTTAAAAGTTTTCTGGGTTTTTTGTGTTTTTTTTTTTTTTTTCGTTTTTTTT	ctrl_hu	ENSG00000197323	human	human	control	FALSE	114940117_114940237_3560_3pUTR_ENSG00000197323_ENST00000358465	1	10	1	TRUE	0.822316473527978
114940332_114940452_3345_CDS_ENSG00000197323_ENST00000358465|human|control|control	TTCATCAGAGTCCTCAGTTACCTCACCATCATCCTCTTCCTGCTCAAACTCTGGCAAAGGTGCGAAGGTCCTGTCTGAGTAGATCTCTGTGAGTTTATCTTCAAAGTACAATGCAACTGC	ctrl_hu	ENSG00000197323	human	human	control	FALSE	114940332_114940452_3345_CDS_ENSG00000197323_ENST00000358465	1	1	2	TRUE	0.863202996970088
114964141_114967215_2001_CDS_ENSG00000197323_ENST00000358465|human|control|control	GCTGGTGGGACCTCGGTTTGCATTTGCCATAGTTGCTGTAGTAGGGCTCGTTGGGTTGATTGTGGTGTTGTGTACCGATACTACGGGAAAGGGTCCAGCATGCCCTGGGTTTGAGTGTTG	ctrl_hu	ENSG00000197323	human	human	control	FALSE	114964141_114967215_2001_CDS_ENSG00000197323_ENST00000358465	3	3	0	TRUE	1.07681328635719
114968166_114968286_1623_CDS_ENSG00000197323_ENST00000358465|human|control|control	CTGTTGCAACTGCTGATGTTTCTGTGCATATACTTGTTGTTGCATGTGCTGGAGTCGAAGCTGTGCTAAGTTAATCTGTCCAGGGGTTTTACTAATGTGGTTTGTCCCTGGAGGAACTTG	ctrl_hu	ENSG00000197323	human	human	control	FALSE	114968166_114968286_1623_CDS_ENSG00000197323_ENST00000358465	0	3	2	FALSE	0.630946283023485
114969895_114970468_1347_CDS_ENSG00000197323_ENST00000358465|human|control|control	ATGACGCAACTGGAAAGTAATCAGTCGCTTGCTGTATAGTAGTGCTGTGCTGCTGCCACTTGCAATTGCCCAATTTGTGAAGTTCATAACATGCTTCACCTGCCGGGAAAGGCCTGTGAT	ctrl_hu	ENSG00000197323	human	human	control	FALSE	114969895_114970468_1347_CDS_ENSG00000197323_ENST00000358465	2	1	0	TRUE	0.89441758338991
114973512_114976336_1086_CDS_ENSG00000197323_ENST00000358465|human|control|control	AGTCTCATTTACTTCTTTTATCCTATTCTGCACCTGAGTAGCTGCAAAATGAACATAATTCTTCTTCTCAAGAAGTTTCGCCAGTAGATTCTCAATTGCACCCTTCTGATTTTGAAAAGC	ctrl_hu	ENSG00000197323	human	human	control	FALSE	114973512_114976336_1086_CDS_ENSG00000197323_ENST00000358465	2	4	2	TRUE	0.695398631858104
115002338_115004872_336_CDS_ENSG00000130177_ENST00000356221|human|control|control	TTCCATGTCAAGAACATCAAGGGCCTGCTGGTGCTCTTTTGCAGCATAATGGCACCTAGCTGCAAGGTAACGACATGCTTCATACAATTTGTCCAGTTTTCGTGACCGAAGTGCATGGGC	ctrl_hu	ENSG00000130177	human	human	control	FALSE	115002338_115004872_336_CDS_ENSG00000130177_ENST00000356221	1	3	0	TRUE	0.886642715475225
115046742_115046862_1765_3pUTR_ENSG00000182985_ENST00000542447|human|control|control	GAACAGAAAAGGGAAGGAAAAGAGTCTAAGGAATCCCAGCAGGCAAATTCCAAAATGGGAGATTTTGGAAAAAATCCGAAATTGGGGTAGAGGGAGGAAATAAATGTGCACAAAGGGGGA	ctrl_hu	ENSG00000182985	human	human	control	FALSE	115046742_115046862_1765_3pUTR_ENSG00000182985_ENST00000542447	1	1	0	TRUE	3.01336438979116
115118305_115119361_312_CDS_ENSG00000116752_ENST00000369541|human|control|control	GTTTACACATTCTTGCCATGCAGTAATGTCATTTTTTTGACCAGAGGAGGGGGCTGGAAGCTCATATCGTTTCATACTGAGCAATTCAATTGGTTGTCGAGCAGCCAGTCTTTCAAATTC	ctrl_hu	ENSG00000116752	human	human	control	FALSE	115118305_115119361_312_CDS_ENSG00000116752_ENST00000369541	0	5	1	FALSE	0.493940364205412
115159941_115160061_2324_CDS_ENSMUSG00000032437_ENSMUST00000035010|mouse|control|control	GAGGAACTTGTTGATATCGTCCCCGGAATAGCCAATCACTCCTCCGAAAATAACCAACACATAATCGACATCAAGGGACCTCATGATTTTATAGGCGGCCGTTTCATTGGAAGACATAGC	ctrl_mus	ENSMUSG00000032437	mouse	mouse	control	FALSE	115159941_115160061_2324_CDS_ENSMUSG00000032437_ENSMUST00000035010	3	2	1	TRUE	0.918613353626724
115252300_115256491_533_CDS_ENSG00000213281_ENST00000369535|human|control|control	TAGCACCATAGGTACATCATCCGAGTCTTTTACTCGCTTAATCTGCTCCCTGTAGAGGTTAATATCCGCAAATGACTTGCTATTATTGATGGCAAATACACAGAGGAAGCCTTCGCCTGT	ctrl_hu	ENSG00000213281	human	human	control	FALSE	115252300_115256491_533_CDS_ENSG00000213281_ENST00000369535	3	1	4	TRUE	0.975437895163522
115282495_115292545_402_5pUTR_ENSG00000009307_ENST00000339438|human|control|control	TTGGATCAAAGCTCATCTCGCAGTGATACTCAAATATTGCACTTTCAGTAGTATTTGCTGATTCTTCTTTTTCAGCACACGTTTCAAAGGATGAAAGTTGCTAGTATTAAAAAAAAGAGC	ctrl_hu	ENSG00000009307	human	human	control	FALSE	115282495_115292545_402_5pUTR_ENSG00000009307_ENST00000339438	2	4	1	TRUE	1.32058114142533
115336417_115336537_413_CDS_ENSG00000165185_ENST00000337530|human|control|control	TGGCCAGTGATAAGCATGGCCAGCACTACAGCCCCACATTGCTGTCAGGTTCCCATGGGAACCTTCAGAAAGCAAGTGTTTCAGGTTTGGAATGAGGCTGCAAATAGTCCCATGGCTATG	ctrl_hu	ENSG00000165185	human	human	control	FALSE	115336417_115336537_413_CDS_ENSG00000165185_ENST00000337530	1	2	0	TRUE	0.69213028291644
115421839_115421959_1997_CDS_ENSG00000165185_ENST00000337530|human|control|control	TTTGAGCAGCTCGATGTCACCATACATCAGATCCGCATGCTCCTGCAGCGTCCGCATGTTCAGGTACTGGCTGTTGTACTTGACCACAGTGGACAGGAGAGTGATAGGGCTGTCATCCCC	ctrl_hu	ENSG00000165185	human	human	control	FALSE	115421839_115421959_1997_CDS_ENSG00000165185_ENST00000337530	1	1	0	TRUE	1.0087705683564
115421974_115422094_2132_CDS_ENSG00000165185_ENST00000337530|human|control|control	GAGGCAGTAAGGGCACTGTTTGTGTCCCCGGGAATGCTCATGGTAGATCTTCCCGTGACACACTCTGGTGGAGCCGCTCCGACTCTCCCGCTTGACGCTGTCCGTCCGGGCAAAGTAGGG	ctrl_hu	ENSG00000165185	human	human	control	FALSE	115421974_115422094_2132_CDS_ENSG00000165185_ENST00000337530	2	1	0	TRUE	0.174483370629658
115427805_115427925_7963_3pUTR_ENSG00000165185_ENST00000337530|human|control|control	ACATGGAGGGGTGACACAGTATGGCTTGAGAGATGAAATATTTGCCAAACAAACCAAAACTGTGTTTAACTTTCTTAAAGTTAATGGACTTCCATGGCCTCCAGGAGGCAGTTTTGTCTC	ctrl_hu	ENSG00000165185	human	human	control	FALSE	115427805_115427925_7963_3pUTR_ENSG00000165185_ENST00000337530	0	4	3	FALSE	0.603072000834145
115631502_115631622_1917_3pUTR_ENSG00000148158_ENST00000374232|human|control|control	CACCAATGCCTCCTAGGCCAAGACGAGTCAATGCCCACAGAGGCCAATTCCAGAGGGGCCAGGTTTCCACAGAAAGCAGCAGCTGCCTTCTGTTCCTGCCTCCTCCTCATCCTTGAAAAG	ctrl_hu	ENSG00000148158	human	human	control	FALSE	115631502_115631622_1917_3pUTR_ENSG00000148158_ENST00000374232	1	1	0	TRUE	0.411097222972576
115632485_115632605_2900_3pUTR_ENSG00000148158_ENST00000374232|human|control|control	TCTGAAGCAGCGCCTTAACACAGCTGTTTCATTAAAAATAAACAACAAAAAAACTACTGCTTATTTGAGGCTCAGATTCGTAGTTTTACAGGGATGAGCCACAGATGAAAGAACACAAAC	ctrl_hu	ENSG00000148158	human	human	control	FALSE	115632485_115632605_2900_3pUTR_ENSG00000148158_ENST00000374232	1	3	4	TRUE	1.61073651729053
115634494_115634614_4909_3pUTR_ENSG00000148158_ENST00000374232|human|control|control	ACTCTGGATGTTCCTCGGGCTGCCATCCCAAAATTCCACTTGCAGACTGCCACATGGTCATCGTGCCCTCCTCTAAAGCAGAACTTCCTGTTATTTGATCACAAAAGGCAGCCTCACAAG	ctrl_hu	ENSG00000148158	human	human	control	FALSE	115634494_115634614_4909_3pUTR_ENSG00000148158_ENST00000374232	0	1	1	FALSE	0.643965613464883
115647096_115647216_3754_3pUTR_ENSMUSG00000054414_ENSMUST00000067485|mouse|control|control	CGGACTGTTCAAGCTGTCCCAGAAGAGGCAACCATAGCCAGCACCATGCAGGAGGAAGCAGCAAATTCTTCACTTCCAAGTATTAGTTGAAGAACAGTAACCAGAGTGCATGGCCGTGGG	ctrl_mus	ENSMUSG00000054414	mouse	mouse	control	FALSE	115647096_115647216_3754_3pUTR_ENSMUSG00000054414_ENSMUST00000067485	2	0	1	TRUE	1.4868762652131
115657009_115659798_1181_3pUTR_ENSMUSG00000054414_ENSMUST00000067485|mouse|control|control	GCGTCAGCATCAGGGGCTACCACGAGCTTCAAGGTTCCCACGTAAACATCAGAACAGAGTGTCCAGAAGTGCTGTTCTTGCAAGTTGTAAACTCCTTGTAACTGTTGCACCCTCTGATAG	ctrl_mus	ENSMUSG00000054414	mouse	mouse	control	FALSE	115657009_115659798_1181_3pUTR_ENSMUSG00000054414_ENSMUST00000067485	1	0	0	TRUE	0.940982983493199
11577162_11577282_1827_3pUTR_ENSG00000205269_ENST00000379426|human|control|control	TTGGATTATCCTTAACTTCATATTCTCTGCAATGTCTCCTTTGAGTTAGCACATTATAATTGTATCTGGTGCCAAAAAAAATCTCATTAGGAGACCAGTTCAACCCTACTTCCTATACTC	ctrl_hu	ENSG00000205269	human	human	control	FALSE	11577162_11577282_1827_3pUTR_ENSG00000205269_ENST00000379426	2	1	5	TRUE	1.05811819355237
11579980_11580100_4645_3pUTR_ENSG00000205269_ENST00000379426|human|control|control	TAGAAGACTGAAGGGTTATATATCGCTCTTACTTTTCAAGAAGAATAATTAGCAAATAGCAGAAAGTCAATAAATCAACATGGCTGAATGAATCCAAGGGAAGTAAGTGGGAATAGATAA	ctrl_hu	ENSG00000205269	human	human	control	FALSE	11579980_11580100_4645_3pUTR_ENSG00000205269_ENST00000379426	4	1	3	TRUE	0.980153522695161
115805245_115805365_753_3pUTR_ENSG00000185565_ENST00000490035|human|control|control	CATAGACATCCACCTTCTGGATTCGGAGGCTGTATTCCAGAGAATGGCGTTTCTCCAGCTCAACCCGTGGGTCCAGAGACCACTTGTCATGTCCAGCAAAAATGATGCCAGAACGGTTCA	ctrl_hu	ENSG00000185565	human	human	control	FALSE	115805245_115805365_753_3pUTR_ENSG00000185565_ENST00000490035	1	1	0	TRUE	0.722553731369482
11582453_11582573_7118_3pUTR_ENSG00000205269_ENST00000379426|human|control|control	TGCACAAGTATCTTAACTTTCAAGGCACTAAGGCTTCATTTAGCTTTTAAAATCTGCCTGTGATTTACCAAAAGATTCATCAGTGGTCTGAGAGTTAACACAATTTGAAAGTGAGACTTT	ctrl_hu	ENSG00000205269	human	human	control	FALSE	11582453_11582573_7118_3pUTR_ENSG00000205269_ENST00000379426	1	6	5	TRUE	0.721959696387397
115891780_115891900_2025_3pUTR_ENSG00000165813_ENST00000369287|human|control|control	GGATTCAGACTGAAGCTGTGCATTCTTACTAGTGAGCCTTTCTGTAAACAGCAGCAGCTCAGATTCTCTTTTCCTACTGCCTTCGATGTCTTTTTGTAGGTCATTAATCAAAGAATTAAG	ctrl_hu	ENSG00000165813	human	human	control	FALSE	115891780_115891900_2025_3pUTR_ENSG00000165813_ENST00000369287	2	3	3	TRUE	0.801612537273112
115922778_115922898_456_CDS_ENSG00000165813_ENST00000369287|human|control|control	TGTTTTGGCACAAGAATCCTCACCTCCACCATGATCTGGAATATAATTTTCCTGGGCTTCAATTCGATTATTATGCTCATTAGGTTGACATAAAGTTTTATCAGTGTTTAATGACAATAG	ctrl_hu	ENSG00000165813	human	human	control	FALSE	115922778_115922898_456_CDS_ENSG00000165813_ENST00000369287	2	4	5	TRUE	0.914516308649427
115922937_115923057_297_CDS_ENSG00000165813_ENST00000369287|human|control|control	AAACAAGTTGCATGAGTCTTCCTTTAATTCAGGTGTTTTCCCAACATTTTTATCAGAGGAAGTAGAGGCTATGTGGTCTGTCTCTGACATGCTGACTGGCACCAATTCACTTTGTAATTC	ctrl_hu	ENSG00000165813	human	human	control	FALSE	115922937_115923057_297_CDS_ENSG00000165813_ENST00000369287	1	4	2	TRUE	0.805271922035386
115928876_115943408_917_3pUTR_ENSMUSG00000028698_ENSMUST00000030464|mouse|control|control	ATTATTTCCTCCCTTCCTCAAAGTCAATGTATAATCCCCCTGCATTTTCGTTGAGGCATCACGAACTAAGAAGGTACCATCTGGCATGTCCCGCAATTTGTCATTTACCTCTTCCCTGGA	ctrl_mus	ENSMUSG00000028698	mouse	mouse	control	FALSE	115928876_115943408_917_3pUTR_ENSMUSG00000028698_ENSMUST00000030464	0	4	2	FALSE	1.342656700886
115940733_115940853_919_3pUTR_ENSMUSG00000034341_ENSMUST00000074628|mouse|control|control	GCTAACTTTATACTCAGGCCTGGGGAAGAACAGGGCCCTCCCTGGCCTCCTGGAATCCCAGATGCAGCCCCACGGGAGGCCCAGGAAGGGGTCTCTGGGTAAGAGGCGGGAAGTGGGCAG	ctrl_mus	ENSMUSG00000034341	mouse	mouse	control	FALSE	115940733_115940853_919_3pUTR_ENSMUSG00000034341_ENSMUST00000074628	0	1	1	FALSE	0.866849335564936
116024381_116024501_2413_3pUTR_ENSG00000136868_ENST00000374212|human|control|control	TCTGCTTGGTATAAGCACAGTTGTTGGAGCCTGAGGAAAACCTGGCCATCAACAAACCACAGCCTGAGTCTTTCCAAAGAGAAAGCTGGGCTTTTGCCCTTCTGGCCCATGACTGGTAGA	ctrl_hu	ENSG00000136868	human	human	control	FALSE	116024381_116024501_2413_3pUTR_ENSG00000136868_ENST00000374212	1	2	0	TRUE	1.17776796359153
116039567_116040058_1445_CDS_ENSMUSG00000020777_ENSMUST00000066587|mouse|control|control	ACCAGCATTGGCTGTCCAGGTAGTAAAAGCCTTCAGCCCAGCTGTGAGGGCATGAAGCTCAGGCAGCTCACTCAGGTCGCCTTGGCCAATGCTCTCATTAATCCGCATGTAGGTCTCCTT	ctrl_mus	ENSMUSG00000020777	mouse	mouse	control	FALSE	116039567_116040058_1445_CDS_ENSMUSG00000020777_ENSMUST00000066587	2	0	1	TRUE	0.651110384784877
116059970_116060090_329_5pUTR_ENSMUSG00000020777_ENSMUST00000066587|mouse|control|control	TGGATTGAAGGTGGCGGCGGCCCGCTCCTTGCGCAGATCGGGATTCATGACGGAGACCAGTGCTGGGGGCAGAGGAGGTGGCGACAGAAGTGACAGGCACCAAAGCGATGACAACCTGTC	ctrl_mus	ENSMUSG00000020777	mouse	mouse	control	FALSE	116059970_116060090_329_5pUTR_ENSMUSG00000020777_ENSMUST00000066587	0	0	0	FALSE	1.28148274094591
116060031_116060151_268_5pUTR_ENSMUSG00000020777_ENSMUST00000066587|mouse|control|control	GCTGGGGGCAGAGGAGGTGGCGACAGAAGTGACAGGCACCAAAGCGATGACAACCTGTCTCCGCAGCTCAGGCGCCGACCAGGCCCTATGAGCGGAGCGAGACAGCCCTCGGCCCCGCCC	ctrl_mus	ENSMUSG00000020777	mouse	mouse	control	FALSE	116060031_116060151_268_5pUTR_ENSMUSG00000020777_ENSMUST00000066587	0	0	0	FALSE	1.07377809473465
116090195_116093479_488_CDS_ENSMUSG00000029518_ENSMUST00000031492|mouse|control|control	ACAGTTCTGGTTGATTTCATGAAGCCATCGCTTGACGTTGACAAAGGACTCGGCACTAGTGACGTCGTAAACCACAATGACCCCATGGGTCCCCCGATAATACGTAGAGGTGATGGTGCG	ctrl_mus	ENSMUSG00000029518	mouse	mouse	control	FALSE	116090195_116093479_488_CDS_ENSMUSG00000029518_ENSMUST00000031492	2	1	0	TRUE	0.747939410637176
116096438_116096558_1552_3pUTR_ENSMUSG00000029518_ENSMUST00000031492|mouse|control|control	AGGAAATAATCGTGAGGAACTTAGTTCATTTGATTTGGCTTCATTGGCTGTATTTGTTAAAATGCTCCTCCTTGCGAGCTCCGTCTCTTTACAGATGTCCCACTACCTTTCTGCGGGAAC	ctrl_mus	ENSMUSG00000029518	mouse	mouse	control	FALSE	116096438_116096558_1552_3pUTR_ENSMUSG00000029518_ENSMUST00000031492	1	5	3	TRUE	0.542337100150448
116110112_116112142_1374_CDS_ENSMUSG00000020780_ENSMUST00000021133|mouse|control|control	AGGAAGCTGCAGCAATTCCACCAGATTCTGCAGAATGATGTCATAGAGCCGGATGAGGTCCTGAGGCCTGGGAGAGCGCTTGCTGTCATCTTCCGGCTGCTGCTGCAGCAGAGCCCTGTG	ctrl_mus	ENSMUSG00000020780	mouse	mouse	control	FALSE	116110112_116112142_1374_CDS_ENSMUSG00000020780_ENSMUST00000021133	1	0	0	TRUE	0.752658980218257
11615646_11615766_1029_3pUTR_ENSMUSG00000031508_ENSMUST00000169782|mouse|control|control	GAACTCAGAAATAGTAAGCATACTGATTCTTGCAACGACAAGGGGTTTGCATTGCTGAAACAGTATATATCTCTATTTCTTTAGGTCCAACAGAACTACTCTCCTGTTGCTTGGTGTCCT	ctrl_mus	ENSMUSG00000031508	mouse	mouse	control	FALSE	11615646_11615766_1029_3pUTR_ENSMUSG00000031508_ENSMUST00000169782	2	3	1	TRUE	0.505024790719407
116164458_116166158_504_CDS_ENSMUSG00000031028_ENSMUST00000033341|mouse|control|control	CAGCTGTACACTGGCAATCGAGTCGGCCTCTTGAACTTGGTAGCTGGTGCTGCCACTGCTGCTGAGGTAGGACTCCACCAGGGGGGCTTGCTCCTCTGACTGCCGGGCTCGCCGACTCCG	ctrl_mus	ENSMUSG00000031028	mouse	mouse	control	FALSE	116164458_116166158_504_CDS_ENSMUSG00000031028_ENSMUST00000033341	2	0	0	TRUE	0.416861600489469
116287005_116291584_275_CDS_ENSMUSG00000028693_ENSMUST00000030457|mouse|control|control	CTTCTTACCTAAAAGACTAGCTGCTTCCTGGAATGCATTAACAGCTGCTGGAATGTCACCCATCACCAGATGTTTCTGTCCTAATCCCAGTAGTTTCTTAGCTTCACTATCCACATCCAG	ctrl_mus	ENSMUSG00000028693	mouse	mouse	control	FALSE	116287005_116291584_275_CDS_ENSMUSG00000028693_ENSMUST00000030457	3	2	3	TRUE	0.630727254837532
116312975_116323887_1210_CDS_ENSMUSG00000029516_ENSMUST00000051704|mouse|control|control	ATCCCCTCCAGGCTGATATTCCATGACCAGGTAAAGGTTATTTTTGTCCTGAAAGGCGTACTGTAACTGGGGGATCCAAGGACTCGTGCTCCGAGATAATATGTTCCTCTCCTCCTCGAA	ctrl_mus	ENSMUSG00000029516	mouse	mouse	control	FALSE	116312975_116323887_1210_CDS_ENSMUSG00000029516_ENSMUST00000051704	0	1	1	FALSE	0.906271164760643
116313033_116323945_1268_3pUTR_ENSMUSG00000029516_ENSMUST00000051704|mouse|control|control	AAAACTGGATCATGCTCTCATCTAATTGGTCCTCGTATCTGTTCAGAAGCGACAGCAAATCCCCTCCAGGCTGATATTCCATGACCAGGTAAAGGTTATTTTTGTCCTGAAAGGCGTACT	ctrl_mus	ENSMUSG00000029516	mouse	mouse	control	FALSE	116313033_116323945_1268_3pUTR_ENSMUSG00000029516_ENSMUST00000051704	0	1	1	FALSE	0.795990461676521
116324102_116324222_123_5pUTR_ENSMUSG00000028692_ENSMUST00000030455|mouse|control|control	GGAGGAGACCCCCACTGTCCTGCGAAGTAGAAGAGGGAGTAGAAGCCAAAGCTGGGACTTTGCACATTCCTCCCCTGGGAACCTCTCACTCCACCACGAACGTCTGGAAGGGCCGGGGTC	ctrl_mus	ENSMUSG00000028692	mouse	mouse	control	FALSE	116324102_116324222_123_5pUTR_ENSMUSG00000028692_ENSMUST00000030455	2	1	0	TRUE	1.33084408861906
116383528_116384607_2571_3pUTR_ENSMUSG00000029516_ENSMUST00000051704|mouse|control|control	AGCTGCTGCTCAGCATTGATCTTCTCCAGTTTGGAATATTCTCCCACTTCAGGCTTCCCTTGGTCCTTAGCCTTCATCAGTTTGTGCTGACATTCGTTTGCCTTCCGCTTGAATTCCTCG	ctrl_mus	ENSMUSG00000029516	mouse	mouse	control	FALSE	116383528_116384607_2571_3pUTR_ENSMUSG00000029516_ENSMUST00000051704	1	3	1	TRUE	0.346204422691358
116406472_116406720_1001_3pUTR_ENSMUSG00000020802_ENSMUST00000082152|mouse|control|control	GCCGCTGAGCATGGTCAAAGCATCCGAGACGCTTCACCCTGCCTAGGTTTTCCTGAGTGATGATGGAAGGTGGGGGGCTAACGCTGTCCGTGCCGCCGGGGCAGAAGCTCTTGGTAATCC	ctrl_mus	ENSMUSG00000020802	mouse	mouse	control	FALSE	116406472_116406720_1001_3pUTR_ENSMUSG00000020802_ENSMUST00000082152	1	1	0	TRUE	0.88876118503714
116602748_116602868_974_CDS_ENSG00000151553_ENST00000369248|human|control|control	ATCCATCTGATGAGGAGGCTCATCTTCCAATTCTGTTTGCTCCATTCCAGTAGCACCAGATAGTTCCTCTGGTTGACGGGACTGTCCTGTATCTGTTGACAAGGAATCCTGACCTTTTAA	ctrl_hu	ENSG00000151553	human	human	control	FALSE	116602748_116602868_974_CDS_ENSG00000151553_ENST00000369248	2	2	1	TRUE	0.575691140749209
116608439_116615018_2141_3pUTR_ENSG00000151553_ENST00000369248|human|control|control	TTCCAATGCTTTTGGAGACCCAGGCCACTCCCATCTTAAGCAGATAGCACAGTAGTCTCGGAACTGCCTATGAGCGTCTCGGAGGTAAGTGTCATATCCTGTGCCCTCAACATGGTAGGA	ctrl_hu	ENSG00000151553	human	human	control	FALSE	116608439_116615018_2141_3pUTR_ENSG00000151553_ENST00000369248	3	1	1	TRUE	0.714948467356409
116785305_116785425_2892_3pUTR_ENSMUSG00000055531_ENSMUST00000069168|mouse|control|control	AAAAAATGAAAGAAAGGAAAAAAAAAGAAAAAAAAATCAGCTGATTAACTCTAATCAAGCATAGATCAACAAGGTTACAGGAATACACACACAATTCCTTGAGCCATGAAGACAGTGTAA	ctrl_mus	ENSMUSG00000055531	mouse	mouse	control	FALSE	116785305_116785425_2892_3pUTR_ENSMUSG00000055531_ENSMUST00000069168	1	0	2	TRUE	4.36027300102909
11681258_11681378_101_3pUTR_ENSG00000189067_ENST00000571688|human|control|control	CTCTACAGACGCGTCCGGACAGACCAAGACACTCTCTGTGCCTTCGGGCATGTTACCCATCCTCTCTGAGCTCGGCTTCCTGTCTGCAAAATGGGCACAATAGCGGTCCTGTCTCCTAAG	ctrl_hu	ENSG00000189067	human	human	control	FALSE	11681258_11681378_101_3pUTR_ENSG00000189067_ENST00000571688	1	0	1	TRUE	0.588386357411526
117002743_117002863_279_CDS_ENSMUSG00000020823_ENSMUST00000090433|mouse|control|control	CGCATCTATATCCAGCTTGCAGCGCCTCTCGATGACATGAAGAGCCCCATCCTCACTCTTGAACTCGCTCACAGTGTCACTGTCCACGAACATTGGAATCAGAGGACATGTAGGAAACCT	ctrl_mus	ENSMUSG00000020823	mouse	mouse	control	FALSE	117002743_117002863_279_CDS_ENSMUSG00000020823_ENSMUST00000090433	1	0	0	TRUE	1.65073768738147
117003386_117003506_1447_3pUTR_ENSMUSG00000027351_ENSMUST00000028829|mouse|control|control	CTCCCTCTGAGTCTGACATACAATGATATAGCATGCTCTCAGCACAGAGCATGCAGCTAACTTGATATATGCATCTTTTAACAGGATCTGGAGCGTCCTGGCATTTCCCCCTGGCGTTTT	ctrl_mus	ENSMUSG00000027351	mouse	mouse	control	FALSE	117003386_117003506_1447_3pUTR_ENSMUSG00000027351_ENSMUST00000028829	1	3	1	TRUE	0.786630394210668
117003776_117003896_1837_3pUTR_ENSMUSG00000027351_ENSMUST00000028829|mouse|control|control	CTCTGTGATCTGTCCCAGAACATGCCATGCACTCAGGGAAACAGGCACGGCTAGCATCTGTAAATCACAAGAACTGATGAGTTCTGCTTCCTCCACGCATGGCCCCAATGATACCGGCAA	ctrl_mus	ENSMUSG00000027351	mouse	mouse	control	FALSE	117003776_117003896_1837_3pUTR_ENSMUSG00000027351_ENSMUST00000028829	1	0	0	TRUE	0.696404928176278
117006022_117006142_4083_3pUTR_ENSMUSG00000027351_ENSMUST00000028829|mouse|control|control	GGATTAAACTGTCCATCTAATTCACAAAGAGACTCATTAACATTATATCATCAGTTTCTTTTCTGGACTGGCTTGAATTCATGTGTGCTAATTACAAAAATCCAAGGTTAAAAAAAAAAC	ctrl_mus	ENSMUSG00000027351	mouse	mouse	control	FALSE	117006022_117006142_4083_3pUTR_ENSMUSG00000027351_ENSMUST00000028829	0	2	5	FALSE	1.07726578705294
117016693_117017702_1975_3pUTR_ENSMUSG00000020823_ENSMUST00000090433|mouse|control|control	AGCCTGGCCACCTGGTCACATGGGACCCCTGCACGCTCTCTCCTTCTTTGCAGATTAGAGGAGACTCCACCATGCTATAGTCCCGGCCCAGCTGCCAGACTTTGTCTATCAGCTGCACGT	ctrl_mus	ENSMUSG00000020823	mouse	mouse	control	FALSE	117016693_117017702_1975_3pUTR_ENSMUSG00000020823_ENSMUST00000090433	2	2	1	TRUE	0.436113985710167
117017677_117017797_2070_CDS_ENSMUSG00000020823_ENSMUST00000090433|mouse|control|control	GGAGACCTGCAGGGAGGCCAGCACGTCGTCCACTCGGGGTAGGTTGGTGGCAGCACATGCTGGCATGGTGTGGAATTTCCACTGTAGGATGTAGAAGCCTGGCCACCTGGTCACATGGGA	ctrl_mus	ENSMUSG00000020823	mouse	mouse	control	FALSE	117017677_117017797_2070_CDS_ENSMUSG00000020823_ENSMUST00000090433	3	1	0	TRUE	0.956386971652819
117043516_117043636_1225_CDS_ENSG00000003096_ENST00000371878|human|control|control	CGATTTCCACTCATGGGCCTTTTCATCATACATGCGCAATTCCTTACTGACAACCAGCTGCTGCCTCAGCACTCCTCCTAGTGTAACCAAGTGAGTGGTGTCAGACCTAATGGCAGTCCT	ctrl_hu	ENSG00000003096	human	human	control	FALSE	117043516_117043636_1225_CDS_ENSG00000003096_ENST00000371878	1	2	1	TRUE	0.770089473213424
117129742_117132029_945_3pUTR_ENSMUSG00000020184_ENSMUST00000020408|mouse|control|control	ATCCTGATCCAGGCAATCACCAGAATGCTCACTTACGCCATCGTCAAGATCCTGATGCGAGGGCGTCTCTGTGGACTCGCTGCTGCTGCTGCTACTGCTGCTGCTGCCGCCGCTGCACAT	ctrl_mus	ENSMUSG00000020184	mouse	mouse	control	FALSE	117129742_117132029_945_3pUTR_ENSMUSG00000020184_ENSMUST00000020408	0	0	1	FALSE	0.607185279325528
117191750_117192490_1920_CDS_ENSMUSG00000066232_ENSMUST00000084731|mouse|control|control	ATGTGCCAAAGAAAAGATCTCCTCATAGAATTCTAAGACATGCTGTTGTAGAACGGTCCCAATGACTTGTAAGCAGATTCCCTCAAGCTGCTGGGTTATCTCTTTGTGATCTTCAACCAC	ctrl_mus	ENSMUSG00000066232	mouse	mouse	control	FALSE	117191750_117192490_1920_CDS_ENSMUSG00000066232_ENSMUST00000084731	2	1	1	TRUE	0.754456176361628
117457482_117458510_5198_CDS_ENSMUSG00000038371_ENSMUST00000033058|mouse|control|control	TCTTGGCTCTTCCTTGAGGTCCGTGGTGACTTTTTCCCATAGCTGGTGCCATCTCTCAGGAGTTTGATTCAATTTATGCTCCAATTTTTCAATTTCACTGAAAAGTCTCGTGAGGGCATC	ctrl_mus	ENSMUSG00000038371	mouse	mouse	control	FALSE	117457482_117458510_5198_CDS_ENSMUSG00000038371_ENSMUST00000033058	1	5	1	TRUE	0.521988306241115
117521585_117542866_2093_CDS_ENSMUSG00000038371_ENSMUST00000164759|mouse|control|control	TGTCCAAATGGGGTGGTCCTGTACACAGGTGTAGGCAAACTGGCTGACTCCAGGGGCAAGTTTCCTATAGAAAGCACTGGTCAGGGGGAGTAATGCTGCAGCGATGTTATATTCTTCTAA	ctrl_mus	ENSMUSG00000038371	mouse	mouse	control	FALSE	117521585_117542866_2093_CDS_ENSMUSG00000038371_ENSMUST00000164759	2	1	1	TRUE	1.17497777469916
117559201_117559852_142_3pUTR_ENSMUSG00000033379_ENSMUST00000036380|mouse|control|control	CATCAAAGCGAAAGCCCAGGTCAAAGATGGTGTAGCAGATTCCCACAACGACCATGCAGGCCCAGAAGGCCACAAAGATCCCGAGGTAGAGCAACTCCAGCCCCGTCATGGCAGCGGCGA	ctrl_mus	ENSMUSG00000033379	mouse	mouse	control	FALSE	117559201_117559852_142_3pUTR_ENSMUSG00000033379_ENSMUST00000036380	2	0	0	TRUE	1.49941269708602
117583245_117583365_974_3pUTR_ENSMUSG00000025571_ENSMUST00000138299|mouse|control|control	CCTCCATTCCCTTCCTTCTGCACAGCACTGCTGGATCCGTTCTGCTTAGCACTTAATGCTGAGTTCACAGTGTCTCCATTCCCTTGACTGAACCCACAATTGGTACTTCCTGTGGCAGGG	ctrl_mus	ENSMUSG00000025571	mouse	mouse	control	FALSE	117583245_117583365_974_3pUTR_ENSMUSG00000025571_ENSMUST00000138299	1	0	2	TRUE	0.703979666986952
117584449_117584569_2178_CDS_ENSMUSG00000025571_ENSMUST00000138299|mouse|control|control	TGGCCCCCCAATCCACCCTGTCCCTGTCTGCTTAACAGAAGCAGCTCCTCCCCAGTTACTCACATTGTTGTCTTGGGGCTTATGAGCCCAGTTCTGCTGGGGACCAGGCTTGAGAGACTC	ctrl_mus	ENSMUSG00000025571	mouse	mouse	control	FALSE	117584449_117584569_2178_CDS_ENSMUSG00000025571_ENSMUST00000138299	0	0	3	FALSE	0.639530510918237
117608601_117610917_3654_CDS_ENSMUSG00000025571_ENSMUST00000138299|mouse|control|control	CTGCAGATTAGTGATTGTGCGCGCAACTTGCTGCTCCTGTTGCCTCATGGGTCCGGAAACATTCCGCTGGGCCTGTAACATCTGCTGCTGGATTTGTAAACGTTGGTATGCCAGCTGCAG	ctrl_mus	ENSMUSG00000025571	mouse	mouse	control	FALSE	117608601_117610917_3654_CDS_ENSMUSG00000025571_ENSMUST00000138299	1	1	1	TRUE	0.607430715740493
117616667_117616787_4179_CDS_ENSMUSG00000025571_ENSMUST00000138299|mouse|control|control	TTTGGCACGTGACCAGCTATGGGGAACAGCTACGGGAGGACTGGCTGGTGACTCACTGTTCTGAATTAAATCGTACCGGCCGTAAGAGTCATCAATGGAGGACTTACCTGGAGGCCCGAT	ctrl_mus	ENSMUSG00000025571	mouse	mouse	control	FALSE	117616667_117616787_4179_CDS_ENSMUSG00000025571_ENSMUST00000138299	0	1	2	FALSE	2.08601124428424
117632743_117632863_374_CDS_ENSMUSG00000038371_ENSMUST00000033058|mouse|control|control	GATCTCTGCCTCATAGAAAGTTAGACATGAGCAGTAATGTCGATCTGAGTCAATATCTGTTAGGACCACCACAAAGAATGTTGGCTGTTTCCGCTCTCTGGACAGGTGCCATCCACCAGG	ctrl_mus	ENSMUSG00000038371	mouse	mouse	control	FALSE	117632743_117632863_374_CDS_ENSMUSG00000038371_ENSMUST00000033058	3	1	2	TRUE	1.51623355071512
117817058_117819199_2538_CDS_ENSMUSG00000033326_ENSMUST00000106406|mouse|control|control	TGCCACTGCACATGAAACATGAACCCATCTGTCGTCATTGGCTCTCTGCAGGGCCCCTCCACGCAACGAGCATAAGCAGCAGTCTTCCTCCAGGGCATTGGCTGAACATCGAGAGCACAT	ctrl_mus	ENSMUSG00000033326	mouse	mouse	control	FALSE	117817058_117819199_2538_CDS_ENSMUSG00000033326_ENSMUST00000106406	0	0	0	FALSE	1.173788878322
117841126_117842589_621_3pUTR_ENSMUSG00000033326_ENSMUST00000106406|mouse|control|control	CTTCTCCACCAGGTCCAGGATGGTCTTCAGCCGGCCGATATTCCACTCATCAACGTGCTGTTCATAGAGAGTACCATTCACGTCTGCTCCATAGATGGGAGGATTGAATGTGAGGTTTTT	ctrl_mus	ENSMUSG00000033326	mouse	mouse	control	FALSE	117841126_117842589_621_3pUTR_ENSMUSG00000033326_ENSMUST00000106406	2	1	0	TRUE	1.0850977726474
117847759_117847879_214_3pUTR_ENSMUSG00000017715_ENSMUST00000132676|mouse|control|control	GAGGAGGGATGCTCAGCGACCAGACTACCTGTCAGACTTCCAGCTGCTACCCTGCGCTCACATAAAGGTCCAGGAGGATTAATAACAGCTCAGCGCCCGGAGTCCTGTCAGACTGATAGC	ctrl_mus	ENSMUSG00000017715	mouse	mouse	control	FALSE	117847759_117847879_214_3pUTR_ENSMUSG00000017715_ENSMUST00000132676	1	0	1	TRUE	1.48485795820666
117863777_117864697_1263_CDS_ENSMUSG00000017715_ENSMUST00000132676|mouse|control|control	GCGGTCCTGGCGGTTGGTGAAGTATGAGTCACTCAGGTTTGCACCACTCAGGATGACGTTGTTGTCAAAGAGGTACACCTTGATGTGCTGGAGGCCGATGGTCTCATTGAAGCGCTCAGG	ctrl_mus	ENSMUSG00000017715	mouse	mouse	control	FALSE	117863777_117864697_1263_CDS_ENSMUSG00000017715_ENSMUST00000132676	0	1	0	FALSE	0.896981599955194
117875474_117878920_396_CDS_ENSG00000164754_ENST00000297338|human|control|control	TGATGTCCGTAATGCCATTTTCACCTTTGGTGAGATGATACTCTCCACGCTGCTCTCTAAATTACACTCGAACACATGGGCTTTGGTTAGCTTCTTATCCCAATGGGCCGCTAGCCAAAT	ctrl_hu	ENSG00000164754	human	human	control	FALSE	117875474_117878920_396_CDS_ENSG00000164754_ENST00000297338	2	3	3	TRUE	0.521942922179415
117884203_117884323_1758_3pUTR_ENSG00000047932_ENST00000052569|human|control|control	AAATTGCTTTACATGCAATAGCTAATTATGGTCTACCACAGAAAACAGGGTGTTTTATGCATTGAGAATTGTTCACATGAAGCCCTGAGGTACCCGCCTTTCATTTAGGCAACAAACAGC	ctrl_hu	ENSG00000047932	human	human	control	FALSE	117884203_117884323_1758_3pUTR_ENSG00000047932_ENST00000052569	2	4	4	TRUE	1.14525381529711
117886101_117886221_2421_CDS_ENSMUSG00000033295_ENSMUST00000150096|mouse|control|control	GCTGTGCGCTGTTCCCACACCATCCTCCAGAAATCGCCCATGGTCTCGGGCAGCGGACCCTGTGTGGCGATGTAGGCATTCTGCTTTCGGTAGCCATCAATGTAGTTGGCATTGATGTAG	ctrl_mus	ENSMUSG00000033295	mouse	mouse	control	FALSE	117886101_117886221_2421_CDS_ENSMUSG00000033295_ENSMUST00000150096	4	1	0	TRUE	0.579389479096263
117897688_117899135_1137_CDS_ENSMUSG00000033295_ENSMUST00000150096|mouse|control|control	GATGTCTTCATCGCAGCGGCCACACGGAAATTCTTGGCAAACACTGCCCCTGTTGTAGTAACCACCTTGGGCTTGCTTCGGGCACCATCCCCCTTAGTGGTGTAGGCAGCGACGGTGATG	ctrl_mus	ENSMUSG00000033295	mouse	mouse	control	FALSE	117897688_117899135_1137_CDS_ENSMUSG00000033295_ENSMUST00000150096	3	0	1	TRUE	0.915612457934974
117900442_117903411_957_CDS_ENSMUSG00000033295_ENSMUST00000150096|mouse|control|control	GGTCTCCACTGAGCCTCAGCCAGCATGACATCCTGGATGATGGGTTGGCCTCGGGGCTCACCATTCTCCAACCGCACATAGGTGACCTGGTAGCCACGAATCTGTCCGTGCTGCTTGTTG	ctrl_mus	ENSMUSG00000033295	mouse	mouse	control	FALSE	117900442_117903411_957_CDS_ENSMUSG00000033295_ENSMUST00000150096	2	0	0	TRUE	0.437889266816817
117957435_117984873_1551_3pUTR_ENSG00000198162_ENST00000356554|human|control|control	CACTGCTTTAATCTTGAATATCTCCTCTCCTGATAGGTAATATGCTGCAAGTAGGCCTCCAATAAATCGAATGTTGACTTCAAACACAGACACCTCTGAATTCACACTGAAATCAAGGTT	ctrl_hu	ENSG00000198162	human	human	control	FALSE	117957435_117984873_1551_3pUTR_ENSG00000198162_ENST00000356554	2	1	1	TRUE	1.3124818168936
118046813_118053763_277_CDS_ENSMUSG00000017132_ENSMUST00000017276|mouse|control|control	CTTTTTAGGATCCATGTTAAATTTCTTTCTGCCCATGGCTACCTGTTTGTTCCTCTGCATGTTTTTCCTTTCCTCTGTGGATCCCAGGCTTTCAATTTCATTAGCAACTTCTGCTATCTC	ctrl_mus	ENSMUSG00000017132	mouse	mouse	control	FALSE	118046813_118053763_277_CDS_ENSMUSG00000017132_ENSMUST00000017276	2	8	3	TRUE	0.253084843479309
11812662_11815180_1692_CDS_ENSMUSG00000031511_ENSMUST00000110909|mouse|control|control	AATCCGCTCGATCATGCTCCCTGATATCTCAAATGCATTCCTATGGTTTTCACTGTCCTCAAGCTTTGTGATTGTCATTCCTGTTGTTGGCAGCTTCCCCTGATAGATGAAACCACTCAT	ctrl_mus	ENSMUSG00000031511	mouse	mouse	control	FALSE	11812662_11815180_1692_CDS_ENSMUSG00000031511_ENSMUST00000110909	1	2	0	TRUE	0.485497446205973
118238769_118243032_844_CDS_ENSMUSG00000005102_ENSMUST00000005233|mouse|control|control	AGAGAAATGGAGGATGTCACACGAGCCAGGAGAGGGTTCACCACTACACACAGAATACTGACGTTCTCGCCTGGACCTTCCTGAGGAGTATGTCCGGGCTTTACCATTTCCTACAAAGTC	ctrl_mus	ENSMUSG00000005102	mouse	mouse	control	FALSE	118238769_118243032_844_CDS_ENSMUSG00000005102_ENSMUST00000005233	0	2	1	FALSE	1.62653168974665
118281626_118282927_3670_CDS_ENSMUSG00000005102_ENSMUST00000005233|mouse|control|control	CCCACAGTGTAGGAGTATTGCCTTCAGAAGCATCGTATGGTTCAAGTAAATGCTGTAATTCCTTTCCTGAAGTGCAGGAAACTCCTGGATTATTTCATAGATGGTGTAGATGGTTTCGGC	ctrl_mus	ENSMUSG00000005102	mouse	mouse	control	FALSE	118281626_118282927_3670_CDS_ENSMUSG00000005102_ENSMUST00000005233	3	3	1	TRUE	1.59374728641686
118282969_118287507_3832_CDS_ENSMUSG00000005102_ENSMUST00000005233|mouse|control|control	TTGCAAATCCCCCTTCTGCTCAATGAACTTGTAGAGTCTACACAGGCTATTAGAAGACAAGGACAGGTTACAGAATTTAGCTTCCACTTCTCTCCTAGTCAGCTTCTCTGTCACAGCATC	ctrl_mus	ENSMUSG00000005102	mouse	mouse	control	FALSE	118282969_118287507_3832_CDS_ENSMUSG00000005102_ENSMUST00000005233	4	1	3	TRUE	1.18909885153426
118334292_118334412_3697_CDS_ENSMUSG00000030138_ENSMUST00000032237|mouse|control|control	CTGCCTGTCCCTCGGCACTTTGCCTGCCTTTGCTTGAGTCTTGGGTTTGTTCTTAAATGGCAGAGCCTTCTGCAAGGCTTTGGGAATGTGCAGTGAATTAAAATGTTTCTTTTGTCTCAG	ctrl_mus	ENSMUSG00000030138	mouse	mouse	control	FALSE	118334292_118334412_3697_CDS_ENSMUSG00000030138_ENSMUST00000032237	0	6	2	FALSE	0.649308913151678
118343347_118343467_1556_CDS_ENSG00000118058_ENST00000534358|human|control|control	ATACCTTCTGCTTCTCCTATCATTACTCTCATTTTCTGGGGACTGGGAAATGGGCAGTGGAGGATGAACTTCAGGGGTATCGCTCCGCTCCTCAGGAAGTACCTGAATCTCCTCAGAAGC	ctrl_hu	ENSG00000118058	human	human	control	FALSE	118343347_118343467_1556_CDS_ENSG00000118058_ENST00000534358	0	1	1	FALSE	1.0985048038096
118363939_118365411_5255_CDS_ENSG00000118058_ENST00000534358|human|control|control	TTGCCGAATGAAGAAGGACTTGACCATGCTGTTGGCTTTTTTAATTTCTGGCTGTCCTCCATCTGAATTAATGGCTGCTTGAATGATCTTCACAATATCATCACTGAACTCCAACACAGA	ctrl_hu	ENSG00000118058	human	human	control	FALSE	118363939_118365411_5255_CDS_ENSG00000118058_ENST00000534358	0	3	2	FALSE	0.97490636708581
118366522_118367487_508_CDS_ENSMUSG00000030138_ENSMUST00000032237|mouse|control|control	ACACCCACACTCAATAATTGTAAGTCTGCGCTTTTTACCTGACACAATTGTCACAGGGCCTCTGATCTCACTCAATTTCTGTCTGGTAAAATTCCGAATCAGGCATCGTATCAAAGTGCT	ctrl_mus	ENSMUSG00000030138	mouse	mouse	control	FALSE	118366522_118367487_508_CDS_ENSMUSG00000030138_ENSMUST00000032237	0	2	1	FALSE	0.916918204544651
118375313_118375433_8789_CDS_ENSG00000118058_ENST00000534358|human|control|control	GGGACTCCGGGTGGTCAAGACAGACAGATCAGATGGTAGCTCTAGAGGCAACTCAAACTGTTCCTCTGCTGAGATAGAGGAAGAGACACTACTATCCACAGGTTCTGTTGTAGGCAGCTG	ctrl_hu	ENSG00000118058	human	human	control	FALSE	118375313_118375433_8789_CDS_ENSG00000118058_ENST00000534358	4	0	0	TRUE	1.53193943194186
118376450_118376570_9926_CDS_ENSG00000118058_ENST00000534358|human|control|control	TGTTGATGTGCCTGCCGCTGTGGCAGCAGTTCCTCCCACACTCTGTGGTAACAGGGGTGCCGGTTCAAAATACATGATGCTAGATTTAGATCTTTTTATGATGTTGGGGACAGTTCGGTG	ctrl_hu	ENSG00000118058	human	human	control	FALSE	118376450_118376570_9926_CDS_ENSG00000118058_ENST00000534358	2	2	2	TRUE	0.587125810699462
118439522_118441709_1028_CDS_ENSG00000196505_ENST00000369442|human|control|control	GTCAATATCTCCTTCCATTCGAGCAAAAGCATGAGAGCCAATGAAAGAGAGATCAACTCCCAAGCCTTCATCCTCCTCTTCTTGGTTATCTTCTGGAGCACCAGGTTTCTCACTTATTCT	ctrl_hu	ENSG00000196505	human	human	control	FALSE	118439522_118441709_1028_CDS_ENSG00000196505_ENST00000369442	0	1	2	FALSE	1.12301807342381
118482981_118483101_2867_CDS_ENSG00000172869_ENST00000311085|human|control|control	CATTTCTGAAAACAGAGTCAACCTGCTGGTACTCTGGAGATTTGCTCTGCAAGCCTGATACTTTTGTGAAAAAGGAGATAGGATCTTCTCTGGAGAAGAAGAATAATGTTCTTCTGGCTG	ctrl_hu	ENSG00000172869	human	human	control	FALSE	118482981_118483101_2867_CDS_ENSG00000172869_ENST00000311085	1	3	0	TRUE	0.884938748818226
118483815_118484459_965_3pUTR_ENSG00000065183_ENST00000349139|human|control|control	TCTAGCTTTCTTCATCTTCTTATCCATTTTCTTCTGAATTTCCTTTTTGGAAAGGATACAAAACAATTCTAGCACAGAGTCAGTTCCATGGCAAGCAAGAATCCTGCCTGTCTTGTCGAC	ctrl_hu	ENSG00000065183	human	human	control	FALSE	118483815_118484459_965_3pUTR_ENSG00000065183_ENST00000349139	2	4	1	TRUE	0.814337585261144
118491051_118492415_1553_CDS_ENSG00000065183_ENST00000349139|human|control|control	GAATTTGACAGATTTATCTGCACCACCTGTCACAAAGCCACGCTGATCTGGAGAGAGGGACATGGACCACAAAGCTCCATCATGTGCATCTATTGTCTCCAGCAGATTCCCTGAAGCCAA	ctrl_hu	ENSG00000065183	human	human	control	FALSE	118491051_118492415_1553_CDS_ENSG00000065183_ENST00000349139	0	2	1	FALSE	1.32335683540393
118497214_118499730_2480_CDS_ENSG00000065183_ENST00000349139|human|control|control	ATAAGAGAAAGGCAGCACAAGTAGAGATTCTTCCAGCTCACTCGACTTGATCCCTTTAAAAATCTCTAATACATAAGCTGAAGGTGAGATACTGCCATAAGCCATTAGGATGGGGTTGCT	ctrl_hu	ENSG00000065183	human	human	control	FALSE	118497214_118499730_2480_CDS_ENSG00000065183_ENST00000349139	2	1	2	TRUE	1.80007413850607
118501947_118502067_1989_CDS_ENSG00000019144_ENST00000356063|human|control|control	AAGGCCTCGTGAGGGCCTCCGGCCTGCCAGTGCCAATGCTGCGGTGGCCTCCCCAATGCTGGGAAGCTCCCCAGCCTCAGGTCCCCCATCAGCCCGGCTGTATTCGGCACACAGGTTCAG	ctrl_hu	ENSG00000019144	human	human	control	FALSE	118501947_118502067_1989_CDS_ENSG00000019144_ENST00000356063	0	0	0	FALSE	0.995300181799816
118502085_118502638_2127_CDS_ENSG00000019144_ENST00000356063|human|control|control	ATCTTCGTGCTCCTGCTGGGTGCTCTCAGTGCTGCTGCACTCCTCCTTGAGATTTTCCTCATCTGAGCGCTCCATACTCTCCCATAGGCGTTGGGTGGCAACGCCAGGCTCCTCGCTGCT	ctrl_hu	ENSG00000019144	human	human	control	FALSE	118502085_118502638_2127_CDS_ENSG00000019144_ENST00000356063	1	1	0	TRUE	0.593041491054845
118506678_118506798_6332_CDS_ENSG00000172869_ENST00000311085|human|control|control	AGGCAAATCTTCAGCATCCTCATTTAATCCAAATTCATCTTCATTTCTGCCAAATGCAGACTGTAGTTCTTCAGCATCTGAGCAAAAGTCACAAGTCCTCTGAAGAGCTATCACCTCTTT	ctrl_hu	ENSG00000172869	human	human	control	FALSE	118506678_118506798_6332_CDS_ENSG00000172869_ENST00000311085	1	3	1	TRUE	0.875596542493815
118513148_118513779_6995_CDS_ENSG00000172869_ENST00000311085|human|control|control	TGCTGTGAGAATCTCACAGAGCAAGACTGTAAGCCCTGACTGGGCTTCCTCGCCAGAAGAATTCAAAAGTCGAATTAGACAAGTTATTCCTGGCCATTGAGCTGGTGACGTATTGGGAGT	ctrl_hu	ENSG00000172869	human	human	control	FALSE	118513148_118513779_6995_CDS_ENSG00000172869_ENST00000311085	1	0	2	TRUE	0.736595969340698
118516228_118516348_3273_CDS_ENSG00000019144_ENST00000356063|human|control|control	GCAGGCCGAGTTGCCCCCGGTGGAGATGCTGGTCTCCATGCTGTCAGAGCTCTCCAGACTCAGCGTATCATAGGCGTGCTCACCCTCCTCCCCACGCTCCCGCCCCGCAGGCAGGTGGTG	ctrl_hu	ENSG00000019144	human	human	control	FALSE	118516228_118516348_3273_CDS_ENSG00000019144_ENST00000356063	1	0	0	TRUE	0.85481298752104
118575273_118577313_527_CDS_ENSG00000088205_ENST00000263239|human|control|control	CTTCTCCACATTATTTTCTGTTTCTTTAGTAGTCTCGGCACTTTCTTCTTCAGATTTCCCTTTGTTTTCAGTTTTTGCTTTTTTCGTATCAGGCTCAGCATCATTCACCATTTTTCTCTT	ctrl_hu	ENSG00000088205	human	human	control	FALSE	118575273_118577313_527_CDS_ENSG00000088205_ENST00000263239	2	11	2	TRUE	0.176208911102634
118583070_118583859_1604_CDS_ENSG00000088205_ENST00000263239|human|control|control	ACGATGAATATATTCCTTAGGGTCATCCGGAGGGTCATACTGAACAATCCAGTCGACTTCAGGAATGTCTAGTCCTCTCGCTGCCACATCCGTACACAATAGTGTTCCCGAATCTGCATT	ctrl_hu	ENSG00000088205	human	human	control	FALSE	118583070_118583859_1604_CDS_ENSG00000088205_ENST00000263239	3	0	1	TRUE	0.524555990991161
118615098_118619259_2033_CDS_ENSG00000135090_ENST00000392533|human|control|control	CTGGAACTTCTTCTCATCTGCTGCAGCTACCTTTGCCTCCTTTTCTATGATAGCCACTTGCTTCTTGGCCAGCTTCTCCAGCTCGATGGACGAGTTGTTGGCATGCGTCTCCACCTCCTT	ctrl_hu	ENSG00000135090	human	human	control	FALSE	118615098_118619259_2033_CDS_ENSG00000135090_ENST00000392533	1	2	0	TRUE	0.518908197649024
118619289_118619409_1883_CDS_ENSG00000135090_ENST00000392533|human|control|control	AGCCTTCAGCTTGTTCTCCAGGGCGATCAGCTGCTTCTGGTGCTGGCGCCGCATCCGCTTATAACCTGACATCTGTTCCCGCAACTCGTTCTCCTGCTCATGCTCATGGATCTGTCGTGT	ctrl_hu	ENSG00000135090	human	human	control	FALSE	118619289_118619409_1883_CDS_ENSG00000135090_ENST00000392533	0	0	1	FALSE	0.73610014478656
118633944_118635965_963_CDS_ENSG00000110367_ENST00000264018|human|control|control	ATGATCAACCTTTGCTACTCCTTTCTTAATAAGATCCAGGATTCTCCCAGGGGTAGCAATCACCACGTGCACTGTATCATCAAGCCTCATTATGTCATCTCGTAAATTGGTTCCTCCTGT	ctrl_hu	ENSG00000110367	human	human	control	FALSE	118633944_118635965_963_CDS_ENSG00000110367_ENST00000264018	1	2	2	TRUE	0.94102398056959
118633977_118635998_930_CDS_ENSG00000110367_ENST00000264018|human|control|control	ATCCAGGATTCTCCCAGGGGTAGCAATCACCACGTGCACTGTATCATCAAGCCTCATTATGTCATCTCGTAAATTGGTTCCTCCTGTGGTTGCCATCACTTTGGCCCCTCCCATGTGTTT	ctrl_hu	ENSG00000110367	human	human	control	FALSE	118633977_118635998_930_CDS_ENSG00000110367_ENST00000264018	1	2	1	TRUE	1.01801438424011
118649187_118649598_1739_CDS_ENSMUSG00000020114_ENSMUST00000020315|mouse|control|control	CAGTGAGAAAATGATTCCTGGTACCAGTACAGGAATGTGCTGGGTTAGTGCTCCCGGCAGCACATTTACCAGCTCAGTTAACATGTTAAAGCAACACTGTCGGGTCTTCACACTCTTCTC	ctrl_mus	ENSMUSG00000020114	mouse	mouse	control	FALSE	118649187_118649598_1739_CDS_ENSMUSG00000020114_ENSMUST00000020315	1	1	4	TRUE	0.736404590560965
118650776_118652258_1406_CDS_ENSMUSG00000020114_ENSMUST00000020315|mouse|control|control	CTTGTAGAACTCCGGGAGCATCTCATGCCGTGTGCTAACTACAGCGTCCAGGCACTTAGCAGCCGCGCGTCTCACTTTCCAACTCATGTCGTCATCGTCACTATATTCATCGTCACTCCC	ctrl_mus	ENSMUSG00000020114	mouse	mouse	control	FALSE	118650776_118652258_1406_CDS_ENSMUSG00000020114_ENSMUST00000020315	2	1	1	TRUE	0.923419855942482
118651850_118656837_489_CDS_ENSG00000110367_ENST00000264018|human|control|control	CTTTGGAGGGAGTTTTAAAGTCTTTTTCCAGTCATCACCAGGTTTAATAGTGGTGGTCATACTCTGTGCTTGCTGCTGAGTGCCATTATTGATTGTGTTGGTGTTTTTCAGCTGGTTCAT	ctrl_hu	ENSG00000110367	human	human	control	FALSE	118651850_118656837_489_CDS_ENSG00000110367_ENST00000264018	1	5	3	TRUE	0.327129996317882
118652278_118652398_1266_3pUTR_ENSMUSG00000020114_ENSMUST00000020315|mouse|control|control	CGTCAGCATCCATAGCATTCTCATCTTCATCTTCATCATCGTAATTGTAATTTGGATCATAGGTAAGGTATTTTAGACAAATGTTTATAATGGTAGAAACATGAGGATAAACTTCTTTAG	ctrl_mus	ENSMUSG00000020114	mouse	mouse	control	FALSE	118652278_118652398_1266_3pUTR_ENSMUSG00000020114_ENSMUST00000020315	5	4	3	TRUE	1.05155797155178
118653275_118653597_1064_CDS_ENSMUSG00000020114_ENSMUST00000020315|mouse|control|control	CAAAGGAATTATCTTTTCAAGGTATTCACCTATTCTATGGCCAGCTTGCCTACTAATAGCAGCAATACACTGTATGTAGGTCCTTGTTGTTGACATGGAGTCATTTTTGGACAACTCTGA	ctrl_mus	ENSMUSG00000020114	mouse	mouse	control	FALSE	118653275_118653597_1064_CDS_ENSMUSG00000020114_ENSMUST00000020315	2	2	1	TRUE	0.396003754157297
118656797_118656917_409_3pUTR_ENSG00000110367_ENST00000264018|human|control|control	TGCCATTATTGATTGTGTTGGTGTTTTTCAGCTGGTTCATCTGTTGCTGTGTCTGTGTGCCCCCTCCTCCAGGGCCACCAGTGGGTTTCACAGGGCCTCTCAGCTGACCATTTTGACTGG	ctrl_hu	ENSG00000110367	human	human	control	FALSE	118656797_118656917_409_3pUTR_ENSG00000110367_ENST00000264018	0	3	1	FALSE	0.69298305304643
118675932_118681251_813_3pUTR_ENSG00000135090_ENST00000392533|human|control|control	TAATGGCAGCGATCTCCACTTCCTGAAGTGGTTTTTTATGAACTTCTAATAAATCAGAGGCTGAGCCTAAGCAATATTCCATCACCAACCAAGCAGTGTGTTCTTTCAAGTAACAGCCTT	ctrl_hu	ENSG00000135090	human	human	control	FALSE	118675932_118681251_813_3pUTR_ENSG00000135090_ENST00000392533	0	3	1	FALSE	1.3408213160939
118676944_118677064_107_3pUTR_ENSMUSG00000020114_ENSMUST00000020315|mouse|control|control	CGGGGGGGAGGTAGGGGAGGCCGAGAGTGAGTGACGGGGACGGCCTAACGACGGCGCTGCTCGCGGGGCGCCGAGCTCATGGGCGGCGGGACGGACGGCTTGGGCCTCGCCGGGAAGCCA	ctrl_mus	ENSMUSG00000020114	mouse	mouse	control	FALSE	118676944_118677064_107_3pUTR_ENSMUSG00000020114_ENSMUST00000020315	1	0	0	TRUE	1.24293310858702
118753231_118753351_2268_3pUTR_ENSG00000125354_ENST00000354416|human|control|control	TGAAATACCTCACAAGAAGAATTCGGTAAGGCTATCATTCAAGACTCTAGGCTGGTAATAATATTCAGGTTTATTCTCCCTTTTGCATCTGTGGGATACCCAGAGTTAGAGAGAGGGGAA	ctrl_hu	ENSG00000125354	human	human	control	FALSE	118753231_118753351_2268_3pUTR_ENSG00000125354_ENST00000354416	2	2	2	TRUE	1.57892060052347
118767367_118771021_1249_CDS_ENSG00000125354_ENST00000354416|human|control|control	CTGGACGAACATCTGTCTCATCTCCTCTTCTTTTTTCTGGAGTTCCCCTAGGAACTCGTTCCTTTTGGCCTCATATGTCTCCTGTAAACTGAAGGGTTTGCTGTCAGGGTCGGTGTCCTT	ctrl_hu	ENSG00000125354	human	human	control	FALSE	118767367_118771021_1249_CDS_ENSG00000125354_ENST00000354416	1	4	0	TRUE	0.592581206684282
118830706_118831971_2346_3pUTR_ENSG00000182197_ENST00000378204|human|control|control	AGCAGTGGCAGGCCAGCGGTGTTTGGCTGGTAGGGGCTTGTCACAATTCCATAGAACTATGATCTGGGCACAGTACTGGGACTTGGCTGCAGCCACGAGAAGCTTCAACACTGGCTGGGA	ctrl_hu	ENSG00000182197	human	human	control	FALSE	118830706_118831971_2346_3pUTR_ENSG00000182197_ENST00000378204	2	1	0	TRUE	1.45099852249666
118844846_118850702_1537_CDS_ENSG00000133835_ENST00000256216|human|control|control	AGGTCTATTAGGTATGGCTACAGCTACCTTGACTTTGTCTGATGTCCGTTTTCCACCAAAGCCTCCAGAGCCAACAAGAAAGAGAGAGAACTGATTGTGGCATATAAGTTCCTTCTCAGA	ctrl_hu	ENSG00000133835	human	human	control	FALSE	118844846_118850702_1537_CDS_ENSG00000133835_ENST00000256216	1	2	1	TRUE	1.06883373080429
118866371_118866491_1417_3pUTR_ENSG00000125629_ENST00000245787|human|control|control	TCATTTTCACCCTGTATCAAAACACTCCAAACTCTATGAAACAACATTAAATTAGAAACTAACCACAAATTAGGGCACTCATAACTCATACTGCTGTGATTAGAAAAATAAAAAGGCACA	ctrl_hu	ENSG00000125629	human	human	control	FALSE	118866371_118866491_1417_3pUTR_ENSG00000125629_ENST00000245787	3	1	4	TRUE	1.74601460210961
118867020_118872158_2107_CDS_ENSG00000133835_ENST00000256216|human|control|control	GCCTTGGTACACTTTTCCAGAACCACTTTTCAGGTCAATAGTCCACTTAGCCCCAATATTTCCGCCTTTGGTTATATGCCACTCAAATACAGCATTTACTTTCTTCACCACCTCAGGCCC	ctrl_hu	ENSG00000133835	human	human	control	FALSE	118867020_118872158_2107_CDS_ENSG00000133835_ENST00000256216	2	6	3	TRUE	0.937695809333231
11888238_11888358_1290_CDS_ENSMUSG00000049225_ENSMUST00000108301|mouse|control|control	CTTTTGAAGGTCAATGCTCCATTTGAACTTTACATCTCCAAAAGCCCTAAAGGGCATCAGCAAGCCAAGCAGCCGGTCCTGCTTTACCACGCTCTTGGCCTCATTTTTTGGGTGTTCCAG	ctrl_mus	ENSMUSG00000049225	mouse	mouse	control	FALSE	11888238_11888358_1290_CDS_ENSMUSG00000049225_ENSMUST00000108301	0	6	2	FALSE	0.802936867026481
118884368_118884488_153_3pUTR_ENSMUSG00000025577_ENSMUST00000026662|mouse|control|control	GAGCCGCTTGCTCAGGATGCACTCGGCGGCGAAGACCTGCTCGCCCACGCTGCTCAGCTCCTCCATGCCGCCGCCCGCCGCGGCCCGCGCCCCGCAGACCCCGGCTCACTGCTGCACACA	ctrl_mus	ENSMUSG00000025577	mouse	mouse	control	FALSE	118884368_118884488_153_3pUTR_ENSMUSG00000025577_ENSMUST00000026662	0	0	0	FALSE	0.71057185774736
118889628_118890881_213_CDS_ENSG00000196655_ENST00000528230|human|control|control	CTGGGAGCCGATGGCAAAGAGCCTGCCATTCACGTCCATGCCATTGATGGCCAGCACTGCATGACCCACTCGGATGCCGTCCCGCTGGCCGAAAGCAACCAACACACGCTCATCGTGTAG	ctrl_hu	ENSG00000196655	human	human	control	FALSE	118889628_118890881_213_CDS_ENSG00000196655_ENST00000528230	1	0	0	TRUE	0.494752606529947
118898749_118898869_788_3pUTR_ENSMUSG00000078584_ENSMUST00000141112|mouse|control|control	CCCACAGTTCTGTGACTCCTTACCATCAAACTGAGAGCAAAACCAGCAGCTACATCATCAAGATCATCGTCCAAGTAGTTCATAATTCACCCAAAAACCCATAGTCCCCCCTCACCCCCC	ctrl_mus	ENSMUSG00000078584	mouse	mouse	control	FALSE	118898749_118898869_788_3pUTR_ENSMUSG00000078584_ENSMUST00000141112	2	0	1	TRUE	2.26320339620852
118948765_118948885_485_3pUTR_ENSG00000121578_ENST00000480814|human|control|control	TTCCCTTCCCCAAAATGAGGGTCTTATGGAAATTAGCCATGAACTCCTTTGCTTTAGGAATCTCTTGAATGGCACCCACGAAGTAGTTACTGGTGGCCCACCCAACCACTGTCAGGCACA	ctrl_hu	ENSG00000121578	human	human	control	FALSE	118948765_118948885_485_3pUTR_ENSG00000121578_ENST00000480814	3	2	4	TRUE	1.12558515450922
119122325_119122445_1707_CDS_ENSG00000182197_ENST00000378204|human|control|control	CTCATACTCGGTGTTGTCTCTGTCACAGCGAGAATCCTTGTGCTTTTGCCAGTCTTTGCCATGCTTGCAGGTGGTGAGGAGCACAACGTCCTCCCCGTTATGGACGTGATATAAGGCATT	ctrl_hu	ENSG00000182197	human	human	control	FALSE	119122325_119122445_1707_CDS_ENSG00000182197_ENST00000378204	0	2	1	FALSE	0.472646554623065
119122356_119122476_1676_3pUTR_ENSG00000182197_ENST00000378204|human|control|control	GAATCCTTGTGCTTTTGCCAGTCTTTGCCATGCTTGCAGGTGGTGAGGAGCACAACGTCCTCCCCGTTATGGACGTGATATAAGGCATTCCTGGTGTCTGATCCTATCCCTGTCAGGTAC	ctrl_hu	ENSG00000182197	human	human	control	FALSE	119122356_119122476_1676_3pUTR_ENSG00000182197_ENST00000378204	0	2	1	FALSE	0.415568338424103
11913194_11913314_1211_3pUTR_ENSMUSG00000022205_ENSMUST00000022816|mouse|control|control	GTTTCACACTTTTTACAAGTCTAATCTAGTTTAATATCTGACTTTATAACCATCACCCTAGCACAAATGTTTACTGAGTGACAGCTCATCAGACATCAAAGTCACTATGTTCTGTAAACT	ctrl_mus	ENSMUSG00000022205	mouse	mouse	control	FALSE	11913194_11913314_1211_3pUTR_ENSMUSG00000022205_ENSMUST00000022816	2	5	4	TRUE	0.38041777575296
11914_12034_1215_CDS_ENSG00000198886_ENST00000361381|human|control|control	TTGTTAATGTGGTGGGTGAGTGAGCCCCATTGTGTTGTGGTAAATATGTAGAGGGAGTATAGGGCTGTGACTAGTATGTTGAGTCCTGTAAGTAGGAGAGTGATATTTGATCAGGAGAAC	ctrl_hu	ENSG00000198886	human	human	control	FALSE	11914_12034_1215_CDS_ENSG00000198886_ENST00000361381	4	1	1	TRUE	1.79030384415715
119142600_119142720_287_ncRNA_ENSMUSG00000041477_ENSMUST00000149651|mouse|control|control	TAACTGTGCTGAGAGGTGACTCTGCTTCAAGCACTTCACTTCTCAGGTATAGGTCACAGTGACAGGACCTTGCCGTTCGATGTGCGTTTCCAGAGACGACAGTTCTATTGACGTGGCACT	ctrl_mus	ENSMUSG00000041477	mouse	mouse	control	FALSE	119142600_119142720_287_ncRNA_ENSMUSG00000041477_ENSMUST00000149651	1	1	0	TRUE	0.426334267846656
119145625_119146788_1267_3pUTR_ENSG00000110395_ENST00000264033|human|control|control	TGTCTGGAGAATGTTCCCATCAGCAGTAACATACCCAATAGCCCACTGACCCAGACGAGTACAGCTCAGCCGGAAGATATAACTGCCAGGTTTGTGAATGAATTTCTGGAGCCGAGCTTT	ctrl_hu	ENSG00000110395	human	human	control	FALSE	119145625_119146788_1267_3pUTR_ENSG00000110395_ENST00000264033	1	3	0	TRUE	0.905461619298835
11916292_11920806_271_3pUTR_ENSMUSG00000022205_ENSMUST00000022816|mouse|control|control	AACACTGACATATCTCATCTTTCCAATCTGGAACATGTTGTCATCTCTGCTGCTGCTGCTCTGCTTGGAGGATGCCAGTGCTCTAGAAGTCTCACCAGGCTTCTGCTTCTTCACGGGCTT	ctrl_mus	ENSMUSG00000022205	mouse	mouse	control	FALSE	11916292_11920806_271_3pUTR_ENSMUSG00000022205_ENSMUST00000022816	1	1	0	TRUE	0.574941971385156
119167067_119167187_3135_ncRNA_ENSMUSG00000041477_ENSMUST00000149651|mouse|control|control	GTCTGCCGAGTCTATCTAATCCCTTGACTGGCAGGTCTAAAACCAAGTTTTCAAATGGCTTTCCCAATTATGCAAATGACATTCTGAACTGGGTCTGACTGACTCCTACGGCTGCCATGT	ctrl_mus	ENSMUSG00000041477	mouse	mouse	control	FALSE	119167067_119167187_3135_ncRNA_ENSMUSG00000041477_ENSMUST00000149651	0	2	1	FALSE	0.862388902371733
119173889_119174009_6555_3pUTR_ENSG00000110395_ENST00000264033|human|control|control	TCAGAAAGGCCAACGGCAAGAAGAGGGACTTATAGTTTGAGAAGGTCTATAATCTTCTGACTTTAATGACGTGAGGTAGGAGAATATTCTGCTTTATCACCATTGCTGAACACCTACAAA	ctrl_hu	ENSG00000110395	human	human	control	FALSE	119173889_119174009_6555_3pUTR_ENSG00000110395_ENST00000264033	2	3	3	TRUE	1.49881003111858
119178578_119178698_1814_3pUTR_ENSMUSG00000018076_ENSMUST00000100816|mouse|control|control	GAGGCAGTCTTTGGCCTACGAGGACAGTTCTGTCCTCTATAGTAGACAGCTGCTGAAGGTCTAGCCCATTTCCATAGAGGGCAGGGTTCACAGGGACAGAAGGTGGGTCCAAACTCTCTG	ctrl_mus	ENSMUSG00000018076	mouse	mouse	control	FALSE	119178578_119178698_1814_3pUTR_ENSMUSG00000018076_ENSMUST00000100816	4	2	0	TRUE	0.883977553030343
119198781_119198901_4864_CDS_ENSMUSG00000018076_ENSMUST00000100816|mouse|control|control	GCTGCCCCCCGCACTGGGGTTCTGCCCTCCAACACCACCACCGAATCCTGAAGAAGAGGTAGTGTTCATCTGAGTGATGCCTGGAGCAGAGGCAGCTGAGGAGCCTGGCGGCCCAGAGGA	ctrl_mus	ENSMUSG00000018076	mouse	mouse	control	FALSE	119198781_119198901_4864_CDS_ENSMUSG00000018076_ENSMUST00000100816	1	0	0	TRUE	0.879205305538993
119215667_119222031_344_CDS_ENSG00000111875_ENST00000229595|human|control|control	ATGCCTTCCTGCGGGAACAGGACCCACTAAAACAGAGTCTAAAACTTGATCGTATTCTTCACTTTCTGCAGAGCCCACATAGATAATTTTCCATTCCAAGTCTTCAGACAGGTCCTCGAT	ctrl_hu	ENSG00000111875	human	human	control	FALSE	119215667_119222031_344_CDS_ENSG00000111875_ENST00000229595	1	2	0	TRUE	1.28500612583414
11923595_11925804_69_5pUTR_ENSMUSG00000022205_ENSMUST00000022816|mouse|control|control	AGTTCCTTTGATTTAGGCATTGCTCCGCTCCGGCCGACCAAAAACCTCTGCCTCGCTCGCTCGCCTACTCCGGACTGACAGAGAGCCGGAAATGACGGCAGCTTAGAGGCCCTGGCTCCG	ctrl_mus	ENSMUSG00000022205	mouse	mouse	control	FALSE	11923595_11925804_69_5pUTR_ENSMUSG00000022205_ENSMUST00000022816	2	2	2	TRUE	0.210001316289624
11925198_11928534_1590_CDS_ENSG00000134324_ENST00000256720|human|control|control	TGCTGTTGTCCAGTTATAATATTTACTCCCAATCTTTACCACGAGATTGGGGTCATCGATAATAGCGGGGTTGTCCACAAACTGTTGATATGACACAGCTTGCTCCAGGAATGCATCTTT	ctrl_hu	ENSG00000134324	human	human	control	FALSE	11925198_11928534_1590_CDS_ENSG00000134324_ENST00000256720	1	3	3	TRUE	1.06517610350629
11932039_11935560_1758_CDS_ENSG00000134324_ENST00000256720|human|control|control	AGCCAAGCACTGCTCTGGCTTACTTTCCTCCTTGATTGTGGTGTTTCTTCCCCTCCATGAAAACCACCATCTTCCTCCCTTTTTGGGCATTTTATCCCTCATGATAGATTCCACAGTGGC	ctrl_hu	ENSG00000134324	human	human	control	FALSE	11932039_11935560_1758_CDS_ENSG00000134324_ENST00000256720	1	4	2	TRUE	0.928013386848033
119461059_119461179_1228_CDS_ENSG00000119401_ENST00000373983|human|control|control	TAGTACTTCACCTTGACTGGTCACGTAGAGACTGACTGGAAGATTGAACATTCCTGGAGTGCTGCCTTTGGCCCCCATCTTCTTGAGAAAGAGGCACTGCTGGATATTGGAGGCTGCCTC	ctrl_hu	ENSG00000119401	human	human	control	FALSE	119461059_119461179_1228_CDS_ENSG00000119401_ENST00000373983	2	1	0	TRUE	0.974850722558698
119461075_119461195_1244_3pUTR_ENSG00000119401_ENST00000373983|human|control|control	TACCACGGTCAGCGACTAGTACTTCACCTTGACTGGTCACGTAGAGACTGACTGGAAGATTGAACATTCCTGGAGTGCTGCCTTTGGCCCCCATCTTCTTGAGAAAGAGGCACTGCTGGA	ctrl_hu	ENSG00000119401	human	human	control	FALSE	119461075_119461195_1244_3pUTR_ENSG00000119401_ENST00000373983	2	1	0	TRUE	0.767559735105949
119484126_119485788_879_CDS_ENSMUSG00000027305_ENSMUST00000110801|mouse|control|control	CCCACGAACTCGGAGATACAGAGTATTGAACTGGGACCAATCATAAGACAGCTTCCTCTCAAAAGCACCCCGTGGAATCCTGGAGATCATGGCACAGTATCCACTTTGTCTACTGTCCCC	ctrl_mus	ENSMUSG00000027305	mouse	mouse	control	FALSE	119484126_119485788_879_CDS_ENSMUSG00000027305_ENSMUST00000110801	0	1	0	FALSE	1.4085919190178
119525768_119544910_3349_CDS_ENSMUSG00000030172_ENSMUST00000032279|mouse|control|control	CTCGTTCTGAAGCTGCTCCTGAGTCATCTTCTGCAGCTCATTCTCCCAAGCTGCCTGCTCACCATCTGCATTATAAGAAGCTGGTGGAGTGAGTCCACGGAGGATTAAGGGGTCTCGGTC	ctrl_mus	ENSMUSG00000030172	mouse	mouse	control	FALSE	119525768_119544910_3349_CDS_ENSMUSG00000030172_ENSMUST00000032279	0	0	2	FALSE	1.00499124748846
119570367_119580680_3109_CDS_ENSMUSG00000030172_ENSMUST00000032279|mouse|control|control	GGAGGATCTGAAGTGGTCATCCTCATAGTTGTCAGCCATTAATTTCATTCGATTTTGTGTCTGCTGTTTGAGCTGCTGCACCAGGCGGTCCTTTTCCCGTTTCAGTGCAGCCACTTCTTC	ctrl_mus	ENSMUSG00000030172	mouse	mouse	control	FALSE	119570367_119580680_3109_CDS_ENSMUSG00000030172_ENSMUST00000032279	1	5	1	TRUE	0.424084034886413
119660307_119660427_2552_CDS_ENSG00000150961_ENST00000280551|human|control|control	CTTGGCAAAGAAGTTGATAAGAGCATCTGTCTCACAGCTCTTATAAAGATCAGCTAGCTGAGAGCTGCAGTTTAAGCCAAGATTGTGAATCCGAAGTCTTCTTTGACCACTGATTGTCGT	ctrl_hu	ENSG00000150961	human	human	control	FALSE	119660307_119660427_2552_CDS_ENSG00000150961_ENST00000280551	1	2	2	TRUE	0.676724048912823
119673137_119674254_1728_3pUTR_ENSG00000158290_ENST00000371322|human|control|control	ATATGATCATAATTTTATCCAACATTTTCTCAAGTTCTTCATCTGTAGCTTCTTTGTTGCCTGCACGAAGTTTTGAATCTACATACTTAGCTATAAGTTCAGCTGGTTTATTTGGTCTTT	ctrl_hu	ENSG00000158290	human	human	control	FALSE	119673137_119674254_1728_3pUTR_ENSG00000158290_ENST00000371322	2	7	3	TRUE	0.342730494604806
119691784_119693947_668_CDS_ENSG00000158290_ENST00000371322|human|control|control	GAGTTCTTCTAAATTGTACTTAATTGAAGTACTATTCTGAATAGCTTCCACTGCTTCTTTCAGTTTTTGCCAGGTTTCATCTGTGTAGTTTTCTGGTAATTTAGGCTTATCTTTAAAGTT	ctrl_hu	ENSG00000158290	human	human	control	FALSE	119691784_119693947_668_CDS_ENSG00000158290_ENST00000371322	3	6	4	TRUE	0.363154949495605
11971335_11976889_1083_CDS_ENSG00000103342_ENST00000563468|human|control|control	CTCTTCTTCAATTCCTTTCAGTCTGATTTTGAGGTTTTCACCTGGGGCTACGGTATCAGTCTCTACATCATCGGAAAGTATTCCAAGAACTTCCACGTTGTGCTTGTTTGGCATCATCAC	ctrl_hu	ENSG00000103342	human	human	control	FALSE	11971335_11976889_1083_CDS_ENSG00000103342_ENST00000563468	0	4	0	FALSE	0.614308785662171
119723044_119728423_141_5pUTR_ENSMUSG00000033943_ENSMUST00000110774|mouse|control|control	CTGTTTCTCTTCCATGATTCCAGTGAGAAATTCAGTAGTAAGAAAACTGTAGTCAATTCATAGTTACAAATGCTTTTTCATCCGTGCGGGGCGTGGCCGGCCTCACCCCGAGTCCTTCAC	ctrl_mus	ENSMUSG00000033943	mouse	mouse	control	FALSE	119723044_119728423_141_5pUTR_ENSMUSG00000033943_ENSMUST00000110774	3	2	1	TRUE	0.904468887037875
119742188_119742308_1329_CDS_ENSMUSG00000033943_ENSMUST00000110774|mouse|control|control	CACTGTTATCCCTTCTGGGCATTCACCAAGTTCATAATCATAATCATCTAGAGGCTCTTCTTTAATGACGACATTAAAGTTTCCATTCGGGTTTGATGGTGAGGAAATCTGGGAATCATC	ctrl_mus	ENSMUSG00000033943	mouse	mouse	control	FALSE	119742188_119742308_1329_CDS_ENSMUSG00000033943_ENSMUST00000110774	1	3	3	TRUE	1.15398159652479
119749387_119749507_2886_CDS_ENSMUSG00000033943_ENSMUST00000110774|mouse|control|control	AACAGGGTATGGTAAAATAGACTTATAAGATGATTTAGTTCGGCCACTGAGTGTTGTCTGTTTGTTCTGAGCCTTTGTTTTTCGAGAGGCAGTGGTTACAGACTGAGGCTTCACAGAGTG	ctrl_mus	ENSMUSG00000033943	mouse	mouse	control	FALSE	119749387_119749507_2886_CDS_ENSMUSG00000033943_ENSMUST00000110774	2	4	3	TRUE	0.732704644051964
119759185_119759305_4493_3pUTR_ENSMUSG00000025583_ENSMUST00000147781|mouse|control|control	ATACCTTGTAGCAGGAGAGGCCTTCCCTCTCTTCTACCCTCTCTCTTCCCCCAATTGCTCTTATCCATTTCCCAGGACTGGCAGCACACTCTGAGAGGACAGTGGGGCTGGGCCATGGCC	ctrl_mus	ENSMUSG00000025583	mouse	mouse	control	FALSE	119759185_119759305_4493_3pUTR_ENSMUSG00000025583_ENSMUST00000147781	1	1	1	TRUE	1.04573488793935
119774456_119774576_728_3pUTR_ENSMUSG00000030172_ENSMUST00000032279|mouse|control|control	AAGCTTCATCTTTTCTCAAGGCCCGCTCTTTCTTTAACTCTGGGCTCCAGAAGGTCTTGATACTATTCATTGATGAACTTAATTTGCTCTCCTTTACTTCCACATCTTTCCTCAAAAGAT	ctrl_mus	ENSMUSG00000030172	mouse	mouse	control	FALSE	119774456_119774576_728_3pUTR_ENSMUSG00000030172_ENSMUST00000032279	0	6	3	FALSE	0.381980607146519
119775107_119775227_77_5pUTR_ENSMUSG00000030172_ENSMUST00000032279|mouse|control|control	GAAGAAAAAAACAACAATGTGATTCTGTGAGGTTTCTCTATGGCTATAAAGTCAGCTTACAGCTAACAGAAGTAGCAGGCCAGCAGCTGTCCAATCTTGAAGAAATATCTTATGCCATAT	ctrl_mus	ENSMUSG00000030172	mouse	mouse	control	FALSE	119775107_119775227_77_5pUTR_ENSMUSG00000030172_ENSMUST00000032279	1	1	2	TRUE	1.27972545840981
119781160_119781280_302_CDS_ENSMUSG00000034390_ENSMUST00000166750|mouse|control|control	GTCGGCCAGCGTTAGGTGGTGCGGCTCCCAGCGCCTCAGGAATTTGGAGGTGAGGATCTTGCTGAGAAAGGTCCGAGGGTGCCGGATGACACAGACCTGAATGTCGCCCTCCTGCAGCAG	ctrl_mus	ENSMUSG00000034390	mouse	mouse	control	FALSE	119781160_119781280_302_CDS_ENSMUSG00000034390_ENSMUST00000166750	1	1	1	TRUE	0.665198996699213
119790299_119790419_8973_CDS_ENSMUSG00000033943_ENSMUST00000110774|mouse|control|control	AGTCTTCATGTGTAAGATGGGAGGTGAAGATACACTTTCAGGCTCTGCGGGGAGACCAGAAGTACTCTGCCCTCCATCACTAGATTTCCTATGGGAAACAAGAGAATCCTTTATTTCAGG	ctrl_mus	ENSMUSG00000033943	mouse	mouse	control	FALSE	119790299_119790419_8973_CDS_ENSMUSG00000033943_ENSMUST00000110774	1	4	1	TRUE	0.698967283412773
119844259_119844701_2432_CDS_ENSMUSG00000033902_ENSMUST00000066058|mouse|control|control	GAGATGTTTGCAATCGTTACTAAATTTCATGCCAGTGACAATCTCTGAGTGGCCAAACATGGTGGCCACACACTCGCCTGAGGAGAAGTCAAAAATGGAGAGATTCTTATCGGAACAGCT	ctrl_mus	ENSMUSG00000033902	mouse	mouse	control	FALSE	119844259_119844701_2432_CDS_ENSMUSG00000033902_ENSMUST00000066058	0	2	2	FALSE	1.02673952479845
119848481_119848852_3695_CDS_ENSMUSG00000033902_ENSMUST00000066058|mouse|control|control	GCCTTTCAGCTGCTCACCAGACACCTGTGATACCTGGTCAGGTCTGGACGTCAGGGCCAAGCCTGAGGAGGATAGGGATGGTTCCCTGAGTGGGGAGGTCTGCACTTGCAGAAGGAATCG	ctrl_mus	ENSMUSG00000033902	mouse	mouse	control	FALSE	119848481_119848852_3695_CDS_ENSMUSG00000033902_ENSMUST00000066058	1	1	0	TRUE	0.984603137156612
11988921_11994759_323_CDS_ENSMUSG00000046139_ENSMUST00000061618|mouse|control|control	TCTCTCTCCATTGCCTGTTTGTTCATCAGCTGCCACAGGTAGCTTCTCTTCCAACTCAGCCAGGCGCTCATGTGCTTCCTGCCAATCATCATCAACTGCACCTGACCCAAAGGTATCATC	ctrl_mus	ENSMUSG00000046139	mouse	mouse	control	FALSE	11988921_11994759_323_CDS_ENSMUSG00000046139_ENSMUST00000061618	1	1	0	TRUE	1.03479933752449
119990608_119994092_1138_CDS_ENSMUSG00000061306_ENSMUST00000103018|mouse|control|control	AAAGGTTCCATCTTTTTGCTGCTGCTCAAACAGCAGTGTGTTCAAGGCCTGCCTGCACGGCAGAATCATCATGGGGAAGCCCACAGCCACAGACATCACGAAGCCCACTCGGATCATCTC	ctrl_mus	ENSMUSG00000061306	mouse	mouse	control	FALSE	119990608_119994092_1138_CDS_ENSMUSG00000061306_ENSMUST00000103018	0	1	0	FALSE	0.462910699585069
120000320_120000440_688_CDS_ENSMUSG00000061306_ENSMUST00000103018|mouse|control|control	GAAGAGGAGCGCCATGGCACTGAAGGACTGGATAGAGGCCATCATGTTTCTCTGCAGGCTGAGCGGGAGCACAATGAACAGGGACACTGCGAAGAGCAGGAACACACGGACAGTCCTGGT	ctrl_mus	ENSMUSG00000061306	mouse	mouse	control	FALSE	120000320_120000440_688_CDS_ENSMUSG00000061306_ENSMUST00000103018	1	1	0	TRUE	1.74984936109671
120012519_120012639_81_5pUTR_ENSMUSG00000061306_ENSMUST00000103018|mouse|control|control	ATGGTTCCAGGTTCCCGCCTCCGCCTCCCCAGAGTGAAGCGGGAACCCGGAAGCGCCGCAGGCAACGCTAGCAACACCTCAGCTCCGCTTCGCTGCCTCCGGCACCCAAACTTCCGCCTT	ctrl_mus	ENSMUSG00000061306	mouse	mouse	control	FALSE	120012519_120012639_81_5pUTR_ENSMUSG00000061306_ENSMUST00000103018	1	0	0	TRUE	0.372868653946674
12004425_12006022_1406_3pUTR_ENSMUSG00000046139_ENSMUST00000061618|mouse|control|control	CTGGTAATAGAAATCATCCAGGTAGGGATCAGTGCTCTGCAGCTGCATCATCTGTATTTTAGAGACCCAATCCTTCTCCCGCTGCAACATTAGATTAGCATATGGATCCTTCCGGAGATG	ctrl_mus	ENSMUSG00000046139	mouse	mouse	control	FALSE	12004425_12006022_1406_3pUTR_ENSMUSG00000046139_ENSMUST00000061618	5	1	3	TRUE	1.37018007953791
120046323_120046443_4875_3pUTR_ENSG00000163428_ENST00000295628|human|control|control	ATCTCCTGACCTCGTGATCCACCCGCCTCGGCCTCCCAAAGTGCTGGGATTACAAGCGTGAGCCACCACGCCCGGCCAAGATTTCTTTAACACTCCAGCAATCAGCCTCTTCCTTCTCTT	ctrl_hu	ENSG00000163428	human	human	control	FALSE	120046323_120046443_4875_3pUTR_ENSG00000163428_ENST00000295628	0	2	2	FALSE	0.800619912634862
120115652_120115772_1370_3pUTR_ENSG00000163430_ENST00000295633|human|control|control	TTGCAAAACAAATAAACAAAATAAAACTCATTGCTATATAAGCAAATACTGGTGATTTGGCGACTGTAGCAGACACTTGTGTATACTGAACTCAGCGCTGAAGTGGAGAAGATGCTGGGA	ctrl_hu	ENSG00000163430	human	human	control	FALSE	120115652_120115772_1370_3pUTR_ENSG00000163430_ENST00000295633	1	1	0	TRUE	2.45300885706938
120128408_120129817_729_3pUTR_ENSG00000163430_ENST00000295633|human|control|control	GTTGCTGCCTTTAGAGAACCAGCCATCTGGAATGATCTCAGCTTCCAGCCACTGGATGATGCGACGTCGGAGCTCATCACGGTTGGACTGATAGCAAACAACTGGGCTGGCAGATGGACT	ctrl_hu	ENSG00000163430	human	human	control	FALSE	120128408_120129817_729_3pUTR_ENSG00000163430_ENST00000295633	2	1	1	TRUE	0.76209174851474
120130817_120169532_478_3pUTR_ENSG00000163430_ENST00000295633|human|control|control	GAGGTTTGCATTGCTCAATGCAGAGACAGGTGGGTTCCCCTTTCTCTGTGACTGCACATTCCCGGCCGGCTCCACAAAACACATTGGCACAGATCTTGGATTTGCTCCTTAGCTCTTCCT	ctrl_hu	ENSG00000163430	human	human	control	FALSE	120130817_120169532_478_3pUTR_ENSG00000163430_ENST00000295633	1	3	1	TRUE	0.615315959094003
120165091_120165211_759_CDS_ENSMUSG00000027291_ENSMUST00000028752|mouse|control|control	TTTCTGAGTGCAGATGCCTTCCTCGTTAAGCACCACAGTCAGATCATCCTGACCCACAGCCACTTTTCCATCTGCCAGAGGGGCAACTAAGGGCTCCAGCTGCTTTCCTGTTGGGAAGAG	ctrl_mus	ENSMUSG00000027291	mouse	mouse	control	FALSE	120165091_120165211_759_CDS_ENSMUSG00000027291_ENSMUST00000028752	0	3	1	FALSE	0.916288826477106
120167749_120168985_582_CDS_ENSMUSG00000027291_ENSMUST00000028752|mouse|control|control	AACGCAGATAGAATTTTCACACCATGCCATGGACTTGGGCACATCTGGCACACTAAAGTCTCCCTGCAGTTCGTGGAATTCTCTGTCCTTCCAGAAGTACAGCTGCAGCTTCTTCCTCAC	ctrl_mus	ENSMUSG00000027291	mouse	mouse	control	FALSE	120167749_120168985_582_CDS_ENSMUSG00000027291_ENSMUST00000028752	1	1	0	TRUE	1.09028337411213
120201867_120205416_288_CDS_ENSMUSG00000026374_ENSMUST00000027623|mouse|control|control	CACGAACCGCCAATGCTCATGAAACCTGTAATACTGCTCAGCGGGGAACTTGGTCTTCAGGGACGTGAGATGTGTTTTTACTGTACTGAAATGTTCTCTCGCTTTCAAGCACCTCTTTGG	ctrl_mus	ENSMUSG00000026374	mouse	mouse	control	FALSE	120201867_120205416_288_CDS_ENSMUSG00000026374_ENSMUST00000027623	0	3	1	FALSE	0.940001306691915
120221762_120221882_267_CDS_ENSG00000164096_ENST00000399075|human|control|control	ACCGGAAACTGAGCGGAGTCCGGCCGCCTGCGCAGTGCGCCGCGCCCCGGGTTCCGGAATGCACTCTGAACCTACTCTTCCCAGCGCGCAGGCGCCTGGCTCGGCTTTCCGCTGCCTCCG	ctrl_hu	ENSG00000164096	human	human	control	FALSE	120221762_120221882_267_CDS_ENSG00000164096_ENST00000399075	0	1	0	FALSE	0.281628140220496
120254907_120255027_511_CDS_ENSMUSG00000062822_ENSMUST00000026519|mouse|control|control	TTCAAAGAGAAATTCAGAGCCGCAAGGAGAGAGCTGCAGCGTGGACCCACAAGCGTAGTGCACTTGGACGGAATCATCCTCATAGAGCACCATTCGCACCTCAGCTGCCATTCCCATGCC	ctrl_mus	ENSMUSG00000062822	mouse	mouse	control	FALSE	120254907_120255027_511_CDS_ENSMUSG00000062822_ENSMUST00000026519	2	0	0	TRUE	1.5151302276809
120328023_120328557_91_ncRNA_ENSMUSG00000057594_ENSMUST00000124970|mouse|control|control	CGAGCTCTCGGATGGTGATCTTCCTGTGGGCCACAATGTCTGTAAGGTTGGTGCCCACCGTGGGCCGCGTCGGTGGGGGCTCTCCCAGGTCGCCTTTGCCATCTCCGGAGCTCAGCTGTC	ctrl_mus	ENSMUSG00000057594	mouse	mouse	control	FALSE	120328023_120328557_91_ncRNA_ENSMUSG00000057594_ENSMUST00000124970	0	1	0	FALSE	0.719593767958487
120360295_120360415_1526_CDS_ENSMUSG00000027288_ENSMUST00000055241|mouse|control|control	AGGGGTTGGAAGTGGAAGGAGTGGGGATTTCAGTAATGGAATCTTATTTGACTTCTGATGTGGCTCAGATTGCTCGGTAATGGGGCAAGCTCTTGGCACCTCACAGAAAGCAGTGCCATC	ctrl_mus	ENSMUSG00000027288	mouse	mouse	control	FALSE	120360295_120360415_1526_CDS_ENSMUSG00000027288_ENSMUST00000055241	0	2	1	FALSE	1.0707656563978
120361156_120364552_1330_CDS_ENSMUSG00000064302_ENSMUST00000049404|mouse|control|control	GGACTGTGGCAGTCCTTTCTTACTGAGGTCTGCCCTCACACGTTCACCTACATGTCTATAAATCTCCACCAGACTGTTTATTGCTGCGTCTCGAACCTGGCTGTTGGGATCTCCCAGTAG	ctrl_mus	ENSMUSG00000064302	mouse	mouse	control	FALSE	120361156_120364552_1330_CDS_ENSMUSG00000064302_ENSMUST00000049404	1	2	2	TRUE	0.609371935971472
120442357_120442477_4816_3pUTR_ENSG00000151893_ENST00000369151|human|control|control	TCACTCTAGACCCCAAAGGGAGGGTAATTGCTGCAAATTTGTTAAAGGGACAGAAGAAAAAGTAGCTTGTCTACAAAATAATGCACAATGCATGCATCTGGGTTTGTGTTTCTTCTCACT	ctrl_hu	ENSG00000151893	human	human	control	FALSE	120442357_120442477_4816_3pUTR_ENSG00000151893_ENST00000369151	2	3	1	TRUE	1.69214170187296
120444943_120445063_861_3pUTR_ENSMUSG00000027285_ENSMUST00000124187|mouse|control|control	GTAGGAGCTTTTTCCCACTGAGACATCTTTCTGGCTCCACTATTCCATTAATATTGCTAGCAAGAAAAACTATCAATATCCCTGTCACAACAATCTAGAAACGGACTTCTTTGACTACAT	ctrl_mus	ENSMUSG00000027285	mouse	mouse	control	FALSE	120444943_120445063_861_3pUTR_ENSMUSG00000027285_ENSMUST00000124187	3	3	1	TRUE	1.05195262800546
12044635_12044755_1381_3pUTR_ENSG00000065559_ENST00000353533|human|control|control	GTATTACAAGGATGCACGTTCTAGGTGACAGGAGTATACAGACATGATGGAAACGAACACCAATCTTATTGCACATGGTGTCTGGGCGAGCAATAAAAACACTGTGATACGGGATGAAAA	ctrl_hu	ENSG00000065559	human	human	control	FALSE	12044635_12044755_1381_3pUTR_ENSG00000065559_ENST00000353533	1	0	2	TRUE	1.54636753842785
120456670_120457671_4033_CDS_ENSMUSG00000064302_ENSMUST00000049404|mouse|control|control	ACAGTTGGTGGGTGAGGTCAGGGGGCTGGTCCTGCTGCTGGGGTGGCGGGAAGGTGTCCGGCCAATTGTATTGCTTGGAGATCCCACACCGGTGTTACTGGAGTTCTTGAGGTGGTTATG	ctrl_mus	ENSMUSG00000064302	mouse	mouse	control	FALSE	120456670_120457671_4033_CDS_ENSMUSG00000064302_ENSMUST00000049404	0	0	2	FALSE	1.24444683767157
120496184_120496304_2506_CDS_ENSG00000134250_ENST00000256646|human|control|control	AGTACACCTGTATCCATTCACCAGATTGTCACAAGTTCCTCCATTCTGGCATGGATTCGAAAGGCATTCATTTTTGTCCACTTCACAGTTGATGCCAACCCAGCCTGCATCACAGAGACA	ctrl_hu	ENSG00000134250	human	human	control	FALSE	120496184_120496304_2506_CDS_ENSG00000134250_ENST00000256646	0	1	0	FALSE	0.98146450170832
120510811_120512209_1312_CDS_ENSG00000134250_ENST00000256646|human|control|control	GCAAGGATTGCTGATGCATGCATCATCCAGATGACACAGGAGACCTGCCTTCCCCTCTGGGCACATGCAAGAGAAGGAGGCCACACGGTCGATGCAGGTGGAGCCTGGAGTACAGGAGGC	ctrl_hu	ENSG00000134250	human	human	control	FALSE	120510811_120512209_1312_CDS_ENSG00000134250_ENST00000256646	0	0	0	FALSE	1.56111392257472
120563640_120563760_5777_3pUTR_ENSMUSG00000090100_ENSMUST00000028740|mouse|control|control	TATATAATTTACCATGAAAGACATGCAAGCAGTACTGCAGTAACTGTTATACAATATAATACATAAGGATCAGTCTCCAGTATTACAGCTGTAATAGATAAACAACAAATGCGCCTTACC	ctrl_mus	ENSMUSG00000090100	mouse	mouse	control	FALSE	120563640_120563760_5777_3pUTR_ENSMUSG00000090100_ENSMUST00000028740	1	1	4	TRUE	1.08883628535613
120564217_120564337_5200_3pUTR_ENSMUSG00000090100_ENSMUST00000028740|mouse|control|control	TTTAGATGTCAACAGCAGCTATAAACAAGAATTCAGGCCTGAGTTTCTTCCCCTTGGACTGTGCTGGACTGACGCTTCCTGTGCAGAGGCACGGACTCCTCATGTGCTTCCTACCTGCCC	ctrl_mus	ENSMUSG00000090100	mouse	mouse	control	FALSE	120564217_120564337_5200_3pUTR_ENSMUSG00000090100_ENSMUST00000028740	1	2	1	TRUE	1.00153695777051
120566793_120566913_4174_3pUTR_ENSMUSG00000032890_ENSMUST00000071093|mouse|control|control	CTGCTGAAGAGGTGATGTTCAGAGTCTGGTGAGCTGAGAGGCAAGATGAGAGCGCCTCTGGAGCCGGTTCCTCCCCAAAGGATCAAATGTCCCTGTCAAACCAAGACTTGGCCCATTTCC	ctrl_mus	ENSMUSG00000032890	mouse	mouse	control	FALSE	120566793_120566913_4174_3pUTR_ENSMUSG00000032890_ENSMUST00000071093	0	1	0	FALSE	1.58860886760554
120571260_120571380_2981_CDS_ENSMUSG00000090100_ENSMUST00000028740|mouse|control|control	CTCTGAGACACAATGATAGAGCTCTCCATTTCTAGGGACAACTTTCTCTCTCTTACCCTCTTGGTGCAAAAAAGCAGAGAGGTCTCCCTGCTGCCTTGGCAAGCTTTCACTCTGAATACC	ctrl_mus	ENSMUSG00000090100	mouse	mouse	control	FALSE	120571260_120571380_2981_CDS_ENSMUSG00000090100_ENSMUST00000028740	2	3	1	TRUE	0.897030958974435
120571774_120571894_2467_3pUTR_ENSMUSG00000090100_ENSMUST00000028740|mouse|control|control	GTGTCACCATCTCTCATGTTGGGTAACATGTCATGACCAGTGTGATCTATCTGAAGTCCCAAATCCACTCTGCTTCCTCCGCTAGCTAGTTCACCCTCTGTCACAACCAAGCCGGAGAAG	ctrl_mus	ENSMUSG00000090100	mouse	mouse	control	FALSE	120571774_120571894_2467_3pUTR_ENSMUSG00000090100_ENSMUST00000028740	2	0	0	TRUE	0.661983217469338
120575372_120575492_6592_CDS_ENSG00000089154_ENST00000300648|human|control|control	CCAGCTCTCCTCCAGAACCACAGGGCTGGAGTCATTGAAGAGGCGGATCAGGCCCGAGACCAGGCTCCGCAGGTGGCTGGTGTAGTCAGCCTTTGAGCGGGAACAGTAGATGTTGAGGAT	ctrl_hu	ENSG00000089154	human	human	control	FALSE	120575372_120575492_6592_CDS_ENSG00000089154_ENST00000300648	2	1	0	TRUE	1.50087688459001
120587509_120587830_4399_CDS_ENSG00000089154_ENST00000300648|human|control|control	ACAGTCATCTGCAGCCTCACGCACATACTGGTTTCCATCCCCAAAGCACAGGAGCAGATGGGGCAGCACGTGAACCACATACGGCTCAAAAAGTTTCCCCAGCATGGTGCAGAGCATCTC	ctrl_hu	ENSG00000089154	human	human	control	FALSE	120587509_120587830_4399_CDS_ENSG00000089154_ENST00000300648	0	2	0	FALSE	1.3784935952029
120591706_120593086_3661_CDS_ENSG00000089154_ENST00000300648|human|control|control	GCCACACCTGGCTTCCCACTGATCTGGAGGAGATTCTGAAATAACTCGTCCCAAAGCATCCAGCACTGGGGGCGGCCGGTAGAGCTTTTCCTGGTAAATCTCCATGAGCCTGCCCATAAC	ctrl_hu	ENSG00000089154	human	human	control	FALSE	120591706_120593086_3661_CDS_ENSG00000089154_ENST00000300648	1	1	0	TRUE	1.38319501033381
120611786_120616068_578_CDS_ENSMUSG00000090100_ENSMUST00000028740|mouse|control|control	ACGAAGGGTAGTGCTAATAGTGAATGTGCCCCGGGATTGGCTACGGCGGAGATCTGCCAGATTCCGTCCCTGCAATTGCATGACCACGTAGTTGAAACGATCATTTCTCCCACAGCCAAT	ctrl_mus	ENSMUSG00000090100	mouse	mouse	control	FALSE	120611786_120616068_578_CDS_ENSMUSG00000090100_ENSMUST00000028740	3	1	0	TRUE	1.33828535019354
120672017_120672256_5933_CDS_ENSMUSG00000025153_ENSMUST00000055655|mouse|control|control	GGCCCCCTCCAGTGAGCTCACGTTGCTTGTTGACACGAGCACTTGGATGCCCTGGCGTCTCCACTCCCGAATGTGCTTGGCTTGGTAGCCGGTGCGGATTCCAGATCGGGAAGTCAGCAC	ctrl_mus	ENSMUSG00000025153	mouse	mouse	control	FALSE	120672017_120672256_5933_CDS_ENSMUSG00000025153_ENSMUST00000055655	1	0	0	TRUE	0.706614258069892
120674884_120675087_4202_CDS_ENSMUSG00000025153_ENSMUST00000055655|mouse|control|control	CTGGCTTAGGAGGCTGGGCGCAGGCTGCACCTCAGAGGGTAGGCAGGCCAGGGTCTCCCCAAGGGCATGTCCTTTGAGCACTGTGTGCACTAGCAGGAAACCACCTTCCTTGAGGGCAGC	ctrl_mus	ENSMUSG00000025153	mouse	mouse	control	FALSE	120674884_120675087_4202_CDS_ENSMUSG00000025153_ENSMUST00000055655	3	1	1	TRUE	0.713555561826059
120675030_120675150_4139_CDS_ENSMUSG00000025153_ENSMUST00000055655|mouse|control|control	GGCATGTCCTTTGAGCACTGTGTGCACTAGCAGGAAACCACCTTCCTTGAGGGCAGCTACCATGTTGTCCAGGGCCAAGGCTGGATCCCCCAGGGTGGCTAATGCACAGTTGCACACCAG	ctrl_mus	ENSMUSG00000025153	mouse	mouse	control	FALSE	120675030_120675150_4139_CDS_ENSMUSG00000025153_ENSMUST00000055655	1	1	0	TRUE	0.381509134424256
120676072_120676440_3533_CDS_ENSMUSG00000025153_ENSMUST00000055655|mouse|control|control	CAGACCCTTGCACAGTTGCAGCTCCTTCTGCAGGGCAGTGCTCTCAGACAGGCACTCAGCCTCCATGTGCGGTGTGAAAACGAACTTTTCCAAGGTGGGGACCAGCTGTTCTTGCTGCCG	ctrl_mus	ENSMUSG00000025153	mouse	mouse	control	FALSE	120676072_120676440_3533_CDS_ENSMUSG00000025153_ENSMUST00000055655	0	1	0	FALSE	1.17797846809435
120681885_120682005_713_CDS_ENSMUSG00000025153_ENSMUST00000055655|mouse|control|control	CATGCCCAGCTTCATGAACTGCACAGAGGTGTTCGGCTTCAGGAGCAGGTTGATCCCACCCACAAGGGCCGCGGGGCATTCCCCACTACGGATGGCCTGGTAGGCATTCTGTAGTGCCAG	ctrl_mus	ENSMUSG00000025153	mouse	mouse	control	FALSE	120681885_120682005_713_CDS_ENSMUSG00000025153_ENSMUST00000055655	2	0	0	TRUE	0.929119273937288
120692271_120696741_4937_CDS_ENSMUSG00000027272_ENSMUST00000028728|mouse|control|control	CTCATCATCTGCAGACCGTGGACACCTAAAGTGAGAAGCCTGATTTAGAAGACAGCTGTAGTCCTCAGGAAGCTCTATCAAACTATTTCTTTTTCTAGGGTACCTGACCACAGCACTTTT	ctrl_mus	ENSMUSG00000027272	mouse	mouse	control	FALSE	120692271_120696741_4937_CDS_ENSMUSG00000027272_ENSMUST00000028728	3	4	1	TRUE	0.851058179003034
120740698_120742171_2696_CDS_ENSMUSG00000027272_ENSMUST00000028728|mouse|control|control	CAGGTTGACTACTTTGCTGAAAGCAGGGCAGAACTCCGGAGGAGGTGGCGGCGGCAATGCTTCATCTTTATTTTCTTGTTTTCTCCTTTTCTTCTGCATATGTTCAGCCTTGCTATGCTG	ctrl_mus	ENSMUSG00000027272	mouse	mouse	control	FALSE	120740698_120742171_2696_CDS_ENSMUSG00000027272_ENSMUST00000028728	0	5	1	FALSE	0.539537386209253
120768192_120770490_416_CDS_ENSMUSG00000043207_ENSMUST00000058754|mouse|control|control	GCTGAAGGTACTTTTATCCAGTTGATACAATCGAGATTTCTCAAACGTGTCCGAATCCATGATCTGTTCTAACTCTGCTGGTACGCGAGTCGTCGTTTTGTATATCCTTCTCTGCCGCTG	ctrl_mus	ENSMUSG00000043207	mouse	mouse	control	FALSE	120768192_120770490_416_CDS_ENSMUSG00000043207_ENSMUST00000058754	0	3	1	FALSE	0.656179346269937
120768299_120771588_1247_3pUTR_ENSMUSG00000027272_ENSMUST00000028728|mouse|control|control	CTGTTTATAATACTTCACAAATTCCATAGCAAAGAGTTTTTTGTATTCCATCTCCATAAAAAAACTACTAAAGATCAATTCATGAAGGATCTTACGGGCACCTTTATAAAGTTTTGCATC	ctrl_mus	ENSMUSG00000027272	mouse	mouse	control	FALSE	120768299_120771588_1247_3pUTR_ENSMUSG00000027272_ENSMUST00000028728	1	5	3	TRUE	0.851672089646226
120770645_120770765_141_5pUTR_ENSMUSG00000043207_ENSMUST00000058754|mouse|control|control	CTCAGCGACACGCGTCCCTCGGAGAGTGCCAGCGGTGTCACAACAATACGGGTCCCTTCCGAGGGCTTCTTCAGACGCCCATTCCCTCAGCTTTGCCAGAAGTGTCACAAAGACACGATT	ctrl_mus	ENSMUSG00000043207	mouse	mouse	control	FALSE	120770645_120770765_141_5pUTR_ENSMUSG00000043207_ENSMUST00000058754	0	1	0	FALSE	0.702611135750408
120771656_120772108_1059_3pUTR_ENSMUSG00000027272_ENSMUST00000028728|mouse|control|control	AAAATATCTGTCTAAAGTCACTTGAATAGCTCATAATTTTGTTCATCCAGGAGCCAAGGCGCAGAGCGAATTTCTGGTGAGCCATAACCACGGAGTGCAGCACTTCCACATGGAGGGGGT	ctrl_mus	ENSMUSG00000027272	mouse	mouse	control	FALSE	120771656_120772108_1059_3pUTR_ENSMUSG00000027272_ENSMUST00000028728	1	2	0	TRUE	1.45621247901422
120789170_120789290_320_CDS_ENSMUSG00000027272_ENSMUST00000028728|mouse|control|control	TTTCTCTAAGCAAATATCCGGATCCTCTCCAAATAAGTACCACTCCAAAGGAGTGAGTATTGACATCTGTACACTCTCTTCTTGCTTTTCCAAATCTGGGTCCATCTCAGCAAAATAAAT	ctrl_mus	ENSMUSG00000027272	mouse	mouse	control	FALSE	120789170_120789290_320_CDS_ENSMUSG00000027272_ENSMUST00000028728	0	2	0	FALSE	1.13096022534237
120802235_120803636_2864_CDS_ENSG00000107581_ENST00000369144|human|control|control	TCTTCTATGAGACCTGTCCTCATCTCGCCCTTCTCCACGTCTCCACTCCTTCTCTGGCGGGCCTCTTCTCCACTCAGAATCTGCTTCAGGTCCTTTTCTCCAGGTGCCTTCTGAATCTCT	ctrl_hu	ENSG00000107581	human	human	control	FALSE	120802235_120803636_2864_CDS_ENSG00000107581_ENST00000369144	0	1	0	FALSE	0.449903856308226
120819733_120819853_4936_CDS_ENSMUSG00000049878_ENSMUST00000056635|mouse|control|control	TGAACACCCTTTCTGACCGACATCTTGTTCAGCTGGGCAAGTAGAATCAGTGTTTGGGAGGGGCACACTGCTGTCTCCTGGGGCTCCATTCTCTGTGTGCACCGATTCACAGCTAGTACT	ctrl_mus	ENSMUSG00000049878	mouse	mouse	control	FALSE	120819733_120819853_4936_CDS_ENSMUSG00000049878_ENSMUST00000056635	2	2	0	TRUE	0.892779524263148
120821320_120821440_3349_CDS_ENSMUSG00000049878_ENSMUST00000056635|mouse|control|control	CTCATATTTGCATCCTTGAAGCTCACAGAAGAAAGGCTTTGCCGCCAACTGTGCAAGGTACTGACTTGGCATATTTTCATCCTGATTCTGAAGATTAACGTCTGAAATGGAAGATGGGAC	ctrl_mus	ENSMUSG00000049878	mouse	mouse	control	FALSE	120821320_120821440_3349_CDS_ENSMUSG00000049878_ENSMUST00000056635	0	3	1	FALSE	1.58710816320592
120829109_120830460_866_CDS_ENSG00000107581_ENST00000369144|human|control|control	TGGTTTTTTAGACAAGGAGAATAGCCCGTGAATATCTTCCACAGCTTTGAATGCTTCCTGCCACAATTCCATGCTGATAGCACTGTCCAGCTGAACAAGTCTGGTTTCCAAATGCATGGA	ctrl_hu	ENSG00000107581	human	human	control	FALSE	120829109_120830460_866_CDS_ENSG00000107581_ENST00000369144	3	4	1	TRUE	0.617769227240752
120833781_120834319_905_CDS_ENSMUSG00000025162_ENSMUST00000018274|mouse|control|control	CCCCTGCCAGGGGAGAGAGCCCAGGTTGAAGTACATCAGCACGTACCCCAGAGACTCCAAGTCATCCCTTCGAGATTGTTCAATGCCAAGGTGCGTGTTGATGGAGGCATAGCGTGCTGT	ctrl_mus	ENSMUSG00000025162	mouse	mouse	control	FALSE	120833781_120834319_905_CDS_ENSMUSG00000025162_ENSMUST00000018274	1	0	0	TRUE	0.90608610338349
120834331_120834451_773_CDS_ENSMUSG00000025162_ENSMUST00000018274|mouse|control|control	CTTGTTCTCTCGATAGGGGATATGCTGGTGGGTGCGTGCATCCCGATACTTCTTGGCCAGCCCAAAGTCAATGATGTAGACCAGGTTGCCTTTCTTTCCCAGCCCCATGAGGAAGTTATC	ctrl_mus	ENSMUSG00000025162	mouse	mouse	control	FALSE	120834331_120834451_773_CDS_ENSMUSG00000025162_ENSMUST00000018274	2	2	1	TRUE	0.755771330975594
120916490_120918314_339_3pUTR_ENSG00000154114_ENST00000422003|human|control|control	CAGCAATTTCTTTTTCATCTCCTGCACAGGTTATTCCACAGCTGTTCAACACTAGTACACTTGGGAGGTTGAGGCGATCTTTCATAGGAGAGCCCTGAGGTGTGGCTGGGACATGGACTC	ctrl_hu	ENSG00000154114	human	human	control	FALSE	120916490_120918314_339_3pUTR_ENSG00000154114_ENST00000422003	2	3	1	TRUE	1.34405075047852
120933971_120934290_173_CDS_ENSG00000088986_ENST00000242577|human|control|control	CACCGAGTCCTGTTGCATCTCTTCCGACATGTCCGCATTTTTGATCACGGCCTTTCGGTCGCACATGGTTACCGTGGAGAAGGGGGCTGGCCGACTGCAACGGTCTCCTGGGGGAGGTGC	ctrl_hu	ENSG00000088986	human	human	control	FALSE	120933971_120934290_173_CDS_ENSG00000088986_ENST00000242577	0	2	1	FALSE	1.07876537484546
120934007_120934326_209_CDS_ENSG00000088986_ENST00000242577|human|control|control	TATGTTGTATTTCTCCAGCGCCTGAGTAGCGCACTCCACCGAGTCCTGTTGCATCTCTTCCGACATGTCCGCATTTTTGATCACGGCCTTTCGGTCGCACATGGTTACCGTGGAGAAGGG	ctrl_hu	ENSG00000088986	human	human	control	FALSE	120934007_120934326_209_CDS_ENSG00000088986_ENST00000242577	1	3	1	TRUE	0.710725310047488
120959283_120959403_3001_3pUTR_ENSG00000154114_ENST00000422003|human|control|control	TGAAGAATTTACAAGTCACCTAAAAATTTCATAAAAAAATTAAATTTGTAGGAGGGGTAGAATTATGTAACAAAGGTCAAAAGGTCAAATGCAATCAGATAATAACTGCATTCTTTGAAA	ctrl_hu	ENSG00000154114	human	human	control	FALSE	120959283_120959403_3001_3pUTR_ENSG00000154114_ENST00000422003	2	4	3	TRUE	4.10232042210278
120978192_120978312_3978_3pUTR_ENSG00000164109_ENST00000296509|human|control|control	GTGATCTGTTACAGGACTGGTAAGCTACAACCCTGGGGCCGAAGCAAACAGCCATGTTTTTTTCTTATTGGAACACACTCACGCTCATTCATTTATGTATTGTCTATAGCTGCTTTCAGC	ctrl_hu	ENSG00000164109	human	human	control	FALSE	120978192_120978312_3978_3pUTR_ENSG00000164109_ENST00000296509	1	4	3	TRUE	0.778771531510194
120979212_120979332_2958_3pUTR_ENSG00000164109_ENST00000296509|human|control|control	CATCTTGGCCAGGCTGGTCTCAAACTCCTGATCTCGTGATCCACCTGCCTCGGCCTCCCAAAGTGCTGGGATTACAGGCGCGAGCCACTGCGCCCAGCCCAAAATGTGTATTTCTTAATT	ctrl_hu	ENSG00000164109	human	human	control	FALSE	120979212_120979332_2958_3pUTR_ENSG00000164109_ENST00000296509	0	1	2	FALSE	0.931699086772958
120980267_120980387_1903_3pUTR_ENSG00000164109_ENST00000296509|human|control|control	AAAGTAGGCTGACAATAAGGCTAAGAGTATAGTAAAGTACTAAAATCAACACTTGTTCAACTGGAATTGTTGGACTAATTCCAAAGGACATTTATCTTTTCACAATGATGAAGTAATAGC	ctrl_hu	ENSG00000164109	human	human	control	FALSE	120980267_120980387_1903_3pUTR_ENSG00000164109_ENST00000296509	3	2	1	TRUE	0.778205840581379
12098148_12098268_475_CDS_ENSMUSG00000028218_ENSMUST00000108285|mouse|control|control	TTGAAGTTTGGCAAACTCATCAGCAAAGTCTTTCAGACCCTGCTTTAAATTTGGTGTCTCGGTAGAGGCATACAGGTTGATTTCGTTCACTAGGAGGTCGGCTTTGTCTCGAAGCCTGGC	ctrl_mus	ENSMUSG00000028218	mouse	mouse	control	FALSE	12098148_12098268_475_CDS_ENSMUSG00000028218_ENSMUST00000108285	2	6	1	TRUE	0.754037508300335
121125820_121125940_1475_CDS_ENSMUSG00000027254_ENSMUST00000094639|mouse|control|control	AATCTTCTCAGTAGGGTTGGCTGGGAGCCATACCACCAAGGCAGTGATGGAGGTCAGGTAGGGGACGGAGATCTCTGCCTCCTTCCCATTGGCCAGCACTATGCCTGTCTTGGCTTTACT	ctrl_mus	ENSMUSG00000027254	mouse	mouse	control	FALSE	121125820_121125940_1475_CDS_ENSMUSG00000027254_ENSMUST00000094639	2	1	1	TRUE	0.385101565826406
121128427_121128547_4082_CDS_ENSMUSG00000027254_ENSMUST00000094639|mouse|control|control	GCTTTGATCAGTAAACCCAAGCAGCTCATCTTTCTGAGGCTCAGCGGGCTCCTGAGTCCTCACTTCTCCAGGAAGGCTGCCTGCTCCTGAAGCTGCGCCTGCCTCTCCAGTCTCAAACAC	ctrl_mus	ENSMUSG00000027254	mouse	mouse	control	FALSE	121128427_121128547_4082_CDS_ENSMUSG00000027254_ENSMUST00000094639	0	2	0	FALSE	0.677249603436413
121154423_121154905_660_CDS_ENSMUSG00000053931_ENSMUST00000029773|mouse|control|control	TACACTCTGGCCAGCCTTTAATTTGCCTTCATCAAAACGTCTTGTTTGTTTTTCTGCATACTTAACGCCAATGTCAATGGTTGTATGGAATCCTTTTGTTTTCGCCAGACCTGCTAGAGC	ctrl_mus	ENSMUSG00000053931	mouse	mouse	control	FALSE	121154423_121154905_660_CDS_ENSMUSG00000053931_ENSMUST00000029773	1	6	2	TRUE	0.597599190537445
121206833_121220548_975_CDS_ENSG00000157837_ENST00000353487|human|control|control	CATGGCGACACAGAGGCCCATGGCCAGTGCATCCATGAGAAGCCAATGGCCAGTGAGAACCCAGATGAGGACGAGCATGACAGACAGAGAGAATGACAGCAACTCAGCAGCAGTGAAACG	ctrl_hu	ENSG00000157837	human	human	control	FALSE	121206833_121220548_975_CDS_ENSG00000157837_ENST00000353487	0	0	0	FALSE	1.6546508246901
121248624_121341702_532_3pUTR_ENSG00000157837_ENST00000353487|human|control|control	AGACTATAAGAAGAATGGAAATCAGAAATGTAGACACTTGACTGGAATCCACCAGGGAATAGGCCCACGAGTAGGTCTGCTCCGCCATGGCGCTGCCTCTCGTGGGCTCCGCTGCAGGCT	ctrl_hu	ENSG00000157837	human	human	control	FALSE	121248624_121341702_532_3pUTR_ENSG00000157837_ENST00000353487	3	0	0	TRUE	1.19366080357793
121250362_121252434_672_CDS_ENSMUSG00000027248_ENSMUST00000028683|mouse|control|control	CACTGAGGCATCTTTATCACTAATGAACTTCTTAAATTCTTCCTCAGTCCTGAGAGGAACTGAAGCTGGTCCTGCTTGTTTCTTCAAGTGGCTGACAATTCCATCAGCAGTCCTAGGCCC	ctrl_mus	ENSMUSG00000027248	mouse	mouse	control	FALSE	121250362_121252434_672_CDS_ENSMUSG00000027248_ENSMUST00000028683	1	2	2	TRUE	0.834591970285659
121282780_121282900_235_3pUTR_ENSMUSG00000074884_ENSMUST00000148575|mouse|control|control	TCTAACTCCAACTCCACGTCTCCCTCGGTCGCCATTTCGATCTCACCGCGCCGCCGCATAGGCTGCCGCTTCACAACTTCCGGCAACCCTCACAGCTTCCGCCCAGATAAGGGGCGGGGT	ctrl_mus	ENSMUSG00000074884	mouse	mouse	control	FALSE	121282780_121282900_235_3pUTR_ENSMUSG00000074884_ENSMUST00000148575	1	1	0	TRUE	0.80083370512415
121471587_121472132_1816_CDS_ENSMUSG00000028127_ENSMUST00000029770|mouse|control|control	AACACTGTCCCAGCCGCCTTCTCGCTCAAGGATGTGACCCAGCTGCACATTGTCCAAGTACTCCTTCAGCACCTGGTCAGAGATCCCCCTCTTCTTCTGATCTTCCTTTCCATCTGGATA	ctrl_mus	ENSMUSG00000028127	mouse	mouse	control	FALSE	121471587_121472132_1816_CDS_ENSMUSG00000028127_ENSMUST00000029770	0	1	0	FALSE	0.881471506833703
121491449_121500598_1676_CDS_ENSG00000173226_ENST00000310864|human|control|control	TCTGTGCTGCTGGGCTCGCTCTTCTAGGGCCCTGCCCATAAAGTAGTGTTGCAGTCGTTCTTGAGCTTGGGCATGGAGCTCCCTACTGACCACATCTGACATTGGAGAGCCCAAATGTCT	ctrl_hu	ENSG00000173226	human	human	control	FALSE	121491449_121500598_1676_CDS_ENSG00000173226_ENST00000310864	2	0	0	TRUE	0.460427904470426
121499381_121518024_256_CDS_ENSMUSG00000028127_ENSMUST00000029770|mouse|control|control	TGGCGGTTTTCCACTTTTCTTACCGTGCAGGCCGAGGGCGCGACGCCGCTTATGGAGTAGGCAGAGCAGCAGGAACGCGGCCCCCGCCAGCGAGGTGTTCCGTGCCGTCAAGTACTTGCT	ctrl_mus	ENSMUSG00000028127	mouse	mouse	control	FALSE	121499381_121518024_256_CDS_ENSMUSG00000028127_ENSMUST00000029770	1	2	2	TRUE	0.725772265633902
121508962_121514323_1241_CDS_ENSG00000173226_ENST00000310864|human|control|control	AAGTCTCATGGCTCTCTGTCTTTGAAGTTGCAATTGTAATTTGAGGTCCTCTTCTTCCTTCTGCCTATTTATCTCCAGCAACATCTTTGATCGTTTGGATCTGAAACTCCTCTGCAAAGC	ctrl_hu	ENSG00000173226	human	human	control	FALSE	121508962_121514323_1241_CDS_ENSG00000173226_ENST00000310864	0	5	1	FALSE	0.703889954735386
121518184_121526273_779_CDS_ENSG00000173226_ENST00000310864|human|control|control	ATACAGGGCTTTTCTTCCTATTCTGAGTAAATCACCACTGTTGATCTGTAGTATATTCTGTAGCATCATCATGACTGCAGATCCTATTTGGACATTGTCAGCTTGCAGTAAATGTAAGAA	ctrl_hu	ENSG00000173226	human	human	control	FALSE	121518184_121526273_779_CDS_ENSG00000173226_ENST00000310864	2	2	0	TRUE	0.975683610849796
121658421_121658541_2640_CDS_ENSMUSG00000032525_ENSMUST00000035112|mouse|control|control	ACGAGGACATTCCCATTCAGGCTTGGGTTTTCCTTCTTCTCTGCCTTTCCCCTGCTTATCATTCAATGCTTCCACTTTTCCCTGCTTCTCCTTCTCTGGGGCTGAGTATACTTGAACATG	ctrl_mus	ENSMUSG00000032525	mouse	mouse	control	FALSE	121658421_121658541_2640_CDS_ENSMUSG00000032525_ENSMUST00000035112	0	3	1	FALSE	0.598307827336395
121693014_121693134_369_3pUTR_ENSMUSG00000060227_ENSMUST00000078752|mouse|control|control	TTCTCCAAGCGCCCGCGGGCCACCTCGGTGCGCTGGACCTGGCCCTGCAGCTCGGCCACCTCCTCCTGAAGCAGAACGTGGCGGGAGGAGATGCTCCAGTAGTTGAAGGCAAGGACGACG	ctrl_mus	ENSMUSG00000060227	mouse	mouse	control	FALSE	121693014_121693134_369_3pUTR_ENSMUSG00000060227_ENSMUST00000078752	1	0	0	TRUE	0.776848061453388
121703871_121703991_501_3pUTR_ENSMUSG00000042744_ENSMUST00000119892|mouse|control|control	AGTCCACGCAAGGCATTCAGGCGGTATTCCAGCAGGCGGGCATAGGCATTGCTCTGGTTCCCACAAACAGAGCGCAAACGTTCTGCTAATTCTGTTGGGTTCTTGGTCTCGAATGTTAAA	ctrl_mus	ENSMUSG00000042744	mouse	mouse	control	FALSE	121703871_121703991_501_3pUTR_ENSMUSG00000042744_ENSMUST00000119892	1	0	1	TRUE	1.38833183755798
121704050_121704170_680_5pUTR_ENSMUSG00000042744_ENSMUST00000119892|mouse|control|control	TTCTACTCTGGGACTGAATAAGGGGGAAGACCAACAGGAGGCCCACCCGGGACGTGAAGGGGGCTTGTTCAGGCTGCTGCAACAAGCCCTGGCGCTTGAGCAGGGCCAAGGTCTCTTCGT	ctrl_mus	ENSMUSG00000042744	mouse	mouse	control	FALSE	121704050_121704170_680_5pUTR_ENSMUSG00000042744_ENSMUST00000119892	0	0	0	FALSE	0.727480380266806
121704358_121709814_988_5pUTR_ENSMUSG00000042744_ENSMUST00000119892|mouse|control|control	CCTATATAAAACATCGGCGACAGGCAGGGAGCCCAGCTCAGTCTGTCTCTGCAGCAGGTGAACTGTGTGGACAAAGGTCTTCAGTGACCCCCTGGCACACGCCAAAGCCACCAGGGCAGC	ctrl_mus	ENSMUSG00000042744	mouse	mouse	control	FALSE	121704358_121709814_988_5pUTR_ENSMUSG00000042744_ENSMUST00000119892	0	0	0	FALSE	0.437658598309812
121709820_121709940_1114_5pUTR_ENSMUSG00000042744_ENSMUST00000119892|mouse|control|control	GTTTTCAGAGCTGGAGCCAGTGTTGCTGTCTGGTGCTGGCAGCATGTCCTCATATCCCCAAGATACTATGTGTTTGCCCCCAAGCAAACAGGATGGGGATCCAGGTCCCCCTTCCAAAAG	ctrl_mus	ENSMUSG00000042744	mouse	mouse	control	FALSE	121709820_121709940_1114_5pUTR_ENSMUSG00000042744_ENSMUST00000119892	0	2	0	FALSE	0.650005930475562
121724584_121728810_673_CDS_ENSMUSG00000060227_ENSMUST00000078752|mouse|control|control	TCCACACTGAAAACTCTCGTATTCTAGCCGCTTGACAAGGTAGGTATTATTTTTCCTGTAGTCTTGAAGCTGATCTTCCTGTCGAAGAAACTCCTGACGAAGCTCAGCCAGTTGCTCCTT	ctrl_mus	ENSMUSG00000060227	mouse	mouse	control	FALSE	121724584_121728810_673_CDS_ENSMUSG00000060227_ENSMUST00000078752	3	1	1	TRUE	0.623529225065996
121870484_121870604_1008_3pUTR_ENSMUSG00000042719_ENSMUST00000042163|mouse|control|control	GCGCCTGATGAGCTCCAGCTTAGCTAGGTGTGGGCCTCGGACATGTCGAGAGCTTTGTGATGCCTCTGTTATCCTGTCCTCTATAAACTTCACAGCATCTTCTGCAGAGCAGTGTACTTC	ctrl_mus	ENSMUSG00000042719	mouse	mouse	control	FALSE	121870484_121870604_1008_3pUTR_ENSMUSG00000042719_ENSMUST00000042163	2	1	2	TRUE	0.649421174679104
12196434_12199287_829_3pUTR_ENSMUSG00000039458_ENSMUST00000071993|mouse|control|control	GGGTAAGTGGCAAAGAAAGTTGTCGTTGATGTTTGAAACGTGATCCTTTCTGCTGGCCTCTGTCCAGTTTTGGCTTTTCCACATAGAGAGGGTTTCTAAGTAACGTCTGTGCTTTGGGTT	ctrl_mus	ENSMUSG00000039458	mouse	mouse	control	FALSE	12196434_12199287_829_3pUTR_ENSMUSG00000039458_ENSMUST00000071993	1	6	0	TRUE	0.648329938097022
121983341_121984406_576_CDS_ENSMUSG00000029454_ENSMUST00000153763|mouse|control|control	CGAGGTAGGTATGATGCCAGACTTCTCCTTCTGGTGCCGTCTCTGCGCTTCCAGTACCTGAGGTGCTACATAGTAAGGGGTAAACTGGGGTGTCATCAAATCACCTTGGTCAACTTTAGC	ctrl_mus	ENSMUSG00000029454	mouse	mouse	control	FALSE	121983341_121984406_576_CDS_ENSMUSG00000029454_ENSMUST00000153763	3	1	1	TRUE	0.929822866474705
122048412_122049300_2222_CDS_ENSMUSG00000031835_ENSMUST00000081381|mouse|control|control	GACTCTCTTGCTCCGAGGAGGGGTGGGAATGATCTTCACCTTGATGGGCAGCTTCACGGTGGAAGTGTGCTCCGCACCACTGTGTAACTCTGTCTCTGCTGGGGACGCCACTGTGATCAT	ctrl_mus	ENSMUSG00000031835	mouse	mouse	control	FALSE	122048412_122049300_2222_CDS_ENSMUSG00000031835_ENSMUST00000081381	0	0	0	FALSE	0.870930861062001
122055103_122057333_1646_CDS_ENSMUSG00000031835_ENSMUST00000081381|mouse|control|control	TACTGTGCTTACTAACAAGGTGACGGCCCCAGCGACCACTGGGGAAGCGACACTGGTCCCTGAGAGTGCACGGCAGCCCCCTTTCACACCGGAACCCCGCACTCCAGCACCATAGGTGAC	ctrl_mus	ENSMUSG00000031835	mouse	mouse	control	FALSE	122055103_122057333_1646_CDS_ENSMUSG00000031835_ENSMUST00000081381	1	1	1	TRUE	1.00536313450561
122070067_122071345_590_CDS_ENSMUSG00000031835_ENSMUST00000081381|mouse|control|control	GCTTTTCAGAGCACTTGAAATAAATGAGTTTCTAGCTTTGGCTGTGAAGTATCCGTTGAAAGCCACAATATATTCGTACTCCACCACAGTTGAAGAGAATTCCACCTTCAAAGTCAGGTG	ctrl_mus	ENSMUSG00000031835	mouse	mouse	control	FALSE	122070067_122071345_590_CDS_ENSMUSG00000031835_ENSMUST00000081381	1	3	0	TRUE	0.97327809016181
122075633_122075753_1595_3pUTR_ENSMUSG00000038145_ENSMUST00000120173|mouse|control|control	GCCCTCCTCGAAGATCTGGTTGAGCACTGGGGCACTCTTGCGAGACGTCAGGCGATTGGTGACCGATGGCTTCCGGCGCAGCACCACCTGCGTGGACAGGGACACAGGCTTCTTGTCCTC	ctrl_mus	ENSMUSG00000038145	mouse	mouse	control	FALSE	122075633_122075753_1595_3pUTR_ENSMUSG00000038145_ENSMUST00000120173	0	0	0	FALSE	1.20837337148824
122143246_122143366_4319_3pUTR_ENSG00000114030_ENST00000344337|human|control|control	CAAGTTCCAACATATCTGAGTTATGCTACTTCACTTTTAGCCAATTCCAACTTTGATACTTTAAGAAAAAATCATTTTATTGTTAAAAAAGAAAAAAAAACTTAGATCTTATAGTTCATG	ctrl_hu	ENSG00000114030	human	human	control	FALSE	122143246_122143366_4319_3pUTR_ENSG00000114030_ENST00000344337	3	4	7	TRUE	0.766859501416729
122144004_122144124_3561_3pUTR_ENSG00000114030_ENST00000344337|human|control|control	CACACTCTTGGCTGATAAATGTCCTTTGTCTTTGACTCTTTCTAGTTTGAATGAAGTGGATTTTTTAAAAGTTTAAATCAGGTCACATAAGTTGGCTGCTTAAATAACATCATGATGAGG	ctrl_hu	ENSG00000114030	human	human	control	FALSE	122144004_122144124_3561_3pUTR_ENSG00000114030_ENST00000344337	1	7	3	TRUE	1.15216436008516
122213812_122213932_1365_3pUTR_ENSG00000188735_ENST00000449592|human|control|control	CTCCCTGAGGCTTCAGGCCCCATCCCCAGGAAGACTGGCCCGGCCTCAGCCACCTTCAAGCACAGGAGTGAGGCCTCGGGTTCCAGGGACGATGGGGGACCCAGCATTAAATATGTCATA	ctrl_hu	ENSG00000188735	human	human	control	FALSE	122213812_122213932_1365_3pUTR_ENSG00000188735_ENST00000449592	0	0	1	FALSE	1.07592687939336
122215373_122233679_156_5pUTR_ENSG00000114030_ENST00000344337|human|control|control	ACTTTTCAGGCGAAAGTTCTCTTTTCCTGGGGTGGTCATGATTTCAGGCTCAAGGCAACCGATCCCGGTGCCACCGCTGAAGTTAGCCCCTCGCTCGCCCGCCCGCCGTGCCACTCCCGC	ctrl_hu	ENSG00000114030	human	human	control	FALSE	122215373_122233679_156_5pUTR_ENSG00000114030_ENST00000344337	1	3	1	TRUE	0.57004466778026
122244776_122244896_1956_3pUTR_ENSMUSG00000039735_ENSMUST00000162409|mouse|control|control	GAAAAAGCACACATCCTTTACACACACTTAGGCAGGACAGAAAGCAAAAGGCATCGATTAAGCTTCCACACCAGCATCACTTGAACAGTAAGGCGTCAAAGAGTTTCTGGTGGCAGTATT	ctrl_mus	ENSMUSG00000039735	mouse	mouse	control	FALSE	122244776_122244896_1956_3pUTR_ENSMUSG00000039735_ENSMUST00000162409	1	2	3	TRUE	1.72778083356743
122260803_122260923_138_5pUTR_ENSMUSG00000032540_ENSMUST00000156520|mouse|control|control	CCGCCGCCATCGCTTTCATCACCGCCGCCGCGCAAGCGCAGGGACACACCTCGAAGCCGGCTGACAGGCCGACTGGGCGGCCCCGGGCCGCGGCCGCCCTTAAGACCGCACCGCCCGCGC	ctrl_mus	ENSMUSG00000032540	mouse	mouse	control	FALSE	122260803_122260923_138_5pUTR_ENSMUSG00000032540_ENSMUST00000156520	0	1	1	FALSE	1.1489136519832
122452171_122453414_3711_CDS_ENSMUSG00000034602_ENSMUST00000073792|mouse|control|control	TCGGTCCAGTAGATGAAAGAGTACCTTCCAAATAACGGTGTGCCAGGTGGAGTGCTGCAGCAGGGTCCCGTGCGCTCCGATCGTGGAGAACAGGGTCTGCCCTGCGCTCTTCCTCACGGC	ctrl_mus	ENSMUSG00000034602	mouse	mouse	control	FALSE	122452171_122453414_3711_CDS_ENSMUSG00000034602_ENSMUST00000073792	1	0	0	TRUE	0.593914015621975
122453384_122453504_3621_CDS_ENSMUSG00000034602_ENSMUST00000073792|mouse|control|control	CAGGGTCTGCCCTGCGCTCTTCCTCACGGCAGGGCGGGGGTCCACACAAAGCTCCCCCAGCTTGGCATAGAGGCAGAGCCACAAGCAGTCGAACGGTGGCGCGGGGTGGAACGGCCGGTT	ctrl_mus	ENSMUSG00000034602	mouse	mouse	control	FALSE	122453384_122453504_3621_CDS_ENSMUSG00000034602_ENSMUST00000073792	1	0	0	TRUE	0.599400141290688
122453508_122455146_3497_3pUTR_ENSMUSG00000034602_ENSMUST00000073792|mouse|control|control	GACACTCCTTTCTCCTCGGCCTGCTTCTGCTGAGCTGCCTCTTCTTTATTTAATTCTTTTTCAATCGTTTCCCCTCTTTGGAAAAAATAATCTGATATATTCCACAATAAGCCTATTGAC	ctrl_mus	ENSMUSG00000034602	mouse	mouse	control	FALSE	122453508_122455146_3497_3pUTR_ENSMUSG00000034602_ENSMUST00000073792	0	6	2	FALSE	1.43860886183468
122463516_122464057_2619_3pUTR_ENSMUSG00000034602_ENSMUST00000073792|mouse|control|control	CTTTAGTCCCAGAATCCACACAAGATGCTGAAGAGTTGCCAGAACAAGTTGCCATGATGTTCCAAGAACAGCGCCGTGACAGTGGGCCAAGTTCAGCAGAGTCCTCATGCACTGAATATT	ctrl_mus	ENSMUSG00000034602	mouse	mouse	control	FALSE	122463516_122464057_2619_3pUTR_ENSMUSG00000034602_ENSMUST00000073792	1	1	1	TRUE	1.0197749777668
122489335_122512930_691_3pUTR_ENSMUSG00000034602_ENSMUST00000073792|mouse|control|control	GCTGCACGACCTCTGAGCTGTTCTCTTTCAATGCTGCCAAAATTTCCGTGTTTCTTGCAGCTATTGTTTTAACTTTTATTATTCCCGATTCAGCAGCCTCCTTGACAGGTGGGAACTTCT	ctrl_mus	ENSMUSG00000034602	mouse	mouse	control	FALSE	122489335_122512930_691_3pUTR_ENSMUSG00000034602_ENSMUST00000073792	0	5	3	FALSE	0.619522095306815
122513083_122513203_418_5pUTR_ENSMUSG00000034602_ENSMUST00000073792|mouse|control|control	CGGCCCGCAGCCAGCCGGCGGCTCCTCAGTCTTCCTTAGCCGGGGCCCAGGGCTCGGCGGGCGGGCGGGCGGGCGGGCGCACGGCCGGAGCCGGGCTGCGTCTCCCGAGGCGTGCCCGAG	ctrl_mus	ENSMUSG00000034602	mouse	mouse	control	FALSE	122513083_122513203_418_5pUTR_ENSMUSG00000034602_ENSMUST00000073792	1	0	1	TRUE	0
12254499_12254619_310_CDS_ENSG00000106460_ENST00000396668|human|control|control	GCAGGTGACACTATCTCTTCCTGTAAATTCCACATATGGAAACTGAGAGACATCTCCATTTCTTCCATCTTCATTATGGACTTCACTATTAACCAGTCCATTCCTCATGTTTTCAGATGT	ctrl_hu	ENSG00000106460	human	human	control	FALSE	12254499_12254619_310_CDS_ENSG00000106460_ENST00000396668	0	2	2	FALSE	0.606718888221917
122550611_122550731_2855_CDS_ENSMUSG00000020124_ENSMUST00000020334|mouse|control|control	GCTGTCTTCGTCACTTTCCAGGGGGATACCTGTGGCAGCTGAAGCACCTTTAGTTTCTCGGTCAAGAGGGAAGAAGCCAGTCCCACTGAAAGTGTCCTGTCTCTGGTAGAAGAGCACGTA	ctrl_mus	ENSMUSG00000020124	mouse	mouse	control	FALSE	122550611_122550731_2855_CDS_ENSMUSG00000020124_ENSMUST00000020334	2	3	1	TRUE	1.0062051208709
122561622_122562076_2327_CDS_ENSMUSG00000020124_ENSMUST00000020334|mouse|control|control	TTTTAACTTCACAAAGGGCCTTTTTGGAGGTTTGTATTCCACACTTTCATGTTTTTCAAAATCCTCTGCAGCATTCTCATCAAAGTATCTCTTCTTCAAGTCAGGGTCCCAGTCCAAAGC	ctrl_mus	ENSMUSG00000020124	mouse	mouse	control	FALSE	122561622_122562076_2327_CDS_ENSMUSG00000020124_ENSMUST00000020334	0	5	1	FALSE	0.93897720928149
122662726_122664163_3219_CDS_ENSG00000120008_ENST00000263461|human|control|control	GTCTGTTTGACCCAAGAGCAGTAGCTGGTCTGTACATTTCCTTGTATGATCATAAGTTGACCGTTTCACTTCCTGCAGATTAACCCTTTCTAGCTGAAATTTCTGAAAGTAGGCATTTTC	ctrl_hu	ENSG00000120008	human	human	control	FALSE	122662726_122664163_3219_CDS_ENSG00000120008_ENST00000263461	3	6	1	TRUE	0.780458905821165
12266551_12270795_3497_CDS_ENSMUSG00000064127_ENSMUST00000096495|mouse|control|control	AGCCCCACTGGGGGAGCTGGCAGCATGCAGATTTCCTGGAGACTGTGTGTGCATCATAGAGGGGGACTGATTAACTGTGCTGTGATAGGATGTAGGGGGTGAAGTAAGAGGGTAAGCGCC	ctrl_mus	ENSMUSG00000064127	mouse	mouse	control	FALSE	12266551_12270795_3497_CDS_ENSMUSG00000064127_ENSMUST00000096495	3	1	1	TRUE	2.53816209565676
122743579_122743699_679_CDS_ENSG00000145386_ENST00000274026|human|control|control	ATCAAGAGGGACCAATGGTTTTCTGGGTCCAGGTAAACTAATGGCTGAATTAAAAGCCAGGGCATCTTCACGCTCTATTTTTTGAGATTCAGCTGGCTTCTTCTGAGCTTCTTTTTCTGC	ctrl_hu	ENSG00000145386	human	human	control	FALSE	122743579_122743699_679_CDS_ENSG00000145386_ENST00000274026	0	4	1	FALSE	0.667428476366613
12280944_12281064_4437_CDS_ENSMUSG00000032625_ENSMUST00000046121|mouse|control|control	GGGCTGGGTGCAGGTTTCCTCCAAAACTATTTGTTTATTACCATCTATGATGAGCTCTGTGTTAGCACAGAACTCTTCGTCCACCACTTTGCTGAAATCCTCAGCTGAGCCATCACTCAC	ctrl_mus	ENSMUSG00000032625	mouse	mouse	control	FALSE	12280944_12281064_4437_CDS_ENSMUSG00000032625_ENSMUST00000046121	1	4	3	TRUE	0.732205721519224
122831585_122840759_262_3pUTR_ENSG00000125676_ENST00000245838|human|control|control	CAATTTGTCTCAATGTCTAATATGCAGAATACATCAGCAAGAATGGAGGGCATATCCTCACGAAATTCACTAATGTCACTAAGAACATTAGATGCCTGTTCATGCTTTAGATTTCCTTTA	ctrl_hu	ENSG00000125676	human	human	control	FALSE	122831585_122840759_262_3pUTR_ENSG00000125676_ENST00000245838	2	4	3	TRUE	0.825754517612728
122839148_122839268_1072_CDS_ENSMUSG00000057895_ENSMUST00000051667|mouse|control|control	TTTCTGATGGACAGTCAGATTTGAACTCTGAGTGAAAGCCTTCCCACATTTTCCACAGACATAGGGTTTCTGTCCAGTGTGGATCCTCTGATGCACAACGAGGTTTGCACTTTGAATGAA	ctrl_mus	ENSMUSG00000057895	mouse	mouse	control	FALSE	122839148_122839268_1072_CDS_ENSMUSG00000057895_ENSMUST00000051667	1	6	0	TRUE	0.676365451598841
122910100_122910664_2640_CDS_ENSMUSG00000029467_ENSMUST00000031423|mouse|control|control	CAGGACCATCTCAGAAGCAGTCTTAGCCACTGCAGTCCCTGAGCCCATGGCAATCCCGATTTCAGATTTCTTCAGAGCAGGAGCATCATTCACACCATCACCAGTCATAGCTGTGATCTC	ctrl_mus	ENSMUSG00000029467	mouse	mouse	control	FALSE	122910100_122910664_2640_CDS_ENSMUSG00000029467_ENSMUST00000031423	2	2	1	TRUE	2.1089579976121
122916881_122917777_1671_CDS_ENSMUSG00000029467_ENSMUST00000031423|mouse|control|control	GGCTAACTCTACAAGCCCGTCATACTGATGGCACTTCACTGGCTTATCATCCTTTTGCACTTCTCCAATTGGTGCATATGTGGATCCAGTTATGCTGAACTCATTAAGGGAACAAGTGTC	ctrl_mus	ENSMUSG00000029467	mouse	mouse	control	FALSE	122916881_122917777_1671_CDS_ENSMUSG00000029467_ENSMUST00000031423	0	1	3	FALSE	0.381873651583742
123022165_123022285_73_3pUTR_ENSMUSG00000025786_ENSMUST00000026892|mouse|control|control	CCCAGCCGCCAGCGTCCGCGATGGCACGGGCACCCGGCGCCACGGCTTGCCGGACTCGGCCTCACACGGGGCGGTGCGAAGGAGAAGCCCATGGAGCTCCAGGCGGTGGCGGCAGCCGCG	ctrl_mus	ENSMUSG00000025786	mouse	mouse	control	FALSE	123022165_123022285_73_3pUTR_ENSMUSG00000025786_ENSMUST00000026892	0	0	0	FALSE	0.655693979761383
123077761_123079139_649_CDS_ENSMUSG00000028114_ENSMUST00000029759|mouse|control|control	CAATTCTCTGATGTCAAAGGCTTCTATGTCTGCTTGTAAGTACATGGGAGGAGTGTTTGACTTAGCTATTAACTCATCCTTTAGTCTGATGAGTTCCCTAAGTTTAGGGTATTCTTCAAA	ctrl_mus	ENSMUSG00000028114	mouse	mouse	control	FALSE	123077761_123079139_649_CDS_ENSMUSG00000028114_ENSMUST00000029759	3	3	4	TRUE	0.626027556485012
123086542_123086662_582_3pUTR_ENSMUSG00000031822_ENSMUST00000034279|mouse|control|control	GGGAGTGCTGGGGACACTGTGACCCCCGGGGGGGACGATGATGGGGCCCATGGGCACTCGTTTGGGCGTGCTAGCTGGAGAGCTATGGTTGGTGGCTGGAGAGGACACTGGAGATGACTC	ctrl_mus	ENSMUSG00000031822	mouse	mouse	control	FALSE	123086542_123086662_582_3pUTR_ENSMUSG00000031822_ENSMUST00000034279	1	1	0	TRUE	1.29154685796155
123088758_123088878_90_5pUTR_ENSMUSG00000028114_ENSMUST00000029759|mouse|control|control	CTGCTCACCACCCCGACAGACTCCGCGCCCGCCAAAATGCAAATCCACCTGCCAAACCAGGAAACACCGGGTCCCGCCCCGCAGAGATTCTGACCCGGAGACTTTCACGTCCCTCAGGAG	ctrl_mus	ENSMUSG00000028114	mouse	mouse	control	FALSE	123088758_123088878_90_5pUTR_ENSMUSG00000028114_ENSMUST00000029759	0	1	0	FALSE	1.20678684981343
123113321_123137217_1693_CDS_ENSMUSG00000041650_ENSMUST00000038374|mouse|control|control	CGGCCCATTGTTAGATGCCACGACAGTATGATCTTCATCATGTAACTTTACCGAGAGCTCCCACTTAGCCACATCAGGCCTAATAACTGGTACTCTTGAATGTTCTTGGAAGCGCTGAGC	ctrl_mus	ENSMUSG00000041650	mouse	mouse	control	FALSE	123113321_123137217_1693_CDS_ENSMUSG00000041650_ENSMUST00000038374	2	1	3	TRUE	0.674896106350952
123137163_123189634_1759_CDS_ENSMUSG00000041650_ENSMUST00000038374|mouse|control|control	GGGTGACGCCAGGTTCCACGTACTGGTCACATTTAGTTTCGAGCCATCAACTTCCACGGTAAATGCCGGCCCATTGTTAGATGCCACGACAGTATGATCTTCATCATGTAACTTTACCGA	ctrl_mus	ENSMUSG00000041650	mouse	mouse	control	FALSE	123137163_123189634_1759_CDS_ENSMUSG00000041650_ENSMUST00000038374	2	3	3	TRUE	1.08710919863598
123193944_123195740_1386_CDS_ENSMUSG00000029471_ENSMUST00000111668|mouse|control|control	CAAGTCTTCGGCTATATCGGGCTGGTCGGGAAACTCCAGGGCCTGACTCTTGATCTTACTGTGCAAACACATGATTCGTTCATCCATGAAAGGGCACTGGCCAAAGACAAAGCAGTACAG	ctrl_mus	ENSMUSG00000029471	mouse	mouse	control	FALSE	123193944_123195740_1386_CDS_ENSMUSG00000029471_ENSMUST00000111668	0	0	1	FALSE	0.895048292033484
123199738_123201729_3909_CDS_ENSG00000136861_ENST00000349780|human|control|control	GCCATCCTTAATCTGCTGCCGTTGAAGGGAGAGCTCCCTGGCTTGGGACTGAACTAATGAATCGTATCTGGGAGGTGAGAGATCTCTGAACTTATTCTGCAGATTATGGATCTCACTGAA	ctrl_hu	ENSG00000136861	human	human	control	FALSE	123199738_123201729_3909_CDS_ENSG00000136861_ENST00000349780	0	0	3	FALSE	1.233302468153
12325077_12325638_1010_3pUTR_ENSMUSG00000064127_ENSMUST00000096495|mouse|control|control	AACTCGAAACTTCACACGGCCATTTGCCACTGTAAGATTTGCTAGCTGTGGAGGAAGATCTGTCGTTACAAGCCTATGTCTAAGAATCTGATTAAGCTGATGAAGTGTGGCTTGTTTCTC	ctrl_mus	ENSMUSG00000064127	mouse	mouse	control	FALSE	12325077_12325638_1010_3pUTR_ENSMUSG00000064127_ENSMUST00000096495	1	3	2	TRUE	0.821481951311384
12329608_12331292_3055_3pUTR_ENSMUSG00000032625_ENSMUST00000046121|mouse|control|control	GAGGGTACAAATGAGAGTTTTTACATTTTTCCTTCTTTTTACTTTTCCCAACAATAGCACGCTTTCTGGTCCTAACTGCACCGCAGTCTCCGTTGCATGAAGAAAACTTGGACCAGCTGG	ctrl_mus	ENSMUSG00000032625	mouse	mouse	control	FALSE	12329608_12331292_3055_3pUTR_ENSMUSG00000032625_ENSMUST00000046121	1	5	2	TRUE	0.400458107715869
123313163_123334286_332_3pUTR_ENSG00000136861_ENST00000349780|human|control|control	TTCAATTCAGTGATTTGATTTTCAAAGTCCTTCATGTTCCGTGCTCTGGTGGGAGACACTGTTTCTTCTGACACATTTGGGAGCAGACCATTTCCCAACCCAGCATTGGGGTTGATGCCA	ctrl_hu	ENSG00000136861	human	human	control	FALSE	123313163_123334286_332_3pUTR_ENSG00000136861_ENST00000349780	0	5	0	FALSE	0.703747555318935
123327785_123327905_1134_CDS_ENSMUSG00000035202_ENSMUST00000038863|mouse|control|control	AGGGACTAGTGCCTTCTGCAAGGCTTTCTTCACAGAGCTGCAGCCATGTAGAAGCCCGTGGCTAGGAGAGATGGCCACGTGGGAGATGCCATAGATGGCCTCAGGGGTGGCTGTGTATGC	ctrl_mus	ENSMUSG00000035202	mouse	mouse	control	FALSE	123327785_123327905_1134_CDS_ENSMUSG00000035202_ENSMUST00000038863	4	1	0	TRUE	0.876519063434625
123332779_123332899_1241_3pUTR_ENSG00000106299_ENST00000223023|human|control|control	GGAGGTGCAGCTGTGGGAGCTCTTGAAGGTGGTGGGGGAGGAGCGCCTCTTCCCCTAGCAGGAGGAGGAGGAGGACCTGAGTTGTGTGGAGGGGGAGGAGGAGGAGGTGGCCCTCCCCTT	ctrl_hu	ENSG00000106299	human	human	control	FALSE	123332779_123332899_1241_3pUTR_ENSG00000106299_ENST00000223023	1	0	0	TRUE	1.50236318861764
123332865_123334832_1155_CDS_ENSG00000106299_ENST00000223023|human|control|control	TGGAGGGGGAGGAGGAGGAGGTGGCCCTCCCCTTGATGGTGGTGGAGGTGGTGGTGCTTGCCTCCGCAGTTCATTTTTAACAGCTTCAACACCTCCTGTTTTTTCAATAAAGTCATATAT	ctrl_hu	ENSG00000106299	human	human	control	FALSE	123332865_123334832_1155_CDS_ENSG00000106299_ENST00000223023	0	3	1	FALSE	1.02315425636519
12333574_12338705_554_CDS_ENSMUSG00000064127_ENSMUST00000096495|mouse|control|control	TGGCAATAAGTCCGTCAACACCATAAGCTCCGAGTAGGCCCGGTGGAGCAGAAATTCGATGAGCGTGCTAAGCCGGTATCCAGGGCTAGCTGCCGCCGCAGCTGCCGCCGCCACAGCGGC	ctrl_mus	ENSMUSG00000064127	mouse	mouse	control	FALSE	12333574_12338705_554_CDS_ENSMUSG00000064127_ENSMUST00000096495	2	0	0	TRUE	1.48023569826326
123345274_123345525_2894_CDS_ENSG00000130787_ENST00000253083|human|control|control	ATTGACTGTGCGAGAACATTCCTGCAGGCGGCTCAGGTGGGGGCTGTGCTTGTTGGCCTTCACCTTGGAGGCCGCCACCAGCTGGGCCGTGCTGGCTGCGATCTCGTGGGAGCAGACGAT	ctrl_hu	ENSG00000130787	human	human	control	FALSE	123345274_123345525_2894_CDS_ENSG00000130787_ENST00000253083	0	0	0	FALSE	0.434224387564137
123525202_123525322_3127_3pUTR_ENSG00000119402_ENST00000608872|human|control|control	CTACTGCTTGCTCCCTCTACTCTCTCCCTGATTGTGACCACTAACATTTCCACTGCTGAATCACAAAATTACCTAACTTTAGAGAGGGAGGAGGACACAATCTGGCAACCCAGGGACATG	ctrl_hu	ENSG00000119402	human	human	control	FALSE	123525202_123525322_3127_3pUTR_ENSG00000119402_ENST00000608872	1	2	2	TRUE	0.980386856867632
123607306_123607426_2708_ncRNA_ENSMUSG00000025245_ENSMUST00000165754|mouse|control|control	GGTTTGAGTTTAAAAACAAAGCACAACAGTGGAAAAAAGGAGAATCAGTGCCACACGAGACAGGTACGAGACAGGGGCACAGTGATTACGCAGTACATGCTGTAGAAGACAGGCATCACA	ctrl_mus	ENSMUSG00000025245	mouse	mouse	control	FALSE	123607306_123607426_2708_ncRNA_ENSMUSG00000025245_ENSMUST00000165754	1	2	2	TRUE	2.03799321743455
123611402_123617215_529_ncRNA_ENSMUSG00000025245_ENSMUST00000165754|mouse|control|control	TGGGCCTTTAGCAAATCCTGTTGGTTTTCTTGATCGAGCTGTAAATCTTGAAGTACTCTTTCCAATTTTGACTTCTCATCCAGAGCATTTACAGCCTGTATTTCAATGGTCTTCAGCCTT	ctrl_mus	ENSMUSG00000025245	mouse	mouse	control	FALSE	123611402_123617215_529_ncRNA_ENSMUSG00000025245_ENSMUST00000165754	1	6	2	TRUE	0.435255842736602
123645691_123645811_3519_CDS_ENSG00000051825_ENST00000606320|human|control|control	TTCTTTTGTAAGTTCATCAAAAAATCGTTCTGTTTCAGCTAGGGTCCGAATTTTTGCTGTATATTCAAAATCATTCCCCTGTGGAGTGACTGAAACCGGCTTACACTGTTCGTAGCTAAC	ctrl_hu	ENSG00000051825	human	human	control	FALSE	123645691_123645811_3519_CDS_ENSG00000051825_ENST00000606320	2	3	1	TRUE	0.713535458055978
123687827_123694627_1436_3pUTR_ENSG00000051825_ENST00000606320|human|control|control	GTGAGATTCCTCTCAGGTAACTGCTTGTTTTCCCTTTGTTTTTTATAATAAATATCCTTCAGTGACGGTAGCTTCATCTCATTACTAGTATTAGACTGGTTTGGTGACACATCTGTGGAA	ctrl_hu	ENSG00000051825	human	human	control	FALSE	123687827_123694627_1436_3pUTR_ENSG00000051825_ENST00000606320	3	5	3	TRUE	0.986843076607697
123687886_123694686_1377_CDS_ENSG00000051825_ENST00000606320|human|control|control	CAGTGACGGTAGCTTCATCTCATTACTAGTATTAGACTGGTTTGGTGACACATCTGTGGAAGACAATGATATGAACGTCTTCTCTAAAGTTTCAGGCAAAGAGTGGTGCATATCCTTTTC	ctrl_hu	ENSG00000051825	human	human	control	FALSE	123687886_123694686_1377_CDS_ENSG00000051825_ENST00000606320	3	3	2	TRUE	1.1440174739649
123694707_123702949_1236_CDS_ENSG00000051825_ENST00000606320|human|control|control	TCCTGTTCCTGAATCAGACATCCAAGCATTTGGAGTTTCATCTGGTTTACTGAGGTAAAAAGCACGAGGATGTGTAGCAGCAGCAAAATCAGATTTCTCAATTGGTGTCTTCTTACTTTG	ctrl_hu	ENSG00000051825	human	human	control	FALSE	123694707_123702949_1236_CDS_ENSG00000051825_ENST00000606320	1	5	2	TRUE	1.14291600625047
123718901_123719873_1099_CDS_ENSG00000107672_ENST00000369023|human|control|control	AATCTCAAAGGTCTTCACAATCTCCTCCCAGTCACGGTAACTCAAAGCTATAATTCCTTGATTTCTAACTTGTGTGTTATGTTCAAATCCCTCATTTTCTTCATTAATACTAACAGGCTC	ctrl_hu	ENSG00000107672	human	human	control	FALSE	123718901_123719873_1099_CDS_ENSG00000107672_ENST00000369023	0	2	2	FALSE	1.01754739712489
123779010_123779130_5566_3pUTR_ENSG00000139697_ENST00000420886|human|control|control	TGAGTCCCCGTCACAGACTACTTCTGAAGGTCACCAGTGAGGGCCTAAACAAGAGTCCACTTCTTGTTAGTATAATAACTTTTTATTTGACATCTACAAGATTTTGGCATCTTGCAGCTT	ctrl_hu	ENSG00000139697	human	human	control	FALSE	123779010_123779130_5566_3pUTR_ENSG00000139697_ENST00000420886	1	3	2	TRUE	0.805003077356661
123812538_123813364_1272_CDS_ENSG00000139697_ENST00000420886|human|control|control	TAAGTTTTTGGCTTTATGACACTCATCAAACACTATCACTCCATCGAAGTCATCACCGCACCAATGCAGAAGTTGTTTTAACCTAGTTTTATACTTGCCGCCAGACTGGCTTTCACCAAT	ctrl_hu	ENSG00000139697	human	human	control	FALSE	123812538_123813364_1272_CDS_ENSG00000139697_ENST00000420886	1	5	3	TRUE	0.797677782602331
123813400_123815043_1116_CDS_ENSG00000139697_ENST00000420886|human|control|control	CACACTCCCATTATGTTTGGAAGAAATTTTTCCGTATTTAAACTTATTTAACGAATGAACCAAAATGTTTTTTGCTCCAATATCCCTTAAATCTCTTTCAGCATCATACTTTAAGTCATT	ctrl_hu	ENSG00000139697	human	human	control	FALSE	123813400_123815043_1116_CDS_ENSG00000139697_ENST00000420886	0	8	6	FALSE	0.685267728904264
123892754_123893134_904_3pUTR_ENSMUSG00000038342_ENSMUST00000068237|mouse|control|control	CATGAGCATGTCTGTGTCCAGCAGTGAGTCCTCCTCCATGGGGACTGGGGTTTTCCAGCCATCCCCATGTTTATGCCAATACAGCATGTCATCGTCCTGGGCCAGGCTAGAAAGGTCCTC	ctrl_mus	ENSMUSG00000038342	mouse	mouse	control	FALSE	123892754_123893134_904_3pUTR_ENSMUSG00000038342_ENSMUST00000068237	1	2	1	TRUE	1.0460404554909
123898113_123898233_537_CDS_ENSG00000119397_ENST00000373850|human|control|control	CTCTTCCTTGAGCTGGTTGGCTTCAGCATCCCTTAGGTTTAGCCGAGCCTCTAGCTCAGCTTCATAGGCACTGAGATCTCCCTGGGTCTGCTGCAAAGATGCATTCACCTCATGCTGCTC	ctrl_hu	ENSG00000119397	human	human	control	FALSE	123898113_123898233_537_CDS_ENSG00000119397_ENST00000373850	4	1	2	TRUE	0.512166316392873
123900948_123903029_810_CDS_ENSG00000119397_ENST00000373850|human|control|control	TAGCTCATCCACACGAGCTGCCACTTCTTCTGGACGAACCAAACCATCAACCACATGGTTAAGGTGATTCTGGAAATCTTTAAGTTGCTGTTTTAACAGATTATTGTCATCCTGCAAGTG	ctrl_hu	ENSG00000119397	human	human	control	FALSE	123900948_123903029_810_CDS_ENSG00000119397_ENST00000373850	1	2	4	TRUE	0.671091069797996
123907180_123907584_1593_CDS_ENSG00000119397_ENST00000373850|human|control|control	AATTTCTAGGACCTGTGAGTTTGCTCCAGTACCTACACCTGTTTTCTCCATCTCAAGTCGAAACTGCTCCCCCTTCTGCCTGAGGAGATTCTGCAGGAGTTCGATCTCAGCTTCTGCTCG	ctrl_hu	ENSG00000119397	human	human	control	FALSE	123907180_123907584_1593_CDS_ENSG00000119397_ENST00000373850	1	3	0	TRUE	0.874140938988578
123908528_123911063_1935_CDS_ENSG00000119397_ENST00000373850|human|control|control	ACTGCCTTCCTTCCCATCCTGCTGCCCAGGGCGTGGTTTTCTAACAGGAGTTGAGGCTGAGTACTTAAGGCCAACACCAGAGTCCTTGGTGGCCTGGGAACTATGGCTGGAAACTTTTGA	ctrl_hu	ENSG00000119397	human	human	control	FALSE	123908528_123911063_1935_CDS_ENSG00000119397_ENST00000373850	0	2	1	FALSE	1.45198522115788
123982623_123982743_2596_CDS_ENSG00000168916_ENST00000504926|human|control|control	GGCCGATGGCATATTTTTCTGTTTAGTTTCCTCCTTGCCCAGCTCTTTCAAGGGGAGCTCACTTTTCCTTTCACAGTCTCCTCTCCCAGTCTGGGCCATTTTCTGCTCTGCCAGCCTCTG	ctrl_hu	ENSG00000168916	human	human	control	FALSE	123982623_123982743_2596_CDS_ENSG00000168916_ENST00000504926	1	7	1	TRUE	0.549078201062447
123982989_123983109_2230_CDS_ENSG00000168916_ENST00000504926|human|control|control	CTTCATTCCCTGCGTGCTCCCACTATTTCCAGCTGCAGGGGCACCGACCTGCCCAGGGTGCATGTAACTTGGAGAATAATAAGGATCATAGCTGTGGTAATAGGGAGAATGGGACTCTTT	ctrl_hu	ENSG00000168916	human	human	control	FALSE	123982989_123983109_2230_CDS_ENSG00000168916_ENST00000504926	2	2	0	TRUE	1.38022625110304
123983550_123983670_1669_CDS_ENSG00000168916_ENST00000504926|human|control|control	GGAGTCCTCTAGTTTCCCCAGCTTGGCATCCATTTTTGGGCTTCCCGTCTCTTTCCCTTCTTTGTCCTTTAGCTTTCGCTTCTCCTTTTTCTTTTTGTCTTTGAGTGACACCAGAGCTGG	ctrl_hu	ENSG00000168916	human	human	control	FALSE	123983550_123983670_1669_CDS_ENSG00000168916_ENST00000504926	2	9	1	TRUE	0.272226992660542
124027937_124028057_2223_ncRNA_ENSMUSG00000049550_ENSMUST00000125340|mouse|control|control	CTCACTCATCAAGCACAGTGGATAACCTTAAGGGGAGACGGGGCAGAGGCCTATATACAATGACGGAAGTTCTCGTCCTGCACACTGCGTGGAGGTGCATGTGGCTCCTTTTTACATATT	ctrl_mus	ENSMUSG00000049550	mouse	mouse	control	FALSE	124027937_124028057_2223_ncRNA_ENSMUSG00000049550_ENSMUST00000125340	0	1	2	FALSE	1.32418853152788
124028550_124028670_1610_ncRNA_ENSMUSG00000049550_ENSMUST00000125340|mouse|control|control	GATTCTTTTAAAAATATATACACATATAATATATAGACGTTGAAATTATGTAAAACCAGTAAAGAAAACACCACTGTCGGTCCATGGGTGCAGCATATAGATTAGAAAATGTCCCCACAG	ctrl_mus	ENSMUSG00000049550	mouse	mouse	control	FALSE	124028550_124028670_1610_ncRNA_ENSMUSG00000049550_ENSMUST00000125340	3	1	3	TRUE	2.92269234345896
124030095_124033324_562_ncRNA_ENSMUSG00000049550_ENSMUST00000125340|mouse|control|control	CTTTGAAGATCCACTATTACCGAGTTGAGGAAATCAATCTGACTCTCCTGGGCTCTCTCATCCTCTTCCGCCTGAGCATCAGTGTTACCTGAGGAGCTGCTGAGCTGCCTCTTGTTCTCC	ctrl_mus	ENSMUSG00000049550	mouse	mouse	control	FALSE	124030095_124033324_562_ncRNA_ENSMUSG00000049550_ENSMUST00000125340	0	1	2	FALSE	0.856294599238347
124053616_124053736_143_ncRNA_ENSMUSG00000049550_ENSMUST00000125340|mouse|control|control	ACTTGTGACTTCGTCCCGGGTTCTCCCCAGCTCCTCGGCAAGTTTGACGTTCTCTTCCTGCAGTGCTGAAAGCTGCTGGGACTTCTGAGCTGCTGCCTGCTTTAGGGTTTCTCTGAAAGG	ctrl_mus	ENSMUSG00000049550	mouse	mouse	control	FALSE	124053616_124053736_143_ncRNA_ENSMUSG00000049550_ENSMUST00000125340	1	3	1	TRUE	0.51902127189452
124116895_124118113_260_CDS_ENSG00000111361_ENST00000424014|human|control|control	ATCTCTCTTCAAGAACTCCAGCAACGTCCGGATGGCAGCCACTGCTGAGGCCATGTCAGGATCTTCTTTCATCTGAGACTTAAAGTATTCAATTAACTCCTTGTCGTCCATGGCGTCCTC	ctrl_hu	ENSG00000111361	human	human	control	FALSE	124116895_124118113_260_CDS_ENSG00000111361_ENST00000424014	0	1	2	FALSE	0.880066128037115
124382131_124386908_2824_CDS_ENSMUSG00000008153_ENSMUST00000008297|mouse|control|control	AAAGCCCACGCATACCACAATGATGAGAGTCGCAGCACTGGGGACCATGGAGTTCCGGTGGGAGCTGGCCAGGCTGTGTCCAGCCATCTCAGGAGGAGGCTGGTGACCCCGGTGCAGGAA	ctrl_mus	ENSMUSG00000008153	mouse	mouse	control	FALSE	124382131_124386908_2824_CDS_ENSMUSG00000008153_ENSMUST00000008297	0	0	0	FALSE	1.20749509614219
124406771_124406891_1735_3pUTR_ENSMUSG00000040010_ENSMUST00000045557|mouse|control|control	AGTTTTCTTTCACAGCCACTGTGGACACCTGACGTTTGAGGGACAGTGGATTGTGTTAGGCGGCTGGTGGTGCTCACTGGAGCTGTGGGGCTGACAGGCCTGGCCGCTGATCTTCCAAAG	ctrl_mus	ENSMUSG00000040010	mouse	mouse	control	FALSE	124406771_124406891_1735_3pUTR_ENSMUSG00000040010_ENSMUST00000045557	1	3	1	TRUE	1.06621789145077
124533939_124534059_1210_CDS_ENSMUSG00000042763_ENSMUST00000064444|mouse|control|control	CAGATACAGGCGAGTTGGCGTCGTCTTGGGGACAGCTTTCTCAATCTGTGTGCCCTCGTGCCACTCATTGAAGGAGGTGATAGAGACTATCTCGGGCCTCACAGTCAGGGCTGCCTGCAG	ctrl_mus	ENSMUSG00000042763	mouse	mouse	control	FALSE	124533939_124534059_1210_CDS_ENSMUSG00000042763_ENSMUST00000064444	1	1	0	TRUE	0.783962087563129
124644708_124644828_621_CDS_ENSG00000120458_ENST00000374979|human|control|control	CAGCTCCTGGTACAAGCCACTACTGTTAATAAGTACAGGCTGGCAGGGCTGAGCATCCCATCCTCCCTGACCAAACACCTGTTCCAACTGTTCAAATGTGTAACTGCTCTTTCTTTTCCC	ctrl_hu	ENSG00000120458	human	human	control	FALSE	124644708_124644828_621_CDS_ENSG00000120458_ENST00000374979	0	2	1	FALSE	1.29974330180447
124712484_124713586_393_CDS_ENSG00000119965_ENST00000481909|human|control|control	GTAAAGGAAGCAGGGGTTTTCATCTTTGTTGTTGTGGTTTCTCTTCAAAATCACCAGATCCTGACCTGGAGCAGGCGGTGCCAGCAGCTCCTCCCAGTCGAAGTCACCGGGGCCGAGACC	ctrl_hu	ENSG00000119965	human	human	control	FALSE	124712484_124713586_393_CDS_ENSG00000119965_ENST00000481909	0	3	0	FALSE	0.739407563865474
124787849_124787969_1977_3pUTR_ENSMUSG00000028863_ENSMUST00000154689|mouse|control|control	CATCCAAGAAAATGGGAGTCTGTTTAAGAACAAAATGAAAGGCTTTTGCACATCTGACAGGGTGGTTCTGGTGAAGAGGCCAGCCATCTCCGCCAACAGCATGGACCACAACGGCCCAAG	ctrl_mus	ENSMUSG00000028863	mouse	mouse	control	FALSE	124787849_124787969_1977_3pUTR_ENSMUSG00000028863_ENSMUST00000154689	0	2	1	FALSE	1.34388917376768
124788451_124788571_2579_3pUTR_ENSMUSG00000028863_ENSMUST00000154689|mouse|control|control	GGTTGACATGGCACTGAGGGTCGACCCCCTGCATGCTAGACAATTACTCCGTCACTGAGCTATGCCACTCGTCTTCTTGATGCCCTTATTCGATGCTACCCAGAAATAGGGAAAGCAAGT	ctrl_mus	ENSMUSG00000028863	mouse	mouse	control	FALSE	124788451_124788571_2579_3pUTR_ENSMUSG00000028863_ENSMUST00000154689	2	0	2	TRUE	0.814284863612253
124814293_124814413_2385_3pUTR_ENSG00000196177_ENST00000358776|human|control|control	ATAAAGTGCAATAACCATGACTGAAGAAACAGTATTCAATTAAAATACAGAAATTGTCAACTGAAAAATAGTGCATGACAGAATATCCAACACTGTATTGAATATTTTCTGATTATTAAA	ctrl_hu	ENSG00000196177	human	human	control	FALSE	124814293_124814413_2385_3pUTR_ENSG00000196177_ENST00000358776	1	1	3	TRUE	1.48382842052531
125006364_125006606_7467_CDS_ENSMUSG00000014444_ENSMUST00000067252|mouse|control|control	CCCTGTGCCCACTTGCTCCCTCCGCAGCTGGATGCGCACACCAAGGTAGTCCTCTTCCTCATCTGGCTGCAGCTGCTTCACAGGGTTGGCTTCAGGCCCATTGGGAGCACGAATGTACTT	ctrl_mus	ENSMUSG00000014444	mouse	mouse	control	FALSE	125006364_125006606_7467_CDS_ENSMUSG00000014444_ENSMUST00000067252	1	0	0	TRUE	0.589196147903291
125006376_125006618_7455_CDS_ENSMUSG00000014444_ENSMUST00000067252|mouse|control|control	TTGCTCCCTCCGCAGCTGGATGCGCACACCAAGGTAGTCCTCTTCCTCATCTGGCTGCAGCTGCTTCACAGGGTTGGCTTCAGGCCCATTGGGAGCACGAATGTACTTGGGGAAGAGATG	ctrl_mus	ENSMUSG00000014444	mouse	mouse	control	FALSE	125006376_125006618_7455_CDS_ENSMUSG00000014444_ENSMUST00000067252	1	0	0	TRUE	0.678695146639964
125006391_125006773_7440_CDS_ENSMUSG00000014444_ENSMUST00000067252|mouse|control|control	CTGGATGCGCACACCAAGGTAGTCCTCTTCCTCATCTGGCTGCAGCTGCTTCACAGGGTTGGCTTCAGGCCCATTGGGAGCACGAATGTACTTGGGGAAGAGATGGGGAATGACCACTGA	ctrl_mus	ENSMUSG00000014444	mouse	mouse	control	FALSE	125006391_125006773_7440_CDS_ENSMUSG00000014444_ENSMUST00000067252	1	0	0	TRUE	1.00256127599603
125021761_125021881_2370_CDS_ENSMUSG00000014444_ENSMUST00000067252|mouse|control|control	GAGCTGCATGAACGGTCTGTGGAAGTAGTGCAGCTGCAGGATGCAGGCCAGCAGGAAGAAGCCAGGGATGAGGATACTGGAAAAGAGCTCCGACACACTGAACTGCTCCAGGCCCAGGTC	ctrl_mus	ENSMUSG00000014444	mouse	mouse	control	FALSE	125021761_125021881_2370_CDS_ENSMUSG00000014444_ENSMUST00000067252	1	0	0	TRUE	1.76376886844725
125022421_125022629_1965_CDS_ENSMUSG00000014444_ENSMUST00000067252|mouse|control|control	GGTGACCAGCTCCCCCAGGCTCCGCAGCAGCGTCTGGGTCTGTGTGGGCTCAGTGTCGGCCACCGTGACCTCCAAAAGCGCCGCAGGCACCTTTTGCTTCTTCAGCAGCTTCTCCTTCAC	ctrl_mus	ENSMUSG00000014444	mouse	mouse	control	FALSE	125022421_125022629_1965_CDS_ENSMUSG00000014444_ENSMUST00000067252	0	1	0	FALSE	0.57828945454368
125022445_125022653_1941_CDS_ENSMUSG00000014444_ENSMUST00000067252|mouse|control|control	CAGCAGCGTCTGGGTCTGTGTGGGCTCAGTGTCGGCCACCGTGACCTCCAAAAGCGCCGCAGGCACCTTTTGCTTCTTCAGCAGCTTCTCCTTCACGAACTGACGCAGAAGGAGCCAGAA	ctrl_mus	ENSMUSG00000014444	mouse	mouse	control	FALSE	125022445_125022653_1941_CDS_ENSMUSG00000014444_ENSMUST00000067252	0	1	0	FALSE	0.608806838090616
125249474_125249594_3487_3pUTR_ENSMUSG00000008683_ENSMUST00000172457|mouse|control|control	AGCTTGACCTCAATCAAGGCAAAAGCTTACACGTGCATACATTTAGTAGTTTACTAAGTAAACAATTAAGGTCGGTGCTGGCTCACCCCAGCCTTCCTTGATTGTTCTGAGAACGCGTGG	ctrl_mus	ENSMUSG00000008683	mouse	mouse	control	FALSE	125249474_125249594_3487_3pUTR_ENSMUSG00000008683_ENSMUST00000172457	2	2	4	TRUE	0.688368040569364
125270748_125273069_130_CDS_ENSMUSG00000030654_ENSMUST00000032888|mouse|control|control	CAGCTGCTCTTCAAGACTTGCAGTCTCCACGGCCAGCAGGTTGCTGCTGCGGTTATCCCCCTCCGCCATCGTTCCAGACTCGCGGTTATCAACGAGCGAACACACACTATCCCCCCAACA	ctrl_mus	ENSMUSG00000030654	mouse	mouse	control	FALSE	125270748_125273069_130_CDS_ENSMUSG00000030654_ENSMUST00000032888	0	0	2	FALSE	1.14937279789912
125316601_125316721_4730_CDS_ENSMUSG00000030655_ENSMUST00000032891|mouse|control|control	AAGCTCAGGGCCCCATTTTTCATCCACTTGGCCTTGAGTGGACAGTTTTTTAAAATGCTGGACTAAGTCCTGGGCAGTGGTTGTCTTTCCCAGCTGAACCTCACTGCACTGTGCCAGCAG	ctrl_mus	ENSMUSG00000030655	mouse	mouse	control	FALSE	125316601_125316721_4730_CDS_ENSMUSG00000030655_ENSMUST00000032891	0	4	1	FALSE	0.614486952527154
125322355_125323946_4145_CDS_ENSMUSG00000030655_ENSMUST00000032891|mouse|control|control	GGATTTCTGAAGCTCCCGTGGGTCTGGGCTTAGCATGTTAGGAAGCAGCTTTTTCATATCTATTTTTTCTTTTGACCCTCCAGCAAGTAGATTAATATTTTCTCCTGGTAATAATTCCAA	ctrl_mus	ENSMUSG00000030655	mouse	mouse	control	FALSE	125322355_125323946_4145_CDS_ENSMUSG00000030655_ENSMUST00000032891	3	6	3	TRUE	1.01711368912178
125327386_125328085_3497_3pUTR_ENSMUSG00000030655_ENSMUST00000032891|mouse|control|control	AGTTACTTCCAATTCACTCCCCTGAGTTAGACTATTTGTTTTCATTTCAGTAAGTAAGTCAAAGCCGTGCCTCACTGTCACTGCAGGCTGACCTGCCAACAATCCAACCCTCATGATGGA	ctrl_mus	ENSMUSG00000030655	mouse	mouse	control	FALSE	125327386_125328085_3497_3pUTR_ENSMUSG00000030655_ENSMUST00000032891	1	3	2	TRUE	0.399829765717103
125334109_125334363_2357_CDS_ENSMUSG00000030655_ENSMUST00000032891|mouse|control|control	ATCAAATAAGGAAGGGGATGAAGAGCTAAGACTACTGGATATGAAGTGATCGTGCCTGGTACAATGGGAATACAGGGTGTAGAGCACCGCATACTGAATGGCAGGGAAGTGAACAGCCAG	ctrl_mus	ENSMUSG00000030655	mouse	mouse	control	FALSE	125334109_125334363_2357_CDS_ENSMUSG00000030655_ENSMUST00000032891	1	0	0	TRUE	2.02295456340565
125398164_125398284_160_CDS_ENSG00000150991_ENST00000546120|human|control|control	TTCCAGCTGTTTTCCAGCAAAGATCAGCCTCTGCTGGTCAGGAGGGATGCCTTCCTTATCTTGGATCTTTGCCTTGACATTCTCGATGGTGTCACTGGGCTCAACCTCGAGGGTGATGGT	ctrl_hu	ENSG00000150991	human	human	control	FALSE	125398164_125398284_160_CDS_ENSG00000150991_ENST00000546120	0	2	1	FALSE	0.588608035005028
125478279_125478399_94_CDS_ENSG00000184992_ENST00000341446|human|control|control	CAGCAGCAGCAGCAGCAGGAGCCCGGCCCGGGCCAGGGGCCCGCCTGAGGCGCGCGCGCCCATGCTCGGCCGGCGGGGCGCGGGGTCGCGATGCGGGGTGAGGGCCGTGCGCTGGGCCGC	ctrl_hu	ENSG00000184992	human	human	control	FALSE	125478279_125478399_94_CDS_ENSG00000184992_ENST00000341446	0	0	0	FALSE	0
125499526_125499646_756_3pUTR_ENSMUSG00000091337_ENSMUST00000164756|mouse|control|control	CTGTGAGACCAAAGAGGAACGATTTGGTCTTTTTCTCCTCGCGATTCTCAGGTTTAACACTCCTCCTTCCTCGATTCTCCTTTTCCACAATGCATGGTCATTCACTGTCCCGTCTTCTAT	ctrl_mus	ENSMUSG00000091337	mouse	mouse	control	FALSE	125499526_125499646_756_3pUTR_ENSMUSG00000091337_ENSMUST00000164756	0	4	1	FALSE	0.472621227953691
125507366_125507486_2970_CDS_ENSMUSG00000029478_ENSMUST00000125053|mouse|control|control	TGGGTGAGGAGGCGGGCTCCCGGGCCGGGGGTTTGGTGAGGAAGGCATGGCCAGCGTCCACACGGGGCCGCTCGGGCCGGGCGACCCGAGAGGTCTCCTTGGGTAACAGGACGGGCTCCA	ctrl_mus	ENSMUSG00000029478	mouse	mouse	control	FALSE	125507366_125507486_2970_CDS_ENSMUSG00000029478_ENSMUST00000125053	0	1	0	FALSE	1.43562414257823
125631435_125631555_1209_CDS_ENSG00000151458_ENST00000504087|human|control|control	TCCTACCAACAACACACCCCAGGCAGCTCCCTTTCCAGAGACACCACTAGCATTATTCCCAGAATTCATTACAAGTGATGGTGCATTGACAGCACTATTGCAGCAGTTACTTTTCTCCTG	ctrl_hu	ENSG00000151458	human	human	control	FALSE	125631435_125631555_1209_CDS_ENSG00000151458_ENST00000504087	1	2	3	TRUE	1.22348487397587
125748651_125751648_737_CDS_ENSG00000011454_ENST00000373647|human|control|control	CCCTCTGACACAGAAGAGGATTTTGTAGATAGGGTAGTTTGCTATTTCAGTGTTTGTCTGAGGATCTAAGAGTCTCACAATTCCTTCAGACACATTCGGCACTGAAAGGGTAACATCTAG	ctrl_hu	ENSG00000011454	human	human	control	FALSE	125748651_125751648_737_CDS_ENSG00000011454_ENST00000373647	4	4	0	TRUE	0.76581627391597
125752430_125758377_1055_3pUTR_ENSG00000011454_ENST00000373647|human|control|control	CTTATCAATTCCTTGGCGTAGTTTAAAGCACTGTCTGTCCTTATCTTTGGGAACTGCACTAAAATAACCTTTACCATCATCTTCTTTTATTTCTAAAGACACAGAGAAGGTAAAGATGTC	ctrl_hu	ENSG00000011454	human	human	control	FALSE	125752430_125758377_1055_3pUTR_ENSG00000011454_ENST00000373647	1	5	5	TRUE	0.930690652604986
125816376_125816496_1655_3pUTR_ENSMUSG00000042608_ENSMUST00000094761|mouse|control|control	ATTCTCAGATAAAAAAACAATCAAGCAATCATCCCAAAAGGTAGCTCTGTGGTACCTCTGTTGACCCTGGCTGTGACCTGGGCTGTCCCTATCCCTGCCCTATCCCTACTGCAGCCTGGG	ctrl_mus	ENSMUSG00000042608	mouse	mouse	control	FALSE	125816376_125816496_1655_3pUTR_ENSMUSG00000042608_ENSMUST00000094761	1	0	0	TRUE	1.27448140122086
125842170_125848949_403_3pUTR_ENSMUSG00000033917_ENSMUST00000038791|mouse|control|control	TGCATCAAGACAGGAACTCCATCAGAAGTAAACTCGATGTCCAGCTCCACACCTGTTGCTCCATTCTTAGCTGCCTGCCGGATGGCCGCCAGCGTGTTCTCGGGCGCGTCGTGGCTGCCG	ctrl_mus	ENSMUSG00000033917	mouse	mouse	control	FALSE	125842170_125848949_403_3pUTR_ENSMUSG00000033917_ENSMUST00000038791	1	0	1	TRUE	0.770483173859133
125852589_125860064_2747_CDS_ENSG00000011454_ENST00000373647|human|control|control	GGTCATCAGCAGCTCCTTATTCAGAGCATCTGCCTTTTCCTCAGCGTTATCCAGGTCCTTCCGTAGTGCAATCTTGCTGGTCACCAGCTCATGGGCTAAGTCATCGTTTTCCTGTTCCAA	ctrl_hu	ENSG00000011454	human	human	control	FALSE	125852589_125860064_2747_CDS_ENSG00000011454_ENST00000373647	1	2	2	TRUE	0.722706167282272
125857629_125857749_267_5pUTR_ENSMUSG00000033904_ENSMUST00000106557|mouse|control|control	GATCTCGTTTATTTCCTGGGGTTTTGTGTATCTTCTTCCACCAAAACGTAAACTCCATAAGAACAGGTACCTTCTCAGTCTTGCTCACTGGTTCGCCATGACACACAATGGTGTCAGCAC	ctrl_mus	ENSMUSG00000033904	mouse	mouse	control	FALSE	125857629_125857749_267_5pUTR_ENSMUSG00000033904_ENSMUST00000106557	0	3	1	FALSE	0.374355790213672
125865521_125865641_1298_3pUTR_ENSMUSG00000033904_ENSMUST00000106557|mouse|control|control	TCTGGAGCAGCGGGAGGAGCAGCTCCTGCAGGCAGGTCTATCTTAGAAAAGCTAGCTAAGCCTGCCGTGCCCATGCTGCTTGCTTGTGAAGCACCTTGGAGGAGAACATTTGACTTATTA	ctrl_mus	ENSMUSG00000033904	mouse	mouse	control	FALSE	125865521_125865641_1298_3pUTR_ENSMUSG00000033904_ENSMUST00000106557	2	1	3	TRUE	0.805473634252703
125866897_125867017_1995_CDS_ENSMUSG00000008348_ENSMUST00000136312|mouse|control|control	TGCAAAGATCAGCCTCTGCTGGTCAGGGGGGATGCCCTCCTTGTCCTGGATCTTTGCCTTGACATTCTCTATGGTGTCACTGGGCTCGACCTCCAGGGTGATGGTCTTGCCTGTCAGGGT	ctrl_mus	ENSMUSG00000008348	mouse	mouse	control	FALSE	125866897_125867017_1995_CDS_ENSMUSG00000008348_ENSMUST00000136312	0	1	0	FALSE	0.336594115769775
125897355_125903701_618_CDS_ENSMUSG00000030982_ENSMUST00000106553|mouse|control|control	ACTCGTGTCTGACAGCAGCTTTGAACACTGGATGACGATCTTCAGAGCCTTCACCTTCTGGTCCGAGGCCCAGGCATCCTTCAGAGACTGGTTGAGCTCCTCTATGCGGTTCACATAATC	ctrl_mus	ENSMUSG00000030982	mouse	mouse	control	FALSE	125897355_125903701_618_CDS_ENSMUSG00000030982_ENSMUST00000106553	0	1	0	FALSE	0.89975768312168
126051128_126052083_3317_CDS_ENSG00000164961_ENST00000318410|human|control|control	AAGTGTGTTATCTTCTTTGGGGTAAGGAAGTGAAGGGTCCTGATAGTGGGCTTCAATGTCTGCTAGGAGAGCCTTATTGAGATTCTCCAGAGCAGCTGCCAGATGTTTAGAATCAAACCG	ctrl_hu	ENSG00000164961	human	human	control	FALSE	126051128_126052083_3317_CDS_ENSG00000164961_ENST00000318410	3	2	3	TRUE	0.741396995708941
126075815_126079875_1646_CDS_ENSG00000164961_ENST00000318410|human|control|control	CTCAGTCATCCGCTCCGAACCCTCTTTCTTGTAATGCTCCCATTTGGTTTGCTTTTCTGAAAGCATTTGCTTGAACATCTCTTTGAGTATAAACTCAAATTGTGCAGTATCTAACAGCAG	ctrl_hu	ENSG00000164961	human	human	control	FALSE	126075815_126079875_1646_CDS_ENSG00000164961_ENST00000318410	0	6	0	FALSE	0.884615021890522
126075893_126079953_1568_CDS_ENSG00000164961_ENST00000318410|human|control|control	CTCTTTGAGTATAAACTCAAATTGTGCAGTATCTAACAGCAGCTGGAAGAGGATCCTGGGATTGTACCGAGAGTCTGTTAGAATCTGGTCCTTGATTTGACGAAGGCGTTTGTTGTTTGG	ctrl_hu	ENSG00000164961	human	human	control	FALSE	126075893_126079953_1568_CDS_ENSG00000164961_ENST00000318410	1	4	1	TRUE	1.05361421023907
126170259_126170379_3002_3pUTR_ENSMUSG00000042500_ENSMUST00000084289|mouse|control|control	CAGAAAACACAATCTATGAGTATCTATTTCTTTAACAAAAAAACCCAACTGGCTCAATTTTGTTGATGTATCAGACAGGGCTGCAGAGTAGACTCAGTGCAACCATTCTGAGCTGCTGGT	ctrl_mus	ENSMUSG00000042500	mouse	mouse	control	FALSE	126170259_126170379_3002_3pUTR_ENSMUSG00000042500_ENSMUST00000084289	1	3	1	TRUE	1.13285180253097
126172741_126172861_247_CDS_ENSG00000107902_ENST00000368842|human|control|control	CTCCTTCAGGATCTGGCAGGCAGCTGGTGCCGGGGCGGTCACCTCCTGCTCAGAGATGTCAAATCCCAGCCTCTGAAGCTGCCCCACCAGCTCTGCCCGGGACTTCTGCGACTCGTTGGT	ctrl_hu	ENSG00000107902	human	human	control	FALSE	126172741_126172861_247_CDS_ENSG00000107902_ENST00000368842	0	0	0	FALSE	0.366617526448432
126174126_126174508_2552_3pUTR_ENSMUSG00000042500_ENSMUST00000084289|mouse|control|control	GAGTTCATCTGCAGTGAAGCAGTTGTCATCCCACAAGACCTGGTAATGTGAAGGACGGCTGGTTCCCTGAATTCCTGCATGACTACAGAGGTAAAAGTCAAACTCAGACGGGTGTGTGAC	ctrl_mus	ENSMUSG00000042500	mouse	mouse	control	FALSE	126174126_126174508_2552_3pUTR_ENSMUSG00000042500_ENSMUST00000084289	0	0	0	FALSE	1.1287575536236
126174138_126174520_2540_CDS_ENSMUSG00000042500_ENSMUST00000084289|mouse|control|control	AGTGAAGCAGTTGTCATCCCACAAGACCTGGTAATGTGAAGGACGGCTGGTTCCCTGAATTCCTGCATGACTACAGAGGTAAAAGTCAAACTCAGACGGGTGTGTGACGGTGCTATCCAC	ctrl_mus	ENSMUSG00000042500	mouse	mouse	control	FALSE	126174138_126174520_2540_CDS_ENSMUSG00000042500_ENSMUST00000084289	0	0	0	FALSE	1.37206459762702
126194392_126194681_755_CDS_ENSMUSG00000042500_ENSMUST00000084289|mouse|control|control	CAGAGGGTGGTAATAACCTTCAGGAGGTGAGAAAAAAGACCGGCCTACTGGAGTGTACCTCATAGAGGGGAGATGCCTTGTAATCACATCAAGTGCTTGTACTGAGTCATCTGGGACTTC	ctrl_mus	ENSMUSG00000042500	mouse	mouse	control	FALSE	126194392_126194681_755_CDS_ENSMUSG00000042500_ENSMUST00000084289	1	0	0	TRUE	1.17636361987646
126416003_126416123_291_3pUTR_ENSMUSG00000078429_ENSMUST00000105256|mouse|control|control	AGGCGGCCTGCACAGAGGGCGGGCGGGCCAGGCGGCGGCTTCCCCGGTGCCCCCAGCCCCGATCCCCCGGTGGCAGCTCCGGGCTCCTCAGTTTGGGTCCAACATGGAGAATCCGGAGCG	ctrl_mus	ENSMUSG00000078429	mouse	mouse	control	FALSE	126416003_126416123_291_3pUTR_ENSMUSG00000078429_ENSMUST00000105256	0	1	0	FALSE	2.25675845769541
126435287_126435407_3139_3pUTR_ENSMUSG00000078429_ENSMUST00000105256|mouse|control|control	GTAACAGGGCTCCCATGAAGCCACACTGGGCTTTGGTCACATGGAGAACCAAGAAGCCAGAAAGGGACCTTAAAATTCAATCAACTCTGAGGCTCTTATTGCTTAGTCAAGACCAGCCCT	ctrl_mus	ENSMUSG00000078429	mouse	mouse	control	FALSE	126435287_126435407_3139_3pUTR_ENSMUSG00000078429_ENSMUST00000105256	1	1	3	TRUE	1.1788541287893
126495366_126496508_792_3pUTR_ENSMUSG00000040502_ENSMUST00000040307|mouse|control|control	ATTAGGCAGGGTTGGTGTGTGCAACGCACTGAGCCGTCACAGCGGCAAGGGCTCAGGAGCTCCCCCTGCTCCGGGCCTTGGAAGCAGATCCTGCACTGGGGGGTTCGGAGCCCACTGTCC	ctrl_mus	ENSMUSG00000040502	mouse	mouse	control	FALSE	126495366_126496508_792_3pUTR_ENSMUSG00000040502_ENSMUST00000040307	1	0	1	TRUE	0.84799335886811
126502921_126503041_1455_ncRNA_ENSMUSG00000006728_ENSMUST00000140254|mouse|control|control	TGGTCGGCTTCAGAGTTTCCACAGAAGAGAGGCCTAAGGCAGAAAAAGACTCAAAGTATGTGTTATATCAAAAATAGGGGAGTGGGGGCTGGAGAGACGGCTCAGCAGATAAGACTGCTC	ctrl_mus	ENSMUSG00000006728	mouse	mouse	control	FALSE	126502921_126503041_1455_ncRNA_ENSMUSG00000006728_ENSMUST00000140254	1	1	1	TRUE	3.32601544836502
126517571_126517691_1669_CDS_ENSMUSG00000025422_ENSMUST00000039259|mouse|control|control	CATCTTGCGGTCACGAGTGGACGCTCGGCCGCCCTCCCGGCCCCTTTTCAGCCCTGGAGCTGGTGGCTCCAGAGTGATAGGGGGTGCAGGCCCGAGGGGCTGCGTGGAGGTGGCAGTGAC	ctrl_mus	ENSMUSG00000025422	mouse	mouse	control	FALSE	126517571_126517691_1669_CDS_ENSMUSG00000025422_ENSMUST00000039259	1	1	0	TRUE	0.776009614262654
126588468_126592375_426_3pUTR_ENSMUSG00000042446_ENSMUST00000135003|mouse|control|control	TTACTGGTGGTACTATTTTCAAACTGGGCACTGATCACATCCTTTGGATTTAAAATGTCTTTTGAGCAACTTGAACAAGTCTTCTTGGTGAGGGGAGGCGGTGGGCGGGCAGGTGGAACT	ctrl_mus	ENSMUSG00000042446	mouse	mouse	control	FALSE	126588468_126592375_426_3pUTR_ENSMUSG00000042446_ENSMUST00000135003	0	4	2	FALSE	1.06926449071388
126671170_126673164_2480_3pUTR_ENSMUSG00000074657_ENSMUST00000099172|mouse|control|control	GGGCAACTGTCTCCTCCAGCCCCTTGAGGTCCTGCTTGGACTGCTCATGTCGCTCATACAGAAATGTCAGCTCCTGGAGCTTGGCGCTCTTCTCGTTCTCTTCATTCTTCAGCCTCTCAT	ctrl_mus	ENSMUSG00000074657	mouse	mouse	control	FALSE	126671170_126673164_2480_3pUTR_ENSMUSG00000074657_ENSMUST00000099172	0	0	0	FALSE	0.609818444612411
126673131_126673816_2393_3pUTR_ENSMUSG00000074657_ENSMUST00000099172|mouse|control|control	TCTTCTCGTTCTCTTCATTCTTCAGCCTCTCATAGTCGGCCTGAAGCTTCTCCAGCTCTAACTGGAGCTTCTGGTTCAGGTCTTTCAGCTCATCAATGGTTTTCTGTTTCTCATTAATCT	ctrl_mus	ENSMUSG00000074657	mouse	mouse	control	FALSE	126673131_126673816_2393_3pUTR_ENSMUSG00000074657_ENSMUST00000099172	1	3	1	TRUE	0.340743785826936
126699911_126700031_156_5pUTR_ENSMUSG00000074657_ENSMUST00000099172|mouse|control|control	CAAAGCACCTTGATGCTGCATTCGTTGTTAGTCTCCGCCATGGTGGTCGACGACGACGAGGGGCTGGGAGCGTCTCCGACTGCAAGGGTAGCGTGTACTCCGGAGGAAGGGGACGCTGGG	ctrl_mus	ENSMUSG00000074657	mouse	mouse	control	FALSE	126699911_126700031_156_5pUTR_ENSMUSG00000074657_ENSMUST00000099172	2	0	1	TRUE	0.659775865327725
126725971_126726091_2158_CDS_ENSMUSG00000043872_ENSMUST00000106102|mouse|control|control	AGACACATGAACTGTGTTGAACAAAGAGCAGAGAGTGTGTAGTGCCTCGCGGAGCTCCTTCACCTCCTTACAGAAGCTAATCACCGCTAACTCCAAAAAATGGGCGTGACAATGCACATA	ctrl_mus	ENSMUSG00000043872	mouse	mouse	control	FALSE	126725971_126726091_2158_CDS_ENSMUSG00000043872_ENSMUST00000106102	1	0	1	TRUE	1.02596894251014
126726007_126726127_2122_CDS_ENSMUSG00000043872_ENSMUST00000106102|mouse|control|control	GTGTAGTGCCTCGCGGAGCTCCTTCACCTCCTTACAGAAGCTAATCACCGCTAACTCCAAAAAATGGGCGTGACAATGCACATAGAGAGCTCTTGGCTCTTCCTTCTTGAATTCTGCTAC	ctrl_mus	ENSMUSG00000043872	mouse	mouse	control	FALSE	126726007_126726127_2122_CDS_ENSMUSG00000043872_ENSMUST00000106102	2	0	1	TRUE	0.858190776609196
126749318_126751576_781_3pUTR_ENSMUSG00000027366_ENSMUST00000028844|mouse|control|control	GTCTTCCACTGACTTCATGTTTTCCAATTCAATAAGTCCACTCCAGTATCCTCCTAAGGCCACAGTGAACACAGCAATTACAAAAATAACCACCAGAGTATAGTCAAAGTTAGGCCAGGA	ctrl_mus	ENSMUSG00000027366	mouse	mouse	control	FALSE	126749318_126751576_781_3pUTR_ENSMUSG00000027366_ENSMUST00000028844	2	1	2	TRUE	1.32174934616376
12687287_12688270_1685_3pUTR_ENSMUSG00000031010_ENSMUST00000089302|mouse|control|control	AATTTGGCCAGTAGATCATGTACATTCTTTACAATGGCTTCATGTTTCCCTGCCTGTGCTGCCCAGATATTATCAAGATCTTGCAAGGTCAGAGCTTTTTCTTTTATGACAAAGCGAAGA	ctrl_mus	ENSMUSG00000031010	mouse	mouse	control	FALSE	12687287_12688270_1685_3pUTR_ENSMUSG00000031010_ENSMUST00000089302	1	5	3	TRUE	0.836116210204957
126976123_126976385_234_ncRNA_ENSMUSG00000040249_ENSMUST00000135188|mouse|control|control	ACTGGGTTGGTGAAGTTGGTAGGCTTGTCAGGGTCAAGGGCAAAATCAGCATCCAGTAGGCCCCCGACATCATCGGGCTCTCCACCTTCATACATCTTGTAGGTAGGGTTTCCAATTTCC	ctrl_mus	ENSMUSG00000040249	mouse	mouse	control	FALSE	126976123_126976385_234_ncRNA_ENSMUSG00000040249_ENSMUST00000135188	4	2	0	TRUE	0.495211271678958
126977228_126977348_13475_CDS_ENSMUSG00000040249_ENSMUST00000049149|mouse|control|control	CTGCTTATTGACCACACAGGCGCCTTGGAGACAGCGACTACACTTGTTCACCTCACACCTTGGTCCCTCAAAGTAGACGGTGCAGCGACATTGTCGGGAGCCATCAGCAGCCATCTGACA	ctrl_mus	ENSMUSG00000040249	mouse	mouse	control	FALSE	126977228_126977348_13475_CDS_ENSMUSG00000040249_ENSMUST00000049149	1	0	1	TRUE	0.928144009808383
126983161_126983534_11633_CDS_ENSMUSG00000040249_ENSMUST00000049149|mouse|control|control	GTCTTTGCAGTGGGGGTTCTGGGCCGTGGGGGGCTCACAGTCCTCCTCGTCAGTCCCATCTCCACAGTTGTCCACGCCATCACACTGGCGCCCAATCCACAGGCAGACTCGGTCATTCTT	ctrl_mus	ENSMUSG00000040249	mouse	mouse	control	FALSE	126983161_126983534_11633_CDS_ENSMUSG00000040249_ENSMUST00000049149	0	1	0	FALSE	1.02182137490728
12699133_12699253_60_3pUTR_ENSMUSG00000032625_ENSMUST00000046121|mouse|control|control	CGCCGCCGCCGCTGGCTGGCGGGGATGCTGGCGGGGATGCTGCCGCCGCTGCCATGGCGCGCAGACTGGCAGGTCCTAGCGGCGAGGGACACAGCCGGCCGCAGGGGGCCCCAGCTGACA	ctrl_mus	ENSMUSG00000032625	mouse	mouse	control	FALSE	12699133_12699253_60_3pUTR_ENSMUSG00000032625_ENSMUST00000046121	1	0	0	TRUE	0.729466476974953
126997051_126997171_7805_CDS_ENSMUSG00000040249_ENSMUST00000049149|mouse|control|control	GATGCCCATGGGTTGCTGGGGAATGTCCACCCGAAGCAGCTTCATGTCGCTGCCCACATACTTGTTGGCTCGCTGCACAGCCCGCCGCACCCAGTCAGTCCAGAAAATGTGCTCTCCGTA	ctrl_mus	ENSMUSG00000040249	mouse	mouse	control	FALSE	126997051_126997171_7805_CDS_ENSMUSG00000040249_ENSMUST00000049149	0	0	0	FALSE	0.810227679582691
127009584_127009886_5678_CDS_ENSMUSG00000040249_ENSMUST00000049149|mouse|control|control	CCAGTAGAGTTTGCTCTCAGGGAAGTCAATGGCCAACCCCACAGGGCCCTTCTGGCCACTGAAGAGCAGAGTGTGGTTGCTCCCATCCATGTTGGCCATGCTGATGTTGTCCCCATCAGT	ctrl_mus	ENSMUSG00000040249	mouse	mouse	control	FALSE	127009584_127009886_5678_CDS_ENSMUSG00000040249_ENSMUST00000049149	1	1	0	TRUE	0.629501298807927
127049554_127049674_269_CDS_ENSMUSG00000031979_ENSMUST00000034460|mouse|control|control	GACAAAGTCGGCGTAGTCCTTGTTGATGAGCTCCACCATGGCCGTCTTCAGCAGCTTGTAATACAGCTCCAGGTCGTCTCTCAGCTCCTCCAGCTGCACCCGCTTCCTGCAGTCAGACAC	ctrl_mus	ENSMUSG00000031979	mouse	mouse	control	FALSE	127049554_127049674_269_CDS_ENSMUSG00000031979_ENSMUST00000034460	1	0	0	TRUE	1.35607759816384
12706174_12707393_3387_CDS_ENSMUSG00000031010_ENSMUST00000089302|mouse|control|control	TTGCCAAAGGAAAGAGATGTATCTGGGATGAAGTGACATTATCACTCCAGGCAAACAACTTTCCACTTCTGGATTGGGGCCATCACTGTAATGATTACCATGATTTCCAGGAGATCCAGT	ctrl_mus	ENSMUSG00000031010	mouse	mouse	control	FALSE	12706174_12707393_3387_CDS_ENSMUSG00000031010_ENSMUST00000089302	0	2	2	FALSE	1.0321488352245
127212780_127214178_858_CDS_ENSMUSG00000037300_ENSMUST00000118134|mouse|control|control	CAGGCTTCCGTGGTGGTAGAGCATCATTCCCCGCAGCTGCAGGGTCTGCACGTGGTTCTGGTTGAGCAGCAGGGCCTTCTGGAAGCTCTCGGTGGCTGCGTCAAAGTTGCCCAGTTCTCT	ctrl_mus	ENSMUSG00000037300	mouse	mouse	control	FALSE	127212780_127214178_858_CDS_ENSMUSG00000037300_ENSMUST00000118134	1	0	0	TRUE	1.45451039747836
127318676_127318796_1818_CDS_ENSMUSG00000036913_ENSMUST00000167588|mouse|control|control	CTTCCACGTTGCCCCCAGCGGCTTCACCTCGTGCTTGCTGTGCCTGCCTTCCTCCAGGCACATGTAGCACACAGGGCTCCGACAGCTCACGCAGTACATGCTGTAGTTCTCCATCTCGTG	ctrl_mus	ENSMUSG00000036913	mouse	mouse	control	FALSE	127318676_127318796_1818_CDS_ENSMUSG00000036913_ENSMUST00000167588	2	0	0	TRUE	0.492376120221094
127511639_127515221_873_CDS_ENSMUSG00000074238_ENSMUST00000051737|mouse|control|control	GCGCTCCCTCATGGGCAGCATCCTGTTCATTCCTTCTTCATCTTCCCACTCTAGGTCTAAGGAGGTGCTGTCGTCATTTCCACTCGTTGATTTGGTTTTGGTCATCAGGTCACAGCTGCT	ctrl_mus	ENSMUSG00000074238	mouse	mouse	control	FALSE	127511639_127515221_873_CDS_ENSMUSG00000074238_ENSMUST00000051737	1	3	0	TRUE	0.578170119509424
127655415_127657517_144_CDS_ENSMUSG00000027379_ENSMUST00000028858|mouse|control|control	TTCCCATTCTCCAAGTGGGTCATTACCCGTGTAGCTTTGCATATGGGCTTCAAACATGCGAAAGACATTTTCTAGGTTGTCCATGACGAGAAAAAACGCGCAGCGGCGAAATACCCCACC	ctrl_mus	ENSMUSG00000027379	mouse	mouse	control	FALSE	127655415_127657517_144_CDS_ENSMUSG00000027379_ENSMUST00000028858	2	2	1	TRUE	1.13580789748113
127655467_127657569_92_3pUTR_ENSMUSG00000027379_ENSMUST00000028858|mouse|control|control	AACATGCGAAAGACATTTTCTAGGTTGTCCATGACGAGAAAAAACGCGCAGCGGCGAAATACCCCACCAGCCGCCGACCAAACTCCCCATCAGCCCCTAACCCCGAGTCTCGAAGGCCGC	ctrl_mus	ENSMUSG00000027379	mouse	mouse	control	FALSE	127655467_127657569_92_3pUTR_ENSMUSG00000027379_ENSMUST00000028858	1	1	0	TRUE	1.39702241611016
127786347_127786837_1303_CDS_ENSG00000058262_ENST00000243253|human|control|control	CTGCTTTGCAACATCTTTGGCAGAGGAACCTGAGACCTCAATCCACGTTTTGGAGAAGAATGCACAGGAGCCCAGCATGAACACTATGTATACAACTGCATGGACCGGGTCTTCTAACAC	ctrl_hu	ENSG00000058262	human	human	control	FALSE	127786347_127786837_1303_CDS_ENSG00000058262_ENST00000243253	0	3	0	FALSE	1.44904775568671
127815162_127815468_294_3pUTR_ENSMUSG00000014498_ENSMUST00000014642|mouse|control|control	AGGCAGCGGCACGATGAAGAGGGGTCAGCCACAGTGTGTCCTTAGCGTTGACGTTAGCACCTGACATCAGTAGCAACTGGAGGATGGGGACATCGCCTACGTAGGCAGCAGCATGCAATG	ctrl_mus	ENSMUSG00000014498	mouse	mouse	control	FALSE	127815162_127815468_294_3pUTR_ENSMUSG00000014498_ENSMUST00000014642	4	0	2	TRUE	1.81537791084653
127824504_127824753_2221_3pUTR_ENSMUSG00000014498_ENSMUST00000014642|mouse|control|control	TGGAGGGCAGTGCGGCCCCGGAGGTCAGCAGCATCAGCCGTGGATCCCTTCTCTAGCAGCAGATGTACACAGTCCACATGGCCATTCATAATGGCCAGCATCAGTGGGGTTTGTCCATAG	ctrl_mus	ENSMUSG00000014498	mouse	mouse	control	FALSE	127824504_127824753_2221_3pUTR_ENSMUSG00000014498_ENSMUST00000014642	2	1	0	TRUE	1.75431932222906
127869695_127869815_373_3pUTR_ENSMUSG00000046096_ENSMUST00000060175|mouse|control|control	TGTAGCTTCTCTTCGCCAGTGGGAAGCCACCAGCAAACCACATGTGACAGTCAAGGAAATGATTCCCATGATGATAAAAAACAGGGTGGTGACCCATTCTGGGGGAAGCCGAGGAGGGAT	ctrl_mus	ENSMUSG00000046096	mouse	mouse	control	FALSE	127869695_127869815_373_3pUTR_ENSMUSG00000046096_ENSMUST00000060175	1	0	0	TRUE	0.892182979800358
127872545_127873548_743_3pUTR_ENSMUSG00000025373_ENSMUST00000096386|mouse|control|control	CAGTTCATCTTTGGGCATCTCCAGGCCACAGCCCTGCTCACAGGTCACAGGCCGCTTCGGGTTGTGCTCACAGTCACTGAGGTGGGACATGAGGTTGTCAAGCCTGACAACAGCACTGCA	ctrl_mus	ENSMUSG00000025373	mouse	mouse	control	FALSE	127872545_127873548_743_3pUTR_ENSMUSG00000025373_ENSMUST00000096386	0	1	0	FALSE	0.849709072604797
127909868_127909988_3041_3pUTR_ENSG00000119414_ENST00000373547|human|control|control	ATAAGGAATGGAGAGAATATTATTGGCACGTGCCCAACTAGTGACAAACAAATGCAGTACACAATGACTTAAAAATAAAAGTCACATTATAGGGATAACAAAAACAACTACATCAATCTA	ctrl_hu	ENSG00000119414	human	human	control	FALSE	127909868_127909988_3041_3pUTR_ENSG00000119414_ENST00000373547	2	0	3	TRUE	1.12926768287439
127918021_127918818_1762_CDS_ENSMUSG00000025369_ENSMUST00000099131|mouse|control|control	GCCCTTAGCCGTCTCTGGCACCAGGTCATCCAGCTCTTTGCCCTTCCGCCCAGCCTTGGTGTCAGCATCAACCTGGCGGCCCTGTGGAGGCTTCGGCTGAAGAGGAACCAGCCCTGATGG	ctrl_mus	ENSMUSG00000025369	mouse	mouse	control	FALSE	127918021_127918818_1762_CDS_ENSMUSG00000025369_ENSMUST00000099131	1	1	1	TRUE	0.893151733880967
127924370_127924490_3061_CDS_ENSMUSG00000025369_ENSMUST00000099131|mouse|control|control	TCCAGCAGCCCCGGTGGGAGGTATGGGCTGGGAGCCTGGGGGCAAGGTTGGTGGCTGCTGCTGCTGCTGCTGGTGCATCTGCTGGAAGTGCTGCTGCCGGGCCCTCATCTCTGCATACTT	ctrl_mus	ENSMUSG00000025369	mouse	mouse	control	FALSE	127924370_127924490_3061_CDS_ENSMUSG00000025369_ENSMUST00000099131	0	0	0	FALSE	1.13690944803461
127960156_127962624_351_CDS_ENSMUSG00000025366_ENSMUST00000026427|mouse|control|control	ATCTGGGAAGCTGACCCAGGCAGGTAGTTCCCGGTGGCTCATATAAAGCGTCTCTGCGGTGATCCGCTCCTCGTCATCCAGCAGCTGCCTCGCTGCCCTCAGGCTCCGTTCTTTCCCATC	ctrl_mus	ENSMUSG00000025366	mouse	mouse	control	FALSE	127960156_127962624_351_CDS_ENSMUSG00000025366_ENSMUST00000026427	1	1	0	TRUE	0.570814094223081
127979771_127981217_349_CDS_ENSG00000106344_ENST00000459726|human|control|control	CTCCTTGAGGGCCCTCTGAACATCTTCCAGCATTGAAAAAGTGACATAGCCAAAGCCTCGACATGCCTTACTCCCTGAAAAGGACACATAGTTCATATGCTCTGCTTCTCTTTCCACTGC	ctrl_hu	ENSG00000106344	human	human	control	FALSE	127979771_127981217_349_CDS_ENSG00000106344_ENST00000459726	2	1	1	TRUE	1.20948552118771
128051196_128051651_161_3pUTR_ENSG00000163161_ENST00000285398|human|control|control	CGCCGCCGAGGGAACCGCTTCCTGAGGGTCGTTCCCCGGGGCGTCCTCTTCATCATCCTCTTCATCCTCATAGTGCCGCTTCCTGGATTTCTTCTTGTCGCGGTCCGCTCGGTCTCTTTT	ctrl_hu	ENSG00000163161	human	human	control	FALSE	128051196_128051651_161_3pUTR_ENSG00000163161_ENST00000285398	1	2	0	TRUE	0.493017607418724
128103536_128109129_3178_CDS_ENSG00000165219_ENST00000394104|human|control|control	AGCTTGTGCACTGAGTCTAGGGCTGGGATCATCTGTGAGTGTTGAGAATCTGTCAGGCCCCAGATCATCTTTGTCTTTTTCTTGTTTTTCTTTCTTTCTAAATGGTATAGGAGCTTTAGG	ctrl_hu	ENSG00000165219	human	human	control	FALSE	128103536_128109129_3178_CDS_ENSG00000165219_ENST00000394104	3	6	1	TRUE	0.996275072835755
128107968_128108088_1263_CDS_ENSMUSG00000049858_ENSMUST00000054764|mouse|control|control	AAAGTTTACCGTGTCCCAGTCCACAGATGGAGAAAAGCCTTTGTAATCCCGCCTCTGCCAGTGACTATAACTCTCCTCTGATTCCACACTCACTCTGCCGAGCCATTTGACATGACGGGC	ctrl_mus	ENSMUSG00000049858	mouse	mouse	control	FALSE	128107968_128108088_1263_CDS_ENSMUSG00000049858_ENSMUST00000054764	0	3	1	FALSE	1.1189486835954
128108328_128108448_903_CDS_ENSMUSG00000049858_ENSMUST00000054764|mouse|control|control	AGCCCAGCGTGCTGTGCTGATGGCCCCTGTTCTCCATTCCAGACCTTTCACTTCCTTGACCTTACTCATTTCGGAGCGCCGGTTACCAGCACACTGCAGAGTGACAGTGACCTCATGTTT	ctrl_mus	ENSMUSG00000049858	mouse	mouse	control	FALSE	128108328_128108448_903_CDS_ENSMUSG00000049858_ENSMUST00000054764	0	3	2	FALSE	0.835626046326974
128202819_128204660_1172_CDS_ENSG00000179348_ENST00000341105|human|control|control	GGCCCCACAGTTGACACACTCCCGGCCTTCTGAACAGGAACGAGCCTTGCTGCGCTGCTTAGGGGTGAAGCTGGAGGCCGGTCCCCCCAGGAAGCCTCCGGGGTGGAAGAGTCCGCTGCT	ctrl_hu	ENSG00000179348	human	human	control	FALSE	128202819_128204660_1172_CDS_ENSG00000179348_ENST00000341105	1	0	1	TRUE	0.911688016146869
128432111_128434639_343_3pUTR_ENSG00000119487_ENST00000373498|human|control|control	TTCTTTCTTTCCACTGAATATTTTTGCATTTGATCTGGTTTTGTCTCTCTTTTCGGAGTCGTTCTAATCTTTGAGCTGTGTTTGAGCGTCTTCTAATACCAAAGTCCCAACTTGAGGTAA	ctrl_hu	ENSG00000119487	human	human	control	FALSE	128432111_128434639_343_3pUTR_ENSG00000119487_ENST00000373498	0	8	0	FALSE	0.556679811914341
128445144_128516786_240_5pUTR_ENSG00000075785_ENST00000265062|human|control|control	TCCAGAATCTCCCAGGATGATAACCTTCAGCAACACTTTCTTCCTAGAGGTCATCCTTCAAACGCGGCCGCTGCGCTGGGGGCTCCGGGCCGGGCGCGTCGCGAGGGCTCCCGCCGAGGA	ctrl_hu	ENSG00000075785	human	human	control	FALSE	128445144_128516786_240_5pUTR_ENSG00000075785_ENST00000265062	1	1	0	TRUE	0.878507875229333
128445656_128448168_5465_CDS_ENSMUSG00000014355_ENSMUST00000014499|mouse|control|control	GAAATATTCAGCAAATGACAGAAGTGCTGGATCAGAAGTGAATGATGAAATTGTTTCAGGCTTGAAAGCCCGGGCTTCAGAGTTCCTATTAGCAACAGTTTGTGCCAACAAACTCTGCCA	ctrl_mus	ENSMUSG00000014355	mouse	mouse	control	FALSE	128445656_128448168_5465_CDS_ENSMUSG00000014355_ENSMUST00000014499	1	2	1	TRUE	1.04199226538652
12845315_12845435_96_CDS_ENSG00000123144_ENST00000591254|human|control|control	CACCGGGCTCGAACCCGCGCCCGACACCTCCTCGTCCCCGCTCTCGGGCGACGTCCCCGATCCCGACTCAGCCCAACGGCTCCCGCCACCGCCACCGCCCGCGGGGCCCGGAGCCTCCCG	ctrl_hu	ENSG00000123144	human	human	control	FALSE	12845315_12845435_96_CDS_ENSG00000123144_ENST00000591254	0	0	0	FALSE	3.19692390094214
128470954_128474126_3443_CDS_ENSMUSG00000014355_ENSMUST00000014499|mouse|control|control	AAGGGCCATAGTTCGCTGACACAACTGGAGCAGTCTGTTTTCCTTTTCTTCAATGAACTCATGGTCACTGAGTTCTGGGTACTGCACCACATTGACACGGACAGGCTGTGCACTTTGAAG	ctrl_mus	ENSMUSG00000014355	mouse	mouse	control	FALSE	128470954_128474126_3443_CDS_ENSMUSG00000014355_ENSMUST00000014499	1	3	0	TRUE	0.730872663206084
128503968_128505323_866_CDS_ENSMUSG00000014355_ENSMUST00000014499|mouse|control|control	AGTTATCTCATCCAGTGGGTGCAGCATGCTGAACATAGTAGGCAAAGGTTCTCTAGGTAGACTTGGAGGTACCTCATGTGAAGAACTGCATCGTTCAAACAGCAAGCCATATTTAGTGGC	ctrl_mus	ENSMUSG00000014355	mouse	mouse	control	FALSE	128503968_128505323_866_CDS_ENSMUSG00000014355_ENSMUST00000014499	5	1	2	TRUE	1.22499520158494
128510396_128511676_419_CDS_ENSMUSG00000014355_ENSMUST00000014499|mouse|control|control	TTCCTTCTGTTTCTCATGGATTGTAACCTCCTGAAGAGATCCCACCAAGCCAGCTGCACCATCAGAAGACCATAACTCAGAGGCTGGCTGCAGCTGACGAAGCTGAAGGTTCAGAGCGTT	ctrl_mus	ENSMUSG00000014355	mouse	mouse	control	FALSE	128510396_128511676_419_CDS_ENSMUSG00000014355_ENSMUST00000014499	0	1	0	FALSE	0.609399060136623
128607413_128610288_2715_CDS_ENSG00000064419_ENST00000265388|human|control|control	TTTTAAGGAATTTTCTAACCATCGACAAAAAGTCGGTCTGTCAACCTGCATGATCTCCCAGAGCACTTCAGCCACATCTGGTAGGGTATAGGGGGGGAGGCAAAAGCAGCAGGTGTGCAG	ctrl_hu	ENSG00000064419	human	human	control	FALSE	128607413_128610288_2715_CDS_ENSG00000064419_ENST00000265388	2	2	1	TRUE	1.12195907154912
128608204_128610563_306_CDS_ENSG00000144231_ENST00000272645|human|control|control	AAGGTTGGCCAAACAGGCCAACTCAAACTTATGAAGCTTTTTCTGGAGTAGCAAGCTACGAACACTGGCAATGGTCTCTCTGTTTTTGAAACGACTGAAACGGGCTGTGTAGTTTAATGT	ctrl_hu	ENSG00000144231	human	human	control	FALSE	128608204_128610563_306_CDS_ENSG00000144231_ENST00000272645	2	3	2	TRUE	0.927787862478199
128792796_128792916_2876_3pUTR_ENSMUSG00000063317_ENSMUST00000046929|mouse|control|control	TTATTATCAAAAGGATCAGAGACGGGGGGCAAGTGATCCCCTTGTGCTCGGTTTTTGCTTGGTGTGTCTACAACACTGGAGTTCAATTTTCCAGGGTCTGAGTCATCTTTGAACACACCT	ctrl_mus	ENSMUSG00000063317	mouse	mouse	control	FALSE	128792796_128792916_2876_3pUTR_ENSMUSG00000063317_ENSMUST00000046929	0	3	2	FALSE	0.823273348243613
128802558_128804910_1938_CDS_ENSMUSG00000063317_ENSMUST00000046929|mouse|control|control	AGGTGTCATGTCCAGGCCAGTCAAGGGGAACTTGACCATATTCTGAAGTTTCATACGCCTGTCTCCTTCCTGGCGGAATCTCTTGAGGTGTATAATAAGCACATCAGGCAGAGTCCACAG	ctrl_mus	ENSMUSG00000063317	mouse	mouse	control	FALSE	128802558_128804910_1938_CDS_ENSMUSG00000063317_ENSMUST00000046929	0	1	0	FALSE	0.607267592253174
128827806_128827926_1808_3pUTR_ENSMUSG00000040928_ENSMUST00000106061|mouse|control|control	CCTCTTCCTTACAGTAGACTGGAAGGTGAGTCTGCCTGCCCTTACAGCTGGTATTTTACTCAAAGCCTGACTGTTCTGACTTAATGCAGGCCTTCAAAAGAGAATTACCTTCATTTAAAA	ctrl_mus	ENSMUSG00000040928	mouse	mouse	control	FALSE	128827806_128827926_1808_3pUTR_ENSMUSG00000040928_ENSMUST00000106061	1	2	6	TRUE	0.664512705870719
128907928_128914798_1089_3pUTR_ENSMUSG00000027394_ENSMUST00000035812|mouse|control|control	AGGAGCTGGAAGCTCTGGTAAGGGAGGTGTTTGGTGCTGATGGCGGGCTCCACACTCATGAGGCAGCTCCTTATTATGTGTTTGATTTGCAGCAAAATGCTACTTTCTAAGGTGATGTTC	ctrl_mus	ENSMUSG00000027394	mouse	mouse	control	FALSE	128907928_128914798_1089_3pUTR_ENSMUSG00000027394_ENSMUST00000035812	0	4	2	FALSE	0.853599662950826
128976402_128976621_833_CDS_ENSG00000181789_ENST00000314797|human|control|control	GTGCTTGTTGCGCAAGCAGCTCTCGATGAAGTCAAACAGTGGGCTGTCACGGCTGCCATCCTCCTCTTCCAGCTGCTTGCTGGCCACCCGGATCATCATGCAGTAGGCAAAGGGAGACTT	ctrl_hu	ENSG00000181789	human	human	control	FALSE	128976402_128976621_833_CDS_ENSG00000181789_ENST00000314797	1	0	0	TRUE	0.569442854559817
128987363_128987794_1838_CDS_ENSG00000181789_ENST00000314797|human|control|control	TGCTGTGATGGGGGTACTTTCTGTTCTCTGCTCTGCCATGGGCGCCGTGGCCAGGGGCACAGACTTGAGGTCAAAAGGTTTTTCTGATGGTTCTAGAGTGTACTGCTGCAGAGCCCTCTC	ctrl_hu	ENSG00000181789	human	human	control	FALSE	128987363_128987794_1838_CDS_ENSG00000181789_ENST00000314797	1	2	0	TRUE	0.853383260572059
128999148_128999366_914_CDS_ENSMUSG00000057236_ENSMUST00000102598|mouse|control|control	TAAGCAATTCACTTCAGCTGTGTGAGCATCAACCGAGTGGCTTGGCTTGGAAGTATTGTTTGAACGAGTGTCCCAAATCATAAGCTTCTGGTCATCAGCAACTGAGCCAAATAGAGACTC	ctrl_mus	ENSMUSG00000057236	mouse	mouse	control	FALSE	128999148_128999366_914_CDS_ENSMUSG00000057236_ENSMUST00000102598	1	1	0	TRUE	1.38628610260441
129069043_129072782_2106_CDS_ENSMUSG00000034951_ENSMUST00000057576|mouse|control|control	ATTGTCAGCCATGTTGTCCAACTCGGGAAGTTCATCCCCTTGCTCAGGAGGGAATGGCAGCTTCCCAGCATGCAAGGCCAACTCTAATGCAGAGTCCTCTTGAGTCACAAATGGCTCAAG	ctrl_mus	ENSMUSG00000034951	mouse	mouse	control	FALSE	129069043_129072782_2106_CDS_ENSMUSG00000034951_ENSMUST00000057576	0	0	0	FALSE	0.224794047004404
129107762_129114878_705_CDS_ENSMUSG00000034951_ENSMUST00000057576|mouse|control|control	TTCAGTAAACACCTTCACAAACACTTTAGACTGATCCACAGACTGAGAGGTGAACGATGCTACGATCTGGGGGCTGGCCAGGGCCTCCAGTCTGTTCTTCAGAGCCTCCAGGTGCACACA	ctrl_mus	ENSMUSG00000034951	mouse	mouse	control	FALSE	129107762_129114878_705_CDS_ENSMUSG00000034951_ENSMUST00000057576	1	1	1	TRUE	1.08037318745712
129203514_129217221_856_CDS_ENSMUSG00000036155_ENSMUST00000038361|mouse|control|control	CAGGATGTTATCCAGCAAGACGGCGAGCGTTTTCTTCAGATCATAGGCTGTCATGACACCAGCGTAGGGGCCATCCACCACGTCCCTGTTCTCCTCTGCCAGTGCCTTAATGTACCTCTT	ctrl_mus	ENSMUSG00000036155	mouse	mouse	control	FALSE	129203514_129217221_856_CDS_ENSMUSG00000036155_ENSMUST00000038361	2	1	2	TRUE	0.42996970698591
129217275_129261777_1030_CDS_ENSMUSG00000036155_ENSMUST00000038361|mouse|control|control	GTAGCCATCCATAGGAGGCAATACACATTTTTCCTGAACTCCATTAATGATATCTGCCACATTAATTTTCTCAAGCGACACCAAGCTGGGGACAGCCGTGGTGGAGTTGGTGGAGTTCGC	ctrl_mus	ENSMUSG00000036155	mouse	mouse	control	FALSE	129217275_129261777_1030_CDS_ENSMUSG00000036155_ENSMUST00000038361	2	2	2	TRUE	1.10712755048473
129281792_129283504_579_CDS_ENSG00000156709_ENST00000287295|human|control|control	TAGCAGGAAAGGAACATGACTTGGCGCCTTGTCTTGAGGAACTTCCTCTCCTTCTGAAGCAGATAACGCGGCCTTTTTCTGTTTCTGTTCTGGTGTCAGCCCTAACCCTGAAATTCTTTC	ctrl_hu	ENSG00000156709	human	human	control	FALSE	129281792_129283504_579_CDS_ENSG00000156709_ENST00000287295	1	3	0	TRUE	0.621131114756136
129323141_129323261_3732_3pUTR_ENSMUSG00000003731_ENSMUST00000102590|mouse|control|control	TAACTGTCACTTGAGAGGTTCAGGGGTCTACTCTTCAGATAAGGACGATGATGGCTTCATAGAGGACTTTTCTTTGAACTAGGAGCAGTTTCAGTCAGGTTAAAAACAAAAGGGCCAGCA	ctrl_mus	ENSMUSG00000003731	mouse	mouse	control	FALSE	129323141_129323261_3732_3pUTR_ENSMUSG00000003731_ENSMUST00000102590	2	3	1	TRUE	1.69140274728291
129337241_129337361_1839_3pUTR_ENSMUSG00000041220_ENSMUST00000071402|mouse|control|control	GGGCTGGCATTTGTTACACATGGTACAAGACTCCATTTTCAAGCCAGCCAGCTGAGCTTCTTCCCTTTCAGTTCTGCATTTACTCCTCCGTCCTAAAGTTTGGGGCAACTGAACAACGGA	ctrl_mus	ENSMUSG00000041220	mouse	mouse	control	FALSE	129337241_129337361_1839_3pUTR_ENSMUSG00000041220_ENSMUST00000071402	0	5	2	FALSE	0.894483115571813
129354385_129360783_1558_CDS_ENSG00000056277_ENST00000370978|human|control|control	ATGTTCAGCTTTCTCCTTGCTGGTCAAAAATTGTAGTCTGCATTTTGGGCAACGATGAACTCCTTTTTTCTGATGCTTCATGTAATGATTCATGTAGGGGGTTGCCATTTTACTAACTTT	ctrl_hu	ENSG00000056277	human	human	control	FALSE	129354385_129360783_1558_CDS_ENSG00000056277_ENST00000370978	2	6	1	TRUE	0.530680404296679
129497756_129516252_352_5pUTR_ENSMUSG00000028788_ENSMUST00000030578|mouse|control|control	TAAATGTGCAACGTATATTCCAACGAAAAACGCTGGCAAGCTGGGGACTGGGCATTGAAGGCCGGCGGAGGCGGGAGCGAGGAGGCGCCTCTCTCCTCAGTCACCTCGGCGGCGGCGGCG	ctrl_mus	ENSMUSG00000028788	mouse	mouse	control	FALSE	129497756_129516252_352_5pUTR_ENSMUSG00000028788_ENSMUST00000030578	0	0	0	FALSE	1.99080044297401
12955530_12963200_418_CDS_ENSG00000085415_ENST00000262124|human|control|control	AGTAACAGATGTTCTGCTATCCACCAGAGTTGTCCTTTTAACCCAGTGGCTCTGTCCTCGCAGTTTATCATTTGATTCTCCTACTATTTCTTCCCATACAGCAGCTGTTCGGTCAAAAGA	ctrl_hu	ENSG00000085415	human	human	control	FALSE	12955530_12963200_418_CDS_ENSG00000085415_ENST00000262124	0	4	2	FALSE	0.75434721605464
12959060_12959180_2252_3pUTR_ENSG00000187079_ENST00000361905|human|control|control	AAAAAGAGAACTAAATACATTTGTATAAAGGCTGTAAATGTCCCATGGCAAATGCTCTGTCTCAATATTTTCTACCACAATTAGAAACAGGGCTCTGCAGAGAGAGACTTGGGTTGTTCA	ctrl_hu	ENSG00000187079	human	human	control	FALSE	12959060_12959180_2252_3pUTR_ENSG00000187079_ENST00000361905	1	2	1	TRUE	1.02333319879548
12963335_12971236_673_CDS_ENSG00000085415_ENST00000262124|human|control|control	ATATTCAAAAATCTGAACCTTGGCCATTGCGTTGGGGCTACTGTCATCACTTCCTACGGCGATCATGGGGGAATGAGCACGAGAGCTTGAAGGGTTCCAAGAAATACAACTACAGCTTAG	ctrl_hu	ENSG00000085415	human	human	control	FALSE	12963335_12971236_673_CDS_ENSG00000085415_ENST00000262124	1	0	1	TRUE	2.13747935423461
129698844_129698964_1004_3pUTR_ENSMUSG00000026349_ENSMUST00000027587|mouse|control|control	CTGCTAGCACTGATAAATTATCAGATGCACGGCTATCTTGAACAGAAGTACTTCCTGAATTTAGAGGTATTGGAGCAGGGAACGTTGATGTTGATGGTTTCTGAAAGCTTGGGTTGGCAG	ctrl_mus	ENSMUSG00000026349	mouse	mouse	control	FALSE	129698844_129698964_1004_3pUTR_ENSMUSG00000026349_ENSMUST00000027587	2	2	2	TRUE	1.96355567244993
129698849_129698969_2618_CDS_ENSMUSG00000001052_ENSMUST00000001079|mouse|control|control	ATTCGGATCTTCTCTGGACTGCAGAAGTCCTGCCCCCAAGGAAGGTAACTGTGTCTGAAATACAGACACGCGGCCGCCCGTGGGAGACATGAGTTTGAAGGCAGCCTGAAGTGCAGGTCC	ctrl_mus	ENSMUSG00000001052	mouse	mouse	control	FALSE	129698849_129698969_2618_CDS_ENSMUSG00000001052_ENSMUST00000001079	0	1	0	FALSE	0.327374897879276
129699038_129699158_1198_3pUTR_ENSMUSG00000026349_ENSMUST00000027587|mouse|control|control	AGCAACTTTGTCCGGCCTGTGATGTAATCCAGAATGCAGTGCCATTGAAGGTCCCTGCTGGAAGCTTATGTACTGGCTCCCAGAGAGAGTGGCCTCCTGTTTCTGTGTGTACACTGGGTC	ctrl_mus	ENSMUSG00000026349	mouse	mouse	control	FALSE	129699038_129699158_1198_3pUTR_ENSMUSG00000026349_ENSMUST00000027587	0	2	1	FALSE	0.343724908370354
129699467_129699587_1627_CDS_ENSMUSG00000026349_ENSMUST00000027587|mouse|control|control	GCCTTCATCAGAAGAGCTGTGTCTTTCCGAGGATGCCACTTTGATTTTCATCTTCAGCTCCTCTTTGCTGGGACCTTTGTCAGGCGGGGGGATGGGAATGCGGAGCTTCAGTGATCCACT	ctrl_mus	ENSMUSG00000026349	mouse	mouse	control	FALSE	129699467_129699587_1627_CDS_ENSMUSG00000026349_ENSMUST00000027587	0	5	0	FALSE	0.753507626940782
129712606_129712726_1589_CDS_ENSMUSG00000001052_ENSMUST00000001079|mouse|control|control	GCTGGGATGTGCTGCGGGCATGGGTGGTGGTGCTGCGTTCTGATAGGCAGGCTGCAGAGCTGGGTAGCCATAGCCAAAAGGCTTTGCCACCTTGGCTGGCTGAGCTGCAGGGGGAGTGGG	ctrl_mus	ENSMUSG00000001052	mouse	mouse	control	FALSE	129712606_129712726_1589_CDS_ENSMUSG00000001052_ENSMUST00000001079	3	1	0	TRUE	1.14453835156642
129742970_129743738_2615_CDS_ENSG00000170322_ENST00000446488|human|control|control	GGGCACAGTGGCCATTACTGTCTGGGGCACTACTTTGGTCTGTGTGGCAGTGGCTGGAACCCGGATCTGCGGTCCTGCTGGCATCTGTGGCAATGTCTGTGCCGGCCCTCCCGACTGCTG	ctrl_hu	ENSG00000170322	human	human	control	FALSE	129742970_129743738_2615_CDS_ENSG00000170322_ENST00000446488	0	1	1	FALSE	0.933845545751159
129744135_129744255_509_CDS_ENSMUSG00000001052_ENSMUST00000001079|mouse|control|control	AGGACCTCTGCCATACATCTGCTGTGCTCCTGGTTGGTTTGCTGAGCTGGGAGTCCCCGAATTTTGTGTTGGTACTGTATATGGACGAGAGTAGTAACTATCACACTGGCTATCCAATGG	ctrl_mus	ENSMUSG00000001052	mouse	mouse	control	FALSE	129744135_129744255_509_CDS_ENSMUSG00000001052_ENSMUST00000001079	1	2	0	TRUE	0.992025415805343
12974608_12974966_472_CDS_ENSG00000213782_ENST00000358007|human|control|control	GTATTTGAGAGCTCTCAAGTTGAAACCTTTCGTATTTTCCAAGTGGTCAATCAGTCGACCAGGAGTTGCTATTATTATATGTGGTTTTTTTGCAAGGGCCAAAGATTGAGACATTGAATC	ctrl_hu	ENSG00000213782	human	human	control	FALSE	12974608_12974966_472_CDS_ENSG00000213782_ENST00000358007	0	5	2	FALSE	1.10372996820962
129792727_129792847_1952_3pUTR_ENSG00000077684_ENST00000452328|human|control|control	CATCACCACACCATTTTTCTGTTGTGCTGATATGAGACGTGCTTCTGCAAAGGTCTTTTCTAAACCCAAAAAGCTCTCTGGGACCACCATCCCCTCCCTTCTACCACACAGGTCTGGCTG	ctrl_hu	ENSG00000077684	human	human	control	FALSE	129792727_129792847_1952_3pUTR_ENSG00000077684_ENST00000452328	0	2	0	FALSE	0.811592274586189
129792989_129793109_2214_3pUTR_ENSG00000077684_ENST00000452328|human|control|control	GTGTTGTAGGCACTTTGACTGCAGTCTGATTATAGTTTACTTTGATTAGGGAGCCATTGCACTTGGGCACTATCTCCTTCCTTGTGCCAGGTGCTGACTGCCCCACTCCAGGGGAGGTGG	ctrl_hu	ENSG00000077684	human	human	control	FALSE	129792989_129793109_2214_3pUTR_ENSG00000077684_ENST00000452328	3	3	3	TRUE	0.513568629812355
12980288_12982455_1297_CDS_ENSG00000213782_ENST00000358007|human|control|control	AGCCACCTTGTTCCTGACACCAATAGCACCCTCTGTGTCATCATTATCTCCAGCATCCTCTCGCGAGCGTTTCTTCTTTTCTCCATGCTCCCTTAACTCCATTCGGGCAAACCTTTGGGC	ctrl_hu	ENSG00000213782	human	human	control	FALSE	12980288_12982455_1297_CDS_ENSG00000213782_ENST00000358007	1	3	2	TRUE	0.980936459078988
129999435_130001125_434_CDS_ENSMUSG00000027404_ENSMUST00000103199|mouse|control|control	AGCCCTGCCGATGCCTGGCCCCCCAGCAGCTCCAGCAAGTGGCACTCGGGCAATGCCAGTATCTTTGGGAGGAGGTCCTTCTACTGTCATGGAGACCAGGTTCTCCCCTCGAAGCAACAC	ctrl_mus	ENSMUSG00000027404	mouse	mouse	control	FALSE	129999435_130001125_434_CDS_ENSMUSG00000027404_ENSMUST00000103199	0	1	0	FALSE	1.37367193257535
130011425_130011891_1932_CDS_ENSG00000084234_ENST00000528499|human|control|control	GGCCACTGCGATGACCAGCAGGCCAATGAGAGCACTGCTACTCAGACTGAAGTCCTCCCGCAGTGGGCCCACGGATTCCCGCTCTTCCTCGAGGCCTCCAACTCTCTCGGCATTGAAAAT	ctrl_hu	ENSG00000084234	human	human	control	FALSE	130011425_130011891_1932_CDS_ENSG00000084234_ENST00000528499	0	0	0	FALSE	0.811046645442392
130037582_130039980_264_3pUTR_ENSMUSG00000074088_ENSMUST00000105994|mouse|control|control	AAGCCAGGGTGGATCCATTGGGGTGAAACTTGCAGCAGTACACTTCCCCCTCATGTCCCGAGAGCAGCATGATTGGAGCTTGAAGGGAAGAACACCTGGGCGGTCCCGCCTGCAGCAATG	ctrl_mus	ENSMUSG00000074088	mouse	mouse	control	FALSE	130037582_130039980_264_3pUTR_ENSMUSG00000074088_ENSMUST00000105994	0	0	0	FALSE	1.05781028046322
13013063_13017349_405_CDS_ENSMUSG00000031442_ENSMUST00000123811|mouse|control|control	AGCCTTTGCCCTTCTCAGGGGGCTTTGGTAACGATGAGCTCACGTAGCCTTCCAGGCTGAGCGGGTCCGTCTTCCGGTCTTCGAGCTTCTTGACATTTCTTGTGTTCCCTTTTGTGGGAC	ctrl_mus	ENSMUSG00000031442	mouse	mouse	control	FALSE	13013063_13017349_405_CDS_ENSMUSG00000031442_ENSMUST00000123811	1	4	0	TRUE	0.656397758167097
130144383_130144503_4556_CDS_ENSMUSG00000030779_ENSMUST00000052135|mouse|control|control	GTCCTTGGCTCTGCCCTTCTCACTGGACGCACTGCCCTTTGAGCTCCTGAGCTCGTGCTGCATCAGCTCGTGGCTCGCCTCCTTGGGAAGCTTCTGCAGTTTCTCGGGCTGCTCGCTTTC	ctrl_mus	ENSMUSG00000030779	mouse	mouse	control	FALSE	130144383_130144503_4556_CDS_ENSMUSG00000030779_ENSMUST00000052135	0	3	0	FALSE	0.437297818392017
130162959_130166533_1262_CDS_ENSMUSG00000026353_ENSMUST00000027592|mouse|control|control	CCTCGCTTCTTCTAGAGGAGCATCAGAAGGAAACTGGTTTGTAAAGGAAGAACCATCAGGCAGCCGGAACTGAATTCTTGCAATGGTGCTTCTGTCTCGTGCTGTAGACTCTCTCTTGAC	ctrl_mus	ENSMUSG00000026353	mouse	mouse	control	FALSE	130162959_130166533_1262_CDS_ENSMUSG00000026353_ENSMUST00000027592	2	1	0	TRUE	1.6025081196655
130210676_130211900_346_CDS_ENSG00000197958_ENST00000361436|human|control|control	AAAAGTGATATTCCCACTGTGTTTAATGTTTTTCTGTTTCTTTCTGTCTCTTGGTGGTTCCTTGAGGGCTTTGATGATCAGGGCAGAGGCAGAAGGCACCACCTCAATCTGGGCCTGTCT	ctrl_hu	ENSG00000197958	human	human	control	FALSE	130210676_130211900_346_CDS_ENSG00000197958_ENST00000361436	0	5	1	FALSE	0.682141143848338
130224625_130236081_933_CDS_ENSG00000148356_ENST00000300417|human|control|control	CTCTTTGCAGAGGAACTGCAAGATGGCCGCAGTGCCGGCACCACACACCTCCCGCGGCGGGTAGACCATGGCCGAGGCGTCAAGGCTCAGCATCTCCAGGGTTCGAACGTGAGCCAGCAT	ctrl_hu	ENSG00000148356	human	human	control	FALSE	130224625_130236081_933_CDS_ENSG00000148356_ENST00000300417	1	1	0	TRUE	1.19870813142209
130225066_130225186_396_CDS_ENSMUSG00000028580_ENSMUST00000105991|mouse|control|control	TGTAGGCCATCGATGTTTGCTAGTATTATAGCCGCCTCCACCACTTCCTCCTCCCCCAAGCTGCTCACCATGCTGCCTCTGAAAGAAGTAGTCCACCATAGCGTCGTCCTGGGAACGGCC	ctrl_mus	ENSMUSG00000028580	mouse	mouse	control	FALSE	130225066_130225186_396_CDS_ENSMUSG00000028580_ENSMUST00000105991	5	1	1	TRUE	0.883285421495785
130276092_130276212_139_5pUTR_ENSMUSG00000027303_ENSMUST00000028769|mouse|control|control	CCCCTCAGGGCCGCCGCCCGGTCCGCTGCTCGAAGCCCCGCGGCGGCGGCGGCGGCCTCGCCTCCATGGCGAGGAGAAGCGGCAGAGAGAGGACTGGGCTGGAGGCTGCGATGGCGGCGT	ctrl_mus	ENSMUSG00000027303	mouse	mouse	control	FALSE	130276092_130276212_139_5pUTR_ENSMUSG00000027303_ENSMUST00000028769	0	0	0	FALSE	0.429435287824881
130301972_130310283_429_3pUTR_ENSMUSG00000026356_ENSMUST00000027602|mouse|control|control	GCATGGTCTCCCACCGCCACAAGAGCCTGGACATTAAACTGCTGCTGCCTCAGGACTAAGAAGCACTGCTTCCCTTTTGCTCTGCTTGTATGAACTCTTGCACGGACCCAAACAACATCA	ctrl_mus	ENSMUSG00000026356	mouse	mouse	control	FALSE	130301972_130310283_429_3pUTR_ENSMUSG00000026356_ENSMUST00000027602	0	1	1	FALSE	1.27570837372279
130310313_130313774_279_3pUTR_ENSMUSG00000026356_ENSMUST00000027602|mouse|control|control	CGAACCAAAACTCTATCTGGCTTTTCTTGTGATTGTATCATAGAAGATATCCCATATCTCTCTTTAGCATAATCTTCCGCCGCGTCCACGATCTCCCGCGGCTTCTCCTGACCCTTACGG	ctrl_mus	ENSMUSG00000026356	mouse	mouse	control	FALSE	130310313_130313774_279_3pUTR_ENSMUSG00000026356_ENSMUST00000027602	2	2	2	TRUE	0.58174507315804
130313498_130313618_915_CDS_ENSMUSG00000052707_ENSMUST00000094053|mouse|control|control	CCCACTCCCTACAGGCCCTTTTAGGGCAAGTCCATTGTTTTCTAATACTGGCCAGGCACCATGGTTGCTAGCTGAATTCAAAGTGCTTGGATTTAACCCTCCATTTGATGAAGAACTTAC	ctrl_mus	ENSMUSG00000052707	mouse	mouse	control	FALSE	130313498_130313618_915_CDS_ENSMUSG00000052707_ENSMUST00000094053	2	4	3	TRUE	0.894481789274812
13037762_13037882_4555_3pUTR_ENSMUSG00000029571_ENSMUST00000031556|mouse|control|control	TAAAAGGTACTCCTATTTTAAAAACATATGAATGAAACTATCTTCTAAAATAAGACGCAATGTGTTAACAACCAGTTGATTTAAGCACTTTAAAAGGCAGAATGGAAAAGTCGGCACACC	ctrl_mus	ENSMUSG00000029571	mouse	mouse	control	FALSE	13037762_13037882_4555_3pUTR_ENSMUSG00000029571_ENSMUST00000031556	0	3	4	FALSE	1.36880747356004
130405211_130409398_3816_CDS_ENSG00000196455_ENST00000356763|human|control|control	AGAGTTGAAGTGATGCATATCCACAACACAACCGTCCTCCTTCTGATCTAGAATTCTGCTTTGTAGAGGATGGATTTTAGGAGACTTGGGCAGCTTAGAAGCCTCAATTCCAAGAAGCTG	ctrl_hu	ENSG00000196455	human	human	control	FALSE	130405211_130409398_3816_CDS_ENSG00000196455_ENST00000356763	4	2	2	TRUE	0.919493769508628
130452956_130454814_1383_CDS_ENSG00000196455_ENST00000356763|human|control|control	GTGAATCATCTGAGTTACCAATTCTCTGATACTGTGATCTTCAATTTTATTTAGCACTTGTTCAGGGAAAAAATGTCCATTTCTATAAGCCAAAAGTTGAGAGAGATCAAATAATGGTAC	ctrl_hu	ENSG00000196455	human	human	control	FALSE	130452956_130454814_1383_CDS_ENSG00000196455_ENST00000356763	1	3	3	TRUE	0.93712268484761
130454760_130463363_1317_CDS_ENSG00000196455_ENST00000356763|human|control|control	GAAAAAATGTCCATTTCTATAAGCCAAAAGTTGAGAGAGATCAAATAATGGTACACCTTCTGTAAAAAGCTCAGCTATCACACAACCTGCTGAAAAGATGTCCATTGCTCTCTTCAACTC	ctrl_hu	ENSG00000196455	human	human	control	FALSE	130454760_130463363_1317_CDS_ENSG00000196455_ENST00000356763	0	1	0	FALSE	0.82988988101571
130459521_130459641_1828_3pUTR_ENSMUSG00000066735_ENSMUST00000051758|mouse|control|control	CGCACAGACCTTCCTGGTAGAATGCAAGTTCAAGTTCTCTGCTTCGTGGTAAGGAAGGGAAGGAGGGATACTTCTGCCCCAGTTCTACCCACAGAATGATTTGGTTTGAGATTTTAAGAC	ctrl_mus	ENSMUSG00000066735	mouse	mouse	control	FALSE	130459521_130459641_1828_3pUTR_ENSMUSG00000066735_ENSMUST00000051758	1	3	1	TRUE	1.36440897885644
130535856_130535976_749_3pUTR_ENSMUSG00000025532_ENSMUST00000026608|mouse|control|control	GCGGCACAGGCCACACAAGCCTTTCTACCCCAGACAGCTGCAGTCCTGCTCCCCCATCTTAGCCCCTGCCCTGCTCTGACCCCAAAGCACAAAGATTTCTTTTCATCTTATTTTTGTGAT	ctrl_mus	ENSMUSG00000025532	mouse	mouse	control	FALSE	130535856_130535976_749_3pUTR_ENSMUSG00000025532_ENSMUST00000026608	1	4	2	TRUE	1.07400258986516
130596237_130596357_540_3pUTR_ENSMUSG00000031256_ENSMUST00000033609|mouse|control|control	CATCAACTCAAACATCTGTTCTGGTGGAAGACTGGCAACTGCTTTGCTAATGGATTCAGGGGCATCCTCAGGGCTGATGCTTTCTCCATAAGGTGACTCTATGACAGGTGCACCAGTGCC	ctrl_mus	ENSMUSG00000031256	mouse	mouse	control	FALSE	130596237_130596357_540_3pUTR_ENSMUSG00000031256_ENSMUST00000033609	0	2	0	FALSE	1.59752149416921
130609336_130615730_1729_3pUTR_ENSMUSG00000031256_ENSMUST00000033609|mouse|control|control	CCTTCTCATGATCCTGGGGTGTGACTTGGCTCTGTCCAGGACTAAAGCCACCAGGCTGGCTTCCACCTTGCATGCTTGCTCCTTGCATGCCTGCTCCCTGCATGACTGGTACCTGTCTGG	ctrl_mus	ENSMUSG00000031256	mouse	mouse	control	FALSE	130609336_130615730_1729_3pUTR_ENSMUSG00000031256_ENSMUST00000033609	0	0	0	FALSE	0.580816339849312
130618844_130618964_2048_3pUTR_ENSMUSG00000031256_ENSMUST00000033609|mouse|control|control	AATGTCACAGAAAATATACACACTACGACAACAGAATAAACTGCTTTCCTTTGGAGCAATGGCGATGTAAGACCTCCACCTGGCGCCATCTGCCTCATCCGGGGAGGTTCGGATGCAGAC	ctrl_mus	ENSMUSG00000031256	mouse	mouse	control	FALSE	130618844_130618964_2048_3pUTR_ENSMUSG00000031256_ENSMUST00000033609	0	2	0	FALSE	1.28299234939384
130624029_130624149_2639_CDS_ENSMUSG00000030757_ENSMUST00000042470|mouse|control|control	TCTCCTCCCCACACAAGGCCTCTGATGCACCACAGCCTTCCCTGTATCTCTAGGTTGAGACATCAGCTTTCCCTGTCTAACTCCTTGAAGGTTTTCACAGTGTCTTCCTGAGAAGTACTC	ctrl_mus	ENSMUSG00000030757	mouse	mouse	control	FALSE	130624029_130624149_2639_CDS_ENSMUSG00000030757_ENSMUST00000042470	1	2	0	TRUE	0.969377073184893
130643178_130643298_725_CDS_ENSMUSG00000030757_ENSMUST00000042470|mouse|control|control	AATCTTCTCAGGCAGAATGGTGAGAAACTGTTCGATTACCAGCTGCTCGAGGATCTGTTCCTTGGAACGCATTTCTGGCTTCAGCCACCGACAGCAGAGTTCCCAGAGTTTACTGAAAGC	ctrl_mus	ENSMUSG00000030757	mouse	mouse	control	FALSE	130643178_130643298_725_CDS_ENSMUSG00000030757_ENSMUST00000042470	0	2	2	FALSE	1.4105600188329
130672718_130673873_774_CDS_ENSG00000017260_ENST00000359644|human|control|control	TGTTCCAATGACAACACCCTTTGCTTTGCCACATCTGACCAGTGTTCCCATAAAGGCAATGTTACTTCTCGATGCAAGATCTCCATTAGTTGCAGCTGGCTGAGGAGCTGTCACCTTAGA	ctrl_hu	ENSG00000017260	human	human	control	FALSE	130672718_130673873_774_CDS_ENSG00000017260_ENST00000359644	2	2	3	TRUE	0.580601802310815
130672799_130674977_855_CDS_ENSG00000017260_ENST00000359644|human|control|control	CATGCTCTTCTGCAGAGGGGTTTTTGGTGCCTCTTCTGCTTGCATCATTTTAAAAACCTCCCCAAATTCAGAATTTTCTCCTGTTCCAATGACAACACCCTTTGCTTTGCCACATCTGAC	ctrl_hu	ENSG00000017260	human	human	control	FALSE	130672799_130674977_855_CDS_ENSG00000017260_ENST00000359644	0	5	1	FALSE	0.737929553620759
130712922_130715554_2226_CDS_ENSG00000017260_ENST00000359644|human|control|control	CAATGAGATTAAAGTTAATGCTGCTATACTCGTGCTCAGCTGGAATCTAACGAAATTTTTAATGTTATTATAAATCCCTTTACCCTCTTCGATTGCAGACATTATGGTTTGAAAATCATC	ctrl_hu	ENSG00000017260	human	human	control	FALSE	130712922_130715554_2226_CDS_ENSG00000017260_ENST00000359644	0	3	7	FALSE	1.18394413452675
13078290_13078410_1514_3pUTR_ENSMUSG00000030386_ENSMUST00000098822|mouse|control|control	TGCCAATTTTTTGATGTTCCATAAAAGATGAGAAATAAAAGATATTCTCATATTCCTTATATTTCTCATACTGGTTTCCTCCAATTTGAAGTTTGGGGTATTCAATAAGTGATGGGCTCT	ctrl_mus	ENSMUSG00000030386	mouse	mouse	control	FALSE	13078290_13078410_1514_3pUTR_ENSMUSG00000030386_ENSMUST00000098822	0	6	1	FALSE	0.559235811787855
130805848_130807722_2850_3pUTR_ENSMUSG00000027312_ENSMUST00000028781|mouse|control|control	GCACTCCGAGCTGCTGCTAGTGCACTCGCCACACGCTGTCCGCAGGGCACATGGTGTCCGGCACTGCTTGGCACTGTGGTTTGCAGGCCTTTCACAGACGCTGCCATTGAGAGGGTTGAT	ctrl_mus	ENSMUSG00000027312	mouse	mouse	control	FALSE	130805848_130807722_2850_3pUTR_ENSMUSG00000027312_ENSMUST00000028781	1	2	0	TRUE	0.361392257303068
130808380_130808500_3123_CDS_ENSMUSG00000027312_ENSMUST00000028781|mouse|control|control	GGGCTGTGGATACACATTTCCTGCAGAGGCCTGTGACGGCATCTTCACAGGTCCTTTATAGCTGCCCTCAATACATTTTCCTTTCCCAGTATTGCTAGGATCAGTACACCAACCACAGCC	ctrl_mus	ENSMUSG00000027312	mouse	mouse	control	FALSE	130808380_130808500_3123_CDS_ENSMUSG00000027312_ENSMUST00000028781	2	4	1	TRUE	0.865904721893373
130911969_130912702_1509_CDS_ENSG00000136699_ENST00000351288|human|control|control	GAAGCTCCCAGTGAATGTGGGGGCCGTGAAGAGTCGGTGCTGGCGGTGGGGGATGACCAGCTCTGGCTCCAGGAATAGCTGCTCACCTTTCTGAATCATCTCAGCCAGGTTGGGCTGGGC	ctrl_hu	ENSG00000136699	human	human	control	FALSE	130911969_130912702_1509_CDS_ENSG00000136699_ENST00000351288	1	1	0	TRUE	0.840049830862472
131003253_131003911_1761_CDS_ENSMUSG00000068267_ENSMUST00000089510|mouse|control|control	CAAGGGCCAAAGACTGGGCCAGAGAAAGGGATCTGGGGAGGTGGAAAGCAGGCAGAGGCAGGCTCGGTTCTTCCTAGTCACGTGGACCAGATCGTGTTCCAAATGAAGGATGTGACTCTG	ctrl_mus	ENSMUSG00000068267	mouse	mouse	control	FALSE	131003253_131003911_1761_CDS_ENSMUSG00000068267_ENSMUST00000089510	1	0	0	TRUE	1.28796024801181
131122594_131122714_1111_CDS_ENSG00000128585_ENST00000352689|human|control|control	ATCCTCACTTAGTAACATCCATGTGTTTGTATCAATGTCATAACGATAGAAGTCACTTTTCAGAGATTTGCTGTTCCTCACAGAGGAATCCAAGTAACGCCCCAATGTGTAGATTTGCCT	ctrl_hu	ENSG00000128585	human	human	control	FALSE	131122594_131122714_1111_CDS_ENSG00000128585_ENST00000352689	3	4	1	TRUE	0.87280645584317
131124709_131124829_5008_3pUTR_ENSMUSG00000048911_ENSMUST00000059372|mouse|control|control	ACGAAGAATTTGGATACGTGCTGAGCTAACTGGAATAAAAGCATCTTGAAATAATTTGGGTTCTAAAGCTGAACTTGAAAACTGATAGGTCCTGTTAATCTTATTTAAAAAACCTTTACC	ctrl_mus	ENSMUSG00000048911	mouse	mouse	control	FALSE	131124709_131124829_5008_3pUTR_ENSMUSG00000048911_ENSMUST00000059372	1	4	4	TRUE	1.66917763760252
131127965_131128085_1752_3pUTR_ENSMUSG00000048911_ENSMUST00000059372|mouse|control|control	TGCTTTACACGGCGAATTTACACTGTTCACAAAGCCTATTGGAGGCAGTTATCTCTAGAAAAGTTGGACAGAAAGAGCCAAAGAGCAGCATGCATTTTCCCTATAAAAACCCCTTCAGTT	ctrl_mus	ENSMUSG00000048911	mouse	mouse	control	FALSE	131127965_131128085_1752_3pUTR_ENSMUSG00000048911_ENSMUST00000059372	1	3	3	TRUE	1.67410647351164
131177157_131177277_6978_3pUTR_ENSG00000128585_ENST00000352689|human|control|control	CTCAAGCAATCTTCCCGTGTCAGCCTCCCAAAGGTCTGGGATTACAGGCGTGAGTCACTATGCCCAGCCTAAATTCACATTCTTGAGGGGAAGAGACATATATAAGGCTGCATTATTTTT	ctrl_hu	ENSG00000128585	human	human	control	FALSE	131177157_131177277_6978_3pUTR_ENSG00000128585_ENST00000352689	0	1	2	FALSE	0.996704350707221
131209633_131209753_140_3pUTR_ENSMUSG00000025809_ENSMUST00000090006|mouse|control|control	TCGGGCCGGCGTCGGCGGGCCTCGGCTTCTCGGTTGGTCTCGGGTGGCGTCGGCGGGCCTCGGCCGCTCCGCGGGTCTGGCGGCTCTTCAGCGAGTGGGCGGAGACTCGGCCCGCCTGTC	ctrl_mus	ENSMUSG00000025809	mouse	mouse	control	FALSE	131209633_131209753_140_3pUTR_ENSMUSG00000025809_ENSMUST00000090006	0	0	0	FALSE	0.346623743231374
131237850_131237970_937_3pUTR_ENSMUSG00000025809_ENSMUST00000090006|mouse|control|control	ACTCTCCTCTGTCAGTAAGACTAAGCACATTTTTGTAGCTAAATGGGCTGGTGCAGTTTTGTTCACTTGTACAAGGATTTCTTAGCTTTGCTGGGGTTGTGCTAATATACGGCATCACAG	ctrl_mus	ENSMUSG00000025809	mouse	mouse	control	FALSE	131237850_131237970_937_3pUTR_ENSMUSG00000025809_ENSMUST00000090006	2	4	1	TRUE	1.15500471378424
131292330_131293032_335_3pUTR_ENSMUSG00000049047_ENSMUST00000081834|mouse|control|control	CTTCTTCAAGTCACTTCAAGGCCACAGTAATTGCTTACAGAGGTAAACCTCCTTAAAACAGCAGCTTGCCCCTTCTTCCTTTCCTGTGGGTTATGCCACGCCCAACAGTCTTTCTGATCT	ctrl_mus	ENSMUSG00000049047	mouse	mouse	control	FALSE	131292330_131293032_335_3pUTR_ENSMUSG00000049047_ENSMUST00000081834	0	2	3	FALSE	0.652277420089635
131447145_131447996_338_3pUTR_ENSMUSG00000028911_ENSMUST00000053819|mouse|control|control	CTGCGTCCCGAGCCGTAGCTGCCATCCCGCCGCGGGCCTCGAGCGTGCTCAACAATGACTCGCTCGCCACACAGGTCTTTGCCGTTCAGTTCATAAACAGCATCGTCTGCATCACGCAGA	ctrl_mus	ENSMUSG00000028911	mouse	mouse	control	FALSE	131447145_131447996_338_3pUTR_ENSMUSG00000028911_ENSMUST00000053819	1	1	0	TRUE	0.762810286020494
131456618_131456738_1314_CDS_ENSMUSG00000028911_ENSMUST00000053819|mouse|control|control	TGACACCGAGCGGGACGGTGACCGGGAGTGGTCGGTGTCCTTCTTCTTCTTGCTGCTGCTGCTACTGACTTTGCTGTCCCGCTTGCTGCTGTGTTTTCGGCTGCGCTCGCTCTTGCTGCG	ctrl_mus	ENSMUSG00000028911	mouse	mouse	control	FALSE	131456618_131456738_1314_CDS_ENSMUSG00000028911_ENSMUST00000053819	0	2	0	FALSE	0.378982705744426
13149494_13149614_1529_3pUTR_ENSMUSG00000024423_ENSMUST00000025290|mouse|control|control	GATGAATACTCGGGTTTTCACGTAAACTATCACTCCATGATGAATACTATGGAAGGAAGCGTGACTCACTTGTGAAATCACAAGAGAAAGACTCCCCAAGACCTCCGTCTTCCATGCGCC	ctrl_mus	ENSMUSG00000024423	mouse	mouse	control	FALSE	13149494_13149614_1529_3pUTR_ENSMUSG00000024423_ENSMUST00000025290	0	1	0	FALSE	0.895370005526739
131762354_131762474_433_CDS_ENSMUSG00000079037_ENSMUST00000091288|mouse|control|control	TTTGCTGGGCTTGTTCCACTGATTATGGGTACCCCCTCCTTGGCCCCATCCACCGCCATGGGGCTGACCCCAACTACCACCATGAGGTTGTCCCCAGCTGCCCCCATGGGGTTGTCCCCA	ctrl_mus	ENSMUSG00000079037	mouse	mouse	control	FALSE	131762354_131762474_433_CDS_ENSMUSG00000079037_ENSMUST00000091288	0	1	1	FALSE	1.0947610260357
131763144_131763264_1223_3pUTR_ENSMUSG00000079037_ENSMUST00000091288|mouse|control|control	TCACCTTGTACTCTGGGTACAAGTCAGGGGATACACCAGTATTTATTCACTAGACCAAAACAAAGCCCCAACTAGCCAGCAGTTATTTGGTGTTATATTCTTATTGGCCCGGTGTTAGCA	ctrl_mus	ENSMUSG00000079037	mouse	mouse	control	FALSE	131763144_131763264_1223_3pUTR_ENSMUSG00000079037_ENSMUST00000091288	3	2	5	TRUE	0.473652139676345
131767450_131767570_510_ncRNA_ENSMUSG00000040025_ENSMUST00000102570|mouse|control|control	CCGAGCAGGGAAGAAAGGAACCGGCCTGGGGGGGACGCGTGGTGAGGGGGAGGCGGGGACGAGCGCTAGGCCGGCGGGGCAGCCCCGGCAGCCCGGCCACCCGGCAGCCACACGAGGGAA	ctrl_mus	ENSMUSG00000040025	mouse	mouse	control	FALSE	131767450_131767570_510_ncRNA_ENSMUSG00000040025_ENSMUST00000102570	1	0	0	TRUE	2.08641744363749
131810538_131812914_573_CDS_ENSG00000152102_ENST00000409185|human|control|control	GACCGGGTGGGGGGCGACAGGAGTTGGGGAGTGAGCAGTCAGCAGGGTACCTGCTGACATGGCCATGGTGGTCCCAGCCACCATGCCCATGGTGACCCCGTTGCCTCTAGGAGGGGGGAT	ctrl_hu	ENSG00000152102	human	human	control	FALSE	131810538_131812914_573_CDS_ENSG00000152102_ENST00000409185	1	0	0	TRUE	1.13340111827905
131862834_131862954_378_5pUTR_ENSG00000115762_ENST00000234115|human|control|control	GAACACCAAGACGCCACGGCGATTCCTCGCCTGCTCGCCTGCAACTGCCGCACGTCCGGCGTCCTGGCCGCCGTTCTGACGTCACGCCTCGGCGCGCATGCGCGGCGGGCCCCGGCCGGT	ctrl_hu	ENSG00000115762	human	human	control	FALSE	131862834_131862954_378_5pUTR_ENSG00000115762_ENST00000234115	0	0	0	FALSE	0.624930113782931
131922701_131927820_1994_CDS_ENSMUSG00000029673_ENSMUST00000160071|mouse|control|control	GTTACTGTGATGAGGTGGTGGCCCAAAAGGGGTCCCAGTAGGATGTGCAGCACCAGCGGCAGAGAATAAAGTGGAAGGTCGTGCCAGATCGTGGGGGTGATGGATGGCTCCGAAGAGACT	ctrl_mus	ENSMUSG00000029673	mouse	mouse	control	FALSE	131922701_131927820_1994_CDS_ENSMUSG00000029673_ENSMUST00000160071	1	0	1	TRUE	1.73159360800916
131934741_131943559_139_3pUTR_ENSG00000108010_ENST00000331244|human|control|control	TTCTTTAGCTAACTCTGCCATAACTTCGTTCATCTGTGCACACTGTGGAGCCCATGGTGCCCAGAAATGGACCACAAGGAGGGACTTGGCTTTGAGGCGCAGCAGCTCCTCAAACTGCCC	ctrl_hu	ENSG00000108010	human	human	control	FALSE	131934741_131943559_139_3pUTR_ENSG00000108010_ENST00000331244	1	2	1	TRUE	0.775462206443135
13205954_13206074_1622_CDS_ENSG00000107186_ENST00000319217|human|control|control	TTTTGTGACGTCTTCCCTTGACATGAGCTCGGCTTCCTGCTTCATTCCTCTCCTCATTAGTGTCAGGAGCACAGTTTGTCCTGTATGTCGCAATACCTCTACTGCTTGCTGATTAGTAAA	ctrl_hu	ENSG00000107186	human	human	control	FALSE	13205954_13206074_1622_CDS_ENSG00000107186_ENST00000319217	2	2	2	TRUE	0.48693565803669
132215306_132215426_5256_3pUTR_ENSG00000072364_ENST00000265343|human|control|control	TCTTCATTTAAAGGTAAGATTTAAGGCACACCAAACATGATAGGGGCATGAAAAATAAAGTATAGAGGGTACATTTCTTATCTTAGACTTCTATATGCACCTTGTAGCAAAAGGTACTTT	ctrl_hu	ENSG00000072364	human	human	control	FALSE	132215306_132215426_5256_3pUTR_ENSG00000072364_ENST00000265343	4	4	4	TRUE	1.44401114092242
132269891_132270011_1185_3pUTR_ENSG00000072364_ENST00000265343|human|control|control	GCTTCAGCTCAGTCATGCTGTTGCCATGGGATTGGCTGCTGTAGTGCTCAGAGGACAGCTTTGGTTCCATGGACTCCTGTCCGTCCATGGGCCGCACATAGGCAGTGGGTTTCTGTAACA	ctrl_hu	ENSG00000072364	human	human	control	FALSE	132269891_132270011_1185_3pUTR_ENSG00000072364_ENST00000265343	2	2	0	TRUE	0.75317654657965
132373464_132384851_235_CDS_ENSG00000081307_ENST00000264991|human|control|control	TGCTACGGCAAAGGTACGGATTTTCTCATAGTCGCTTACAATTCCCATTCGTTTCAATGCCATCAAGCGGCTGGTGGTGGGTAGCTGCTCTTTTCCCAGAGGGCTTACCACAGCCAAAGG	ctrl_hu	ENSG00000081307	human	human	control	FALSE	132373464_132384851_235_CDS_ENSG00000081307_ENST00000264991	2	3	2	TRUE	0.651601901166647
132387670_132387790_77_5pUTR_ENSG00000170606_ENST00000304858|human|control|control	GGTACTGCAACCGAGAGCGCTGCTCAGGCCGGCTCCGGCTCAGTGGCCGCAGAGGAGGCGCCGGTAGCGGGGGCGGAGAAGATCTCGAAAGATCTCGTTGCGACGAGAGCGGAGCCGCAG	ctrl_hu	ENSG00000170606	human	human	control	FALSE	132387670_132387790_77_5pUTR_ENSG00000170606_ENST00000304858	1	0	0	TRUE	1.08586110632153
132416488_132418784_630_CDS_ENSMUSG00000028879_ENSMUST00000030698|mouse|control|control	TTTGATGAGTTCCAGGTCTTGCTCAGTGATGGCCGCCTCTTCCTCCTGGCTCTGCATTTGGTTCCACTCTTCATGGCTGTCAAATGAGACGAGCTGCTCTTCTCTCTGCCTGTCTTCTGC	ctrl_mus	ENSMUSG00000028879	mouse	mouse	control	FALSE	132416488_132418784_630_CDS_ENSMUSG00000028879_ENSMUST00000030698	0	2	0	FALSE	0.484708097610135
132431906_132432936_2116_CDS_ENSG00000170606_ENST00000304858|human|control|control	TCTCATTTCATACACATATTCCTCCACTGCGTTCTTAGCATCATTCCGCTCCTTCTCCAGTTTATCCTGCATGATCATCTTACCCTCATTTTCAATGTACAAGTTGAGCATCTCTCTGTC	ctrl_hu	ENSG00000170606	human	human	control	FALSE	132431906_132432936_2116_CDS_ENSG00000170606_ENST00000304858	1	3	3	TRUE	0.773713415174015
132614770_132615660_474_CDS_ENSMUSG00000030750_ENSMUST00000033006|mouse|control|control	CAGAGCCTTTCTAAACAGATCCAGCTCGTTCTCTGCAAAATCCGTAGCCATTTTGGAAACTGAAGTTGTAGCAAGATTCACCAGTGCATAAATGGGTCTCCCATCATCTTCCGTGACTCC	ctrl_mus	ENSMUSG00000030750	mouse	mouse	control	FALSE	132614770_132615660_474_CDS_ENSMUSG00000030750_ENSMUST00000033006	2	2	0	TRUE	1.01528279227224
132634964_132635084_86_5pUTR_ENSMUSG00000030750_ENSMUST00000033006|mouse|control|control	CCCGCCTCCAGGGCGGAGAGATCGCCAGACTGGAGCTCCTACTGGTGGGCTACGCGCATTCTCCCGCTCACCAGCGGAGTACTTCCGTTTTCCCCGCCCGCTCTGTTGCTATGGCGCCTT	ctrl_mus	ENSMUSG00000030750	mouse	mouse	control	FALSE	132634964_132635084_86_5pUTR_ENSMUSG00000030750_ENSMUST00000033006	0	1	0	FALSE	0.566799127601388
132740746_132740866_469_3pUTR_ENSG00000187239_ENST00000446176|human|control|control	TTTCCTCTCCTGTTTCAGTTCCTGAACATAGCGTGCCAAGTCCACAATGATCTGTGATGCCATGTTCTCGGAGATAACTTCATGCTGCCCTGCGTAATCATTCATTTCGTTCAGGTTGGA	ctrl_hu	ENSG00000187239	human	human	control	FALSE	132740746_132740866_469_3pUTR_ENSG00000187239_ENST00000446176	1	3	0	TRUE	0.52343161578627
132805258_132805378_123_5pUTR_ENSG00000187239_ENST00000446176|human|control|control	CAGGGGACGCGAAGGGGCGCTCCGCGCGGCGGGCGCGGCTCTCTGGTCCCCCTCCCCGGCGATCCCTTTGCCCCCCGAGATCCCCGCGACGGCGGAAAGCCCGGAGTCCGCGCGGCCTCC	ctrl_hu	ENSG00000187239	human	human	control	FALSE	132805258_132805378_123_5pUTR_ENSG00000187239_ENST00000446176	0	1	0	FALSE	1.29609357938772
132971832_132980583_1062_CDS_ENSG00000132294_ENST00000254624|human|control|control	GTGTCCTAGAATCTCCTGGATCACATGGTGAGAATACTGAGCCTGAATGGAATACATTATAATTTTAAAGCAGTGAACTGCAAATTCATTGGGATCCCACAGTTTGTGATGATCTAAATG	ctrl_hu	ENSG00000132294	human	human	control	FALSE	132971832_132980583_1062_CDS_ENSG00000132294_ENST00000254624	1	2	2	TRUE	1.82342252208398
133030908_133036614_852_CDS_ENSMUSG00000028013_ENSMUST00000029644|mouse|control|control	AGGGCTATCGCAGATGTGCACATTTACACAACTGATGGCTCCCTTGTCACACTTCTTCATAACCATCTCTTTCCAACGTTCATGTGCAGAGTTAATAACGTCGAGGGCGAAAGCCTTGTT	ctrl_mus	ENSMUSG00000028013	mouse	mouse	control	FALSE	133030908_133036614_852_CDS_ENSMUSG00000028013_ENSMUST00000029644	0	2	2	FALSE	0.735545029681681
133220860_133220980_1226_CDS_ENSMUSG00000043257_ENSMUST00000062118|mouse|control|control	GTATATTAGAGGAAGGTCCCAGGAGCACCATGGGGGTGCATTTTCTCCTGCAAGCCGGTAGCCTTTGTCGGCAGCTAGCTGCAGCAAGGGCTCAGGGATGGAGGGGGCTGAGCCTGGTGA	ctrl_mus	ENSMUSG00000043257	mouse	mouse	control	FALSE	133220860_133220980_1226_CDS_ENSMUSG00000043257_ENSMUST00000062118	3	2	1	TRUE	1.07981203539483
133221040_133221160_1046_CDS_ENSMUSG00000043257_ENSMUST00000062118|mouse|control|control	TGACAAGCACACAGAGGCCATCAGCTTCACGAGGGGCTTCCAGGGGCTCAGCACCGCCAGAGAGGAACAAAAGCCTCTGCACTGGGAGTGCAGGAGGAAGCCAAGGCTCACCAGCCCATT	ctrl_mus	ENSMUSG00000043257	mouse	mouse	control	FALSE	133221040_133221160_1046_CDS_ENSMUSG00000043257_ENSMUST00000062118	0	0	0	FALSE	1.92694788995802
133248640_133250631_109_3pUTR_ENSMUSG00000000131_ENSMUST00000171861|mouse|control|control	TCAGAGTCTCCAAGTAGAAGAGATTTTGTTTGAACAGGTGGATGTCAGGCTGAAGAAAGGACTGTCCAAAAGCCTGCATGATGGCACTGAACTGGGGCTCATTCTCCATCTGCTCCTCAG	ctrl_mus	ENSMUSG00000000131	mouse	mouse	control	FALSE	133248640_133250631_109_3pUTR_ENSMUSG00000000131_ENSMUST00000171861	1	2	0	TRUE	0.987692112544498
133253450_133308401_1176_3pUTR_ENSMUSG00000026425_ENSMUST00000097588|mouse|control|control	TCGGCATTGTACATGTGATATGTCTTCATGACCGAGTAAAGCTCGTTCAGGACTTTCATCAAATCATCTTGGAGTTGCTGGCCAACTTCTTTACTCTTTTTAAAGAGTCTTCCTGAGTCC	ctrl_mus	ENSMUSG00000026425	mouse	mouse	control	FALSE	133253450_133308401_1176_3pUTR_ENSMUSG00000026425_ENSMUST00000097588	0	3	2	FALSE	0.464055678574156
133292388_133292508_1102_3pUTR_ENSG00000113583_ENST00000231512|human|control|control	AAATTATATACTCGTTTGTGACATTTAATTTCCAAAGCACCAAGGCAAAAGAGAGACTCACCTCTCATTTAAGTACCAATTGCCTATGGCAAACATTTGCACAATATCATATAAAAAGTC	ctrl_hu	ENSG00000113583	human	human	control	FALSE	133292388_133292508_1102_3pUTR_ENSG00000113583_ENST00000231512	0	5	3	FALSE	0.935185234504659
133308728_133308848_738_3pUTR_ENSMUSG00000007880_ENSMUST00000145664|mouse|control|control	GGACGAAGACGACGAGGAGGCAGAGGCGCTGGAGGAGGGAGGCGGCTTGGAGCCGGCGGCCGCCGCCGCGCCGGAGCCCGGAGTGCCACCTCTCGGGGAGCTCAGCGCGTAGGCCTGGGG	ctrl_mus	ENSMUSG00000007880	mouse	mouse	control	FALSE	133308728_133308848_738_3pUTR_ENSMUSG00000007880_ENSMUST00000145664	1	0	0	TRUE	0.963348189473676
133316617_133326729_392_3pUTR_ENSG00000213585_ENST00000395044|human|control|control	TACCCTGTCTTGATTTTAGCATTTTTTTTCCCAGTGTTAGGTGAGAAGGATGAATCGAAGGTCAGCTTCAGTCCACGTGCAAGCTGATCTTCCACAGTAATCTCGGTGCCTAGTGTATTG	ctrl_hu	ENSG00000213585	human	human	control	FALSE	133316617_133326729_392_3pUTR_ENSG00000213585_ENST00000395044	3	3	2	TRUE	0.706753523490757
133328640_133340391_102_CDS_ENSG00000213585_ENST00000395044|human|control|control	GCCCTTGGTGAAGACATCCCTGGCAGATTTGCCAAGATCGGCATACGTGGGTGGCACAGCCATCTTCTCAGAGGATGTGGCGGCGGGCTCGGAGGCGGCTACGGCGGGGGCTGCGACGCG	ctrl_hu	ENSG00000213585	human	human	control	FALSE	133328640_133340391_102_CDS_ENSG00000213585_ENST00000395044	0	1	0	FALSE	1.41277433570452
13335207_13337456_1872_CDS_ENSMUSG00000020576_ENSMUST00000042953|mouse|control|control	GCTGTCAATGTCTATGTCACCTGGTAAGGTAAATCTGCCATCATCCACACCCTTTCCTATGGCGACGAGAGCCTCCAGGTCTGTGCCTTTCAAGCCATACTGCAGCAGTTCCTTGGCAGC	ctrl_mus	ENSMUSG00000020576	mouse	mouse	control	FALSE	13335207_13337456_1872_CDS_ENSMUSG00000020576_ENSMUST00000042953	0	2	0	FALSE	1.15073792266079
133533018_133533138_1595_3pUTR_ENSG00000113575_ENST00000481195|human|control|control	TAGAAGGGAGGCCTTGGTAATTATTTTTAAAAATGTTCATTAAGCTCCAATGATTGTTTGCTGCTATCCTTATCTACAGTCATGCTGAGTAAAGCTATAGCTAAATGGAAGTTAAATTGT	ctrl_hu	ENSG00000113575	human	human	control	FALSE	133533018_133533138_1595_3pUTR_ENSG00000113575_ENST00000481195	2	2	5	TRUE	1.36838189310871
133644272_133644621_340_3pUTR_ENSMUSG00000032637_ENSMUST00000167759|mouse|control|control	GGACAAGCAGAACGTCGCTTGGTTTAAACACCATGGTGTCCACAATGTCTTCCCGGCGAGGCCCACCTGCTGGCTCAGATGCTTTCCGATGCACCGCGTCAACTGCCAGTTCAAACTTTG	ctrl_mus	ENSMUSG00000032637	mouse	mouse	control	FALSE	133644272_133644621_340_3pUTR_ENSMUSG00000032637_ENSMUST00000167759	0	3	1	FALSE	1.02611135862701
13375859_13375979_419_3pUTR_ENSG00000133794_ENST00000403290|human|control|control	TGCCTTTCCGTTTGCGGTTGCAATCCACACCACTGGTACCAAGAGAGCTGGAAAGCAGGTCGGTGGGGCCCGGGGACATGAAATCACTGATGGTTGAAGAAATGTCCATTCTCTGGTCTG	ctrl_hu	ENSG00000133794	human	human	control	FALSE	13375859_13375979_419_3pUTR_ENSG00000133794_ENST00000403290	0	2	0	FALSE	1.08042498517454
133831465_133831585_4723_3pUTR_ENSMUSG00000026434_ENSMUST00000062264|mouse|control|control	GATATTCAGAATCATGTATTCTCTTTTCTAAGACAAAGGGGGAAAAAAAAGGAGGTTCAAATAGTAACATGGCTATTGATAGCTTGACATCGCAATACTCAAAAAACAAAAGGAAAAACT	ctrl_mus	ENSMUSG00000026434	mouse	mouse	control	FALSE	133831465_133831585_4723_3pUTR_ENSMUSG00000026434_ENSMUST00000062264	2	1	0	TRUE	1.62267656521978
133834401_133834521_965_CDS_ENSMUSG00000050890_ENSMUST00000105876|mouse|control|control	TTTCATTCGCCCATTCATAGACTTTTTCTTCACAGGGATGAGAAGTTCCATTTTGGGGTTTTCCAGAAGTGCCTCCCCAACAGGCACAATTTCAGTCCCCTGCTTTACGTAACTCCCCAA	ctrl_mus	ENSMUSG00000050890	mouse	mouse	control	FALSE	133834401_133834521_965_CDS_ENSMUSG00000050890_ENSMUST00000105876	1	6	1	TRUE	0.862794329529504
133975328_133975448_5492_3pUTR_ENSG00000205060_ENST00000378509|human|control|control	TCTCCCATTCCAGCTTGGTACACACTGAACACATTTGAGGCTTATGACTGGTTCTTTTACTTACAAATATTGTTTAGACACATTTTCAAATGTCACACCAATCAATAATAATAAGGAATG	ctrl_hu	ENSG00000205060	human	human	control	FALSE	133975328_133975448_5492_3pUTR_ENSG00000205060_ENST00000378509	1	4	4	TRUE	1.29800139668318
133975656_133975776_5164_3pUTR_ENSG00000205060_ENST00000378509|human|control|control	CATTTCTCTGTCCGTTTAGGTCAATGCCAACTGGTCCACCAGTGAACATGTCCACCGGCCCTGAGCTAACTCATTGGTTTATTATTCCTGACCTAAGGTGTTTTACTTCCCCTCTCCATA	ctrl_hu	ENSG00000205060	human	human	control	FALSE	133975656_133975776_5164_3pUTR_ENSG00000205060_ENST00000378509	1	4	4	TRUE	0.604116382135967
133976488_133976608_4332_3pUTR_ENSG00000205060_ENST00000378509|human|control|control	GATATAAATGTATCAAGTACATTACAGTTGTTTTAGTTGGACGAAAAAGAAAACAAAGAATCAAAAATAAATTACTAATAAACATGAAAAAGATAACATGTTTCTAATATGACAATAGAG	ctrl_hu	ENSG00000205060	human	human	control	FALSE	133976488_133976608_4332_3pUTR_ENSG00000205060_ENST00000378509	2	2	3	TRUE	3.1598202528953
13400300_13412261_3633_CDS_ENSMUSG00000020576_ENSMUST00000042953|mouse|control|control	TTCAAGATACCCCAGGGCTTGAATGAGGTCTAATTCCTCCTGAATGGCAGCCGGCCTGTCCGTTATAAGCTGTAAGCAGCACCTGGCCAAATCCATGCAGCTGTCAGTGAGGTTGGTGGA	ctrl_mus	ENSMUSG00000020576	mouse	mouse	control	FALSE	13400300_13412261_3633_CDS_ENSMUSG00000020576_ENSMUST00000042953	0	0	1	FALSE	0.996423498155001
134010568_134014158_378_CDS_ENSG00000166086_ENST00000529443|human|control|control	TTCTGCACGACCCGCCAAGTCTCCCTGAATTTTGTTGTCAAAAAACACATATGTGGTTTGTTCATCTTGAATTTTCTTCCACTCGATCCTGGGGTCACTTGTCTGCGAATCCGTAATGAT	ctrl_hu	ENSG00000166086	human	human	control	FALSE	134010568_134014158_378_CDS_ENSG00000166086_ENST00000529443	0	3	0	FALSE	0.639490402506516
134014868_134015939_810_3pUTR_ENSG00000166086_ENST00000529443|human|control|control	GACTTCCATCTCCTGCTCCTCACACCTGGCTGAGCCTGCGTCATTGGAAGCAATGCAGTAGTACTGCCCAGAGTCGTCCTTGTGAACAGCAGTGAACACCAAAGTGCCTGTTTCAGAGTT	ctrl_hu	ENSG00000166086	human	human	control	FALSE	134014868_134015939_810_3pUTR_ENSG00000166086_ENST00000529443	1	1	0	TRUE	1.01000203414566
134016149_134016269_1505_CDS_ENSG00000151640_ENST00000338492|human|control|control	GCGGCCCGCCCCCGGGGTGACAAACATCTTCCCGTCCTCCAGCGCCACTCGGCCCTGACTTATGACCACGGCAGGCGCTCCCCGGCACTCCACTCCCTCGAAGATGTTGTACTCCACGTT	ctrl_hu	ENSG00000151640	human	human	control	FALSE	134016149_134016269_1505_CDS_ENSG00000151640_ENST00000338492	0	0	1	FALSE	0.744301035703864
134020440_134020560_2516_3pUTR_ENSG00000166086_ENST00000529443|human|control|control	ATTAAACAAACTTAAAAAAAAAAAATAGCATTGGGGGCCCTATTTTGTGAGCCATCCATAACCAAAAAGAGGTCTGTTACAGGAGCCCAAAGCTGGGACGCTACATGGAAGACACCAGTG	ctrl_hu	ENSG00000166086	human	human	control	FALSE	134020440_134020560_2516_3pUTR_ENSG00000166086_ENST00000529443	1	1	3	TRUE	3.04778300429207
134094604_134094724_126_5pUTR_ENSG00000151502_ENST00000281187|human|control|control	CAGTGGGCGGGCGAGGGTCGGCCGTGCAATGCTGCGGGGGGCAGCCGCACAGAGCCGGGTGTGGGTGGCCTGCGCCTGCCGGGTGGGGTCCAGCGCCGAGCAGCGCTGCGAGCTGCCCAG	ctrl_hu	ENSG00000151502	human	human	control	FALSE	134094604_134094724_126_5pUTR_ENSG00000151502_ENST00000281187	0	0	0	FALSE	0.393883811120479
134094901_134095021_423_5pUTR_ENSG00000151502_ENST00000281187|human|control|control	CTCATCGCACCGCCGGGCCGGGCGGGTCTCGGTAAGGACCGCTCCCTCGCACCGGGGCGCGGGCTGCCCTAGGTAAAGAAGGCCAGAGGGCCCGATGCGCGAGCGCGCTCGGCCGCCGCG	ctrl_hu	ENSG00000151502	human	human	control	FALSE	134094901_134095021_423_5pUTR_ENSG00000151502_ENST00000281187	1	0	0	TRUE	0.288959355870505
134121267_134126191_1650_CDS_ENSG00000145833_ENST00000354283|human|control|control	ATATGTCACTCTTCGAAGATTTGTGACCCGACCACTGTTAGCGGCTAACATGTCAATCATTCGACCAGGTGTGCAAACAATAATTTCAGCACCTCTTTTCAGCTCAGCAATCTGCTCACT	ctrl_hu	ENSG00000145833	human	human	control	FALSE	134121267_134126191_1650_CDS_ENSG00000145833_ENST00000354283	1	3	1	TRUE	0.591223347597008
134124241_134126239_1698_CDS_ENSG00000145833_ENST00000354283|human|control|control	GGGTTCAAAACCCATGTCAAACATTCTGTCTGCTTCATCTAAAACAACATATGTCACTCTTCGAAGATTTGTGACCCGACCACTGTTAGCGGCTAACATGTCAATCATTCGACCAGGTGT	ctrl_hu	ENSG00000145833	human	human	control	FALSE	134124241_134126239_1698_CDS_ENSG00000145833_ENST00000354283	1	1	1	TRUE	0.63181914387594
134130677_134131770_1959_CDS_ENSG00000145833_ENST00000354283|human|control|control	CTTATCCACAAATATAATGACAGATCCTGACTCTTGATAATGGCCTAGAAGCTCAAGTAACTTCAAGAATTTCTTTTCTTCTTCAATCACAATCACTTGTTGCTCCACATCTGAGCAAAC	ctrl_hu	ENSG00000145833	human	human	control	FALSE	134130677_134131770_1959_CDS_ENSG00000145833_ENST00000354283	1	2	1	TRUE	0.924539353689334
134191691_134191811_1389_3pUTR_ENSG00000181904_ENST00000394976|human|control|control	AACCTATCACTGCTCAAAGGCAAACACTGAAGAATTATTTCAGGTATAATGGTTAAATCAATTAATGCCATGTAGATCAATAAATTACAAGCTGCTTAAACCTAAAACATTAAAAATAAG	ctrl_hu	ENSG00000181904	human	human	control	FALSE	134191691_134191811_1389_3pUTR_ENSG00000181904_ENST00000394976	1	1	6	TRUE	2.25727644952472
13423187_13423307_457_5pUTR_ENSMUSG00000031012_ENSMUST00000115438|mouse|control|control	GCCATGGTCCGAAGGGGACAGCGGCCGCAGCGTGGAGGGTTCTGAAAACTGGGTTGGGGGCGCCCAAGAGCTCAGTGCCCGGCTCCGGGCTCGTGTCCTCCACTCAGGACCCGCAAGCCC	ctrl_mus	ENSMUSG00000031012	mouse	mouse	control	FALSE	13423187_13423307_457_5pUTR_ENSMUSG00000031012_ENSMUST00000115438	0	0	0	FALSE	0.958601935013009
134301280_134303707_352_3pUTR_ENSG00000028839_ENST00000237264|human|control|control	TTTCCAACATCACGTTTATAAATTACATTTGCTCCTTCCAAAGCAATCTTCCTTAAGTTTAAATGACATCTTGTTCTAAAAACACAGACTACATTTGTAATTAGAATGTCCAATGCAACA	ctrl_hu	ENSG00000028839	human	human	control	FALSE	134301280_134303707_352_3pUTR_ENSG00000028839_ENST00000237264	1	5	5	TRUE	0.687199133256059
134309471_134309591_2189_3pUTR_ENSG00000028839_ENST00000237264|human|control|control	GAACATTGTGTTGGAATATTGTCCCCATTAAGTTTCTCCTGAGAAGCTAATTGGACTCTCCACTCAGCTTTATTTCTAGGTATAATCACTGTTGGTTACACTAAACTCCTAAACCTAAAT	ctrl_hu	ENSG00000028839	human	human	control	FALSE	134309471_134309591_2189_3pUTR_ENSG00000028839_ENST00000237264	1	3	3	TRUE	0.636885787624724
134314381_134319624_517_CDS_ENSG00000130723_ENST00000357304|human|control|control	CGTCGGAAATTCCTCGGGAGAGAAGGATAACAGTCGGCTTGAGCCCCTTAAACCACCTTCGTGTCCTACTGGCTTTCCATTCAGCTGTGCCCATGACTTTGGTCCACCTGGCACTGAATT	ctrl_hu	ENSG00000130723	human	human	control	FALSE	134314381_134319624_517_CDS_ENSG00000130723_ENST00000357304	0	2	1	FALSE	1.01780360274931
134322000_134322562_941_3pUTR_ENSG00000130723_ENST00000357304|human|control|control	AAGGAACTCGAGGTTCAAGGCGGAGCTGAGGAAGGGGAAAAGAGCCTCGTTCCACTGTACCCTGGTTTTCTGATGACTTCGGCGAACACATAAAAGCAGGAAGCATGTCATGGTATGTAG	ctrl_hu	ENSG00000130723	human	human	control	FALSE	134322000_134322562_941_3pUTR_ENSG00000130723_ENST00000357304	1	1	0	TRUE	1.64504152505337
134337774_134337894_788_CDS_ENSMUSG00000042502_ENSMUST00000166791|mouse|control|control	CATGTCCAGGGAGGGTGGAGGTGTGGGGTCATGGGATCCCTGGGCCCGACACCCCAAACCCTTCAGTCGCATAGCCAACCGTTCCCTTGTTTCCTGGTACACACCAAGGTTGCCTCGTGC	ctrl_mus	ENSMUSG00000042502	mouse	mouse	control	FALSE	134337774_134337894_788_CDS_ENSMUSG00000042502_ENSMUST00000166791	1	1	0	TRUE	0.425816701446393
134340332_134340452_1702_CDS_ENSG00000130723_ENST00000357304|human|control|control	AGGGCCGTTTTCCTGGGGAGATGCCTTCTCAGCACTTGGAGACCAGGGCACTTCCTTCTCTGCCTGCTTCCGGGCCTCACCTGCCTTTCGTGCCTGCTTACACTTCTGGTCCAGCTGCTT	ctrl_hu	ENSG00000130723	human	human	control	FALSE	134340332_134340452_1702_CDS_ENSG00000130723_ENST00000357304	0	2	1	FALSE	0.675359883520285
134350459_134350579_3058_CDS_ENSG00000130723_ENST00000357304|human|control|control	TTCAAATTTGGTGGCCTCGCGGCCAAAAGTGGCATGGCCAGGGCCTTTGTCCTCCAAAGTGGTGGTGGAGGAGTTGGCCAGAGAGGCATCGTTCTCTTCGTCCTCATCCTTTTCTGCCGT	ctrl_hu	ENSG00000130723	human	human	control	FALSE	134350459_134350579_3058_CDS_ENSG00000130723_ENST00000357304	0	3	0	FALSE	0.68915712479349
134350691_134351898_1818_CDS_ENSMUSG00000042046_ENSMUST00000045110|mouse|control|control	GCTGAGGCTGTCGATGGCTTCCTGGGCCACCTTCCTCTTCCACTCTAGAGTGATGGTGGGTGGGTTCACCCATGTGATACGCTGGATGATCTGCTTGATTTGTTCCCAAAGCATCCGAGT	ctrl_mus	ENSMUSG00000042046	mouse	mouse	control	FALSE	134350691_134351898_1818_CDS_ENSMUSG00000042046_ENSMUST00000045110	1	1	0	TRUE	0.479209794479722
134363384_134366832_6241_CDS_ENSG00000130723_ENST00000357304|human|control|control	CCGAGGCAGTGGCATGGTCAGCTGTGGGAGCTGGGAGTCCAACATCTGGGAGGCACCCAGGCCAGCAGCCTGGCTGAGCTGGCCCTCGTAGACCAGGGCTTGGTTCCCGCTCATGGGCTG	ctrl_hu	ENSG00000130723	human	human	control	FALSE	134363384_134366832_6241_CDS_ENSG00000130723_ENST00000357304	1	0	0	TRUE	1.34971993333921
134435293_134446391_554_3pUTR_ENSMUSG00000034723_ENSMUST00000038228|mouse|control|control	ACCAGCCATTCCAGACATCGTTAGAGAGGCTGGGGACTTCCAGCCAGTGAGAGGCTCAACTGATTGCCATTTCTTCTCTAATATGTAATTCTGTAAATCTTCATAGATTCCTGGACCACG	ctrl_mus	ENSMUSG00000034723	mouse	mouse	control	FALSE	134435293_134446391_554_3pUTR_ENSMUSG00000034723_ENSMUST00000038228	2	1	1	TRUE	1.17151584640664
134633431_134633551_1114_CDS_ENSMUSG00000042423_ENSMUST00000048896|mouse|control|control	CTCATAGAAGCGTGGTGGCCTGGCCAGGCGTGGGGGCCCTGCCAACCAGGTTGGCTCTGGGAAGCCTGCACAGCGCTCTGGCAGGCTAGGGCCAAGAAATGGGGGTGGCCGAGGCCTCTC	ctrl_mus	ENSMUSG00000042423	mouse	mouse	control	FALSE	134633431_134633551_1114_CDS_ENSMUSG00000042423_ENSMUST00000048896	2	0	0	TRUE	0.636729310738615
134633473_134633593_1156_CDS_ENSMUSG00000042423_ENSMUST00000048896|mouse|control|control	GGCAGCAGCCATGGCCCCTGGTCCAGTCAACTCCTCACCTGCCTCATAGAAGCGTGGTGGCCTGGCCAGGCGTGGGGGCCCTGCCAACCAGGTTGGCTCTGGGAAGCCTGCACAGCGCTC	ctrl_mus	ENSMUSG00000042423	mouse	mouse	control	FALSE	134633473_134633593_1156_CDS_ENSMUSG00000042423_ENSMUST00000048896	1	0	0	TRUE	0.964673030962675
134633536_134633656_1219_CDS_ENSMUSG00000042423_ENSMUST00000048896|mouse|control|control	TGGTGGTGGAGGAGCCAAACGGCTGTATAGCAGTGGATGAGCAGGGTCTAGACTATAGAGGCGGGCAGCAGCCATGGCCCCTGGTCCAGTCAACTCCTCACCTGCCTCATAGAAGCGTGG	ctrl_mus	ENSMUSG00000042423	mouse	mouse	control	FALSE	134633536_134633656_1219_CDS_ENSMUSG00000042423_ENSMUST00000048896	4	0	0	TRUE	1.58587142087694
134723116_134725800_2128_CDS_ENSMUSG00000060261_ENSMUST00000173341|mouse|control|control	AGGAGGCAAATAGGACACAACTAGCTCAGGCTTTTTAACAACAAACTTGATCTTATTGCTGCCACGGACAATCCTCTCGAGGCGTGGAATCCCAAACCAGGTAGGGCTTCGGAAGGGGAT	ctrl_mus	ENSMUSG00000060261	mouse	mouse	control	FALSE	134723116_134725800_2128_CDS_ENSMUSG00000060261_ENSMUST00000173341	3	1	2	TRUE	0.962721193372304
134750436_134758669_1075_CDS_ENSMUSG00000060261_ENSMUST00000173341|mouse|control|control	CTCGTTGCCTTCTGAGGAGTGATGGCTTCCTTGAATGTTATACTGATAGTAATCAGGGTCTTCTGACTCCTCCTTCACTGTCACAGCGGCCATTTCCAGAGAAATGCCAGAATCTTCTGT	ctrl_mus	ENSMUSG00000060261	mouse	mouse	control	FALSE	134750436_134758669_1075_CDS_ENSMUSG00000060261_ENSMUST00000173341	1	1	1	TRUE	0.713527547784526
134836930_134837572_2942_CDS_ENSMUSG00000023079_ENSMUST00000100650|mouse|control|control	GAGGCCCTTCACCTCCACGGCATCTGGGCTGTCCCGGATCAGTTTGTAAGGGACCAGCACAGGCCGATTCAGTCCCAGGGCCTCACCGTATTTCTCATTGAAGAGCTCCTTCACCTGCTC	ctrl_mus	ENSMUSG00000023079	mouse	mouse	control	FALSE	134836930_134837572_2942_CDS_ENSMUSG00000023079_ENSMUST00000100650	0	2	0	FALSE	0.383360302960115
134880011_134880840_2373_CDS_ENSMUSG00000028809_ENSMUST00000105861|mouse|control|control	TGGTGAGGCAGCCTTTTTTATCTTTTTGGGCTCCGGGGTCCTGGAGACTCTCCTAATAGGCCTAGTACTTGGAGATGGGGACTGCCTTCCTTGGGGTGACGCTGAAGCTCCTCTTCGTAC	ctrl_mus	ENSMUSG00000028809	mouse	mouse	control	FALSE	134880011_134880840_2373_CDS_ENSMUSG00000028809_ENSMUST00000105861	2	3	1	TRUE	0.71396053346524
134901083_134901203_1774_ncRNA_ENSMUSG00000028809_ENSMUST00000134854|mouse|control|control	TACTGCACATGACAACCTGTTACTAACAATGCCACAGATGCTCAACTGTCCACAAAACTAAGAGTCAAGATTTCTACAAGTAATTTGGGTTTTTAAACACTAGATTCTGTTGGTCAAGCA	ctrl_mus	ENSMUSG00000028809	mouse	mouse	control	FALSE	134901083_134901203_1774_ncRNA_ENSMUSG00000028809_ENSMUST00000134854	1	3	2	TRUE	0.9618711894821
134976240_134981154_508_3pUTR_ENSMUSG00000059713_ENSMUST00000030606|mouse|control|control	GCTTGCTGAAGTTGATCCTCACTCTGCGAAAGCTCTTGAACAACTGGAATGTGACCTGGTCATCGTAGAGGGTGAACAGGGCCTCAAACCTCTCCTTTTGCTCTTGGACCTCAAACACTG	ctrl_mus	ENSMUSG00000059713	mouse	mouse	control	FALSE	134976240_134981154_508_3pUTR_ENSMUSG00000059713_ENSMUST00000030606	1	1	0	TRUE	0.879668031919864
135033492_135033612_2786_3pUTR_ENSMUSG00000046062_ENSMUST00000052529|mouse|control|control	CTAATGAGACACATTACCCAAAAATAATCAAACTGCATCTCTAGATACAAGTTGTTTCTTTAAAAACATGTCCAAGGACAGCTGCCAGTGTTTGTTTTTAAGGGAAACTCTCAAGTAAGA	ctrl_mus	ENSMUSG00000046062	mouse	mouse	control	FALSE	135033492_135033612_2786_3pUTR_ENSMUSG00000046062_ENSMUST00000052529	1	4	3	TRUE	0.948715838954178
135070555_135070675_2121_3pUTR_ENSMUSG00000028165_ENSMUST00000029815|mouse|control|control	GACGATTCTATTCAAAGCCTCAATTAAGAAAAGATCAATTAAAAGCAAAGCATATAAAGGTTTGTTGCGGGGGGGGGGGGGGGGGAAGAGAAATAGAGAGTAAAAGCAGCAACCTTTGCT	ctrl_mus	ENSMUSG00000028165	mouse	mouse	control	FALSE	135070555_135070675_2121_3pUTR_ENSMUSG00000028165_ENSMUST00000029815	1	2	2	TRUE	0
135086339_135086459_490_3pUTR_ENSMUSG00000028165_ENSMUST00000029815|mouse|control|control	CGTCCGCTGCCCGGCTGCTGCGCTTGCGTGAGAGCGGAAGCGGCCGGCGGGCTCGCGGGCTCGGGCGGGAGGTGGCCCGCCGGGCCGCGATTGGCGCGCGGCGAGTGACGTGCGCGCTGC	ctrl_mus	ENSMUSG00000028165	mouse	mouse	control	FALSE	135086339_135086459_490_3pUTR_ENSMUSG00000028165_ENSMUST00000029815	0	0	0	FALSE	0.351052763464268
135086505_135086625_324_3pUTR_ENSMUSG00000028165_ENSMUST00000029815|mouse|control|control	CTGTCCTCGGCTCGGCTGCGGGGGTGGGCGTCCGCTTTCGACCCTTGACGTCTGCGGAAGCGGGTGGCCGGGTTTTGAAAGAAACCCAAAGTTACCCACTGATTGTTTTTTCCTCCGCAA	ctrl_mus	ENSMUSG00000028165	mouse	mouse	control	FALSE	135086505_135086625_324_3pUTR_ENSMUSG00000028165_ENSMUST00000029815	0	4	1	FALSE	0.510097700926081
135087853_135087973_1139_CDS_ENSMUSG00000051177_ENSMUST00000110116|mouse|control|control	AATCAACACTTGGACCTGCTCCTGCTTCAGAGGTGGGTAAAGGATTTCATTGAGCCGGGGATCTCTCTGCTTAAGGTTGATAAAATCCATCATCTGATCAACCGTCAGGTACGGTTTGCT	ctrl_mus	ENSMUSG00000051177	mouse	mouse	control	FALSE	135087853_135087973_1139_CDS_ENSMUSG00000051177_ENSMUST00000110116	0	2	1	FALSE	1.29811581267007
135097835_135097955_579_3pUTR_ENSMUSG00000040731_ENSMUST00000036125|mouse|control|control	AAGTCCATGTTGGAGCCACGCAGAGGAGGGCCATCTCGAAAGCGACTCCCCATTGGAGGGCCTGCTCGCCGGTCCCCAGGGCGACTGCCCCCCCTACCCCCTAAGAAGTCATCCCTGTAG	ctrl_mus	ENSMUSG00000040731	mouse	mouse	control	FALSE	135097835_135097955_579_3pUTR_ENSMUSG00000040731_ENSMUST00000036125	1	0	0	TRUE	0.982246286105921
135111016_135113250_72_ncRNA_ENSMUSG00000030795_ENSMUST00000128851|mouse|control|control	GGGTAGGATAGGCCCCGTAGCTTTGAGTTGCTTGTTGGGTATAGTCGTTTGAAGCCATGTCCGCGCACGCGCGCAGCGCAGGCCGCCAAGCAACAAAGTTCCAGACGACCGCGAAGCGAT	ctrl_mus	ENSMUSG00000030795	mouse	mouse	control	FALSE	135111016_135113250_72_ncRNA_ENSMUSG00000030795_ENSMUST00000128851	4	2	0	TRUE	0.685041575800867
135111022_135113256_79_3pUTR_ENSMUSG00000030795_ENSMUST00000077609|mouse|control|control	CAGGCTGGGTAGGATAGGCCCCGTAGCTTTGAGTTGCTTGTTGGGTATAGTCGTTTGAAGCCATGTCCGCGCACGCGCGCAGCGCAGGCCGCCAAGCAACAAAGTTCCAGACGACCGCGA	ctrl_mus	ENSMUSG00000030795	mouse	mouse	control	FALSE	135111022_135113256_79_3pUTR_ENSMUSG00000030795_ENSMUST00000077609	4	2	0	TRUE	0.626630679066807
135118432_135118552_3022_ncRNA_ENSMUSG00000030795_ENSMUST00000128851|mouse|control|control	ATGAGCAATACACTCAAGATCTTTCTTGTAGTCCACACCTTCCTTCCCAGATCTAGTTCCTATATATTTGTCTGAGTACATATGTAGAATTGCATTGACATCACTATTTAATATAAATAT	ctrl_mus	ENSMUSG00000030795	mouse	mouse	control	FALSE	135118432_135118552_3022_ncRNA_ENSMUSG00000030795_ENSMUST00000128851	3	3	1	TRUE	1.77743102645115
135161848_135163709_6480_CDS_ENSG00000107290_ENST00000224140|human|control|control	AACTTTGGAAATGTTTTCATCTAATTCTTGCCTCTGTATTTCCCGTCCACCTCGGCATAGAGCTCGCTGCCGGGAAAGCTCATCCAGCTGATAATCTAGAAATTCCTTTCTTTTATGCAT	ctrl_hu	ENSG00000107290	human	human	control	FALSE	135161848_135163709_6480_CDS_ENSG00000107290_ENST00000224140	2	5	1	TRUE	0.452359434135678
135173520_135173640_5850_CDS_ENSG00000107290_ENST00000224140|human|control|control	TGGATTCAGAACAGCTCTAGCCAGTTGGTTCCGACTACCCAACAGAGACATGGCTTTCAACTTCCTTTGTGTAGTTACCAGAGAACTGATTACAATACAATTCACAAGTTCGTTTAAATT	ctrl_hu	ENSG00000107290	human	human	control	FALSE	135173520_135173640_5850_CDS_ENSG00000107290_ENST00000224140	2	3	3	TRUE	0.990996775790125
135175974_135176979_1890_3pUTR_ENSMUSG00000041757_ENSMUST00000038295|mouse|control|control	TGTCTTGCTCGTTTAGCTTGAAGGTGTGGAGGCCATCCCGGAACACCTCTGGGTATGCAGGGACTTGCATGAAAAGGTGGGCCCTGGGAGAGGAGTTCTCCACCATTCGGTTCACCATGC	ctrl_mus	ENSMUSG00000041757	mouse	mouse	control	FALSE	135175974_135176979_1890_3pUTR_ENSMUSG00000041757_ENSMUST00000038295	1	1	1	TRUE	1.19443724743277
13520199_13520319_5787_CDS_ENSMUSG00000020576_ENSMUST00000042953|mouse|control|control	AGCCAAGGCATCTGGATAGGTGGCCTGAGAACCACGACCTTCTTGGGGGTCCTCTTCTGAATTTCTTTTCCTTGGCTTCTCTATGAAATGCTTGATTGTCTTAATGGCCTTTCTGGTCAT	ctrl_mus	ENSMUSG00000020576	mouse	mouse	control	FALSE	13520199_13520319_5787_CDS_ENSMUSG00000020576_ENSMUST00000042953	1	3	1	TRUE	0.401795346848938
135203144_135203264_3963_CDS_ENSG00000107290_ENST00000224140|human|control|control	TGGCTCAGGACACTGACGAAATTTCTTTGGCGGCACTATAGCAGGAGTTGTTCTACAACTTAGGTAATTTGAACTTCTATTCTGTCCTTTTTTGGCATCTGAATGAGTTTTCTTAGGGGT	ctrl_hu	ENSG00000107290	human	human	control	FALSE	135203144_135203264_3963_CDS_ENSG00000107290_ENST00000224140	3	6	2	TRUE	1.17850815190215
135203627_135203747_3480_CDS_ENSG00000107290_ENST00000224140|human|control|control	ATTTGTAGTATTGGCTATAGGAGCCAAACATTTTTTCTCACCATCTTGAACTGAATTATTATCGTCTGGATGATCTTGCCAAACTGAAAACACTTCAGATGAACTTTCAAACTCAAAACA	ctrl_hu	ENSG00000107290	human	human	control	FALSE	135203627_135203747_3480_CDS_ENSG00000107290_ENST00000224140	2	4	2	TRUE	0.778272873181866
135224773_135229106_165_5pUTR_ENSG00000107290_ENST00000224140|human|control|control	GGTGGAAGCACCACCTGGCGTACACCAACAACATGTGCTCATTCTGTACCTGGACAAATGGCCTACAGAAAAGTGATCGTCTCAGCTGGGCTTAGTTGTGAACAAACACGGATTTGCATT	ctrl_hu	ENSG00000107290	human	human	control	FALSE	135224773_135229106_165_5pUTR_ENSG00000107290_ENST00000224140	1	1	1	TRUE	1.16818391937975
13527528_13541243_6213_CDS_ENSMUSG00000020576_ENSMUST00000042953|mouse|control|control	TTCAGCACAGAAAGGCCGCAGCCACTGCAGCACGTCTTCAGCAGACACCAGCTCCTCCCCATTGTCCACACTGGTGCGGACTGCCCCAACAACACCTTCTAGGACCTGGAGGGGGTCGCG	ctrl_mus	ENSMUSG00000020576	mouse	mouse	control	FALSE	13527528_13541243_6213_CDS_ENSMUSG00000020576_ENSMUST00000042953	1	0	0	TRUE	0.898613083630623
135277904_135279378_1880_CDS_ENSG00000155561_ENST00000285968|human|control|control	AATACTGCATTGGAGGAGTCCCAGAATCACCACAACAGGGGTCCACTGAGGGTGTTCACAGAGTGCCAAGCGAGCATTTTCACTCCAAGTAATGATGGTAGACGTGAGCTGCAAAAAAGC	ctrl_hu	ENSG00000155561	human	human	control	FALSE	135277904_135279378_1880_CDS_ENSG00000155561_ENST00000285968	1	1	0	TRUE	2.05381008477289
135279348_135279468_1970_CDS_ENSG00000155561_ENST00000285968|human|control|control	TTCCAATGACTGCCAGAGGGAAGCAGCAATTTCAGGAGATTTTCCAAAAGCTGCGAGTGTCTTCAGTAGCTCAGCTTTTAGGACAGGGGGAATACTGCATTGGAGGAGTCCCAGAATCAC	ctrl_hu	ENSG00000155561	human	human	control	FALSE	135279348_135279468_1970_CDS_ENSG00000155561_ENST00000285968	2	3	1	TRUE	1.66994108010263
135292008_135298915_3170_CDS_ENSG00000155561_ENST00000285968|human|control|control	ATATATGACCTGGTAACATAGCTCAGCCAGCTGAGGAGATTCTCGCACCGCCACTGGGCCTGTTCTCCCTTCCGTTCCTTTCTCCAAGATGTTTAGAATGGCGTGAAGGCATGTCCGAGG	ctrl_hu	ENSG00000155561	human	human	control	FALSE	135292008_135298915_3170_CDS_ENSG00000155561_ENST00000285968	2	2	1	TRUE	1.11171314838824
135330265_135330946_5819_CDS_ENSG00000155561_ENST00000285968|human|control|control	CCCACTTCTAAAATCTAGATTGGTTTCTGAGGCGAAGGAATCTTGCAGTCTTCTGCTTTTAAACAAGGTTCTCGAGGCAAATAAGGAATCTTGAGAATCCGTGGGCATGCAATGTAACAA	ctrl_hu	ENSG00000155561	human	human	control	FALSE	135330265_135330946_5819_CDS_ENSG00000155561_ENST00000285968	1	2	1	TRUE	0.950811825263698
135486841_135487110_807_ncRNA_ENSMUSG00000040532_ENSMUST00000154469|mouse|control|control	CTACAACAACCAATCGTTCCACAACATCTGGCCTCTGCAGTGCCAGGAGCATGGCTGTCTTTCCTCCCATGCTGTGGCCAACGAGGACGCAGGGCACCAGACCCAGCTGTGGAAGGAGGC	ctrl_mus	ENSMUSG00000040532	mouse	mouse	control	FALSE	135486841_135487110_807_ncRNA_ENSMUSG00000040532_ENSMUST00000154469	0	1	0	FALSE	0.608807305297636
135516496_135516616_5143_3pUTR_ENSG00000113658_ENST00000545279|human|control|control	CATGAACCCCAGTTCTAATCTTGACAACAGATTTCAGGTATGAGTACTTAATAATCACTTCACATCCTGAAGGATATCTTACTCTCAAATGTTATGAAAGGTATAAAATAGCTACATCCT	ctrl_hu	ENSG00000113658	human	human	control	FALSE	135516496_135516616_5143_3pUTR_ENSG00000113658_ENST00000545279	1	1	3	TRUE	0.968089878030118
135554746_135554866_2364_CDS_ENSG00000125484_ENST00000372146|human|control|control	TTCATCGTCAGCATTGCCCATCCCAGGCGAATCCACTAGTAAGATTTTTGAGTCCTCATGGGTGGGTTTCCACAAGGCTTCTGAAGGGGTTTTCTGCATTGACTGATATAAAATCCTCAG	ctrl_hu	ENSG00000125484	human	human	control	FALSE	135554746_135554866_2364_CDS_ENSG00000125484_ENST00000372146	1	3	0	TRUE	0.627028588693715
135565860_135565980_4621_3pUTR_ENSG00000125484_ENST00000372146|human|control|control	GCAATTTGAATAGGAAACAGAAAACATTTCTGAGCAGACTGTTTAGAAGTGCCTCCAAGGGCTGGTCTGCACTACCTATCAATGCGGGGTGGGGGTGGGGAGGTTGCCGTCATGGTATCA	ctrl_hu	ENSG00000125484	human	human	control	FALSE	135565860_135565980_4621_3pUTR_ENSG00000125484_ENST00000372146	2	3	1	TRUE	1.39169122580679
135593560_135593680_1890_CDS_ENSG00000102241_ENST00000218364|human|control|control	TAACTCTTTGTCAAGAACATTTTCATGAAGCTCCTTTTCAGAACCTTCCTCGTCCAAATCTTTCTCGAGACCATTTTCTTCAAATTCTCTTTCGGAGCCATCTTCAGACTGTTTTTCAGA	ctrl_hu	ENSG00000102241	human	human	control	FALSE	135593560_135593680_1890_CDS_ENSG00000102241_ENST00000218364	0	7	0	FALSE	0.476345047663468
135676400_135676520_66_CDS_ENSG00000082258_ENST00000295238|human|control|control	TTTATCCGCCTCCACTCCGCAGCGGCGGCTCGGCGTGTTCTCCAGCTGTTCCCGAGTAAAGAACCAGCGAGAAGAAGCTCCACGGCCCGACGCCATGACACTTCCTCCTCCGCCCGCTCC	ctrl_hu	ENSG00000082258	human	human	control	FALSE	135676400_135676520_66_CDS_ENSG00000082258_ENST00000295238	0	1	1	FALSE	0.875611677757119
135693221_135693341_2099_CDS_ENSMUSG00000002748_ENSMUST00000002825|mouse|control|control	GAGGTTTCTGCCACCTAACTCCTGGTCCTCAAATCGCTTCTGCTTTTCTAACCTCTCCAGCATTTCTCTCTCTCTCCGTTCTTTGGCTTTTTCCCGCAACCTCTCCTTTAGCTCCTGTCG	ctrl_mus	ENSMUSG00000002748	mouse	mouse	control	FALSE	135693221_135693341_2099_CDS_ENSMUSG00000002748_ENSMUST00000002825	1	6	1	TRUE	0.424692273644684
135711621_135711741_1686_CDS_ENSG00000082258_ENST00000295238|human|control|control	GCTGCTGGTGTGGTGGCGGCTTGAAGGATGCTCCTTGTGCTTCTCCTTATGGTCTCTGCTAATATGTGGGCTTGAATGTTTGCTCTTCCCACTGCCTTCATCAGAAGAGCTGTGTCTTTC	ctrl_hu	ENSG00000082258	human	human	control	FALSE	135711621_135711741_1686_CDS_ENSG00000082258_ENST00000295238	0	2	1	FALSE	0.666228014037318
13574355_13574475_1963_CDS_ENSMUSG00000005397_ENSMUST00000005532|mouse|control|control	GTTGTACAGGACAAACACGCTGTCCACAGAGAGCTGCTGGGTGCTGGGCAGGGCTGGCCTGGCGTCATCGTGGGCACACTCCTGGAAGGTGATGGTCTGACGCCACTGGTAAATATGGGT	ctrl_mus	ENSMUSG00000005397	mouse	mouse	control	FALSE	13574355_13574475_1963_CDS_ENSMUSG00000005397_ENSMUST00000005532	0	0	0	FALSE	1.13766126126745
13578621_13578741_1134_3pUTR_ENSMUSG00000042742_ENSMUST00000045235|mouse|control|control	GAAGTGTTAGAATACTCCTCCTCTTCTACACTGTTGAAATCTTGAGGAATATACAACATCCCTGGATAGTTCCTGCTAACCAAGTCACTTGTGGTTTTAAGGGAGGTTTTTCTAAAAGCC	ctrl_mus	ENSMUSG00000042742	mouse	mouse	control	FALSE	13578621_13578741_1134_3pUTR_ENSMUSG00000042742_ENSMUST00000045235	2	2	2	TRUE	0.813658577889952
135886410_135886530_3772_3pUTR_ENSMUSG00000039959_ENSMUST00000060311|mouse|control|control	ACCAAAGCGTAGCCTGAGCCGCACCGGGGTGTGCTGGCGCTGTGGGGGGGCTTCCTCTCAGAAGGCTCAGAGCTCAGGGTCAGGCTGGGTGGGGGAGGAATCCTTTTTGGGAAAGTTGGT	ctrl_mus	ENSMUSG00000039959	mouse	mouse	control	FALSE	135886410_135886530_3772_3pUTR_ENSMUSG00000039959_ENSMUST00000060311	1	1	0	TRUE	1.38662633335493
135892894_135896144_2817_CDS_ENSMUSG00000039959_ENSMUST00000060311|mouse|control|control	GGCCTGGTTCACTCCTCGAGAGGCCTGCTGCAGCTGGGTCAGATTGAGGCTGCCCTTGTTCGCTTTCACCTTGGATGCAGCCACGAGCTGGGCAGTACTGGCAGCAATCTCGCGTGAACA	ctrl_mus	ENSMUSG00000039959	mouse	mouse	control	FALSE	135892894_135896144_2817_CDS_ENSMUSG00000039959_ENSMUST00000060311	0	1	0	FALSE	0.81404876584199
135896128_135898039_2713_3pUTR_ENSMUSG00000039959_ENSMUST00000060311|mouse|control|control	CAATCTCGCGTGAACACACCATCAGCTCCTCGAACTTCCCTTTGCCTTGGACCACAAGATCAGCAGCATCCACCATGATGGTAGCTCCCCAACCAACAGCTTTGGAGGCGGATATCAGCC	ctrl_mus	ENSMUSG00000039959	mouse	mouse	control	FALSE	135896128_135898039_2713_3pUTR_ENSMUSG00000039959_ENSMUST00000060311	1	2	0	TRUE	1.29548599003381
135896134_135898045_2707_3pUTR_ENSMUSG00000039959_ENSMUST00000060311|mouse|control|control	CGCGTGAACACACCATCAGCTCCTCGAACTTCCCTTTGCCTTGGACCACAAGATCAGCAGCATCCACCATGATGGTAGCTCCCCAACCAACAGCTTTGGAGGCGGATATCAGCCCTTCCG	ctrl_mus	ENSMUSG00000039959	mouse	mouse	control	FALSE	135896134_135898045_2707_3pUTR_ENSMUSG00000039959_ENSMUST00000060311	1	2	0	TRUE	1.25857184967106
135925620_135927489_684_CDS_ENSMUSG00000039959_ENSMUST00000060311|mouse|control|control	GATGAGCGGTGCGAGGCGGCACTGGCCAGCCGTGGTCACGGACACCGAACGGGACATGTCCAAGGAGTTGAACACAGTCTGGAAGAGGTTCAGTTCACACTCCAGGTAATCAAACATCTC	ctrl_mus	ENSMUSG00000039959	mouse	mouse	control	FALSE	135925620_135927489_684_CDS_ENSMUSG00000039959_ENSMUST00000060311	0	0	0	FALSE	1.36663543185457
135987530_135996469_154_CDS_ENSG00000160271_ENST00000372050|human|control|control	CGTGGAGCTCTCCGGGCGCGGCAGGTCGGGGTCTAGCTGCGTGAAGCTGTGCAGCACCACCGGGCAGCTGTCGGGGACGCCCACCTCCAGGCGCACGGCGTCCCACACGCTGCGGCTCCG	ctrl_hu	ENSG00000160271	human	human	control	FALSE	135987530_135996469_154_CDS_ENSG00000160271_ENST00000372050	1	0	0	TRUE	0.354518131794197
13601314_13601434_7285_CDS_ENSG00000038219_ENST00000040738|human|control|control	GCTCACTGCCAACACGGGACCCGGTTCTTTGCCTCCCCTGACTGGCCCAGGACACCGACAGTTATTCTCAGCAATTAGGCTGGGCATGGGGACCTTGTGCTTGCTCACTTCTGTGGCTGA	ctrl_hu	ENSG00000038219	human	human	control	FALSE	13601314_13601434_7285_CDS_ENSG00000038219_ENST00000040738	1	1	2	TRUE	1.01971938249874
13601392_13601512_7207_CDS_ENSG00000038219_ENST00000040738|human|control|control	GCTGGGCATGGGGACCTTGTGCTTGCTCACTTCTGTGGCTGACAGGTCACCGTTCCCTTCTGGGTTGTCTGCAGTCAGCTGATTCTCTTCATGTCTGTCAATGCTGGCGGAAATTGGCAT	ctrl_hu	ENSG00000038219	human	human	control	FALSE	13601392_13601512_7207_CDS_ENSG00000038219_ENST00000040738	0	0	0	FALSE	0.282502215725992
13605205_13605325_3394_CDS_ENSG00000038219_ENST00000040738|human|control|control	TTTTGGTCTCTGAAGGGAGGAACCGCTGGGAGTGCTCAAAGTGTTTGCTGCTAATTTTTCTTCTCCTTTGGCCATTTCTTGTGACAAGCTTCCTCTCCGATTTTCGCACAACCTTCTACT	ctrl_hu	ENSG00000038219	human	human	control	FALSE	13605205_13605325_3394_CDS_ENSG00000038219_ENST00000040738	0	6	0	FALSE	0.610554413819345
13605823_13605943_2776_CDS_ENSG00000038219_ENST00000040738|human|control|control	TGTTCGTCGTTTCTCCTTGTGAACAACCTCTTCTGGTTTCAAATTACTATCCATGTTAGTGGAGTCCATATCACACTTATCTTCCGAATAACTTTCACTTCTTCTCTGTAATGTGATACC	ctrl_hu	ENSG00000038219	human	human	control	FALSE	13605823_13605943_2776_CDS_ENSG00000038219_ENST00000040738	1	3	3	TRUE	0.464518680743998
13607888_13609275_1788_3pUTR_ENSMUSG00000031918_ENSMUST00000134674|mouse|control|control	AGTGACACTGTCTTCTTAGGAAGATTCTCTTTCCCCCTCTGCTGTTCGCTGTTACAAAGGAATGTTCCAAATAAACAGCTGTACAAGTGGTCCAGGATGGTAATGAGAAAATACTCATTG	ctrl_mus	ENSMUSG00000031918	mouse	mouse	control	FALSE	13607888_13609275_1788_3pUTR_ENSMUSG00000031918_ENSMUST00000134674	1	1	2	TRUE	0.689689805749093
13610230_13610976_1741_CDS_ENSG00000038219_ENST00000040738|human|control|control	TCTGGCGGCTTTAGGTTCCAAACTCTTTGTTGATGATTCTTCTAAGTCCACACTACTCCTGCCTTGACCCTTGGTTTTTGAAGACTTTGTCTTTTCTGCTTTCTGTTTTCGTTTTTCTTC	ctrl_hu	ENSG00000038219	human	human	control	FALSE	13610230_13610976_1741_CDS_ENSG00000038219_ENST00000040738	1	8	1	TRUE	0.176592824952434
13613202_13613322_368_3pUTR_ENSMUSG00000042742_ENSMUST00000045235|mouse|control|control	TACAACACCATTCAATGCGACCTTCACCCTCACAAGTTTTTGCCCAGTGATTATCTGCCAGATTTTTCATTGCAACAGCATATTCGCAAAGTGTTTCCGCATCTTCACAGTGTTCTCGCC	ctrl_mus	ENSMUSG00000042742	mouse	mouse	control	FALSE	13613202_13613322_368_3pUTR_ENSMUSG00000042742_ENSMUST00000045235	0	3	1	FALSE	1.02676681001793
136207635_136207755_6660_3pUTR_ENSMUSG00000028664_ENSMUST00000105845|mouse|control|control	GTATAAGTGTTCTCTGCTACTCTTGTGTCTGCTCAGAAGCAGTGGGTCTAGCACTAAGGATGTCACTATTGACCATAACTTCTTTCCTAGAGATAAGGTCTTATGTGGCCCAGGCTGGCT	ctrl_mus	ENSMUSG00000028664	mouse	mouse	control	FALSE	136207635_136207755_6660_3pUTR_ENSMUSG00000028664_ENSMUST00000105845	2	1	1	TRUE	0.732975579400081
136232880_136234153_406_CDS_ENSG00000148248_ENST00000371989|human|control|control	CCATAAAATGCTGTAGGCAATCGTCTGCAGAGCTATGATTCCAAAGAGCCCGAAGCAGGCGTACTGCACGAAGTTCCTGCTCAACACCAGGACGCAGCCAGTCAGCTGTCCCAGCAAGTT	ctrl_hu	ENSG00000148248	human	human	control	FALSE	136232880_136234153_406_CDS_ENSG00000148248_ENST00000371989	1	0	0	TRUE	0.901774139957567
136383708_136384303_1458_CDS_ENSMUSG00000026455_ENSMUST00000027725|mouse|control|control	CATAGGCGTAACGTTAGTCCAGTGTCCTGTATGGGGATCATATTTCTCAACTGAATTTAATATGTTCAAGCCATCATATCCTCCTAGACAATAGATTATTCCGCTGGCCACTACTAGTCC	ctrl_mus	ENSMUSG00000026455	mouse	mouse	control	FALSE	136383708_136384303_1458_CDS_ENSMUSG00000026455_ENSMUST00000027725	5	2	3	TRUE	0.908129880498719
136387362_136387482_376_3pUTR_ENSMUSG00000051391_ENSMUST00000055808|mouse|control|control	GACCATCTCGATCTTCTTCTCGTTGCCGTCCGCAGACGTCTTCTGCTCGATGCTGCTGATGACCCTCCAGGAGGAGCGGCGAGCCCCCACCACGTTCTTGTAGGCCACCGACAGGAGGTT	ctrl_mus	ENSMUSG00000051391	mouse	mouse	control	FALSE	136387362_136387482_376_3pUTR_ENSMUSG00000051391_ENSMUST00000055808	1	0	0	TRUE	0.701344143616782
13644904_13657380_983_CDS_ENSG00000010017_ENST00000011619|human|control|control	ATTGGCATCGACCACTTCTCCTGGTGTTTGAAGCCCCACAGTAGGATACAAATTTGGCGGTAGGTCAGTGAAAGCAATACCTAAACTATGTCCATTCTTGGTGTAAAAGCAGGTATTGTT	ctrl_hu	ENSG00000010017	human	human	control	FALSE	13644904_13657380_983_CDS_ENSG00000010017_ENST00000011619	2	2	0	TRUE	1.25906211141655
136505900_136511780_517_3pUTR_ENSG00000144224_ENST00000272638|human|control|control	GGAATTCCACTGTCTCCAATAAAGAAACTGGATGGAACACACACTACAGGATAGATTTGTGAAAACTGTAGGCAGGCTTCACTTTTGGTATCGATTTTAATAGCAACAAAACTGTTTGAA	ctrl_hu	ENSG00000144224	human	human	control	FALSE	136505900_136511780_517_3pUTR_ENSG00000144224_ENST00000272638	3	4	1	TRUE	1.44022662761053
136535675_136535795_2550_CDS_ENSMUSG00000030213_ENSMUST00000032335|mouse|control|control	CTGAGGCTGAGAGGTCACGGCAACGGGCACATGCAGGATCACTGGCAAGGGCTGCAGAGAGATTGTAGGCTGAGGGGTCCCACTAGGCACCTGAGTAGTGGCAACTACGGTGGCTGTGCT	ctrl_mus	ENSMUSG00000030213	mouse	mouse	control	FALSE	136535675_136535795_2550_CDS_ENSMUSG00000030213_ENSMUST00000032335	3	0	0	TRUE	1.72775988555498
136544985_136548241_3180_CDS_ENSMUSG00000030213_ENSMUST00000032335|mouse|control|control	CTGCAACGGTCGAGACATGGGCTGAGAAGTGCTCACAGTTGATGAAGAAGGAGGACTTATCTTCTTGGGGTCTTGTGTAGTTCCGCTCTCTTCATCGTCCATCGTGAGATCAATGACACC	ctrl_mus	ENSMUSG00000030213	mouse	mouse	control	FALSE	136544985_136548241_3180_CDS_ENSMUSG00000030213_ENSMUST00000032335	1	0	1	TRUE	0.808222661477049
136597645_136599121_1188_CDS_ENSG00000029363_ENST00000527536|human|control|control	CCTTTTTAAGAACTTCCCAGTCTTTGCAGTTTCCTGATCTCCACCATCAGGATAAAACGAGGAACGGCCCCTAGACTCATCTCTTGGAGCATTCTGTGGTGCGATTGTCTTTGCAGGACT	ctrl_hu	ENSG00000029363	human	human	control	FALSE	136597645_136599121_1188_CDS_ENSG00000029363_ENST00000527536	1	4	1	TRUE	0.775686561708604
136599505_136599625_684_CDS_ENSG00000029363_ENST00000527536|human|control|control	CCCTTCAGCTTTTTTGGTTTGTTTTTCCTGAGACCCTCGTCTTTTAGAAACAGGAGATTTGCTATATGGGGATGAAGAACGAGAAGAGGATGATCTTGGAGACCTAGAAGATCTATATGA	ctrl_hu	ENSG00000029363	human	human	control	FALSE	136599505_136599625_684_CDS_ENSG00000029363_ENST00000527536	2	6	1	TRUE	1.68443435564419
13689013_13692640_988_3pUTR_ENSMUSG00000022684_ENSMUST00000023365|mouse|control|control	CACTCCCAGGGCTCTCACACGCTCCAGCTCCGTGAGGATGACCCTTCTGTGGCTACTGTTCTCTATGGTATAAGGTGCCCTGGAAAACTCTTCTTCTGTCAAAGTTAAAAGCAACCTTCC	ctrl_mus	ENSMUSG00000022684	mouse	mouse	control	FALSE	13689013_13692640_988_3pUTR_ENSMUSG00000022684_ENSMUST00000023365	0	0	1	FALSE	0.702184493231904
136913315_136913435_1101_CDS_ENSG00000169925_ENST00000303407|human|control|control	CTTGGATAGCATCTCCCTGAGGATGCTGTCGCAGTAGCGTAGGTGCTCCGACAGCTTGCCCTTCTTGCCTGCGTGCTGGGGCACCTCGCCGTCCTCCAGGTCCTTCTTGGGAGGCTTGAT	ctrl_hu	ENSG00000169925	human	human	control	FALSE	136913315_136913435_1101_CDS_ENSG00000169925_ENST00000303407	3	0	0	TRUE	0.774258634607226
137028346_137028466_205_5pUTR_ENSG00000105894_ENST00000348225|human|control|control	TCTCTCCACTTTGGATTTTCCTCTGCTCTGGGGCTCTCTTGGCGGGATTTTTGGACTGGAAGGCGGGGAACCTGATCCTGCCTTTGACTCAATTACGCCCTGACAGGGAGGGAACGGAAG	ctrl_hu	ENSG00000105894	human	human	control	FALSE	137028346_137028466_205_5pUTR_ENSG00000105894_ENST00000348225	0	4	1	FALSE	0.768057331661207
137287219_137288168_2140_3pUTR_ENSMUSG00000041879_ENSMUST00000161189|mouse|control|control	TGTAGTCAAGATGTCAATGGCTGTCGCACAGAGCCCCGCAGGGATCTTGTCTGCTGGGGCCTGCATTATGCTGACCAGCGTGGGAATCAGCCTCATCTGCATGGGACCTTGACAGGCTTC	ctrl_mus	ENSMUSG00000041879	mouse	mouse	control	FALSE	137287219_137288168_2140_3pUTR_ENSMUSG00000041879_ENSMUST00000161189	1	0	1	TRUE	0.733188962239686
13734483_13737013_542_CDS_ENSG00000101654_ENST00000262173|human|control|control	TTCTCCAATGAGAACACTTTTCATCCAATTATTAAAGTTTCTTAGGTAAAAAATACGACTTTGACTACGCTTCTCCAAACCAACTTCCTGAAGTTCATTGTAATGGGCAGCCACTGTTGA	ctrl_hu	ENSG00000101654	human	human	control	FALSE	13734483_13737013_542_CDS_ENSG00000101654_ENST00000262173	1	3	3	TRUE	1.40608429816767
137368508_137368628_152_5pUTR_ENSG00000031003_ENST00000033079|human|control|control	CTTCTCCAGGACCCGCGGCGACGGCAAGAGGGCGAGAACTGAGGCCCCAAGTGGCTCCGCGGCCGAGAAGCCTCTTCCTGGGGCGGCCGCTGACGGGAGGTTAAAGCTACGGCTGTGGCG	ctrl_hu	ENSG00000031003	human	human	control	FALSE	137368508_137368628_152_5pUTR_ENSG00000031003_ENST00000033079	0	0	1	FALSE	0.84454652990396
137498895_137499015_2185_CDS_ENSG00000112983_ENST00000230901|human|control|control	GCCATCATCACTCTCGCTCACAGGAGGTTCATTATCCATTTCTGACAAGTAGCCTTCTCCTTGATCCTCTTCCTTAGGCTCCTCTAGGCTGGCCGCTTCACTGACACCATCTTCCTCCTC	ctrl_hu	ENSG00000112983	human	human	control	FALSE	137498895_137499015_2185_CDS_ENSG00000112983_ENST00000230901	3	1	2	TRUE	0.687883034678928
137519644_137519764_1055_CDS_ENSG00000027697_ENST00000367739|human|control|control	AACTGTTGCTGGAGACAACGGCTCTTCACAGACCACCTCCTTTTCTAAGGAAAATGGCTGGTATGACGTGATGAGTGATACATATTTTGATTCAGGTTTTGTCTCTAAAGTAGCACTTCT	ctrl_hu	ENSG00000027697	human	human	control	FALSE	137519644_137519764_1055_CDS_ENSG00000027697_ENST00000367739	1	3	0	TRUE	0.554084948554707
137520329_137520579_1933_CDS_ENSG00000112984_ENST00000394894|human|control|control	TCGGAGATGCATCTCCAGCTGTAGCTTTTCCTGTCGTTCCTTCAAAAGCAGTGTCTTCATGGCTTCCACAACTTGTAGGAGCTCCTCTTTGCCATACATGGAGATGTCAGCTTCATTTTC	ctrl_hu	ENSG00000112984	human	human	control	FALSE	137520329_137520579_1933_CDS_ENSG00000112984_ENST00000394894	2	3	0	TRUE	0.490096806408607
137534387_137536831_709_CDS_ENSG00000094880_ENST00000394886|human|control|control	CTCCTCTATCAACTGCAACTCTGTGTATATATGAGCCAGAAAAAACTCTTTCATCCAGGTGTCTGGCAAAGACAGGAACTTCAGCATCTCTTTGTCTGTGATCAGGTTACAGAGTTCTAA	ctrl_hu	ENSG00000094880	human	human	control	FALSE	137534387_137536831_709_CDS_ENSG00000094880_ENST00000394886	0	2	1	FALSE	1.7065492997086
137538005_137538125_1635_3pUTR_ENSMUSG00000030850_ENSMUST00000033139|mouse|control|control	GAGCCGAGAAGCAGGTGGGACTGTGGCAAGAGATGCCAGGCTGGCGCTGGGCTGAGGTGCAGGCCTTCAGTGTCTGAACAGCAGCATCCTCTCCGAGCACTTCTGTCCTACGAGGTTTGC	ctrl_mus	ENSMUSG00000030850	mouse	mouse	control	FALSE	137538005_137538125_1635_3pUTR_ENSMUSG00000030850_ENSMUST00000033139	0	1	0	FALSE	1.09149672519369
137713489_137715367_815_CDS_ENSG00000120733_ENST00000314358|human|control|control	GATGGAGTCCTGATGGCTCACAACACCATAGAGCCACCCTTCTTCCCCCTCTGGCTGATATATTTTGACCCTGTGACCTTGAACACTGTAGGGACCTCGGCTGAATATCTCTTGTAGCTT	ctrl_hu	ENSG00000120733	human	human	control	FALSE	137713489_137715367_815_CDS_ENSG00000120733_ENST00000314358	3	1	0	TRUE	0.979738024447292
137848527_137849260_819_CDS_ENSG00000120705_ENST00000360541|human|control|control	CACTTTGTCCCCAGAAATAAACAGCTGCACAGCAGTCTCTGCTACTTTCCGAACATAGTTATGTCGCTTTTCCATTCTTAAACGGGCAAAACGCAAGGCTGACTGACCTCCTCTACCGTG	ctrl_hu	ENSG00000120705	human	human	control	FALSE	137848527_137849260_819_CDS_ENSG00000120705_ENST00000360541	1	3	2	TRUE	0.99244340289644
137848543_137849276_803_3pUTR_ENSG00000120705_ENST00000360541|human|control|control	ATAAACAGCTGCACAGCAGTCTCTGCTACTTTCCGAACATAGTTATGTCGCTTTTCCATTCTTAAACGGGCAAAACGCAAGGCTGACTGACCTCCTCTACCGTGTTTCTTTGGGAGATCC	ctrl_hu	ENSG00000120705	human	human	control	FALSE	137848543_137849276_803_3pUTR_ENSG00000120705_ENST00000360541	1	4	2	TRUE	0.992952660244992
137892206_137892507_1962_CDS_ENSG00000113013_ENST00000297185|human|control|control	ATTTTCTCCTGTTTCGCTGTCTTTTCTAGCCAGGAGCTCCCTCATTTTGGAAATCTCTTCTTTCAGCTTGTTGCACTCATCAGCAGGTAATTGGTCCTTGAATTCTTCCATCTTGGTTTC	ctrl_hu	ENSG00000113013	human	human	control	FALSE	137892206_137892507_1962_CDS_ENSG00000113013_ENST00000297185	1	6	0	TRUE	0.306805687637013
13792418_13793082_1203_CDS_ENSMUSG00000006586_ENSMUST00000098257|mouse|control|control	CCGTATCCAGTAATTCAGTTCTTCCCGGTCCGCTTCCTGACATCGTCTTAGTACAGTGAGGGATCGTCTTGTCTTCTCCACCATGTCCATGATGCAGTTTAACAGATGATCGAGATGTTT	ctrl_mus	ENSMUSG00000006586	mouse	mouse	control	FALSE	13792418_13793082_1203_CDS_ENSMUSG00000006586_ENSMUST00000098257	1	2	2	TRUE	0.612621018896944
138010474_138010594_306_5pUTR_ENSMUSG00000046447_ENSMUST00000050918|mouse|control|control	GGGGAGGAAACCCGGAGGGAGGGAGGGAGGGAGGGAAGAAACCGAGAGGGCGACGGGGAGAAAAACAGAAAGACAGAAGAAGGCAAGGGGAGCGGCGGGAGGAGGGAGGGTGAGGAAGGA	ctrl_mus	ENSMUSG00000046447	mouse	mouse	control	FALSE	138010474_138010594_306_5pUTR_ENSMUSG00000046447_ENSMUST00000050918	0	0	0	FALSE	1.89073118481696
138014305_138014425_2771_3pUTR_ENSMUSG00000046447_ENSMUST00000050918|mouse|control|control	TAAGAGGCAGCAGCTGAGTTCATCGGTCTCTGCAGATCAGGCAGGTGATGTTTACAGAAGTTCCAGTTCCGAGAGTAAGGCAGTCAGAGCTAGAACCTGAACCCAAGTCCAGTCTCCCAG	ctrl_mus	ENSMUSG00000046447	mouse	mouse	control	FALSE	138014305_138014425_2771_3pUTR_ENSMUSG00000046447_ENSMUST00000050918	1	1	1	TRUE	1.48675463058723
138044843_138045211_1185_CDS_ENSMUSG00000041642_ENSMUST00000075164|mouse|control|control	CAAGGCCAGCAGACCACAGTTGATGGAGATGCCCTCTTTGGCCCGTTCGCCGGTGGCCCCTGTCCGCTTCAGCCGCTCTGAGCCAGCCAAGTCCACGAAGTGAAACTTAGCAGTGAGAGT	ctrl_mus	ENSMUSG00000041642	mouse	mouse	control	FALSE	138044843_138045211_1185_CDS_ENSMUSG00000041642_ENSMUST00000075164	1	1	1	TRUE	0.730195911750222
138044936_138045304_1278_CDS_ENSMUSG00000041642_ENSMUST00000075164|mouse|control|control	AGAGTCCTGGAGCAGCCGAGTGAGCTTGGAGTCCCTGTAAGGCACGTGCACGACCTTCTTGCTCTGGTCCCCCAAGGCGCTGATCACATTGCCCAAGGCCAGCAGACCACAGTTGATGGA	ctrl_mus	ENSMUSG00000041642	mouse	mouse	control	FALSE	138044936_138045304_1278_CDS_ENSMUSG00000041642_ENSMUST00000075164	0	0	0	FALSE	0.935402118811506
138048383_138048959_989_CDS_ENSMUSG00000040268_ENSMUST00000120441|mouse|control|control	GAAAGTCCGAGATGTCGTCACGATTTCAAACAGGTTGTCCCTCATCATTATGTCACTCTGTTTGCACTCCTGGACTTTGTGCACTTCTTTAAGTGGTATCACCCGCAGAGGTTCCTTCTC	ctrl_mus	ENSMUSG00000040268	mouse	mouse	control	FALSE	138048383_138048959_989_CDS_ENSMUSG00000040268_ENSMUST00000120441	0	4	2	FALSE	0.61277076127478
138055828_138055948_2858_3pUTR_ENSMUSG00000041642_ENSMUST00000075164|mouse|control|control	GACTCAGCCTCAGACGAGGTGGTGCTGGCAGACACCTCAGCCCCAGAATCCATATTGGGGGGCTTCAATCCTACACGCCCAGCCACTCGCTCAGACATGGGCTTTGCCAGGCGCCTCAGT	ctrl_mus	ENSMUSG00000041642	mouse	mouse	control	FALSE	138055828_138055948_2858_3pUTR_ENSMUSG00000041642_ENSMUST00000075164	0	1	0	FALSE	0.67177190420402
138058577_138059462_3783_3pUTR_ENSMUSG00000041642_ENSMUST00000075164|mouse|control|control	GGCCAGGGACTTGGTGATGTTCTTGGTAGAGCTGTCCAATGGGGGTCCTAGGCACTCCGCAGACACGGCCTTCATCTGTGCGGATAGCTTGGGCTCACCCTTGAACTTGAAGTCATCGTG	ctrl_mus	ENSMUSG00000041642	mouse	mouse	control	FALSE	138058577_138059462_3783_3pUTR_ENSMUSG00000041642_ENSMUST00000075164	3	0	0	TRUE	0.656638250185036
138058580_138059465_3786_CDS_ENSMUSG00000041642_ENSMUST00000075164|mouse|control|control	GGAGGCCAGGGACTTGGTGATGTTCTTGGTAGAGCTGTCCAATGGGGGTCCTAGGCACTCCGCAGACACGGCCTTCATCTGTGCGGATAGCTTGGGCTCACCCTTGAACTTGAAGTCATC	ctrl_mus	ENSMUSG00000041642	mouse	mouse	control	FALSE	138058580_138059465_3786_CDS_ENSMUSG00000041642_ENSMUST00000075164	3	0	0	TRUE	0.542869738139125
138067797_138068198_4638_CDS_ENSMUSG00000041642_ENSMUST00000075164|mouse|control|control	AATGTGGCCAGTCAGTTTGCCAATGGGCTGGAACCTGTTGAGCTCCCAGATGCGGACAGCATTGCCAGAGGCAACGTATAGCATGGAGCCTGAGGGGCTGAGGGCCATCTGGTTGATCTG	ctrl_mus	ENSMUSG00000041642	mouse	mouse	control	FALSE	138067797_138068198_4638_CDS_ENSMUSG00000041642_ENSMUST00000075164	1	1	0	TRUE	0.835754330229311
138068168_138068741_4728_CDS_ENSMUSG00000041642_ENSMUST00000075164|mouse|control|control	GAACATCTTCACATAGTGGTCCTTGGAGCCCGTCACCACGAGGTCATGCTGGTTTGAAGTCTGGGTGACTGTTAGGCACATCACTGGGCCAATGTGGCCAGTCAGTTTGCCAATGGGCTG	ctrl_mus	ENSMUSG00000041642	mouse	mouse	control	FALSE	138068168_138068741_4728_CDS_ENSMUSG00000041642_ENSMUST00000075164	2	2	1	TRUE	0.795773586139447
13808297_13816788_1590_CDS_ENSMUSG00000006586_ENSMUST00000098257|mouse|control|control	ACTTGCTTTCCGGCCACAGTTCCAGCAACTCTCACTGGAGTCTTCCTGCTGGTTGATGACTGCTAGAGCATCTTCTGCTGCCTGCCTCTTCGCTTCAGCCACCGTGCGTTCCATCTTGGC	ctrl_mus	ENSMUSG00000006586	mouse	mouse	control	FALSE	13808297_13816788_1590_CDS_ENSMUSG00000006586_ENSMUST00000098257	1	1	0	TRUE	0.757587730648972
138089142_138117674_91_3pUTR_ENSG00000044115_ENST00000302763|human|control|control	TGATCTCTAGACTTTTAGGATCCCACTTGAAGTTTATGTTGCCTGCATGGACAGCAGTCATTTCTGCGGCTAGCTGGGCGAGCGCTAAATTCCAGAGGCCCGAAGCAGACGGGCGCTGCT	ctrl_hu	ENSG00000044115	human	human	control	FALSE	138089142_138117674_91_3pUTR_ENSG00000044115_ENST00000302763	3	3	2	TRUE	0.872333583266805
13810621_13810741_1690_CDS_ENSMUSG00000022682_ENSMUST00000023363|mouse|control|control	CACACAAGGGTCAAAGGGGAAGAAAGTGTCCAGTGGGTTGGTGCAGGTCTGCACGGAGTCTCCACCAGCGGTGCTGCGGATAACGGGGAGCATCTGGCGACTGTTCCTCTCCATGATGGT	ctrl_mus	ENSMUSG00000022682	mouse	mouse	control	FALSE	13810621_13810741_1690_CDS_ENSMUSG00000022682_ENSMUST00000023363	0	0	0	FALSE	1.11835978730518
13810723_13813188_1792_CDS_ENSMUSG00000022682_ENSMUST00000023363|mouse|control|control	TACCTCCTTTTTAGTAGATTTCTTAAACTCCTGAAGCTCTTCAGCACTCCCATCTTCCCAAATCTGATAAATAGGATCAATGAACTTCTTTGACCTCTTAAGCACACAAGGGTCAAAGGG	ctrl_mus	ENSMUSG00000022682	mouse	mouse	control	FALSE	13810723_13813188_1792_CDS_ENSMUSG00000022682_ENSMUST00000023363	3	3	3	TRUE	1.08470264836893
138110163_138113869_380_3pUTR_ENSMUSG00000028138_ENSMUST00000005964|mouse|control|control	AGTGACCCTTATTTTCTGGCAAAGGTTTGTTTTAGGATTCAGACAAAACTTGCATTCTCCACACTGTGGGATGTAGAGTGGGATGACAGTGTCACCTGCCTTCAGCTTCGTGACCCCTTC	ctrl_mus	ENSMUSG00000028138	mouse	mouse	control	FALSE	138110163_138113869_380_3pUTR_ENSMUSG00000028138_ENSMUST00000005964	2	3	2	TRUE	0.768382550295711
138127219_138128546_1353_CDS_ENSMUSG00000006205_ENSMUST00000006367|mouse|control|control	GACGTCATTGGCAGTGACCACAGACTGTCCGTTGATGCTGATGATGACGTCATTTTCCTTGAGCCCTCCGGCTTCTGCCGGGGTGTCAGGAATGACTTCAATGATATATGCCCCAGAGAG	ctrl_mus	ENSMUSG00000006205	mouse	mouse	control	FALSE	138127219_138128546_1353_CDS_ENSMUSG00000006205_ENSMUST00000006367	0	1	0	FALSE	0.71477447520278
13816878_13816998_1800_CDS_ENSMUSG00000006586_ENSMUST00000098257|mouse|control|control	CGGGGTGGTAGACCTCGGAGTGGCTGCTGGTGGTGTGTCCATTGGGCTCCCAGCCCCACTGCTGGGTGTGACTGAGGAGCTGACAGCGGGCGTGTCTCCCTGCTGTGGGGCCTGCAGGGT	ctrl_mus	ENSMUSG00000006586	mouse	mouse	control	FALSE	13816878_13816998_1800_CDS_ENSMUSG00000006586_ENSMUST00000098257	1	0	0	TRUE	0.77944799151662
138178366_138178486_2588_3pUTR_ENSMUSG00000041570_ENSMUST00000048309|mouse|control|control	CCCTGGGGTTGCTGGCTCTTAGGTCATAGTCCTGAAGAAGCTTAGATGCATCATCCATGTCGGAGTCTAAGCTAACAGTATAATCTCTCAAGGAGGAGTCTTCGTCCATGGTCTCCGGAA	ctrl_mus	ENSMUSG00000041570	mouse	mouse	control	FALSE	138178366_138178486_2588_3pUTR_ENSMUSG00000041570_ENSMUST00000048309	3	0	2	TRUE	0.67704557024412
138255700_138258323_1902_CDS_ENSG00000122779_ENST00000415680|human|control|control	TGGCTGGCCATGATCTATATTAGTATCTTTCCTCACAATATTGTCCAGCATAATAGTACTTGAACAGTCAATATCCGGAAGAGAGGGAAGATTATAAGACCCTCCCACTGGTGAGCTCAA	ctrl_hu	ENSG00000122779	human	human	control	FALSE	138255700_138258323_1902_CDS_ENSG00000122779_ENST00000415680	2	1	2	TRUE	1.13968980048089
138256096_138289186_685_CDS_ENSG00000114107_ENST00000484888|human|control|control	TTCCTCCTTTTTTAATCTACAGACTTCCATTTGCAAAGAAGCAATAGTTTCTTCTTGCTCCGTTCGTTTTTTCTTATAATGCTGGCACTTCACCTGTAAAGTTTTCTGCTCCTTTTGAAG	ctrl_hu	ENSG00000114107	human	human	control	FALSE	138256096_138289186_685_CDS_ENSG00000114107_ENST00000484888	1	8	2	TRUE	0.548869684383661
138266329_138268266_2328_CDS_ENSG00000044115_ENST00000302763|human|control|control	ATGGTCTGCAATGGTGCGGCCAAGCTTGTCCATCCTGGATCCTGCCTCAGCAATTTTCTTGGCAGCACTGATGACATCCGATGTATTTTTGAGTGGTCCTTTACCTCGGGTAAAGTCTGT	ctrl_hu	ENSG00000044115	human	human	control	FALSE	138266329_138268266_2328_CDS_ENSG00000044115_ENST00000302763	0	3	1	FALSE	0.394268580739379
138266576_138268338_2400_CDS_ENSG00000044115_ENST00000302763|human|control|control	CAGCTGGTGGCAGTAGAGGGCGATGCGTTGCAGGTAGGCCAGCAGGTCCTGCTTGCAAGCCGAGTCGGGGCAATGGTCTGCAATGGTGCGGCCAAGCTTGTCCATCCTGGATCCTGCCTC	ctrl_hu	ENSG00000044115	human	human	control	FALSE	138266576_138268338_2400_CDS_ENSG00000044115_ENST00000302763	2	0	0	TRUE	0.544465048515509
138450947_138451067_2129_CDS_ENSG00000189184_ENST00000507846|human|control|control	TATGGTAGGCACCAATGTGATGTCCCCTTTGTGAATCTGCCGGGATGGCCTTTTTGGGTGGTGCTGGTAAGTTGATTCGGCCACCCTGCAGTTATAGGATCTAGTGTCTTTCTTCTCGCG	ctrl_hu	ENSG00000189184	human	human	control	FALSE	138450947_138451067_2129_CDS_ENSG00000189184_ENST00000507846	3	3	1	TRUE	0.561335423716983
138451259_138451379_2310_CDS_ENSG00000189184_ENST00000344876|human|control|control	TTTGTCCTGAATGATAACTGACAGCTCCCATTCTGTGTAGGGAACAGAATCCATGCTAACGTTGGTATGGATGTCACATGATCGTGGATCAATTATGAAGATATTCTCCTCATTACCTGC	ctrl_hu	ENSG00000189184	human	human	control	FALSE	138451259_138451379_2310_CDS_ENSG00000189184_ENST00000344876	1	1	2	TRUE	0.390365470928735
138451967_138452087_1602_CDS_ENSG00000189184_ENST00000344876|human|control|control	TCTATCCAGTGTGGCATTAGTTAAGATTAAATAATTGTTTTCATATGTCTTCTGAAGTTTAAAGTGACCATGTCCATGAAGCTTACAAACTATTTCTCCATTCAGCCCAGAATCCTTGTC	ctrl_hu	ENSG00000189184	human	human	control	FALSE	138451967_138452087_1602_CDS_ENSG00000189184_ENST00000344876	1	3	5	TRUE	1.97810611214924
138452885_138453005_684_CDS_ENSG00000189184_ENST00000344876|human|control|control	CTGCAGATGCTCTGTGGGTAGAGTGATCACATCAAACTCTATGGAACAGTTCAAGTTTTTCTGGCACAGTTGTTCACGGTCAATTGTAGCCCCTATGCTGATTTCCCCATTATCCTCGTT	ctrl_hu	ENSG00000189184	human	human	control	FALSE	138452885_138453005_684_CDS_ENSG00000189184_ENST00000344876	2	2	1	TRUE	0.858248806116932
138611613_138613062_648_5pUTR_ENSMUSG00000029730_ENSMUST00000000505|mouse|control|control	CTTAACTTTTTCTTTTTCGATCGCGTAGTCCTTAAGCGCCATCGCTGCCGGGGACGGTGTGGCAGGACTTGAAGGGCTCAAAAATCTCTCTCTGGGGAAGCAGAAAACGAACGCGCGGCG	ctrl_mus	ENSMUSG00000029730	mouse	mouse	control	FALSE	138611613_138613062_648_5pUTR_ENSMUSG00000029730_ENSMUST00000000505	1	2	2	TRUE	1.00180336162191
138631756_138633124_459_3pUTR_ENSMUSG00000036968_ENSMUST00000110934|mouse|control|control	TCCACTTTCACTCCCTTCTGGACCAGGCCTTTCAGTGTTGCCATAGTCTGACTTTGACCCTTGGCGTATCTTAGTGAGCCCTTGCGTTCAGCATGAACATTGTAATCCAGGATCCGCTCG	ctrl_mus	ENSMUSG00000036968	mouse	mouse	control	FALSE	138631756_138633124_459_3pUTR_ENSMUSG00000036968_ENSMUST00000110934	2	3	1	TRUE	0.506169245208568
138659546_138659666_671_3pUTR_ENSMUSG00000050608_ENSMUST00000143971|mouse|control|control	GGTGCCACCAGTCTTGGGATGGGGGTGGGAAGGTCAACTGTGCATTAGGGGAGTGCGTTGGACATGTCTGTGTCTTCAGGAGGTCACAGAGGCCACAGCTAGGCCATTCAAATAGAAGCC	ctrl_mus	ENSMUSG00000050608	mouse	mouse	control	FALSE	138659546_138659666_671_3pUTR_ENSMUSG00000050608_ENSMUST00000143971	3	0	1	TRUE	1.6925041999152
139069893_139071599_791_CDS_ENSG00000175110_ENST00000310776|human|control|control	AATCTTTTTATTATTTACAAAATACCACACCATTCCACCAAAGTATCTTGTTGAACGTAAAAGGTCATATTTTCCACGTTTATCTATATCTTCATAGGTCTTGTGATGAACCTTGATATA	ctrl_hu	ENSG00000175110	human	human	control	FALSE	139069893_139071599_791_CDS_ENSG00000175110_ENST00000310776	1	4	4	TRUE	0.449095784273098
139256783_139256903_4521_3pUTR_ENSG00000064393_ENST00000406875|human|control|control	CTACTAGGGTGTCTGTGACGACCGCTAGCCCTACGCTACGCGACTAGGGGTGGATTCAAAGAGAAAATACATTTTCAGAAAAGAAAAAAACCTAAAGTTTGCAACACACATTATTAATGA	ctrl_hu	ENSG00000064393	human	human	control	FALSE	139256783_139256903_4521_3pUTR_ENSG00000064393_ENST00000406875	3	2	2	TRUE	0.995927599938813
139257338_139257458_3966_3pUTR_ENSG00000064393_ENST00000406875|human|control|control	GGTTTTTTGTTATTGACTTTTTTTTTTTCCTTTTTCTTTTTTAAAATAAAAACCATAGATTTCCCACCCTCTTTAATCCCTTCCTTTTAAAAATGTTCTCTTCTCTGCTCTACGTCCTCC	ctrl_hu	ENSG00000064393	human	human	control	FALSE	139257338_139257458_3966_3pUTR_ENSG00000064393_ENST00000406875	1	11	4	TRUE	1.42510238993585
139258311_139258431_300_CDS_ENSG00000114115_ENST00000232219|human|control|control	CAGGTACTCCTCGAAATTCTCGTTGACCAACATCTTCCAGTACCCAGTGAAGTCGACTGGCATTTCGGGGAGTGACTGGAGCCAGTTGGCCACAAGCGGGCGGGACGGCTGGAGACTGCC	ctrl_hu	ENSG00000114115	human	human	control	FALSE	139258311_139258431_300_CDS_ENSG00000114115_ENST00000232219	0	1	0	FALSE	0.819861439582074
139258410_139258530_201_CDS_ENSG00000114115_ENST00000232219|human|control|control	GCGGGACGGCTGGAGACTGCCGGGACAGCGGCTGCCGGTGCTACGCGGGTGGTGGGCGGCCCGGAAATGAGCGCCCTCCGGGGACAGGGGGCTCTGCGGGGCGGCGACAGCTGGATTCCC	ctrl_hu	ENSG00000114115	human	human	control	FALSE	139258410_139258530_201_CDS_ENSG00000114115_ENST00000232219	0	0	0	FALSE	1.10297272436131
139285311_139288915_2321_CDS_ENSG00000064393_ENST00000406875|human|control|control	ATTATAATGGCTTCCGTGAGCATGCGTATTTCTCCAGTCCGCCAGCTGCTGGGTGCCTGCCATGGTCTCGGGAATCACGGTGGCATGCTGCACTGATGTGTGGGTGGCCACTCCAGTCAG	ctrl_hu	ENSG00000064393	human	human	control	FALSE	139285311_139288915_2321_CDS_ENSG00000064393_ENST00000406875	0	1	1	FALSE	0.479962070881759
[truncated: 22,792 more rows]
