# Supplementary material for: Dissecting RNA selectivity mediated by tandem RNA-binding domains
Source: J Biol Chem. 2025 Mar 20;301(5):108435. doi: 10.1016/j.jbc.2025.108435 (PMC12136788; doi:10.1016/j.jbc.2025.108435)
Supplement: Supplementary Data 3 [file mmc5.zip]

Archive with 1 entries (1 files):
- jbc_108435_mmc5.txt
