# Supplementary material for: Dissecting RNA selectivity mediated by tandem RNA-binding domains
Source: J Biol Chem. 2025 Mar 20;301(5):108435. doi: 10.1016/j.jbc.2025.108435 (PMC12136788; doi:10.1016/j.jbc.2025.108435)
Supplement: Supplementary Data 4 [file mmc6.zip › jbc_108435_mmc6.txt]

oligo	basename	sequence	set	oligo_group	mutant_type	bound_bool	gene	num_TAGs	region	rval
chr1:100520103:100520216:+|3pUTR|ENSG00000079335|unk|FALSE|unique	chr1:100520103:100520216:+	TTACACATGTGCCTACATAGACACACCAAGAAGTGGATGTATATAATATAGAAAGTATATAGCAAAGTAATTTTACTCTGATAATAAAAATTGTTTGACATGTATTTTGTTATGAATAGT	unk	unique	FALSE	TRUE	ENSG00000079335	4	3pUTR	3.97046419336358
chr1:100520103:100520216:+|3pUTR|ENSG00000079335|unk|total|mutant	chr1:100520103:100520216:+	TTACACATGTGCCTACACCGACACACCAAGAAGTGGATGTATATAATACCGAAAGTATACCGCAAAGTAATTTTACTCTGATAATAAAAATTGTTTGACATGTATTTTGTTATGAACCGT	unk	mutant	total	FALSE	ENSG00000079335	0	3pUTR	0.65205774291968
chr1:10178627:10178729:+|CDS|ENSG00000130939|unk|FALSE|unique	chr1:10178627:10178729:+	TAAGGAATTGTTTGAAGAAGTTATTTCAAAGATGCGGAAGGCAGGGATCAAATCCACAATAGCAATAGAAAAATTTAAGCTGCTCGCCGAGAAAGTGGAGGAGATAGTGGCCAAGAACGC	unk	unique	FALSE	TRUE	ENSG00000130939	3	CDS	3.4701893353257
chr1:10178627:10178729:+|CDS|ENSG00000130939|unk|total|mutant	chr1:10178627:10178729:+	TAAGGAATTGTTTGAAGAAGTTATTTCAAAGATGCGGAAGGCAGGGATCAAATCCACAACCGCAACCGAAAAATTTAAGCTGCTCGCCGAGAAAGTGGAGGAGACCGTGGCCAAGAACGC	unk	mutant	total	FALSE	ENSG00000130939	0	CDS	0.448988454476804
chr1:10469171:10469279:-|CDS|ENSG00000160049|unk|FALSE|unique	chr1:10469171:10469279:-	GTGGATGATGACGATTACTTTCTGTGTCTACCTTCCAATACTAAGTTTGTGGCATTGGCTAGTAATGAGAAATGGGCATACAACAATTCAGGTAAGAAACTCTAGCCATGTATAAAACGG	unk	unique	FALSE	TRUE	ENSG00000160049	2	CDS	0.400435042495201
chr1:10469171:10469279:-|CDS|ENSG00000160049|unk|total|mutant	chr1:10469171:10469279:-	GTGGATGATGACGATTACTTTCTGTGTCTACCTTCCAATACTAAGTTTGTGGCATTGGCCCGTAATGAGAAATGGGCATACAACAATTCAGGTAAGAAACTCCCGCCATGTATAAAACGG	unk	mutant	total	FALSE	ENSG00000160049	0	CDS	0.527495619502028
chr1:108222463:108223704:-|three_prime_utr|ENSG00000196427|control|control|control	chr1:108222463:108223704:-	ACTATGCTCCTTTGATTTGAGAAGCCACATTCCATCCCCCTCCAATTGTGATCAATACCTAGGGAGACCAATGCCCAGATGGACAAATAGCATTGACCGGCGTTAGCCCTGTTTCTCAAT	control	control	control	FALSE	ENSG00000196427	3	three_prime_utr	0.521178423515549
chr1:108699644:108699745:+|CDS|ENSG00000134186|unk|FALSE|bound_elsewhere	chr1:108699644:108699745:+	GATTCCAAGAAAGAGAAAAAACACAGTAGAAGCAGAAGCAGAGAAAGGAAACACAGAAGTAGGAGTCGAAGTAGAAATGCAGGGAAACGAAGTAGAAGTAGAAGCAAAGAGAAATCAAGT	unk	bound_elsewhere	FALSE	TRUE	ENSG00000134186	5	CDS	5.51995762807591
chr1:108699644:108699745:+|CDS|ENSG00000134186|unk|total|mutant	chr1:108699644:108699745:+	GATTCCAAGAAAGAGAAAAAACACAGCCGAAGCAGAAGCAGAGAAAGGAAACACAGAAGCCGGAGTCGAAGCCGAAATGCAGGGAAACGAAGCCGAAGCCGAAGCAAAGAGAAATCAAGT	unk	mutant	total	FALSE	ENSG00000134186	0	CDS	0.486215070695025
chr1:108700024:108700125:+|3pUTR|ENSG00000134186|msi1|FALSE|bound_elsewhere	chr1:108700024:108700125:+	CACATTGAATCCTATAAATGATTAAATCTGCTTTTTTCCCCCACGTTGAGATTGTGCAGTAGTTCGCACTCCTCAAGCTCTCCCTGTAGGCTGCATTTTCATTTCCTCTTTCGTGTAGGG	msi1	bound_elsewhere	FALSE	TRUE	ENSG00000134186	3	3pUTR	1.69646718152043
chr1:108700024:108700125:+|3pUTR|ENSG00000134186|msi1|total|mutant	chr1:108700024:108700125:+	CACATTGAATCCTATAAATGATTAAATCTGCTTTTTTCCCCCACGTTGAGATTGTGCAGCCGTTCGCACTCCTCAAGCTCTCCCTGCCGGCTGCATTTTCATTTCCTCTTTCGTGCCGGG	msi1	mutant	total	FALSE	ENSG00000134186	0	3pUTR	0.603006558472333
chr1:109011400:109011505:-|CDS|ENSG00000085433|unk|FALSE|unique	chr1:109011400:109011505:-	GTCATGGTTGCAGAATTCATCCCTGCTGATAGGAAGCTAAGTGAAGCTGGTTTTAAGGCTAGTAACAATCGTTTATTTCAGCTTGTAATGAAAGGCCTGCTTTATGAATGCTGTGTAGAA	unk	unique	FALSE	TRUE	ENSG00000085433	3	CDS	0.983430748344063
chr1:109011400:109011505:-|CDS|ENSG00000085433|unk|total|mutant	chr1:109011400:109011505:-	GTCATGGTTGCAGAATTCATCCCTGCTGACCGGAAGCTAAGTGAAGCTGGTTTTAAGGCCCGTAACAATCGTTTATTTCAGCTTGTAATGAAAGGCCTGCTTTATGAATGCTGTGCCGAA	unk	mutant	total	FALSE	ENSG00000085433	0	CDS	0.641193975148519
chr1:109062613:109062715:-|3pUTR|ENSG00000197780|unk|FALSE|unique	chr1:109062613:109062715:-	AGTTCTGAATACACAGGTTTTGTGTGTATTTACTCTATGTATTAAATTATTATTGCCCTTAGTTTAAAGTAAGGATTACAATTGGATTTAAGTAGATCACTGAATGTTATTGTTTATGAA	unk	unique	FALSE	TRUE	ENSG00000197780	2	3pUTR	1.17441277371884
chr1:109062613:109062715:-|3pUTR|ENSG00000197780|unk|total|mutant	chr1:109062613:109062715:-	AGTTCTGAATACACAGGTTTTGTGTGTATTTACTCTATGTATTAAATTATTATTGCCCTCCGTTTAAAGTAAGGATTACAATTGGATTTAAGCCGATCACTGAATGTTATTGTTTATGAA	unk	mutant	total	FALSE	ENSG00000197780	0	3pUTR	1.35301177309545
chr1:109062750:109062855:-|3pUTR|ENSG00000197780|unk|FALSE|unique	chr1:109062750:109062855:-	GCTTTCAGTAGCAGGAATGGCATTGTTTAAAAAGCTGATGGCAGGGTAAGCATTTGGGTTAGTGTTTTATTAACATATTTGTAAGTACTTGTTCATTGTGGAAATGTGTCCTTGACTAAA	unk	unique	FALSE	TRUE	ENSG00000197780	2	3pUTR	0.741982836603067
chr1:109062750:109062855:-|3pUTR|ENSG00000197780|unk|total|mutant	chr1:109062750:109062855:-	GCTTTCAGCCGCAGGAATGGCATTGTTTAAAAAGCTGATGGCAGGGTAAGCATTTGGGTCCGTGTTTTATTAACATATTTGTAAGTACTTGTTCATTGTGGAAATGTGTCCTTGACTAAA	unk	mutant	total	FALSE	ENSG00000197780	0	3pUTR	0.644219881941868
chr1:109310645:109310811:-|3pUTR|ENSG00000134243|msi1|FALSE|unique	chr1:109310645:109310811:-	AGGGTAACGGGGCTGGCCTGGCATTAGTCATTATTTAGTTTCCAGGCCAACCATCCAGATAGAGATTCCCTCTTTCCTTTGAGCAGTGCTCTCAAGAGCTCCGTGCCTGTCCACAATGAC	msi1	unique	FALSE	TRUE	ENSG00000134243	3	3pUTR	12.3750728879641
chr1:109310645:109310811:-|3pUTR|ENSG00000134243|msi1|total|mutant	chr1:109310645:109310811:-	AGGGTAACGGGGCTGGCCTGGCATCCGTCATTATTCCGTTTCCAGGCCAACCATCCAGACCGAGATTCCCTCTTTCCTTTGAGCAGTGCTCTCAAGAGCTCCGTGCCTGTCCACAATGAC	msi1	mutant	total	FALSE	ENSG00000134243	0	3pUTR	0.465033962637449
chr1:109313209:109313310:-|3pUTR|ENSG00000134243|msi1|FALSE|unique	chr1:109313209:109313310:-	CAGGGCAATATTTTTAACTTGGGGCAGGAAGAAGGGAGCAGCAGAGAATTGACTAGATATAGCACCTATTAAAAGAGAACTCTTGCTTCTTCTGAGATTTTTCAAGCTGTGCTTTGTGTG	msi1	unique	FALSE	TRUE	ENSG00000134243	2	3pUTR	1.36790442863209
chr1:109313209:109313310:-|3pUTR|ENSG00000134243|msi1|total|mutant	chr1:109313209:109313310:-	CAGGGCAATATTTTTAACTTGGGGCAGGAAGAAGGGAGCAGCAGAGAATTGACCCGATACCGCACCTATTAAAAGAGAACTCTTGCTTCTTCTGAGATTTTTCAAGCTGTGCTTTGTGTG	msi1	mutant	total	FALSE	ENSG00000134243	0	3pUTR	0.647829556079925
chr1:10947665:10948844:-|CDS|ENSG00000175262|control|control|control	chr1:10947665:10948844:-	CCCCAGGGAGGGGGCCAGGGGGCACATGGACCTTTCATCCTCAGAACCAAGCCAGGACATAGAGGGGCCGGGACTCTCCATCCTGCCAGCGAGGGATGCCACATTCTCCACCCCAAGTGT	control	control	control	FALSE	ENSG00000175262	1	CDS	0.579972538549351
chr1:11013840:11013957:+|CDS|ENSG00000120948|unk|FALSE|unique	chr1:11013840:11013957:+	GGCGTGTGGGCTTCGCTACAGGAATCCAGTGTCTCAGTGTATGAGAGGTGTCCGGCTGGTAGAAGGAATTCTGCATGCCCCAGATGCTGGCTGGGGAAATCTGGTGTATGTTGTCAACTA	unk	unique	FALSE	TRUE	ENSG00000120948	1	CDS	0.499509633973936
chr1:11013840:11013957:+|CDS|ENSG00000120948|unk|total|mutant	chr1:11013840:11013957:+	GGCGTGTGGGCTTCGCTACAGGAATCCAGTGTCTCAGTGTATGAGAGGTGTCCGGCTGGCCGAAGGAATTCTGCATGCCCCAGATGCTGGCTGGGGAAATCTGGTGTATGTTGTCAACTA	unk	mutant	total	FALSE	ENSG00000120948	0	CDS	0.587331937760207
chr1:110340924:110341033:+|CDS|ENSG00000162775|unk|FALSE|unique	chr1:110340924:110341033:+	TGCTGCCTGGACCCATATGCGGGGCTTCCCACTTGGTGGCCCAGATCGACGCCTTAGAGTAGACTTTGCCGACACCGAACATCGTTACCAGCAGCAGTATCTGCAGCCTCTGCCCTTGAC	unk	unique	FALSE	TRUE	ENSG00000162775	2	CDS	0.745205144833173
chr1:110340924:110341033:+|CDS|ENSG00000162775|unk|total|mutant	chr1:110340924:110341033:+	TGCTGCCTGGACCCATATGCGGGGCTTCCCACTTGGTGGCCCAGATCGACGCCTCCGAGCCGACTTTGCCGACACCGAACATCGTTACCAGCAGCAGTATCTGCAGCCTCTGCCCTTGAC	unk	mutant	total	FALSE	ENSG00000162775	0	CDS	0.402921880663985
chr1:110947961:110948399:-|CDS|ENSG00000121931|control|control|control	chr1:110947961:110948399:-	AAGTCATTTCTTCAATAAAAATTATACCGAAGATATTTTCCCAGTGACACCACCGGAGTTAGAAGAAACCATTCGAGATGAAAAAATAAGAAGACTTAAGCAGGTGCTGAGAGAGAAAGA	control	control	control	FALSE	ENSG00000121931	1	CDS	0.749583181971085
chr1:111117940:111118053:-|3pUTR|ENSG00000156171|unk|FALSE|unique	chr1:111117940:111118053:-	AGGCTGACAGTAACACTGATGAATGCTGATAATCAGGAAACATGAAAGAAGCCATTTGATAGATTATTCTAAAGGATATCATCAAGAAGACTATTAAAAACACCTATGCCTATACTTTTT	unk	unique	FALSE	TRUE	ENSG00000156171	1	3pUTR	0.423017856803322
chr1:111117940:111118053:-|3pUTR|ENSG00000156171|unk|total|mutant	chr1:111117940:111118053:-	AGGCTGACAGTAACACTGATGAATGCTGATAATCAGGAAACATGAAAGAAGCCATTTGACCGATTATTCTAAAGGATATCATCAAGAAGACTATTAAAAACACCTATGCCTATACTTTTT	unk	mutant	total	FALSE	ENSG00000156171	0	3pUTR	0.336563591794002
chr1:111147767:111147876:+|CDS|ENSG00000134255|unk|FALSE|unique	chr1:111147767:111147876:+	ATTAAATAAATTGTTTCAGTTACCAACACCACCATTGTCAAGACACCAACTAAAGCGGCTAGAAGAACACAGATATCAAAGTGCTGGACGGTCCCTGCTTGAGCCCTTAATGCAAGGGTA	unk	unique	FALSE	TRUE	ENSG00000134255	1	CDS	1.38821729981729
chr1:111147767:111147876:+|CDS|ENSG00000134255|unk|total|mutant	chr1:111147767:111147876:+	ATTAAATAAATTGTTTCAGTTACCAACACCACCATTGTCAAGACACCAACTAAAGCGGCCCGAAGAACACAGATATCAAAGTGCTGGACGGTCCCTGCTTGAGCCCTTAATGCAAGGGTA	unk	mutant	total	FALSE	ENSG00000134255	0	CDS	0.854234754900724
chr1:112701350:112701454:-|3pUTR|ENSG00000155366|unk|FALSE|unique	chr1:112701350:112701454:-	GGCTCCATGCTGAAGGCTCCCATTTTCAGTTCCCTCCTGCCCAGGACTGCATTGTTTTCTAGCCCCGAGGTGGTGGCACGGGCCCTCCCTCCCAGCGCTCTGGGAGCCACGCCTATGCCC	unk	unique	FALSE	TRUE	ENSG00000155366	1	3pUTR	0.497871629092961
chr1:112701350:112701454:-|3pUTR|ENSG00000155366|unk|total|mutant	chr1:112701350:112701454:-	GGCTCCATGCTGAAGGCTCCCATTTTCAGTTCCCTCCTGCCCAGGACTGCATTGTTTTCCCGCCCCGAGGTGGTGGCACGGGCCCTCCCTCCCAGCGCTCTGGGAGCCACGCCTATGCCC	unk	mutant	total	FALSE	ENSG00000155366	0	3pUTR	0.601723599020891
chr1:112912765:112912828:-|3pUTR|ENSG00000155380|msi1_unk|FALSE|overlapping	chr1:112912765:112912828:-	TTAAGGTTTGCAAATTAAAAAGGGCCAGAAAAATTTGGCACCAGGCAAACGAATAAAGATAGGATTGGGAAAGAAGTTGCTAAGTGTGCTTAGTTTTAATAAGTAATTCCTTCTCTTTTT	msi1_unk	overlapping	FALSE	TRUE	ENSG00000155380	2	3pUTR	0.542365813641881
chr1:112912765:112912828:-|3pUTR|ENSG00000155380|msi1_unk|total|mutant	chr1:112912765:112912828:-	TTAAGGTTTGCAAATTAAAAAGGGCCAGAAAAATTTGGCACCAGGCAAACGAATAAAGACCGGATTGGGAAAGAAGTTGCTAAGTGTGCTCCGTTTTAATAAGTAATTCCTTCTCTTTTT	msi1_unk	mutant	total	FALSE	ENSG00000155380	0	3pUTR	0.276662880516383
chr1:113128187:113128288:+|3pUTR|ENSG00000198799|unk|FALSE|unique	chr1:113128187:113128288:+	TCATACTTATTTTCAATCCTAAGTGTTCTCCCATGGGCAGCAGCACTTCTTGAGCTGTTTAGTACTGCCACACCTTTTTATGTCTTTACTATGTCAGCCTCTGATCATTTTCACTTTGAA	unk	unique	FALSE	TRUE	ENSG00000198799	1	3pUTR	0.557418274635937
chr1:113128187:113128288:+|3pUTR|ENSG00000198799|unk|total|mutant	chr1:113128187:113128288:+	TCATACTTATTTTCAATCCTAAGTGTTCTCCCATGGGCAGCAGCACTTCTTGAGCTGTTCCGTACTGCCACACCTTTTTATGTCTTTACTATGTCAGCCTCTGATCATTTTCACTTTGAA	unk	mutant	total	FALSE	ENSG00000198799	0	3pUTR	0.665621307535211
chr1:113590523:113590624:+|CDS|ENSG00000081026|unk|FALSE|unique	chr1:113590523:113590624:+	TCATCTGACTGGATGAAGACTGTTCCAAGTTACAACCAAACAAATAGCTCCATGGACTTTAGAAATTATATGATGAGAGATGAGACTCTGGAACCACTGCCCAAAAACTGGGAAATGGCC	unk	unique	FALSE	TRUE	ENSG00000081026	2	CDS	0.707697853328287
chr1:113590523:113590624:+|CDS|ENSG00000081026|unk|total|mutant	chr1:113590523:113590624:+	TCATCTGACTGGATGAAGACTGTTCCAAGTTACAACCAAACAAACCGCTCCATGGACTTCCGAAATTATATGATGAGAGATGAGACTCTGGAACCACTGCCCAAAAACTGGGAAATGGCC	unk	mutant	total	FALSE	ENSG00000081026	0	CDS	0.334710398966035
chr1:113685846:113685948:+|3pUTR|ENSG00000081026|unk|FALSE|unique	chr1:113685846:113685948:+	TATATACACTTGAGGTTCTGATTAGAGAAAGATCTGTAAATTGCTCATTATTTTTTATATAGATATTTAAAAAAAACAGTTTATGGCCTGCATTTCTTTTACTGTCACATTGGTTTAATG	unk	unique	FALSE	TRUE	ENSG00000081026	2	3pUTR	13.3933594978519
chr1:113685846:113685948:+|3pUTR|ENSG00000081026|unk|total|mutant	chr1:113685846:113685948:+	TATATACACTTGAGGTTCTGATCCGAGAAAGATCTGTAAATTGCTCATTATTTTTTATACCGATATTTAAAAAAAACAGTTTATGGCCTGCATTTCTTTTACTGTCACATTGGTTTAATG	unk	mutant	total	FALSE	ENSG00000081026	0	3pUTR	1.759948987762
chr1:113706032:113706133:-|CDS|ENSG00000116793|unk|FALSE|unique	chr1:113706032:113706133:-	CAATGCCTATCAGCAAGGAGTAGGTTATCAGATGCTGGGAAATGTTGTCACTATTGGATTAGCATTTTTTCCATTCTTACATCGACTTTTCCGTGAGAAGAGCCTTGACCAACTAAAGTC	unk	unique	FALSE	TRUE	ENSG00000116793	2	CDS	0.304305457325396
chr1:113706032:113706133:-|CDS|ENSG00000116793|unk|total|mutant	chr1:113706032:113706133:-	CAATGCCTATCAGCAAGGAGCCGGTTATCAGATGCTGGGAAATGTTGTCACTATTGGATCCGCATTTTTTCCATTCTTACATCGACTTTTCCGTGAGAAGAGCCTTGACCAACTAAAGTC	unk	mutant	total	FALSE	ENSG00000116793	0	CDS	0.269715833054865
chr1:113764432:113764533:-|3pUTR|ENSG00000081019|msi1|FALSE|bound_elsewhere	chr1:113764432:113764533:-	AAAATATTCTGAAATAGGTTAAATCTTATATAAATATTACTTTGTGCAATATTGTTGTGTAGTTAAATGCATATTAGCAAAGTATAGAGGTCACTGTGTAAACCGATAGAAAAGTAACCA	msi1	bound_elsewhere	FALSE	TRUE	ENSG00000081019	5	3pUTR	51.2973983014897
chr1:113764432:113764533:-|3pUTR|ENSG00000081019|msi1|total|mutant	chr1:113764432:113764533:-	AAAATATTCTGAAACCGGTTAAATCTTATATAAATATTACTTTGTGCAATATTGTTGTGCCGTTAAATGCATATCCGCAAAGTACCGAGGTCACTGTGTAAACCGACCGAAAAGTAACCA	msi1	mutant	total	FALSE	ENSG00000081019	0	3pUTR	0.58256950127535
chr1:113797602:113797710:-|CDS|ENSG00000081019|unk|FALSE|bound_elsewhere	chr1:113797602:113797710:-	TTTATGACTCACCAGGAACATTCTATTCGTAGAAATTTCTTAAAAACAGGTACTAAATTTAGCAACTTTATTCATGAGGAACACCAGTCCAATGGTGGTGCTCTTGTCCTTCATGCTTAC	unk	bound_elsewhere	FALSE	TRUE	ENSG00000081019	2	CDS	0.991380494624769
chr1:113797602:113797710:-|CDS|ENSG00000081019|unk|total|mutant	chr1:113797602:113797710:-	TTTATGACTCACCAGGAACATTCTATTCGCCGAAATTTCTTAAAAACAGGTACTAAATTCCGCAACTTTATTCATGAGGAACACCAGTCCAATGGTGGTGCTCTTGTCCTTCATGCTTAC	unk	mutant	total	FALSE	ENSG00000081019	0	CDS	0.251940162737109
chr1:114567884:114567985:-|3pUTR|ENSG00000116752|msi1|FALSE|bound_elsewhere	chr1:114567884:114567985:-	TGGTAATTCTATTTGTATATCTCAACAGAATTAAAATGTCTAGCTTGGTGGTATTTTTATAGCCATAAAAGAAAATCTTTAGGCTTTCAAAATAAGGATGACTTTAGAATAATATTGTGT	msi1	bound_elsewhere	FALSE	TRUE	ENSG00000116752	4	3pUTR	0.712490777160666
chr1:114567884:114567985:-|3pUTR|ENSG00000116752|msi1|total|mutant	chr1:114567884:114567985:-	TGGTAATTCTATTTGTATATCTCAACAGAATTAAAATGTCCCGCTTGGTGGTATTTTTACCGCCATAAAAGAAAATCTTCCGGCTTTCAAAATAAGGATGACTTCCGAATAATATTGTGT	msi1	mutant	total	FALSE	ENSG00000116752	0	3pUTR	0.304136759846183
chr1:114568131:114568247:-|CDS|ENSG00000116752|unk|FALSE|bound_elsewhere	chr1:114568131:114568247:-	TTCTAGTTGGGTATCCCTGGTCAGTAAGAATTATGAGATTGAACGGACTATTGTTCAGCTAGAAAATGAAATCTATCAAATTAAGCAGCAACATGGAGAGGCAAACAAAGAAAACATCCG	unk	bound_elsewhere	FALSE	TRUE	ENSG00000116752	2	CDS	0.710259132554815
chr1:114568131:114568247:-|CDS|ENSG00000116752|unk|total|mutant	chr1:114568131:114568247:-	TTCCCGTTGGGTATCCCTGGTCAGTAAGAATTATGAGATTGAACGGACTATTGTTCAGCCCGAAAATGAAATCTATCAAATTAAGCAGCAACATGGAGAGGCAAACAAAGAAAACATCCG	unk	mutant	total	FALSE	ENSG00000116752	0	CDS	0.599878048676283
chr1:116393555:116393656:+|CDS|ENSG00000163399|msi1|FALSE|unique	chr1:116393555:116393656:+	CCCCAACACATCGGAGCCCCAACACCTGTTGGTGATGAAGGGCGCCCCAGAAAGGATCCTAGACCGTTGCAGCTCTATCCTCCTCCACGGCAAGGAGCAGCCCCTGGATGAGGAGCTGAA	msi1	unique	FALSE	TRUE	ENSG00000163399	1	CDS	0.353879696167316
chr1:116393555:116393656:+|CDS|ENSG00000163399|msi1|total|mutant	chr1:116393555:116393656:+	CCCCAACACATCGGAGCCCCAACACCTGTTGGTGATGAAGGGCGCCCCAGAAAGGATCCCCGACCGTTGCAGCTCTATCCTCCTCCACGGCAAGGAGCAGCCCCTGGATGAGGAGCTGAA	msi1	mutant	total	FALSE	ENSG00000163399	0	CDS	0.317941767732849
chr1:117368288:117368465:+|CDS|ENSG00000198162|unk|FALSE|unique	chr1:117368288:117368465:+	TTTTGGGGCATTCTTTTTCCTTCCAGACTCTTCAAAACACAAACGCTTTGATTTGGGTTTAGAAGATGTGTTAATTCCACATGTAGATGCCGGTAAAGGGGCTAAAAACCCCGGAGTCTT	unk	unique	FALSE	TRUE	ENSG00000198162	2	CDS	0.251488655023769
chr1:117368288:117368465:+|CDS|ENSG00000198162|unk|total|mutant	chr1:117368288:117368465:+	TTTTGGGGCATTCTTTTTCCTTCCAGACTCTTCAAAACACAAACGCTTTGATTTGGGTTCCGAAGATGTGTTAATTCCACATGCCGATGCCGGTAAAGGGGCTAAAAACCCCGGAGTCTT	unk	mutant	total	FALSE	ENSG00000198162	0	CDS	0.339743121084022
chr1:117869688:117869789:-|3pUTR|ENSG00000196505|msi1|FALSE|unique	chr1:117869688:117869789:-	ACTCCAGCAGTGAGCATTTAGAGAGTGTGTTGTCTTCCAGAGTCATGAATGATTTTGTTTAGCTATCAGGTCTACTACCTCTAAGGACATTTCATAGCAGCATCTCTTGAGTTGCCTGCA	msi1	unique	FALSE	TRUE	ENSG00000196505	3	3pUTR	0.720944388519242
chr1:117869688:117869789:-|3pUTR|ENSG00000196505|msi1|total|mutant	chr1:117869688:117869789:-	ACTCCAGCAGTGAGCATTCCGAGAGTGTGTTGTCTTCCAGAGTCATGAATGATTTTGTTCCGCTATCAGGTCTACTACCTCTAAGGACATTTCACCGCAGCATCTCTTGAGTTGCCTGCA	msi1	mutant	total	FALSE	ENSG00000196505	0	3pUTR	0.256377426628239
chr1:117959336:117959438:+|CDS|ENSG00000065183|unk|FALSE|unique	chr1:117959336:117959438:+	GATTATCTCAAGAGGGAATGCGAGGCAAAAAGTGAAGTTATGTTTTTTGCTGATGCTACTAGCCACTTGGAAGAGAAGAAGAGGAAGAGGAAAAAGAGGGAGAAGTTGATTCTAACGTTG	unk	unique	FALSE	TRUE	ENSG00000065183	1	CDS	0.560184297932885
chr1:117959336:117959438:+|CDS|ENSG00000065183|unk|total|mutant	chr1:117959336:117959438:+	GATTATCTCAAGAGGGAATGCGAGGCAAAAAGTGAAGTTATGTTTTTTGCTGATGCTACCCGCCACTTGGAAGAGAAGAAGAGGAAGAGGAAAAAGAGGGAGAAGTTGATTCTAACGTTG	unk	mutant	total	FALSE	ENSG00000065183	0	CDS	0.523591741467711
chr1:119801171:119802827:-|three_prime_utr|ENSG00000134193|control|control|control	chr1:119801171:119802827:-	AATTCACAGAAAGGATAATGGAGTTTCTGTACAAGATTTACCAGAAAGAGAGTGGTGTGTAGACATGCCTGGAGCAGACACCTTGGAGCCGCTGACAGAAGGTGAAGCAGTCCAAGAAAA	control	control	control	FALSE	ENSG00000134193	1	three_prime_utr	0.529831885064494
chr1:119913532:119913650:-|3pUTR|ENSG00000134250|msi1|FALSE|bound_elsewhere	chr1:119913532:119913650:-	TCATGCTCTTGGCAATTTCTTTGACTTTCTTTTAAGGGCAGAAGCATTTTAGTTAATTGTAGATAAAGAATAGTTTTCTTCCTCTTCTCCTTGGGCCAGTTAATAATTGGTCCATGGCTA	msi1	bound_elsewhere	FALSE	TRUE	ENSG00000134250	3	3pUTR	5.19470460436898
chr1:119913532:119913650:-|3pUTR|ENSG00000134250|msi1|total|mutant	chr1:119913532:119913650:-	TCATGCTCTTGGCAATTTCTTTGACTTTCTTTTAAGGGCAGAAGCATTTCCGTTAATTGCCGATAAAGAACCGTTTTCTTCCTCTTCTCCTTGGGCCAGTTAATAATTGGTCCATGGCTA	msi1	mutant	total	FALSE	ENSG00000134250	0	3pUTR	0.234741016185254
chr1:119916538:119916684:-|CDS|ENSG00000134250|unk|FALSE|bound_elsewhere	chr1:119916538:119916684:-	AGAGACACCTCTGTTTCTTGCTGCCCGGGAGGGGAGCTATGAAGCAGCCAAGATCCTGTTAGACCATTTTGCCAATCGAGACATCACAGACCATATGGATCGTCTTCCCCGGGATGTGGC	unk	bound_elsewhere	FALSE	TRUE	ENSG00000134250	1	CDS	0.541013692508956
chr1:119916538:119916684:-|CDS|ENSG00000134250|unk|total|mutant	chr1:119916538:119916684:-	AGAGACACCTCTGTTTCTTGCTGCCCGGGAGGGGAGCTATGAAGCAGCCAAGATCCTGTCCGACCATTTTGCCAATCGAGACATCACAGACCATATGGATCGTCTTCCCCGGGATGTGGC	unk	mutant	total	FALSE	ENSG00000134250	0	CDS	0.446212655601747
chr1:13049810:13050369:-|CDS|ENSG00000274764|control|control|control	chr1:13049810:13050369:-	GCCCCGCGGGAGAGTTATGGTGCTGATGGTACTCTCTGCTGGAACAGATTTGCTCAAATTAGGGCTGAGCTGATGAACAGAGTGAGGGACTTAAGGCACCCCAAGAGGATCTTTTTCTGT	control	control	control	FALSE	ENSG00000274764	1	CDS	0.485017513695196
chr1:13115521:13116400:-|CDS|ENSG00000275774|control|control|control	chr1:13115521:13116400:-	GAACAGAGCAAACAAGAGGTAGAGGTGAAAAATGCTAAGTCAGAAGAGGAGCAGAGCAGTAGCTCCATGAAGAAAGATGAGACTCATGTAAAGATGGAGTCTGAGGGGGGTGCAGAAGAC	control	control	control	FALSE	ENSG00000275774	2	CDS	0.694759388521736
chr1:13148904:13149928:-|three_prime_utr|ENSG00000280267|control|control|control	chr1:13148904:13149928:-	CCTGGACCTGAGTGGCATCAGACTGACCAATTACAGTCTTGTGCCTCTCCAAATTCTCCTAGAAAAAGTTGCAGCCACCCTTGAGTACCTGGATTTAGATGACTGTGGCATCATAGACTC	control	control	control	FALSE	ENSG00000280267	3	three_prime_utr	0.437047150259732
chr1:13223334:13223905:-|CDS|ENSG00000279804|control|control|control	chr1:13223334:13223905:-	TCTTGAGCCCCTCCGAGCTCTGCTAGAGAAAGTTGCTGCCACTCTTCAGACCCTCTTCTTAGTGGACTGTGGGATTGGGTACTCCAAACTCAGGGTCATCCTGCCTGCCCTGAGCCGCTG	control	control	control	FALSE	ENSG00000279804	2	CDS	0.637122155167101
chr1:145912163:145912566:-|CDS|ENSG00000131779|control|control|control	chr1:145912163:145912566:-	CCCACTTCTGCTAGACGTGGTCAGAAATGCCTGTGATCTCTTCATTCCTCTGGACAAACTAGGCCTCTGGCGCTGTGGCCCTGGGATTGTGGGGCTTTGTGGCCTCGTGTCCTCCATCCT	control	control	control	FALSE	ENSG00000131779	2	CDS	0.375517917926978
chr1:149903635:149903737:-|3pUTR|ENSG00000159164|unk|FALSE|unique	chr1:149903635:149903737:-	GGCTGCTTTCTTTGGTGCCCTCCCCTCACCCCACTGTAGCTGTGACGTGTTGTAGTTTTTAGATGTTTGTAAAATGTTTAAAAAAATGTTAAAAGGAAAAAAGTGAAAATAACAAAAAAG	unk	unique	FALSE	TRUE	ENSG00000159164	3	3pUTR	2.18262340311477
chr1:149903635:149903737:-|3pUTR|ENSG00000159164|unk|total|mutant	chr1:149903635:149903737:-	GGCTGCTTTCTTTGGTGCCCTCCCCTCACCCCACTGCCGCTGTGACGTGTTGCCGTTTTCCGATGTTTGTAAAATGTTTAAAAAAATGTTAAAAGGAAAAAAGTGAAAATAACAAAAAAG	unk	mutant	total	FALSE	ENSG00000159164	0	3pUTR	0.475552496016006
chr1:150144965:150145066:+|3pUTR|ENSG00000136631|msi1|FALSE|unique	chr1:150144965:150145066:+	AGACTCCCAGAGTTGTCCTAACAATAAGTCTGAGCCCATCTCAACCCACTTTTCTCCGGTAGTCTTTATGTATCTGTTAGCACAATCACTTCAGTTACTGATGAATTTTGTTGGGATCTG	msi1	unique	FALSE	TRUE	ENSG00000136631	2	3pUTR	0.546545315483536
chr1:150144965:150145066:+|3pUTR|ENSG00000136631|msi1|total|mutant	chr1:150144965:150145066:+	AGACTCCCAGAGTTGTCCTAACAATAAGTCTGAGCCCATCTCAACCCACTTTTCTCCGGCCGTCTTTATGTATCTGTCCGCACAATCACTTCAGTTACTGATGAATTTTGTTGGGATCTG	msi1	mutant	total	FALSE	ENSG00000136631	0	3pUTR	0.570943367021958
chr1:150220393:150220494:-|3pUTR|ENSG00000143401|msi1_unk|FALSE|overlapping	chr1:150220393:150220494:-	ATTGTATGTAGAGAAAAATTTTCATTGACTCCCATTGTGGAATTCCCTAGCAATTTATTTAGACTTAATTTTTTAAATTCAAGCTTACTGTATTAGTCATTTTTAGCCCATAATTAAAAC	msi1_unk	overlapping	FALSE	TRUE	ENSG00000143401	5	3pUTR	61.8006209756904
chr1:150220393:150220494:-|3pUTR|ENSG00000143401|msi1_unk|total|mutant	chr1:150220393:150220494:-	ATTGTATGCCGAGAAAAATTTTCATTGACTCCCATTGTGGAATTCCCCCGCAATTTATTCCGACTTAATTTTTTAAATTCAAGCTTACTGTATCCGTCATTTTCCGCCCATAATTAAAAC	msi1_unk	mutant	total	FALSE	ENSG00000143401	0	3pUTR	2.26967448033649
chr1:150647640:150647741:-|3pUTR|ENSG00000143457|unk|FALSE|unique	chr1:150647640:150647741:-	AGATTCAATTACCTGGATGTCAAAGTCCTAGAGCCAGAAATATATTCTCTCATCCCTCTTAGCATTCTCTTGCTCCCTCATTCACTAGGGCAAATGTCTAAATGAAGAAAAGTCTCTCTC	unk	unique	FALSE	TRUE	ENSG00000143457	3	3pUTR	0.580320306697483
chr1:150647640:150647741:-|3pUTR|ENSG00000143457|unk|total|mutant	chr1:150647640:150647741:-	AGATTCAATTACCTGGATGTCAAAGTCCCCGAGCCAGAAATATATTCTCTCATCCCTCTCCGCATTCTCTTGCTCCCTCATTCACCCGGGCAAATGTCTAAATGAAGAAAAGTCTCTCTC	unk	mutant	total	FALSE	ENSG00000143457	0	3pUTR	0.728484689152239
chr1:150648406:150648517:-|CDS|ENSG00000143457|unk|FALSE|unique	chr1:150648406:150648517:-	TCAGCGTATGGACAAGCGAACACTAGCACTCCTGGTGCTAGCCCACTCCTCTGATGTGCTAGAGAATGTCTTCTCCTCTCTGACAGATGACAAGTATGATGTGGCAATGAATCGAGCCAA	unk	unique	FALSE	TRUE	ENSG00000143457	3	CDS	0.320266582600116
chr1:150648406:150648517:-|CDS|ENSG00000143457|unk|total|mutant	chr1:150648406:150648517:-	TCAGCGTATGGACAAGCGAACACCCGCACTCCTGGTGCCCGCCCACTCCTCTGATGTGCCCGAGAATGTCTTCTCCTCTCTGACAGATGACAAGTATGATGTGGCAATGAATCGAGCCAA	unk	mutant	total	FALSE	ENSG00000143457	0	CDS	0.385385098914578
chr1:150960872:150960973:+|CDS|ENSG00000143379|unk|FALSE|unique	chr1:150960872:150960973:+	GGACTCCCACCCCCCAGATCTTGGACCCCCACATATTCCTGTTCCTCCCTCAATCCCTGTAGGTGGCTGCAATCCACCTTCCTCCGAAGAGACACCCAAGAACAAGGTGGCCTCATGGTT	unk	unique	FALSE	TRUE	ENSG00000143379	1	CDS	0.477464361889052
chr1:150960872:150960973:+|CDS|ENSG00000143379|unk|total|mutant	chr1:150960872:150960973:+	GGACTCCCACCCCCCAGATCTTGGACCCCCACATATTCCTGTTCCTCCCTCAATCCCTGCCGGTGGCTGCAATCCACCTTCCTCCGAAGAGACACCCAAGAACAAGGTGGCCTCATGGTT	unk	mutant	total	FALSE	ENSG00000143379	0	CDS	0.496312174240656
chr1:151048051:151048152:+|CDS|ENSG00000143443|unk|FALSE|unique	chr1:151048051:151048152:+	GACCGCCTGGCTGGACCAGCGGCTGCCGAGCTCTTGGCCGCCACGGTGTCCACCGGCTTTAGCCGGTCGTCCGCCATTAACGAGGAGGATGGGTCTTCAGAAGAGGGGGTTGTGATTAAT	unk	unique	FALSE	TRUE	ENSG00000143443	1	CDS	0.496839977822446
chr1:151048051:151048152:+|CDS|ENSG00000143443|unk|total|mutant	chr1:151048051:151048152:+	GACCGCCTGGCTGGACCAGCGGCTGCCGAGCTCTTGGCCGCCACGGTGTCCACCGGCTTCCGCCGGTCGTCCGCCATTAACGAGGAGGATGGGTCTTCAGAAGAGGGGGTTGTGATTAAT	unk	mutant	total	FALSE	ENSG00000143443	0	CDS	0.473438500900665
chr1:151249111:151249212:+|3pUTR|ENSG00000143398|unk|FALSE|unique	chr1:151249111:151249212:+	GCAGATTGTTGAATTCCTGTTCTATCCCTTCTCTATCCCACCCTGCCTTGATAATATGTTAGCCCATACCCCAAATAACTGTCTATATTAGACACCCCCAGCCAGTTTCTGGCTGCCTGT	unk	unique	FALSE	TRUE	ENSG00000143398	2	3pUTR	1.19683889342936
chr1:151249111:151249212:+|3pUTR|ENSG00000143398|unk|total|mutant	chr1:151249111:151249212:+	GCAGATTGTTGAATTCCTGTTCTATCCCTTCTCTATCCCACCCTGCCTTGATAATATGTCCGCCCATACCCCAAATAACTGTCTATATCCGACACCCCCAGCCAGTTTCTGGCTGCCTGT	unk	mutant	total	FALSE	ENSG00000143398	0	3pUTR	0.991566932688309
chr1:151291320:151291421:+|3pUTR|ENSG00000143373|unk|FALSE|unique	chr1:151291320:151291421:+	AATATTTTGTTAATTCCTGTCTCTCCAACCTGAAGAAGAAGAGCATTTGAGGATTATTCTAGTTATTTGCAACCTCCCTTTGGGTTTGGCCCTGGAGTCCTAGTAGAGTGGACCCTCCAT	unk	unique	FALSE	TRUE	ENSG00000143373	3	3pUTR	0.838593173739666
chr1:151291320:151291421:+|3pUTR|ENSG00000143373|unk|total|mutant	chr1:151291320:151291421:+	AATATTTTGTTAATTCCTGTCTCTCCAACCTGAAGAAGAAGAGCATTTGAGGATTATTCCCGTTATTTGCAACCTCCCTTTGGGTTTGGCCCTGGAGTCCCCGCCGAGTGGACCCTCCAT	unk	mutant	total	FALSE	ENSG00000143373	0	3pUTR	0.403478366811409
chr1:151800263:151800922:-|three_prime_utr|ENSG00000213171|control|control|control	chr1:151800263:151800922:-	CCAAGTCCGCTTCAGATACCAAAGGGGAAGACAGAACCAAGGCTGCTTGAACCAGAACCTAGTCCCGAGCAGCACCGCTCTCCTGCACCTCCCGCCTGCGTTGTGCCTCCTGCCGGAGAG	control	control	control	FALSE	ENSG00000213171	1	three_prime_utr	0.482645599894694
chr1:152032676:152032810:-|CDS|ENSG00000163191|unk|FALSE|unique	chr1:152032676:152032810:-	GGACCCTGGTGTCCTTGACCGCATGATGAAGAAACTGGACACCAACAGTGATGGTCAGCTAGATTTCTCAGAATTTCTTAATCTGATTGGTGGCCTAGCTATGGCTTGCCATGACTCCTT	unk	unique	FALSE	TRUE	ENSG00000163191	2	CDS	0.263981586860967
chr1:152032676:152032810:-|CDS|ENSG00000163191|unk|total|mutant	chr1:152032676:152032810:-	GGACCCTGGTGTCCTTGACCGCATGATGAAGAAACTGGACACCAACAGTGATGGTCAGCCCGATTTCTCAGAATTTCTTAATCTGATTGGTGGCCCCGCTATGGCTTGCCATGACTCCTT	unk	mutant	total	FALSE	ENSG00000163191	0	CDS	0.259224039949996
chr1:152033651:152033752:-|CDS|ENSG00000163191|unk|FALSE|unique	chr1:152033651:152033752:-	GGATGGTTATAACTACACTCTCTCCAAGACAGAGTTCCTAAGCTTCATGAATACAGAACTAGCTGCCTTCACAAAGGTACTGGTCCCTGTCTCCCCCACTTCCCCAAACTACCCACAACA	unk	unique	FALSE	TRUE	ENSG00000163191	1	CDS	0.797364326825861
chr1:152033651:152033752:-|CDS|ENSG00000163191|unk|total|mutant	chr1:152033651:152033752:-	GGATGGTTATAACTACACTCTCTCCAAGACAGAGTTCCTAAGCTTCATGAATACAGAACCCGCTGCCTTCACAAAGGTACTGGTCCCTGTCTCCCCCACTTCCCCAAACTACCCACAACA	unk	mutant	total	FALSE	ENSG00000163191	0	CDS	0.704565931889761
chr1:152579660:152579936:-|CDS|ENSG00000163202|control|control|control	chr1:152579660:152579936:-	GTACAGTGTCTGCCTCCAGCTTCCTCTGGCTGTGCCCCAAGCTCTGGGGGCTGTGGCCCTAGCTCCGAGGGCGGCTGCTTCCTGAACCACCACAGGCGCCACCACCGATGCCGGCGCCAG	control	control	control	FALSE	ENSG00000163202	1	CDS	0.60872365856924
chr1:153626309:153626462:-|CDS|ENSG00000189171|unk|FALSE|unique	chr1:153626309:153626462:-	TCCATTGAGACCGTGGTCACCACCTTCTTCACCTTTGCAAGGCAGGAGGGCCGGAAGGATAGCCTCAGCGTCAACGAGTTCAAAGAGCTGGTTACCCAGCAGTTGCCCCATCTGCTCAAG	unk	unique	FALSE	TRUE	ENSG00000189171	1	CDS	0.348486098402599
chr1:153626309:153626462:-|CDS|ENSG00000189171|unk|total|mutant	chr1:153626309:153626462:-	TCCATTGAGACCGTGGTCACCACCTTCTTCACCTTTGCAAGGCAGGAGGGCCGGAAGGACCGCCTCAGCGTCAACGAGTTCAAAGAGCTGGTTACCCAGCAGTTGCCCCATCTGCTCAAG	unk	mutant	total	FALSE	ENSG00000189171	0	CDS	0.326076695123851
chr1:153662446:153662560:-|CDS|ENSG00000143621|unk|FALSE|unique	chr1:153662446:153662560:-	AATCACCTTTTTCTCTTTCCTAGATCTTGCTTCTGAAATATCTACCTGGGATGGAGTGATAGTAACACCTTCAGAAAAGGCTTATGAGAAGCCACCAGAGAAGAAGGAAGGAGAGGAAGA	unk	unique	FALSE	TRUE	ENSG00000143621	2	CDS	0.575528455324918
chr1:153662446:153662560:-|CDS|ENSG00000143621|unk|total|mutant	chr1:153662446:153662560:-	AATCACCTTTTTCTCTTTCCCCGATCTTGCTTCTGAAATATCTACCTGGGATGGAGTGACCGTAACACCTTCAGAAAAGGCTTATGAGAAGCCACCAGAGAAGAAGGAAGGAGAGGAAGA	unk	mutant	total	FALSE	ENSG00000143621	0	CDS	0.401084454433851
chr1:153933785:153933886:-|CDS|ENSG00000198837|msi1|FALSE|unique	chr1:153933785:153933886:-	GGGAAGTTGGTGCAGAGGCTGGGGTCCATCTTCCCTCATTCTTTTCTGTGCTGCAGTGATAGAGGCCTTGGGGGTCCTGGAACCCCGGGGATCACCTGTGCCCTGGCACGATGGAAGTCT	msi1	unique	FALSE	TRUE	ENSG00000198837	1	CDS	0.553484251978849
chr1:153933785:153933886:-|CDS|ENSG00000198837|msi1|total|mutant	chr1:153933785:153933886:-	GGGAAGTTGGTGCAGAGGCTGGGGTCCATCTTCCCTCATTCTTTTCTGTGCTGCAGTGACCGAGGCCTTGGGGGTCCTGGAACCCCGGGGATCACCTGTGCCCTGGCACGATGGAAGTCT	msi1	mutant	total	FALSE	ENSG00000198837	0	CDS	0.517631793973497
chr1:153948111:153948329:-|CDS|ENSG00000160741|control|control|control	chr1:153948111:153948329:-	CCTGGCCGGAGTGCCTGGCTTTGAGGTGTCAGCAGCTGGATTGGAGCTAGGGCTTGGGCTAGAAGATGAGCTGCGCATGGAGCCACTGGGCCTGGAAGGGCTAAACATGCTGAGTGACCC	control	control	control	FALSE	ENSG00000160741	2	CDS	0.515477679667136
chr1:154207159:154207278:-|3pUTR|ENSG00000143612|msi1_unk|FALSE|overlapping	chr1:154207159:154207278:-	TTCCCCAACCCTTCCTTATGAGCATTTTTAGAACATTGGCTAAGACTATTTTCCCCCAGTAGCGCTTTTTTCTGGATTTGCATTCAGGTGTTATTCTTAATGTTTCTGTCAAAGCTTCTT	msi1_unk	overlapping	FALSE	TRUE	ENSG00000143612	2	3pUTR	1.01747825466558
chr1:154207159:154207278:-|3pUTR|ENSG00000143612|msi1_unk|total|mutant	chr1:154207159:154207278:-	TTCCCCAACCCTTCCTTATGAGCATTTTCCGAACATTGGCTAAGACTATTTTCCCCCAGCCGCGCTTTTTTCTGGATTTGCATTCAGGTGTTATTCTTAATGTTTCTGTCAAAGCTTCTT	msi1_unk	mutant	total	FALSE	ENSG00000143612	0	3pUTR	0.537030260011263
chr1:15430058:15430159:+|3pUTR|ENSG00000142634|msi1|FALSE|unique	chr1:15430058:15430159:+	CCTGGAAGCTACGCGGACTTGCAGAGGTTTTATTTTTTGGCCTTAGAATCTGCAGAAATTAGGAGGCACCGAGCCCAGCGCAGCAGCCTCGGACCCGGATTGCGTTTGCCTTAGCGGATA	msi1	unique	FALSE	TRUE	ENSG00000142634	3	3pUTR	0.989370281638469
chr1:15430058:15430159:+|3pUTR|ENSG00000142634|msi1|total|mutant	chr1:15430058:15430159:+	CCTGGAAGCTACGCGGACTTGCAGAGGTTTTATTTTTTGGCCTCCGAATCTGCAGAAATCCGGAGGCACCGAGCCCAGCGCAGCAGCCTCGGACCCGGATTGCGTTTGCCTCCGCGGATA	msi1	mutant	total	FALSE	ENSG00000142634	0	3pUTR	0.341720061355875
chr1:154584646:154584747:-|3pUTR|ENSG00000160710|unk|FALSE|unique	chr1:154584646:154584747:-	ATGCTCCAGTGACAGATGGATTAGGGTGTGTCATACTAGGGTGTGAGAGAGGTAGGTCGTAGCATTCCTCATCACATGGTCAGGGGATTTTTTTTTCTCCTTTTTTTTTCTTTTTAAGCC	unk	unique	FALSE	TRUE	ENSG00000160710	4	3pUTR	1.30805517862669
chr1:154584646:154584747:-|3pUTR|ENSG00000160710|unk|total|mutant	chr1:154584646:154584747:-	ATGCTCCAGTGACAGATGGATCCGGGTGTGTCATACCCGGGTGTGAGAGAGGCCGGTCGCCGCATTCCTCATCACATGGTCAGGGGATTTTTTTTTCTCCTTTTTTTTTCTTTTTAAGCC	unk	mutant	total	FALSE	ENSG00000160710	0	3pUTR	0.712341543854492
chr1:154944474:154944574:-|3pUTR|ENSG00000163346|msi1_unk|FALSE|overlapping	chr1:154944474:154944574:-	TCGAGGCCCAGCACGAGGACTTACCCTGGGGTTTTGTTAGGTTTGGAAGCAGCTGTCCCTAGGGGGTGAAGTCCCCCCCCTTTTTTTTTTTACCCCTGCTTCTCCCACGGCTTCACCTCC	msi1_unk	overlapping	FALSE	TRUE	ENSG00000163346	2	3pUTR	0.866348265049056
chr1:154944474:154944574:-|3pUTR|ENSG00000163346|msi1_unk|total|mutant	chr1:154944474:154944574:-	TCGAGGCCCAGCACGAGGACTTACCCTGGGGTTTTGTCCGGTTTGGAAGCAGCTGTCCCCCGGGGGTGAAGTCCCCCCCCTTTTTTTTTTTACCCCTGCTTCTCCCACGGCTTCACCTCC	msi1_unk	mutant	total	FALSE	ENSG00000163346	0	3pUTR	0.714271976380273
chr1:155134173:155134274:+|3pUTR|ENSG00000169242|msi1|FALSE|unique	chr1:155134173:155134274:+	GCCACTTTCAGAGCCCCCAGCCCTGGGAACCACTCCCACCACAGGCATAAGCTATCACCTAGCAGCCTCAAAACGGGTCAGTATTAAGGTTTTCAACCGGAAGGAGGCCAACCAGCCCGA	msi1	unique	FALSE	TRUE	ENSG00000169242	1	3pUTR	0.654560624544896
chr1:155134173:155134274:+|3pUTR|ENSG00000169242|msi1|total|mutant	chr1:155134173:155134274:+	GCCACTTTCAGAGCCCCCAGCCCTGGGAACCACTCCCACCACAGGCATAAGCTATCACCCCGCAGCCTCAAAACGGGTCAGTATTAAGGTTTTCAACCGGAAGGAGGCCAACCAGCCCGA	msi1	mutant	total	FALSE	ENSG00000169242	0	3pUTR	0.740505112811792
chr1:155263244:155263345:-|CDS|ENSG00000176444|unk|FALSE|unique	chr1:155263244:155263345:-	GTATCTGACCTCAGAGGCAGAGGAACACCACCAGCTCTTCGATCTGATTGAAAGCATGCTAGAGTATGAACCAGCTAAGCGGCTGACCTTGGGTGAAGCCCTTCAGCATCCTTTCTTCGC	unk	unique	FALSE	TRUE	ENSG00000176444	1	CDS	0.392827972278006
chr1:155263244:155263345:-|CDS|ENSG00000176444|unk|total|mutant	chr1:155263244:155263345:-	GTATCTGACCTCAGAGGCAGAGGAACACCACCAGCTCTTCGATCTGATTGAAAGCATGCCCGAGTATGAACCAGCTAAGCGGCTGACCTTGGGTGAAGCCCTTCAGCATCCTTTCTTCGC	unk	mutant	total	FALSE	ENSG00000176444	0	CDS	0.324235820308726
chr1:155884367:155884468:+|3pUTR|ENSG00000132718|msi1|FALSE|unique	chr1:155884367:155884468:+	TGGGTCTACTGAGCAGTGGGTGCTGAGGTGACAGGGGAGGAACCAGTTGTTCTGTAGCCTAGGAACTGCCTCAGTGTCTTTGCCAGAAAAAGGCAAAGAGGCGGACAGTGCAGGGCTCCT	msi1	unique	FALSE	TRUE	ENSG00000132718	2	3pUTR	0.434105505372225
chr1:155884367:155884468:+|3pUTR|ENSG00000132718|msi1|total|mutant	chr1:155884367:155884468:+	TGGGTCTACTGAGCAGTGGGTGCTGAGGTGACAGGGGAGGAACCAGTTGTTCTGCCGCCCCGGAACTGCCTCAGTGTCTTTGCCAGAAAAAGGCAAAGAGGCGGACAGTGCAGGGCTCCT	msi1	mutant	total	FALSE	ENSG00000132718	0	3pUTR	0.35709102795064
chr1:156243319:156244403:-|three_prime_utr|ENSG00000160781|control|control|control	chr1:156243319:156244403:-	ACCAACAGGGGCTGAGGAGAGAGGGCACAGGAGAGAGGGCAGAGAAGAGGAGGGGTGTCTAGGGGGACTGGCAGAGTGTGAGAGGGACCGTGAGGGGGCTCTTGATGGGAGTGGAAGAAG	control	control	control	FALSE	ENSG00000160781	1	three_prime_utr	0.664632177898388
chr1:156668797:156668898:-|3pUTR|ENSG00000132688|msi1|FALSE|bound_elsewhere	chr1:156668797:156668898:-	TGACGGCACTCCCATGTGCTGACTCCCCCCATCCCTGCCACGCTGTGGCCCTGCCTGGCTAGTCCCTGCCTGAATAAAGTAATGCCTCCGCTTCAAAGTCTGGACTCTTCTTTCCCCCAC	msi1	bound_elsewhere	FALSE	TRUE	ENSG00000132688	1	3pUTR	1.00538193330408
chr1:156668797:156668898:-|3pUTR|ENSG00000132688|msi1|total|mutant	chr1:156668797:156668898:-	TGACGGCACTCCCATGTGCTGACTCCCCCCATCCCTGCCACGCTGTGGCCCTGCCTGGCCCGTCCCTGCCTGAATAAAGTAATGCCTCCGCTTCAAAGTCTGGACTCTTCTTTCCCCCAC	msi1	mutant	total	FALSE	ENSG00000132688	0	3pUTR	1.06056325854954
chr1:156672197:156672316:-|CDS|ENSG00000132688|unk|FALSE|bound_elsewhere	chr1:156672197:156672316:-	GACATTGCAATCCCTGCAAAAGGAGAATCAAGAACTAATGAAATCTCTTGAAGGTAATCTAGAGACATTTTTATTTCCAGGAACGGAAAATCAAGAATTAGTAAGTTCTCTGCAAGAGAA	unk	bound_elsewhere	FALSE	TRUE	ENSG00000132688	2	CDS	0.503029423705407
chr1:156672197:156672316:-|CDS|ENSG00000132688|unk|total|mutant	chr1:156672197:156672316:-	GACATTGCAATCCCTGCAAAAGGAGAATCAAGAACTAATGAAATCTCTTGAAGGTAATCCCGAGACATTTTTATTTCCAGGAACGGAAAATCAAGAATCCGTAAGTTCTCTGCAAGAGAA	unk	mutant	total	FALSE	ENSG00000132688	0	CDS	0.110966914660352
chr1:156742365:156742464:-|3pUTR|ENSG00000143321|msi1_unk|FALSE|overlapping	chr1:156742365:156742464:-	ATTTCTGAGGTGCACTGGGAGGCTCCCCTTCTATTTGGGGCTTGATGACTTTCTTTTTGTAGCTGGGGCTTTGATGTTCCTTCCAGTGTCATTTCTCATCCACATACCCTGACCTGGCCC	msi1_unk	overlapping	FALSE	TRUE	ENSG00000143321	1	3pUTR	0.422219532030253
chr1:156742365:156742464:-|3pUTR|ENSG00000143321|msi1_unk|total|mutant	chr1:156742365:156742464:-	ATTTCTGAGGTGCACTGGGAGGCTCCCCTTCTATTTGGGGCTTGATGACTTTCTTTTTGCCGCTGGGGCTTTGATGTTCCTTCCAGTGTCATTTCTCATCCACATACCCTGACCTGGCCC	msi1_unk	mutant	total	FALSE	ENSG00000143321	0	3pUTR	0.352757804174844
chr1:157676480:157678709:-|three_prime_utr|ENSG00000160856|control|control|control	chr1:157676480:157678709:-	AAGCACTGTGTTATTTTCACAGTGGAGACACGTGGCAAGGCAGGAGGGCCCTCAGCTCCTAGGGCTGTCGAATAGAGGAGGAGAGAGAAATGGTCTAGCCAGGGTTACAAGGGCACAATC	control	control	control	FALSE	ENSG00000160856	3	three_prime_utr	0.826522374502373
chr1:158329851:158330130:-|CDS|ENSG00000158485|control|control|control	chr1:158329851:158330130:-	CATAGCAGGCTGTGAGCTACATTCTGGAGGTGCCATAGTAAGCTTCCTGAGGGGAGCTCTAGGAGGATTGGATTTCCTGAGTGTCAAGAATGCTTCATGTGTGCCTTCCCCAGAAGGTGG	control	control	control	FALSE	ENSG00000158485	3	CDS	0.4984674784375
chr1:158765746:158766682:-|CDS|ENSG00000197403|control|control|control	chr1:158765746:158766682:-	TTGCACTGATACGTCTATAAATGTCCTAGTAGATTTTGTTATAAATTCCTGCAAGATCCTAGCCACCTTCCTGCTGATCCTCTGCTCCTATGTGCAGATCATCTGCACAGTGCTCAGAAT	control	control	control	FALSE	ENSG00000197403	3	CDS	0.990348936736802
chr1:159061598:159062691:-|three_prime_utr|ENSG00000163568|control|control|control	chr1:159061598:159062691:-	TCAATCAGATTGTAAGTTACCTGAAAGCTGCAGTTCACAGGCTCCTCTCTCCACCAAATTAGGATAGAATAATTGCTGGATAAACAAATTCAGAATATCAACAGATGATCACAATAAACA	control	control	control	FALSE	ENSG00000163568	2	three_prime_utr	1.94322710107105
chr1:160214333:160214525:+|3pUTR|ENSG00000162734|msi1|FALSE|unique	chr1:160214333:160214525:+	CTACAGTGTTTTCCTTTGCACCGATCCCCACCCCAATTCAATCCCGGAAGGGACTTACTTAGGAAACCCTTCTTTACTAGATATCCTGGCCCCCTGGGCTTGTGAACACCTCCTAGCCAC	msi1	unique	FALSE	TRUE	ENSG00000162734	3	3pUTR	2.23298540087901
chr1:160214333:160214525:+|3pUTR|ENSG00000162734|msi1|total|mutant	chr1:160214333:160214525:+	CTACAGTGTTTTCCTTTGCACCGATCCCCACCCCAATTCAATCCCGGAAGGGACTTACTCCGGAAACCCTTCTTTACCCGATATCCTGGCCCCCTGGGCTTGTGAACACCTCCCCGCCAC	msi1	mutant	total	FALSE	ENSG00000162734	0	3pUTR	0.88312878590723
chr1:16057768:16058436:-|three_prime_utr|ENSG00000185519|control|control|control	chr1:16057768:16058436:-	GCAGCCCAGGCATATCTGGACCCCGGGGTCCAGGGCAGGGCATCCCTTGACCCCTCGGGTAGGCACAGGGTAGGTGCGGCAGGGATGGGGCCAGTGCTCATGGTGGCCTCTCTGTGCCTC	control	control	control	FALSE	ENSG00000185519	2	three_prime_utr	0.356764379202752
chr1:161171309:161171815:-|three_prime_utr|ENSG00000158850|control|control|control	chr1:161171309:161171815:-	ACCCTCAGCTCCTCACTGTTCTCAGAGGGATGTGAGGGAACTGAACTCTGGTGCCGTGCTAGGGGGTAGGGGCCTCTCCCTCACTGCTGGACTGGAGCTGGGCTCCTGTAGACCTGAGGG	control	control	control	FALSE	ENSG00000158850	3	three_prime_utr	0.493154427206832
chr1:161190761:161190881:-|3pUTR|ENSG00000158859|msi1|FALSE|unique	chr1:161190761:161190881:-	TGCGGGTCACAGGAGGGAGGGGGAAGGCAGGGAGGGCCTGGGCCCCAGTTGTATTTATTTAGTATTTATTCACTTTTATTTAGCACCAGGGAAGGGGACAAGGACTAGGGTCCTGGGGAA	msi1	unique	FALSE	TRUE	ENSG00000158859	3	3pUTR	14.894305662232
chr1:161190761:161190881:-|3pUTR|ENSG00000158859|msi1|total|mutant	chr1:161190761:161190881:-	TGCGGGTCACAGGAGGGAGGGGGAAGGCAGGGAGGGCCTGGGCCCCAGTTGTATTTATTCCGTATTTATTCACTTTTATTCCGCACCAGGGAAGGGGACAAGGACCCGGGTCCTGGGGAA	msi1	mutant	total	FALSE	ENSG00000158859	0	3pUTR	1.513391369724
chr1:161222291:161222522:-|three_prime_utr|ENSG00000158874|control|control|control	chr1:161222291:161222522:-	ACACAGCCTGCCACCCAGTGAAGTGTCCAGACCATTGTCTTCCAACCCCAGCTGGCCTCTAGAACACCCACTGGCCAGTCCTAGAGCTCCTGTCCCTACCCACTCTTTGCTACAATAAAT	control	control	control	FALSE	ENSG00000158874	2	three_prime_utr	1.04262190845375
chr1:16124349:16124452:-|3pUTR|ENSG00000142627|msi1|FALSE|unique	chr1:16124349:16124452:-	TTTGTTTTGTTGGACATTTTTTTCGAATCTTAATTTATTATTTTTTTTATATTTATTGTTAGAAAATGACTTATTTCTGCTCTGGAATAAAGTTGCAGATGATTCAAACCGATCTTGGCT	msi1	unique	FALSE	TRUE	ENSG00000142627	1	3pUTR	4.58250150300328
chr1:16124655:16124788:-|3pUTR|ENSG00000142627|msi1|FALSE|unique	chr1:16124655:16124788:-	AGACTGTGAACTTGACTGGGTGAGACCCAAAGCGGTCCCTGTCCCTCTAGTGCCTTCTTTAGACCCTCGGGCCCCATCCTCATCCCTGACTGGCCAAACCCTTGCTTTCCTGGGCCTTTG	msi1	unique	FALSE	TRUE	ENSG00000142627	2	3pUTR	0.709822303072682
chr1:16124655:16124788:-|3pUTR|ENSG00000142627|msi1|total|mutant	chr1:16124655:16124788:-	AGACTGTGAACTTGACTGGGTGAGACCCAAAGCGGTCCCTGTCCCTCCCGTGCCTTCTTCCGACCCTCGGGCCCCATCCTCATCCCTGACTGGCCAAACCCTTGCTTTCCTGGGCCTTTG	msi1	mutant	total	FALSE	ENSG00000142627	0	3pUTR	0.681318561770576
chr1:162523450:162523604:+|3pUTR|ENSG00000152332|msi1|FALSE|unique	chr1:162523450:162523604:+	AGACTAAGTTGTGCCAGATGTAAATCAACCCCTCTTTTAGTTTACTTTAGACTTTGTATTAGCTCATCTTTTTTGTAGTAAATCTATAGTTTTAAGGTTTCTCAAGATGTGGCTCTACCT	msi1	unique	FALSE	TRUE	ENSG00000152332	5	3pUTR	19.2980250369963
chr1:162523450:162523604:+|3pUTR|ENSG00000152332|msi1|total|mutant	chr1:162523450:162523604:+	AGACTAAGTTGTGCCAGATGTAAATCAACCCCTCTTTCCGTTTACTTCCGACTTTGTATCCGCTCATCTTTTTTGCCGTAAATCTACCGTTTTAAGGTTTCTCAAGATGTGGCTCTACCT	msi1	mutant	total	FALSE	ENSG00000152332	0	3pUTR	0.276105779379453
chr1:162599429:162599460:+|3pUTR|ENSG00000117143|msi1_unk|FALSE|overlapping	chr1:162599429:162599460:+	GGTATTTGAACCAGATACCAAGTTTTGTTTGCCACGATAGGAATAGCTTTTATTTTTGATAGACCAACTGTGAACCTACAAGACGTCTTGGACAACTGAAGTTTAAATATCCACAGGGTT	msi1_unk	overlapping	FALSE	TRUE	ENSG00000117143	3	3pUTR	1.17917977041121
chr1:162599429:162599460:+|3pUTR|ENSG00000117143|msi1_unk|total|mutant	chr1:162599429:162599460:+	GGTATTTGAACCAGATACCAAGTTTTGTTTGCCACGACCGGAACCGCTTTTATTTTTGACCGACCAACTGTGAACCTACAAGACGTCTTGGACAACTGAAGTTTAAATATCCACAGGGTT	msi1_unk	mutant	total	FALSE	ENSG00000117143	0	3pUTR	0.254100263476863
chr1:162783069:162783171:+|3pUTR|ENSG00000162733|unk|FALSE|unique	chr1:162783069:162783171:+	TGAAAGTAGTTCAAATTTGAATTAGAAGAATGAAGCTAGGACTTATTTGGAAAAGGAGATAGAAAAAAAATGATCAGAAACTGTGGGGCCTTATTACCTTTGCAGTAAGTTATCTTCTTC	unk	unique	FALSE	TRUE	ENSG00000162733	4	3pUTR	1.62283751212925
chr1:162783069:162783171:+|3pUTR|ENSG00000162733|unk|total|mutant	chr1:162783069:162783171:+	TGAAAGCCGTTCAAATTTGAATCCGAAGAATGAAGCCCGGACTTATTTGGAAAAGGAGACCGAAAAAAAATGATCAGAAACTGTGGGGCCTTATTACCTTTGCAGTAAGTTATCTTCTTC	unk	mutant	total	FALSE	ENSG00000162733	0	3pUTR	0.266773854560715
chr1:162785649:162785750:+|3pUTR|ENSG00000162733|unk|FALSE|unique	chr1:162785649:162785750:+	TGAATGTTGTTTTTTTGAATGAACATAAGATAGAAACAAAAACTTCTCATCCAGTTAACTAGAGTGAATGTAGGGAGAATTGTTTTGCTTGTAACATGGAGAGTTTATTTTCAAGTGAGG	unk	unique	FALSE	TRUE	ENSG00000162733	3	3pUTR	2.65357110495862
chr1:162785649:162785750:+|3pUTR|ENSG00000162733|unk|total|mutant	chr1:162785649:162785750:+	TGAATGTTGTTTTTTTGAATGAACATAAGACCGAAACAAAAACTTCTCATCCAGTTAACCCGAGTGAATGCCGGGAGAATTGTTTTGCTTGTAACATGGAGAGTTTATTTTCAAGTGAGG	unk	mutant	total	FALSE	ENSG00000162733	0	3pUTR	0.220603747973615
chr1:16399343:16399521:-|CDS|ENSG00000187144|control|control|control	chr1:16399343:16399521:-	GCTCTGCCCACAGCTGGACAAGAAGATGGTCCGTAGGCAGCCGAGCAACCACTATGCACTAGACCAGTGCACACCCCCTGGCCTGGATCCTGACATCCGCAGCCCCTTCTTCCAGTCAGG	control	control	control	FALSE	ENSG00000187144	2	CDS	0.469862082010953
chr1:165890246:165890361:+|CDS|ENSG00000143179|unk|FALSE|unique	chr1:165890246:165890361:+	CTCCTGGGGCAGAATGAGGTGGACTATCGCCAGAAGCAGGTGGTCATCCTGAGCCAGGATAGCTTCTACCGTGTCCTTACCTCGGAGCAGAAGGCCAAAGCCCTGAAGGGCCAGTTCAAC	unk	unique	FALSE	TRUE	ENSG00000143179	1	CDS	0.378554602209333
chr1:165890246:165890361:+|CDS|ENSG00000143179|unk|total|mutant	chr1:165890246:165890361:+	CTCCTGGGGCAGAATGAGGTGGACTATCGCCAGAAGCAGGTGGTCATCCTGAGCCAGGACCGCTTCTACCGTGTCCTTACCTCGGAGCAGAAGGCCAAAGCCCTGAAGGGCCAGTTCAAC	unk	mutant	total	FALSE	ENSG00000143179	0	CDS	0.367263586551025
chr1:165910223:165910324:+|3pUTR|ENSG00000143179|unk|FALSE|unique	chr1:165910223:165910324:+	CCAGCATTTGGCCAACTCTGTATCTGAACTTGAGCTTTCTATGGAACAAACAATGGTCTTAGTTTTTTAAGAGCCTCTGGGTCTCTGATTCCATGGAGAGTCAGGAGTAGAATTAGTGGA	unk	unique	FALSE	TRUE	ENSG00000143179	3	3pUTR	1.0516808240645
chr1:165910223:165910324:+|3pUTR|ENSG00000143179|unk|total|mutant	chr1:165910223:165910324:+	CCAGCATTTGGCCAACTCTGTATCTGAACTTGAGCTTTCTATGGAACAAACAATGGTCTCCGTTTTTTAAGAGCCTCTGGGTCTCTGATTCCATGGAGAGTCAGGAGCCGAATCCGTGGA	unk	mutant	total	FALSE	ENSG00000143179	0	3pUTR	0.321177096598523
chr1:166069298:166070240:-|three_prime_utr|ENSG00000188859|control|control|control	chr1:166069298:166070240:-	AGTTTCTGAGCCAAAGCAGACCTCTCGGTTTGCCAGCCTTTGCAGCCACTTTTGAAGAGTAGGGCTGCTCCTTGGGTGGTAGAACCATAATCCTTAGGAAAAATCCCTTCCTCTTAGGAA	control	control	control	FALSE	ENSG00000188859	4	three_prime_utr	0.441912143605495
chr1:167421552:167421653:+|3pUTR|ENSG00000143190|unk|FALSE|unique	chr1:167421552:167421653:+	TTTTCTTCTAACCTTATTCATTAAGTAGTTCCTTGTTTTGGCCCTTCTACTCTTGGCCTTAGCTAAAAGCAGTAAATGTGAGTGAATTTTATGTTGATTATGTCACCTGGATCTCCTTTC	unk	unique	FALSE	TRUE	ENSG00000143190	2	3pUTR	3.09681354139455
chr1:167421552:167421653:+|3pUTR|ENSG00000143190|unk|total|mutant	chr1:167421552:167421653:+	TTTTCTTCTAACCTTATTCATTAAGCCGTTCCTTGTTTTGGCCCTTCTACTCTTGGCCTCCGCTAAAAGCAGTAAATGTGAGTGAATTTTATGTTGATTATGTCACCTGGATCTCCTTTC	unk	mutant	total	FALSE	ENSG00000143190	0	3pUTR	0.517444048854575
chr1:168200228:168200338:+|3pUTR|ENSG00000143155|unk|FALSE|unique	chr1:168200228:168200338:+	TATTTTCTGGAGTTAAATTTGGATGATTTCTAAATTATCACAAAGTGGGACCTCAGCAGTAGTGATGTGTGTGTCTCATGAGCAGTGAGCACAGTCTGCATTCATCATGAAACACTATCT	unk	unique	FALSE	TRUE	ENSG00000143155	1	3pUTR	0.263273445476856
chr1:168200228:168200338:+|3pUTR|ENSG00000143155|unk|total|mutant	chr1:168200228:168200338:+	TATTTTCTGGAGTTAAATTTGGATGATTTCTAAATTATCACAAAGTGGGACCTCAGCAGCCGTGATGTGTGTGTCTCATGAGCAGTGAGCACAGTCTGCATTCATCATGAAACACTATCT	unk	mutant	total	FALSE	ENSG00000143155	0	3pUTR	0.33282341282505
chr1:169124931:169125019:+|5pUTR_CDS|ENSG00000143153|msi1_unk|FALSE|overlapping	chr1:169124931:169125019:+	GAAATTTCCTTTCGTCCTAATGATCCCAAGAGCTATGAGGCATATGTACTGAACATAGTTAGGTTCCTGGAAAAGTACAAAGATTCAGCCCAGAGGGATGACATGATTTTTGAAGATTGT	msi1_unk	overlapping	FALSE	TRUE	ENSG00000143153	2	5pUTR_CDS	2.59686749297857
chr1:169124931:169125019:+|5pUTR_CDS|ENSG00000143153|msi1_unk|total|mutant	chr1:169124931:169125019:+	GAAATTTCCTTTCGTCCTAATGATCCCAAGAGCTATGAGGCATATGTACTGAACACCGTCCGGTTCCTGGAAAAGTACAAAGATTCAGCCCAGAGGGATGACATGATTTTTGAAGATTGT	msi1_unk	mutant	total	FALSE	ENSG00000143153	0	5pUTR_CDS	0.313536504179856
chr1:169376695:169376796:+|CDS|ENSG00000117475|unk|FALSE|unique	chr1:169376695:169376796:+	TCTTCAGCTAGGGAAAATGCTCACTGAAAAAGCAATGGAAGTTAAAGCTGTAAGAATATTAGTTCCCAAAGCTGCTATAACTCATGATATCCCCAACAAAAATACAAAGGTTAAGTCTCT	unk	unique	FALSE	TRUE	ENSG00000117475	2	CDS	0.662186941873854
chr1:169376695:169376796:+|CDS|ENSG00000117475|unk|total|mutant	chr1:169376695:169376796:+	TCTTCAGCCCGGGAAAATGCTCACTGAAAAAGCAATGGAAGTTAAAGCTGTAAGAATATCCGTTCCCAAAGCTGCTATAACTCATGATATCCCCAACAAAAATACAAAGGTTAAGTCTCT	unk	mutant	total	FALSE	ENSG00000117475	0	CDS	0.307179908801232
chr1:169588848:169589605:-|three_prime_utr|ENSG00000174175|control|control|control	chr1:169588848:169589605:-	ATAATGCATTTGCTGCAGGTTTCCATAAACACCCATGAATCAAAGACATGGAATTACCTTAGATTAGCTCTGGACCAGCCTGTTGGACCCGCTCTGGACCAACCCTGTTTCCTGAGTTTG	control	control	control	FALSE	ENSG00000174175	2	three_prime_utr	1.06877588360611
chr1:169690664:169691783:-|three_prime_utr|ENSG00000188404|control|control|control	chr1:169690664:169691783:-	AGTTTTCTTGCAGATCAAATTTCACGTCGTCTTCTGTATACTGTGGAGGTACACTCTTATAGAAAGTTCAAAAAGTCTACGCTCTCCTTTCTTTCTAACTCCAGTGAAGTAATGGGGTCC	control	control	control	FALSE	ENSG00000188404	1	three_prime_utr	0.43170027367545
chr1:17067390:17067767:-|3pUTR|ENSG00000117115|msi1|FALSE|unique	chr1:17067390:17067767:-	CCCAACATGCAAAGCCCACATTTAAAGGCCAGCCTCTGCCCCTTCAGTGATGCGCTCTTTAGAAATGCCAGTCCACTATATTCAGAAATCCGCAGGGCACAAAACTTCCAGCAAGTCACT	msi1	unique	FALSE	TRUE	ENSG00000117115	1	3pUTR	1.49127251760415
chr1:17067390:17067767:-|3pUTR|ENSG00000117115|msi1|total|mutant	chr1:17067390:17067767:-	CCCAACATGCAAAGCCCACATTTAAAGGCCAGCCTCTGCCCCTTCAGTGATGCGCTCTTCCGAAATGCCAGTCCACTATATTCAGAAATCCGCAGGGCACAAAACTTCCAGCAAGTCACT	msi1	mutant	total	FALSE	ENSG00000117115	0	3pUTR	0.720174793198514
chr1:17067826:17067927:-|3pUTR|ENSG00000117115|msi1|FALSE|unique	chr1:17067826:17067927:-	CCAGATTCATTCCCTGGCTCCAACTGAAAAGACTCAGTTTCAATCGTTAAAAGTTCCTTTAGGGCCAGAAGAATAAATGAATTATAATCCCATTTTGAAGAACCGATTTATAACCAATGA	msi1	unique	FALSE	TRUE	ENSG00000117115	1	3pUTR	0.642223123266495
chr1:17067826:17067927:-|3pUTR|ENSG00000117115|msi1|total|mutant	chr1:17067826:17067927:-	CCAGATTCATTCCCTGGCTCCAACTGAAAAGACTCAGTTTCAATCGTTAAAAGTTCCTTCCGGGCCAGAAGAATAAATGAATTATAATCCCATTTTGAAGAACCGATTTATAACCAATGA	msi1	mutant	total	FALSE	ENSG00000117115	0	3pUTR	0.48814975067717
chr1:17067933:17068034:-|3pUTR|ENSG00000117115|msi1|FALSE|unique	chr1:17067933:17068034:-	ACATAAGGACCCTGGCCTACCCTCCAGCCCAACAGCCAGTTCTGGGTCAGCTGCCAACTTAGGGGTGGTTTGATTATCCCATTGAAATTCACCAGTGCCTTTGCCAAAGACCCTCTCATT	msi1	unique	FALSE	TRUE	ENSG00000117115	1	3pUTR	0.501357384154679
chr1:17067933:17068034:-|3pUTR|ENSG00000117115|msi1|total|mutant	chr1:17067933:17068034:-	ACATAAGGACCCTGGCCTACCCTCCAGCCCAACAGCCAGTTCTGGGTCAGCTGCCAACTCCGGGGTGGTTTGATTATCCCATTGAAATTCACCAGTGCCTTTGCCAAAGACCCTCTCATT	msi1	mutant	total	FALSE	ENSG00000117115	0	3pUTR	0.449359618660556
chr1:17068045:17068226:-|3pUTR|ENSG00000117115|msi1|FALSE|unique	chr1:17068045:17068226:-	CTCCTTCCACTGCCTTGACTTTCTTCCTTTTTATTCCTGGTGCCATCTGTCCAGGCAGCTAGACAAGAACTTGTTCGCCAGCAGCCAGATTCAGGCCTTCCCAGGGGCATAATAAGTGAC	msi1	unique	FALSE	TRUE	ENSG00000117115	1	3pUTR	0.525617919190494
chr1:17068045:17068226:-|3pUTR|ENSG00000117115|msi1|total|mutant	chr1:17068045:17068226:-	CTCCTTCCACTGCCTTGACTTTCTTCCTTTTTATTCCTGGTGCCATCTGTCCAGGCAGCCCGACAAGAACTTGTTCGCCAGCAGCCAGATTCAGGCCTTCCCAGGGGCATAATAAGTGAC	msi1	mutant	total	FALSE	ENSG00000117115	0	3pUTR	0.466999333142233
chr1:17283265:17283432:+|3pUTR|ENSG00000142619|msi1|FALSE|unique	chr1:17283265:17283432:+	CATGTGGTTCTCAGACTTGAATCTTCTCGGCCCCCCAAAAAGAAGGACCTCATTTCTTATAGCCTCTCCTGTGATTCAACACAACCCATGGAGATGTCCCCTTCTCACTCTGAAATCATC	msi1	unique	FALSE	TRUE	ENSG00000142619	1	3pUTR	0.371210264387785
chr1:17283265:17283432:+|3pUTR|ENSG00000142619|msi1|total|mutant	chr1:17283265:17283432:+	CATGTGGTTCTCAGACTTGAATCTTCTCGGCCCCCCAAAAAGAAGGACCTCATTTCTTACCGCCTCTCCTGTGATTCAACACAACCCATGGAGATGTCCCCTTCTCACTCTGAAATCATC	msi1	mutant	total	FALSE	ENSG00000142619	0	3pUTR	0.386982547148819
chr1:173734013:173734119:+|CDS|ENSG00000076321|unk|FALSE|unique	chr1:173734013:173734119:+	CATTGACGAGAGGGCTATGGAATTACTGATTGACTTTGCGTATACCTCCCAGATAACAGTAGAAGAGGGCAATGTTCAGACTCTTCTGCCAGCTGCTTGCCTCCTCCAGCTGGCAGAAAT	unk	unique	FALSE	TRUE	ENSG00000076321	1	CDS	1.23238458438538
chr1:173734013:173734119:+|CDS|ENSG00000076321|unk|total|mutant	chr1:173734013:173734119:+	CATTGACGAGAGGGCTATGGAATTACTGATTGACTTTGCGTATACCTCCCAGATAACAGCCGAAGAGGGCAATGTTCAGACTCTTCTGCCAGCTGCTTGCCTCCTCCAGCTGGCAGAAAT	unk	mutant	total	FALSE	ENSG00000076321	0	CDS	0.491738259246456
chr1:173887777:173887878:+|3pUTR|ENSG00000185278|unk|FALSE|unique	chr1:173887777:173887878:+	AAAGAGATTTGGCAGAGGGACAGGTTGTACCTGCACTGGTGAACCATCTGTGAGAATGTTAGTCATGTGCTCCTTTCCTGAGATTGCTTTGTGGTATGTGAAAAGGTGGGTAGAAAAGAA	unk	unique	FALSE	TRUE	ENSG00000185278	2	3pUTR	0.80711714292665
chr1:173887777:173887878:+|3pUTR|ENSG00000185278|unk|total|mutant	chr1:173887777:173887878:+	AAAGAGATTTGGCAGAGGGACAGGTTGTACCTGCACTGGTGAACCATCTGTGAGAATGTCCGTCATGTGCTCCTTTCCTGAGATTGCTTTGTGGTATGTGAAAAGGTGGGCCGAAAAGAA	unk	mutant	total	FALSE	ENSG00000185278	0	3pUTR	0.514548928969295
chr1:17407970:17408071:-|3pUTR|ENSG00000179051|msi1|FALSE|unique	chr1:17407970:17408071:-	GGGTACCGTTCTGCTGACCCAGCTCCCTTTAGTCACGTTTGCTTGGCTCTGGTACCAAATAGTTGGGATTACCGAAGAGTCCCCTTCCTTGCGTGTCAGCACGGATGCTGTGACTGCCAC	msi1	unique	FALSE	TRUE	ENSG00000179051	2	3pUTR	0.973093838242116
chr1:17407970:17408071:-|3pUTR|ENSG00000179051|msi1|total|mutant	chr1:17407970:17408071:-	GGGTACCGTTCTGCTGACCCAGCTCCCTTCCGTCACGTTTGCTTGGCTCTGGTACCAAACCGTTGGGATTACCGAAGAGTCCCCTTCCTTGCGTGTCAGCACGGATGCTGTGACTGCCAC	msi1	mutant	total	FALSE	ENSG00000179051	0	3pUTR	0.479300829515406
chr1:17826356:17826472:+|CDS|ENSG00000117148|unk|FALSE|unique	chr1:17826356:17826472:+	AGGGAGCTGATGGGGGATCACGTCTCCTCCACCAAGGCCACAGTCTGGGAGGGTTCCAATAGAAACTTTAGTGTCTGGCTAGGAGCGTCCGTGGTGGCTCACCTTTCTACCTACCAGTCT	unk	unique	FALSE	TRUE	ENSG00000117148	3	CDS	1.16973639397239
chr1:17826356:17826472:+|CDS|ENSG00000117148|unk|total|mutant	chr1:17826356:17826472:+	AGGGAGCTGATGGGGGATCACGTCTCCTCCACCAAGGCCACAGTCTGGGAGGGTTCCAACCGAAACTTCCGTGTCTGGCCCGGAGCGTCCGTGGTGGCTCACCTTTCTACCTACCAGTCT	unk	mutant	total	FALSE	ENSG00000117148	0	CDS	0.510345067594392
chr1:178442813:178442920:+|CDS|ENSG00000075391|unk|FALSE|unique	chr1:178442813:178442920:+	AAAGCAGACAATATTTTCTGGGGCGAACATTTTGAATTCTTCAGCCTTCCACCTCTTCATAGTATCACAGTTCACATTTACAAGGATGTGGAAAAAAAGAAAAAAAAGGACAAGAATAAT	unk	unique	FALSE	TRUE	ENSG00000075391	1	CDS	0.844493635390495
chr1:178442813:178442920:+|CDS|ENSG00000075391|unk|total|mutant	chr1:178442813:178442920:+	AAAGCAGACAATATTTTCTGGGGCGAACATTTTGAATTCTTCAGCCTTCCACCTCTTCACCGTATCACAGTTCACATTTACAAGGATGTGGAAAAAAAGAAAAAAAAGGACAAGAATAAT	unk	mutant	total	FALSE	ENSG00000075391	0	CDS	0.485293860269992
chr1:178479239:178479534:-|three_prime_utr|ENSG00000188585|control|control|control	chr1:178479239:178479534:-	CAGTTTCTGTTTCATGCAATCTTCTCTGGATTTTGAGTAAATTTTAATTTTTTAATCCCTAGTAGAACAAGATTAGGAAGAACTCGACATGTGCCAAAAAGCACAGACCTACAACTAACA	control	control	control	FALSE	ENSG00000188585	3	three_prime_utr	0.631480125144705
chr1:1785892:1785993:-|3pUTR|ENSG00000078369|msi1|FALSE|unique	chr1:1785892:1785993:-	TTTACTCTTAGAATCGCATGCTGTAGAAATGCTCAAAAGTGCATATGGGACTCAGTCCTTAGGTGTTCTTTTTCTTTTAAGAAATAACCTCTTACAGTTGTAACCATTGCGGCTCTGTCC	msi1	unique	FALSE	TRUE	ENSG00000078369	3	3pUTR	0.394576098281584
chr1:1785892:1785993:-|3pUTR|ENSG00000078369|msi1|total|mutant	chr1:1785892:1785993:-	TTTACTCTCCGAATCGCATGCTGCCGAAATGCTCAAAAGTGCATATGGGACTCAGTCCTCCGGTGTTCTTTTTCTTTTAAGAAATAACCTCTTACAGTTGTAACCATTGCGGCTCTGTCC	msi1	mutant	total	FALSE	ENSG00000078369	0	3pUTR	0.377518625528502
chr1:178849534:178851128:-|three_prime_utr|ENSG00000116194|control|control|control	chr1:178849534:178851128:-	CTACACAGAAAGTTTTTAAAATGAATTTTACCGTAACTATAAAAGGGAACCTATAAATGTAGTTTCATCTGTCGTCAATTACTGCAGAAAATTATGTGTATCCACAACCTAGTTATTTTA	control	control	control	FALSE	ENSG00000116194	2	three_prime_utr	4.05647400827571
chr1:179105649:179105771:-|3pUTR|ENSG00000143322|msi1|FALSE|bound_elsewhere	chr1:179105649:179105771:-	AGAAAGGAAACCTTGATTCTTACCATTGCTGCTCCAAAGGAGGCCCAGGTTAAGAGGATTAGAGGAGACACGCGGTGCTGGGCATTCCTGGCAGGTGTTGGGTGATCCCCGCAGTATGTC	msi1	bound_elsewhere	FALSE	TRUE	ENSG00000143322	1	3pUTR	0.504155691513436
chr1:179105649:179105771:-|3pUTR|ENSG00000143322|msi1|total|mutant	chr1:179105649:179105771:-	AGAAAGGAAACCTTGATTCTTACCATTGCTGCTCCAAAGGAGGCCCAGGTTAAGAGGATCCGAGGAGACACGCGGTGCTGGGCATTCCTGGCAGGTGTTGGGTGATCCCCGCAGTATGTC	msi1	mutant	total	FALSE	ENSG00000143322	0	3pUTR	0.430223517013854
chr1:179108573:179108674:-|CDS|ENSG00000143322|unk|FALSE|bound_elsewhere	chr1:179108573:179108674:-	AGCCAAGTTATTGCCCAGAGGAGCCACAGCTCTTCCTCTCAGAACACCCTCTGGGGATCTAGCCATTACAGAGAAGGACCCTCCAGGGGTGGGAGTGGCTGGAGTGGCAGCTGCCCCCAA	unk	bound_elsewhere	FALSE	TRUE	ENSG00000143322	1	CDS	0.50949497380618
chr1:179108573:179108674:-|CDS|ENSG00000143322|unk|total|mutant	chr1:179108573:179108674:-	AGCCAAGTTATTGCCCAGAGGAGCCACAGCTCTTCCTCTCAGAACACCCTCTGGGGATCCCGCCATTACAGAGAAGGACCCTCCAGGGGTGGGAGTGGCTGGAGTGGCAGCTGCCCCCAA	unk	mutant	total	FALSE	ENSG00000143322	0	CDS	0.417626941533278
chr1:180199467:180199568:+|3pUTR|ENSG00000116260|msi1|FALSE|unique	chr1:180199467:180199568:+	CACAGGAACAATTTCCTCAAGGAGACAGTGGCATGGAGCTTTGAAAGACGAGTAGGTGTTAGCAAGGAAATAAGGAGGAACGGGGGTTACGGGCAGAGGAGAAAGCACATGCCAAGTCAG	msi1	unique	FALSE	TRUE	ENSG00000116260	2	3pUTR	1.07402273622065
chr1:180199467:180199568:+|3pUTR|ENSG00000116260|msi1|total|mutant	chr1:180199467:180199568:+	CACAGGAACAATTTCCTCAAGGAGACAGTGGCATGGAGCTTTGAAAGACGAGCCGGTGTCCGCAAGGAAATAAGGAGGAACGGGGGTTACGGGCAGAGGAGAAAGCACATGCCAAGTCAG	msi1	mutant	total	FALSE	ENSG00000116260	0	3pUTR	0.462481990777804
chr1:180885099:180885158:+|3pUTR|ENSG00000143324|msi1_unk|FALSE|overlapping	chr1:180885099:180885158:+	AGCTGAAGCTATGCCTTATTATGCATCCACATGTATGGTCCCTGTAGCGTGACCTTTACTAGCTCTGAATCAGAAGACAGAGCTATTTCAGAGGCTCTGTGTGCCCTCACTAGATAGTTT	msi1_unk	overlapping	FALSE	TRUE	ENSG00000143324	4	3pUTR	5.40935549104608
chr1:180885099:180885158:+|3pUTR|ENSG00000143324|msi1_unk|total|mutant	chr1:180885099:180885158:+	AGCTGAAGCTATGCCTTATTATGCATCCACATGTATGGTCCCTGCCGCGTGACCTTTACCCGCTCTGAATCAGAAGACAGAGCTATTTCAGAGGCTCTGTGTGCCCTCACCCGACCGTTT	msi1_unk	mutant	total	FALSE	ENSG00000143324	0	3pUTR	0.335005051342396
chr1:180885316:180885399:+|3pUTR|ENSG00000143324|msi1_unk|FALSE|overlapping	chr1:180885316:180885399:+	TTGGCAGCCATTTCTCCCAGCAGTTTTAAAGGATGAACATTGGATTTCATGCCATCCCATAGAAAACCTGTTTTAAAATTTTAGGGATCTTTACTTGGTCATACATGAAAAGTACACTGC	msi1_unk	overlapping	FALSE	TRUE	ENSG00000143324	2	3pUTR	0.582837912186939
chr1:180885316:180885399:+|3pUTR|ENSG00000143324|msi1_unk|total|mutant	chr1:180885316:180885399:+	TTGGCAGCCATTTCTCCCAGCAGTTTTAAAGGATGAACATTGGATTTCATGCCATCCCACCGAAAACCTGTTTTAAAATTTCCGGGATCTTTACTTGGTCATACATGAAAAGTACACTGC	msi1_unk	mutant	total	FALSE	ENSG00000143324	0	3pUTR	0.166325604300732
chr1:183142599:183142700:+|CDS|ENSG00000135862|msi1|FALSE|unique	chr1:183142599:183142700:+	AACGAGATTGAAGGCACCCTAAACAAAGCCAAAGATGAAATGAAGGTCAGCGATCTTGATAGGAAAGTGTCTGACCTGGAGAATGAAGCCAAGAAGCAGGAGGCTGCCATCATGGACTAT	msi1	unique	FALSE	TRUE	ENSG00000135862	1	CDS	0.530103363296257
chr1:183142599:183142700:+|CDS|ENSG00000135862|msi1|total|mutant	chr1:183142599:183142700:+	AACGAGATTGAAGGCACCCTAAACAAAGCCAAAGATGAAATGAAGGTCAGCGATCTTGACCGGAAAGTGTCTGACCTGGAGAATGAAGCCAAGAAGCAGGAGGCTGCCATCATGGACTAT	msi1	mutant	total	FALSE	ENSG00000135862	0	CDS	0.415041148061831
chr1:183143318:183143419:+|3pUTR|ENSG00000135862|msi1|FALSE|unique	chr1:183143318:183143419:+	ACATCCTGTGCCAAAGGTATTGGTCATTTAGAATGTCGGTAGCCATCCATCAGTGCTTTTAGTTATTATGAGTGTAGGACACTGAGCCATCCGTGGGTCAGGATGCAATTATTTATAAAA	msi1	unique	FALSE	TRUE	ENSG00000135862	4	3pUTR	34.2293530237532
chr1:183143318:183143419:+|3pUTR|ENSG00000135862|msi1|total|mutant	chr1:183143318:183143419:+	ACATCCTGTGCCAAAGGTATTGGTCATTCCGAATGTCGGCCGCCATCCATCAGTGCTTTCCGTTATTATGAGTGCCGGACACTGAGCCATCCGTGGGTCAGGATGCAATTATTTATAAAA	msi1	mutant	total	FALSE	ENSG00000135862	0	3pUTR	0.318814856974627
chr1:183252010:183252124:-|3pUTR|ENSG00000157064|unk|FALSE|unique	chr1:183252010:183252124:-	TCTTTGTTCACTCCCTGTAGAACTTGGATGAAATCAGTGTCCATGGTTCTTTATGTTTGTAGTCTTGATGTGCTCCTGTGGTATTACTTCCCCTCTGATAGGACATTGTAGCCAGCCTCA	unk	unique	FALSE	TRUE	ENSG00000157064	4	3pUTR	1.33094024892978
chr1:183252010:183252124:-|3pUTR|ENSG00000157064|unk|total|mutant	chr1:183252010:183252124:-	TCTTTGTTCACTCCCTGCCGAACTTGGATGAAATCAGTGTCCATGGTTCTTTATGTTTGCCGTCTTGATGTGCTCCTGTGGTATTACTTCCCCTCTGACCGGACATTGCCGCCAGCCTCA	unk	mutant	total	FALSE	ENSG00000157064	0	3pUTR	0.536716059538769
chr1:184691659:184691688:-|3pUTR|ENSG00000116406|msi1_unk|FALSE|overlapping	chr1:184691659:184691688:-	CTCCAACGTTGTAATTACAACTCTACATTCATTTACTTACTTGACATACTGCCACAAAGTAGTTTTTGAGTTCATTAAAAATTCCAAAGGCATTAGTTGTTTTTTTTTTTTTTAGTGTTT	msi1_unk	overlapping	FALSE	TRUE	ENSG00000116406	3	3pUTR	6.72196912014849
chr1:184691659:184691688:-|3pUTR|ENSG00000116406|msi1_unk|total|mutant	chr1:184691659:184691688:-	CTCCAACGTTGTAATTACAACTCTACATTCATTTACTTACTTGACATACTGCCACAAAGCCGTTTTTGAGTTCATTAAAAATTCCAAAGGCATCCGTTGTTTTTTTTTTTTTCCGTGTTT	msi1_unk	mutant	total	FALSE	ENSG00000116406	0	3pUTR	0.638222356844867
chr1:185309019:185309167:-|CDS|ENSG00000116679|unk|FALSE|unique	chr1:185309019:185309167:-	GCACACAGAGCAGTGCTAGCTTGCTGCAGTCCCTATTTATTTGAAATCTTTAATAGTGATAGTGATCCTCATGGAATTTCTCACGTTAAATTTGATGATCTCAATCCAGAAGCTGTTGAA	unk	unique	FALSE	TRUE	ENSG00000116679	3	CDS	0.669088038331442
chr1:185309019:185309167:-|CDS|ENSG00000116679|unk|total|mutant	chr1:185309019:185309167:-	GCACACAGAGCAGTGCCCGCTTGCTGCAGTCCCTATTTATTTGAAATCTTTAACCGTGACCGTGATCCTCATGGAATTTCTCACGTTAAATTTGATGATCTCAATCCAGAAGCTGTTGAA	unk	mutant	total	FALSE	ENSG00000116679	0	CDS	0.398263658498077
chr1:186359875:186359976:-|CDS|ENSG00000047410|msi1_unk|FALSE|overlapping	chr1:186359875:186359976:-	GGAAACTCAGGATCAGTTGCTTTTGGAGAAACTAGAGAACAAAAGAATTAATAAGTACCTAGATGAAATAGTGAAAGAAGTGGAAGCCAAAGCACCAATTTTGAAACGCCAGCGTGAGGA	msi1_unk	overlapping	FALSE	TRUE	ENSG00000047410	3	CDS	9.59651357398825
chr1:186359875:186359976:-|CDS|ENSG00000047410|msi1_unk|total|mutant	chr1:186359875:186359976:-	GGAAACTCAGGATCAGTTGCTTTTGGAGAAACCCGAGAACAAAAGAATTAATAAGTACCCCGATGAAACCGTGAAAGAAGTGGAAGCCAAAGCACCAATTTTGAAACGCCAGCGTGAGGA	msi1_unk	mutant	total	FALSE	ENSG00000047410	0	CDS	0.600787862397427
chr1:18907414:18907603:-|3pUTR|ENSG00000169991|msi1|FALSE|unique	chr1:18907414:18907603:-	CCTTGATTTCCCTGATAACTTGATGTTCTTCCCTCCCTCGCCAGCCAACAATAGAGGCTTAGAGATCTGTAATTTCTCTGTGAGAAAGTCTGAAGGGGCCAGGCCTGGTCTCTGCTCCCT	msi1	unique	FALSE	TRUE	ENSG00000169991	2	3pUTR	0.910940108401123
chr1:18907414:18907603:-|3pUTR|ENSG00000169991|msi1|total|mutant	chr1:18907414:18907603:-	CCTTGATTTCCCTGATAACTTGATGTTCTTCCCTCCCTCGCCAGCCAACAACCGAGGCTCCGAGATCTGTAATTTCTCTGTGAGAAAGTCTGAAGGGGCCAGGCCTGGTCTCTGCTCCCT	msi1	mutant	total	FALSE	ENSG00000169991	0	3pUTR	0.615368322898958
chr1:192811693:192811799:+|3pUTR|ENSG00000116741|unk|FALSE|unique	chr1:192811693:192811799:+	CTTGAATTCAGCCTGGGTGTTCAGGAAACATCACTCAGAACTATTGATTCAAAGTTGGGTAGTGAATCAGGAAGCCAGTAACTGACTAGGAGAAGCTGGTATCAGAACAGCTTCCCTCAC	unk	unique	FALSE	TRUE	ENSG00000116741	2	3pUTR	0.283197218745616
chr1:192811693:192811799:+|3pUTR|ENSG00000116741|unk|total|mutant	chr1:192811693:192811799:+	CTTGAATTCAGCCTGGGTGTTCAGGAAACATCACTCAGAACTATTGATTCAAAGTTGGGCCGTGAATCAGGAAGCCAGTAACTGACCCGGAGAAGCTGGTATCAGAACAGCTTCCCTCAC	unk	mutant	total	FALSE	ENSG00000116741	0	3pUTR	0.262077303712422
chr1:193013303:193013404:-|3pUTR|ENSG00000116750|unk|FALSE|unique	chr1:193013303:193013404:-	AAACCACTCTAGCTATTTGAAGAGGAATGCAGATTTATATTGGGAGTTTTGAAACTACATAGTTTCTTACAAAATCATTGGAAGGTTTGGAGGAGCGGTTTCAAGCTTAAGTCTCCAGAG	unk	unique	FALSE	TRUE	ENSG00000116750	2	3pUTR	0.404325850230771
chr1:193013303:193013404:-|3pUTR|ENSG00000116750|unk|total|mutant	chr1:193013303:193013404:-	AAACCACTCCCGCTATTTGAAGAGGAATGCAGATTTATATTGGGAGTTTTGAAACTACACCGTTTCTTACAAAATCATTGGAAGGTTTGGAGGAGCGGTTTCAAGCTTAAGTCTCCAGAG	unk	mutant	total	FALSE	ENSG00000116750	0	3pUTR	0.475116449071526
chr1:193014253:193014354:-|3pUTR|ENSG00000116750|unk|FALSE|unique	chr1:193014253:193014354:-	TTAATAGGTATAAGGATTTTTCTTATTAATCTAATAAAATTCCTTAATAGGAATTTCCATAGCTTAAGAGTGGTTTATTTTATCTGCATCTTCTTTGGTGATTGCAAATCCCTTGTGATA	unk	unique	FALSE	TRUE	ENSG00000116750	3	3pUTR	1.05648085310962
chr1:193014253:193014354:-|3pUTR|ENSG00000116750|unk|total|mutant	chr1:193014253:193014354:-	TTAACCGGTATAAGGATTTTTCTTATTAATCTAATAAAATTCCTTAACCGGAATTTCCACCGCTTAAGAGTGGTTTATTTTATCTGCATCTTCTTTGGTGATTGCAAATCCCTTGTGATA	unk	mutant	total	FALSE	ENSG00000116750	0	3pUTR	0.327056978606931
chr1:193029531:193029688:-|CDS|ENSG00000116750|unk|FALSE|unique	chr1:193029531:193029688:-	TTGATATCTTCACTTTTATATTTTATAGGTAATTAATAATGCTTGTGCTACTCAAGCCATAGTGAGTGTGTTACTGAACTGTACCCACCAGGATGTCCATTTAGGCGAGACATTATCAGA	unk	unique	FALSE	TRUE	ENSG00000116750	3	CDS	29.9642117505167
chr1:193029531:193029688:-|CDS|ENSG00000116750|unk|total|mutant	chr1:193029531:193029688:-	TTGATATCTTCACTTTTATATTTTACCGGTAATTAATAATGCTTGTGCTACTCAAGCCACCGTGAGTGTGTTACTGAACTGTACCCACCAGGATGTCCATTCCGGCGAGACATTATCAGA	unk	mutant	total	FALSE	ENSG00000116750	0	CDS	1.1526551046377
chr1:193096648:193096749:-|CDS|ENSG00000023572|msi1_unk|FALSE|overlapping	chr1:193096648:193096749:-	CAACAGGTTCCAAGAATATTTGTCAATGGTACTTTTATTGGAGGTGCAACTGACACTCATAGGCTTCACAAAGAAGGAAAATTGCTCCCACTAGTTCATCAGTGTTATTTAAAAAAAAGT	msi1_unk	overlapping	FALSE	TRUE	ENSG00000023572	2	CDS	7.98107917149002
chr1:193096648:193096749:-|CDS|ENSG00000023572|msi1_unk|total|mutant	chr1:193096648:193096749:-	CAACAGGTTCCAAGAATATTTGTCAATGGTACTTTTATTGGAGGTGCAACTGACACTCACCGGCTTCACAAAGAAGGAAAATTGCTCCCACCCGTTCATCAGTGTTATTTAAAAAAAAGT	msi1_unk	mutant	total	FALSE	ENSG00000023572	0	CDS	0.509155035971342
chr1:19339193:19339294:-|3pUTR|ENSG00000077549|msi1|FALSE|unique	chr1:19339193:19339294:-	GAGACCGTGTGGTTTTTGTTCACCCGGGCCCCCCGTCTTCCTCCCTGTCCCCCCATTTATAGGCATAAAATCCACTGTCTGCCAGCCTCCCTTCCCTCCCACCTTTTTGGTACATTGGTG	msi1	unique	FALSE	TRUE	ENSG00000077549	1	3pUTR	1.07783212848832
chr1:19339193:19339294:-|3pUTR|ENSG00000077549|msi1|total|mutant	chr1:19339193:19339294:-	GAGACCGTGTGGTTTTTGTTCACCCGGGCCCCCCGTCTTCCTCCCTGTCCCCCCATTTACCGGCATAAAATCCACTGTCTGCCAGCCTCCCTTCCCTCCCACCTTTTTGGTACATTGGTG	msi1	mutant	total	FALSE	ENSG00000077549	0	3pUTR	1.06624387392654
chr1:198253062:198253183:+|CDS|ENSG00000151414|unk|FALSE|unique	chr1:198253062:198253183:+	ATGGGCTATAATACATTAGCCAACTTTCGAATAGAAAAGAAAATTGGTCGCGGACAATTTAGTGAAGTTTATAGAGCAGCCTGTCTCTTGGATGGAGTACCAGTAGCTTTAAAAAAAGTG	unk	unique	FALSE	TRUE	ENSG00000151414	5	CDS	1.92549236126429
chr1:198253062:198253183:+|CDS|ENSG00000151414|unk|total|mutant	chr1:198253062:198253183:+	ATGGGCTATAATACATCCGCCAACTTTCGAACCGAAAAGAAAATTGGTCGCGGACAATTCCGTGAAGTTTACCGAGCAGCCTGTCTCTTGGATGGAGTACCAGCCGCTTTAAAAAAAGTG	unk	mutant	total	FALSE	ENSG00000151414	0	CDS	0.279227465986785
chr1:200665936:200666740:-|CDS|ENSG00000118197|control|control|control	chr1:200665936:200666740:-	CTGGGAATTTTAGTTCAAGGGCAAGAAGTCACCAGGCCCATTATTGACTTTGAACATTGTAGTCTCCCTGAGGTCTTAAATCACAACTTGAAGAAATCAGGCTATGAGGTGCCAACTCCC	control	control	control	FALSE	ENSG00000118197	2	CDS	0.563379327370933
chr1:20111938:20114255:-|three_prime_utr|ENSG00000117215|control|control|control	chr1:20111938:20114255:-	ACCAGAAGCGACTGCGTTTCTACTGGCGGCCCCACTGCCGGGGGCAGACCCCTGGGTGCTAGAAGCCCACACCCTCTACCCTGTTCCTCAGCATGGAGCTCTGGCATCCCCACCTCAGTA	control	control	control	FALSE	ENSG00000117215	1	three_prime_utr	0.64552393857525
chr1:201892154:201892255:+|3pUTR|ENSG00000198892|msi1|FALSE|unique	chr1:201892154:201892255:+	TGTTTGTCCCCTCTGGGCTGGGGTGGGGGGAGGGAGGAGGTTCCGTCAGCAGCTGGCAGTAGCCCTCCTCTCTGGCTGCCCCACTGGCCACATCTCTGGCCTGCTAGATTAAAGCTGTAA	msi1	unique	FALSE	TRUE	ENSG00000198892	2	3pUTR	0.871494918581492
chr1:201892154:201892255:+|3pUTR|ENSG00000198892|msi1|total|mutant	chr1:201892154:201892255:+	TGTTTGTCCCCTCTGGGCTGGGGTGGGGGGAGGGAGGAGGTTCCGTCAGCAGCTGGCAGCCGCCCTCCTCTCTGGCTGCCCCACTGGCCACATCTCTGGCCTGCCCGATTAAAGCTGTAA	msi1	mutant	total	FALSE	ENSG00000198892	0	3pUTR	0.451086517142836
chr1:202147012:202148699:-|three_prime_utr|ENSG00000143851|control|control|control	chr1:202147012:202148699:-	AAGTGGGCCGAGTGATCTGGGGGTACCCCTTGGGTTGGTGTGGGGAAGGAGTGCCTCCTTAGTGGTGCTTGCAGTCACAGGAAGCAGCAGCAGTAAGGACAAGGGGCCGGATTCCAGGTC	control	control	control	FALSE	ENSG00000143851	1	three_prime_utr	0.53618307508144
chr1:202726062:202726163:-|3pUTR|ENSG00000117139|unk|FALSE|unique	chr1:202726062:202726163:-	GAAATGCACCTGATTTGCCATTATACCCACCATCAAAAGCAACATGGCCCTTTGGGTATTAGTGCAAGATTAGCCTAAGAATAGAGTAGATCTCTACCTGGAAGAGGGTGAAACATGGCT	unk	unique	FALSE	TRUE	ENSG00000117139	4	3pUTR	1.06208518148708
chr1:202726062:202726163:-|3pUTR|ENSG00000117139|unk|total|mutant	chr1:202726062:202726163:-	GAAATGCACCTGATTTGCCATTATACCCACCATCAAAAGCAACATGGCCCTTTGGGTATCCGTGCAAGATCCGCCTAAGAACCGAGCCGATCTCTACCTGGAAGAGGGTGAAACATGGCT	unk	mutant	total	FALSE	ENSG00000117139	0	3pUTR	0.332802539714351
chr1:202892395:202892497:-|3pUTR|ENSG00000117153|unk|FALSE|unique	chr1:202892395:202892497:-	GCGAGAAGTGACCATTGTTGGAGCACCATCCAGAGCTAGTGACCAGTCCAGTGGACAGTTAGTGGGAGAATCAAAAATCCTTTCCAGAATGTCTGTTTCTCACTATGTGCACCGGGTGAT	unk	unique	FALSE	TRUE	ENSG00000117153	2	3pUTR	0.328379382242265
chr1:202892395:202892497:-|3pUTR|ENSG00000117153|unk|total|mutant	chr1:202892395:202892497:-	GCGAGAAGTGACCATTGTTGGAGCACCATCCAGAGCCCGTGACCAGTCCAGTGGACAGTCCGTGGGAGAATCAAAAATCCTTTCCAGAATGTCTGTTTCTCACTATGTGCACCGGGTGAT	unk	mutant	total	FALSE	ENSG00000117153	0	3pUTR	0.266988261495854
chr1:202941098:202941199:-|3pUTR|ENSG00000159346|msi1_unk|FALSE|overlapping	chr1:202941098:202941199:-	CCTCCCTTACCCCCATCCTTAACTTTGTATCCTGGCTTATAACAGGCCATCCATTTTTGTAGCACACTTTTCAAAAACAATTATATACCCTGGTCCCATCTTTCTAGGGCCTGGATCTGC	msi1_unk	overlapping	FALSE	TRUE	ENSG00000159346	2	3pUTR	6.23173523366535
chr1:202941098:202941199:-|3pUTR|ENSG00000159346|msi1_unk|total|mutant	chr1:202941098:202941199:-	CCTCCCTTACCCCCATCCTTAACTTTGTATCCTGGCTTATAACAGGCCATCCATTTTTGCCGCACACTTTTCAAAAACAATTATATACCCTGGTCCCATCTTTCCCGGGCCTGGATCTGC	msi1_unk	mutant	total	FALSE	ENSG00000159346	0	3pUTR	1.69294358127353
chr1:203167810:203168091:-|three_prime_utr|ENSG00000133055|control|control|control	chr1:203167810:203168091:-	GGGCCAGGTCCACCAGGCCTACAGTCAAACTCCAGAGATGCCCAAGACCCCCGCTTCCATAGCGACGGCTGATGGAACCGCCCCTGGTACCTGCTGGCCTCCCTTCCCCAGAGGCTGGTG	control	control	control	FALSE	ENSG00000133055	1	three_prime_utr	0.438951320898029
chr1:203340627:203342342:-|three_prime_utr|ENSG00000122176|control|control|control	chr1:203340627:203342342:-	TGGCTTTTGCTGGAAGGTCCAGGATGGACCATGTGACAGAAGTCCACGGGCACCCTCTGTAGTCTTCTTTCCTGTAGGTGGGGTTAGGGGGGGCGATCAGGGACAGGCAGCCTTCTGCTG	control	control	control	FALSE	ENSG00000122176	3	three_prime_utr	0.733178713031555
chr1:203709306:203709407:+|CDS|ENSG00000058668|msi1|FALSE|unique	chr1:203709306:203709407:+	TCCAGAGAAGGAGGGAGGCCTGCCTCGGCAGGTGGGCAACAAGACCGAGTGTGCTCTGCTAGGCTTTGTCACAGATCTGAAGCAGGATTATCAGGCTGTGCGTAATGAAGTGCCCGAGGA	msi1	unique	FALSE	TRUE	ENSG00000058668	1	CDS	0.411117266025858
chr1:203709306:203709407:+|CDS|ENSG00000058668|msi1|total|mutant	chr1:203709306:203709407:+	TCCAGAGAAGGAGGGAGGCCTGCCTCGGCAGGTGGGCAACAAGACCGAGTGTGCTCTGCCCGGCTTTGTCACAGATCTGAAGCAGGATTATCAGGCTGTGCGTAATGAAGTGCCCGAGGA	msi1	mutant	total	FALSE	ENSG00000058668	0	CDS	0.40172425601872
chr1:203741488:203741589:+|3pUTR|ENSG00000058668|msi1|FALSE|unique	chr1:203741488:203741589:+	GCCAGTTCATGTCCCTGACTCTCACCTCCCATTAGATAAATGAAGCCCACCCCCCTTTCTAGAGTGATGAGAGTCAAGAAGAGGGGATGTATGAACGGCCAAATTCCCATGTGAGAGGAA	msi1	unique	FALSE	TRUE	ENSG00000058668	2	3pUTR	1.44571179512612
chr1:203741488:203741589:+|3pUTR|ENSG00000058668|msi1|total|mutant	chr1:203741488:203741589:+	GCCAGTTCATGTCCCTGACTCTCACCTCCCATCCGATAAATGAAGCCCACCCCCCTTTCCCGAGTGATGAGAGTCAAGAAGAGGGGATGTATGAACGGCCAAATTCCCATGTGAGAGGAA	msi1	mutant	total	FALSE	ENSG00000058668	0	3pUTR	0.579004941986652
chr1:203741760:203741861:+|3pUTR|ENSG00000058668|msi1|FALSE|unique	chr1:203741760:203741861:+	ATTTTGGTTTTGTAAAACGTACATGCTTCAATAATTCTTTTTTGTGTCTTAAATACTCATAGGGGAAAAAAACAGCTCACCCAAGGTGTTAGGTTTCACATATATATTCATCAACTATTT	msi1	unique	FALSE	TRUE	ENSG00000058668	2	3pUTR	2.11462494829896
chr1:203741760:203741861:+|3pUTR|ENSG00000058668|msi1|total|mutant	chr1:203741760:203741861:+	ATTTTGGTTTTGTAAAACGTACATGCTTCAATAATTCTTTTTTGTGTCTTAAATACTCACCGGGGAAAAAAACAGCTCACCCAAGGTGTCCGGTTTCACATATATATTCATCAACTATTT	msi1	mutant	total	FALSE	ENSG00000058668	0	3pUTR	0.777363318758003
chr1:204551843:204551944:+|3pUTR|ENSG00000198625|unk|FALSE|unique	chr1:204551843:204551944:+	AGTGTTCCTGGAATCTCTATGCAAGTTTTATACAGAACATACTTTTGGAATCCTTGCCCTAGACAGGGGTGTCCAATCTTTTGGCTTCCCTGGTCCACAATGGAAGAAGAATTGTCTTGG	unk	unique	FALSE	TRUE	ENSG00000198625	1	3pUTR	0.363185511165088
chr1:204551843:204551944:+|3pUTR|ENSG00000198625|unk|total|mutant	chr1:204551843:204551944:+	AGTGTTCCTGGAATCTCTATGCAAGTTTTATACAGAACATACTTTTGGAATCCTTGCCCCCGACAGGGGTGTCCAATCTTTTGGCTTCCCTGGTCCACAATGGAAGAAGAATTGTCTTGG	unk	mutant	total	FALSE	ENSG00000198625	0	3pUTR	0.210882651236173
chr1:204554719:204554820:+|3pUTR|ENSG00000198625|unk|FALSE|unique	chr1:204554719:204554820:+	AAGTACTTTCTTTTGACAGAAATTTTCATTCTGCTTGCCATTGCTATATTCTCCCTTTATAGGAGCCATTGGATTTCTTTCCTTTTGTGGGAAATGTCCCATTAGCATTTTCAGATCTTT	unk	unique	FALSE	TRUE	ENSG00000198625	2	3pUTR	0.583008763752686
chr1:204554719:204554820:+|3pUTR|ENSG00000198625|unk|total|mutant	chr1:204554719:204554820:+	AAGTACTTTCTTTTGACAGAAATTTTCATTCTGCTTGCCATTGCTATATTCTCCCTTTACCGGAGCCATTGGATTTCTTTCCTTTTGTGGGAAATGTCCCATCCGCATTTTCAGATCTTT	unk	mutant	total	FALSE	ENSG00000198625	0	3pUTR	0.28831429003721
chr1:205084032:205084133:-|CDS|ENSG00000174529|msi1|FALSE|unique	chr1:205084032:205084133:-	GGAGACCGTCTGTGAGGTGGGCCCTGATGGAGTGAGAAGGAAATGTCAGACTCGGCGCTTAGAATGTCTGACCAACTGGATCTGTGGGATGCTCCATTTCACCATTCTCATTGGCAAGGA	msi1	unique	FALSE	TRUE	ENSG00000174529	1	CDS	0.549515717066015
chr1:205084032:205084133:-|CDS|ENSG00000174529|msi1|total|mutant	chr1:205084032:205084133:-	GGAGACCGTCTGTGAGGTGGGCCCTGATGGAGTGAGAAGGAAATGTCAGACTCGGCGCTCCGAATGTCTGACCAACTGGATCTGTGGGATGCTCCATTTCACCATTCTCATTGGCAAGGA	msi1	mutant	total	FALSE	ENSG00000174529	0	CDS	0.456273498086679
chr1:205337401:205337592:-|CDS|ENSG00000162873|control|control|control	chr1:205337401:205337592:-	GAAGAACAAATGGGAGATCCTCCCTGCCATGCCCACACCCCGCTGTGCCTGCTCCAGCATAGTCGTCAAGAACTGCCTCCTCGCCGTGGGAGGTGTCAACCAGGGTCTGAGTGACGCAGT	control	control	control	FALSE	ENSG00000162873	1	CDS	0.533362981605633
chr1:205434884:205440924:-|three_prime_utr|ENSG00000281406|control|control|control	chr1:205434884:205440924:-	TGCCTGCTTCTGGCTGGGGCTTGGAGCAGGAAGCCGTGTGTGTATCTTAAGTCTTGATTTAGCCAGTGCTCTTCTCAGCCTGACTCTCACCCGAGGGCATCAGCCTCCTGTGTGCCTCTC	control	control	control	FALSE	ENSG00000281406	1	three_prime_utr	0.476390374619485
chr1:205620050:205620151:-|CDS|ENSG00000158711|unk|FALSE|unique	chr1:205620050:205620151:-	GCCAATGGAACTTCCAGAGAATTTGTCACTGGAGCCTAAAGACCAGGATTCAGTCTTGCTAGAAAAGGACAAAGTAAATAATTCATCAAGATCCAAGAAACCCAAAGGGTTAGAACTGGC	unk	unique	FALSE	TRUE	ENSG00000158711	2	CDS	1.01578538802408
chr1:205620050:205620151:-|CDS|ENSG00000158711|unk|total|mutant	chr1:205620050:205620151:-	GCCAATGGAACTTCCAGAGAATTTGTCACTGGAGCCTAAAGACCAGGATTCAGTCTTGCCCGAAAAGGACAAAGTAAATAATTCATCAAGATCCAAGAAACCCAAAGGGTCCGAACTGGC	unk	mutant	total	FALSE	ENSG00000158711	0	CDS	0.691714201576411
chr1:205657850:205659233:-|three_prime_utr|ENSG00000158715|control|control|control	chr1:205657850:205659233:-	ACTTCCAGCACATTGGGGTGGAGGGCCTGCCTCACTGGGTCCCAGCTCCCCGCTCCTGTTAGCCCCATGGGGCTGCCGGGCTGGCCGCCAGTTTCTGTTGCTGCCAAAGTAATGTGGCTC	control	control	control	FALSE	ENSG00000158715	1	three_prime_utr	0.483479091443822
chr1:205715917:205716022:-|3pUTR|ENSG00000069275|msi1_unk|FALSE|overlapping	chr1:205715917:205716022:-	GAGACAGGCTCTGAATAACCTTTGTTTTCTCCACTTTTTATTGATGATTTAAAACACTCTAGTCTTCCCCTCAAATCATGCATGCAAATAGGAGGACAGTGGTGGTGACTCAACTGGATA	msi1_unk	overlapping	FALSE	TRUE	ENSG00000069275	2	3pUTR	0.610029018813231
chr1:205715917:205716022:-|3pUTR|ENSG00000069275|msi1_unk|total|mutant	chr1:205715917:205716022:-	GAGACAGGCTCTGAATAACCTTTGTTTTCTCCACTTTTTATTGATGATTTAAAACACTCCCGTCTTCCCCTCAAATCATGCATGCAAACCGGAGGACAGTGGTGGTGACTCAACTGGATA	msi1_unk	mutant	total	FALSE	ENSG00000069275	0	3pUTR	0.488039282227087
chr1:205790044:205790145:-|3pUTR|ENSG00000133065|msi1|FALSE|bound_elsewhere	chr1:205790044:205790145:-	AGATTCTTCTGCCTCTTTCTCCTTTCCAGACCCCTACTCTGTGCAGTGCTGACCACAGCTAGAGCCACCGCCCCATTGCTCAACCAGTATTTATTTCCCTAAACGACCCTTCCTCACATT	msi1	bound_elsewhere	FALSE	TRUE	ENSG00000133065	1	3pUTR	1.33076293759776
chr1:205790044:205790145:-|3pUTR|ENSG00000133065|msi1|total|mutant	chr1:205790044:205790145:-	AGATTCTTCTGCCTCTTTCTCCTTTCCAGACCCCTACTCTGTGCAGTGCTGACCACAGCCCGAGCCACCGCCCCATTGCTCAACCAGTATTTATTTCCCTAAACGACCCTTCCTCACATT	msi1	mutant	total	FALSE	ENSG00000133065	0	3pUTR	1.25084653666961
chr1:205810550:205810651:-|5pUTR|ENSG00000133065|unk|FALSE|bound_elsewhere	chr1:205810550:205810651:-	TTGCGGCTTCAGTGCTTGATGGGGCTGCCTGTTGGTGGATCAGTTTTTGCAGTGCCTGGTAGGAGTGGAGAGCCGTGGGAAGAGGTCCTGCGGCGCCCAAGCCTGGGTTCACCCCAAGAC	unk	bound_elsewhere	FALSE	TRUE	ENSG00000133065	1	5pUTR	0.396093682281592
chr1:205810550:205810651:-|5pUTR|ENSG00000133065|unk|total|mutant	chr1:205810550:205810651:-	TTGCGGCTTCAGTGCTTGATGGGGCTGCCTGTTGGTGGATCAGTTTTTGCAGTGCCTGGCCGGAGTGGAGAGCCGTGGGAAGAGGTCCTGCGGCGCCCAAGCCTGGGTTCACCCCAAGAC	unk	mutant	total	FALSE	ENSG00000133065	0	5pUTR	0.397063281192049
chr1:20652278:20652361:-|3pUTR|ENSG00000244038|msi1_unk|FALSE|overlapping	chr1:20652278:20652361:-	GACTGAGGGGCTAGAGCCCTCTCCGCACAGCGTGGAGACGGGGCAAGGAGGGGGGTTATTAGGATTGGTGGTTTTGTTTTGCTTTGTTTAAAGCCGTGGGAAAATGGCACAACTTTACCT	msi1_unk	overlapping	FALSE	TRUE	ENSG00000244038	2	3pUTR	0.623139528539947
chr1:20652278:20652361:-|3pUTR|ENSG00000244038|msi1_unk|total|mutant	chr1:20652278:20652361:-	GACTGAGGGGCCCGAGCCCTCTCCGCACAGCGTGGAGACGGGGCAAGGAGGGGGGTTATCCGGATTGGTGGTTTTGTTTTGCTTTGTTTAAAGCCGTGGGAAAATGGCACAACTTTACCT	msi1_unk	mutant	total	FALSE	ENSG00000244038	0	3pUTR	0.383113320026772
chr1:206732925:206733026:+|3pUTR|ENSG00000162889|msi1|FALSE|unique	chr1:206732925:206733026:+	AAGTGAGCAAGGTGCTCTTGAACCTGTGCTCATTTTGCAATTTTATCAGTAATTTGACTTAGAGTTTTTACGAAACCTCTTTTGTTGTCCTTGCCCCACTCCTCTCCACCAGACGCCTTC	msi1	unique	FALSE	TRUE	ENSG00000162889	1	3pUTR	0.414914292272055
chr1:206732925:206733026:+|3pUTR|ENSG00000162889|msi1|total|mutant	chr1:206732925:206733026:+	AAGTGAGCAAGGTGCTCTTGAACCTGTGCTCATTTTGCAATTTTATCAGTAATTTGACTCCGAGTTTTTACGAAACCTCTTTTGTTGTCCTTGCCCCACTCCTCTCCACCAGACGCCTTC	msi1	mutant	total	FALSE	ENSG00000162889	0	3pUTR	0.306057509908705
chr1:206903316:206905147:-|three_prime_utr|ENSG00000162894|control|control|control	chr1:206903316:206905147:-	TCTGTGCCCTGAGCATGGCTCTGCCCCCAGGTCGTCTTGCACACCTTGGCAGCCCCCTGTAGTTGACAGGTAAGCTGTAGGCATGTAGAGCAATTGTCCCAATGCCACTTGCTTCCTTTC	control	control	control	FALSE	ENSG00000162894	3	three_prime_utr	0.396878654438079
chr1:20742972:20743075:-|3pUTR|ENSG00000127483|unk|FALSE|unique	chr1:20742972:20743075:-	TAACCCTTTCTTATTTGTATTTGTTTTAGTATTGTGAAGTTGTGTTAAATAGTACTAGCTAGAAATACAAATTTCTGGTTATCATTTCTCTTCCCTGTGGCACTTGACATTTTAATTGTC	unk	unique	FALSE	TRUE	ENSG00000127483	4	3pUTR	3.75168043288604
chr1:20742972:20743075:-|3pUTR|ENSG00000127483|unk|total|mutant	chr1:20742972:20743075:-	TAACCCTTTCTTATTTGTATTTGTTTCCGTATTGTGAAGTTGTGTTAAACCGTACCCGCCCGAAATACAAATTTCTGGTTATCATTTCTCTTCCCTGTGGCACTTGACATTTTAATTGTC	unk	mutant	total	FALSE	ENSG00000127483	0	3pUTR	1.39698754853454
chr1:207898972:207899226:-|CDS|ENSG00000174059|control|control|control	chr1:207898972:207899226:-	ACAACCTTGAAGCCTAGCCTGTCACCTGGAAATGTTTCAGACCTTTCAACCACTAGCACTAGCCTTGCAACATCTCCCACTAAACCCTATACATCATCTTCTCCTATCCTAAGTGACATC	control	control	control	FALSE	ENSG00000174059	3	CDS	4.76989244283475
chr1:208022241:208027242:-|three_prime_utr|ENSG00000076356|control|control|control	chr1:208022241:208027242:-	GAGACCCCATCCTGGGGAGAGGGGAGGACTCCTCTCCCTACGCCAGCCAAGTTTCGTCATAGCCAGTTCCAGCTGGGAGAGACAGTGGGCGTCGTCCATCCTCAGTGAGAACACCAGAGA	control	control	control	FALSE	ENSG00000076356	1	three_prime_utr	0.393588744725662
chr1:209614869:209615270:-|three_prime_utr|ENSG00000196878|control|control|control	chr1:209614869:209615270:-	TTCCATCTCCAGGAGACTTTCATGCAGCCTAAAGTACAGCCTGGACCACCCCTGGTGTGTAGCTAGTAAGATTACCCTGAGCTGCAGCTGAGCCTGAGCCAATGGGACAGTTACACTTGA	control	control	control	FALSE	ENSG00000196878	2	three_prime_utr	0.550792735157869
chr1:211748167:211748268:-|3pUTR|ENSG00000123684|msi1|FALSE|unique	chr1:211748167:211748268:-	GTACTGCATCAGTGAGATGAGTAGGGTTTTTGTTTGGGATTGTAAGACTATTAAGATCCTAGTAAGTCAGTGGTAGTTTACTGTGATGTGAGCATTGTAGATTCCCCCGTTGTCACTAAT	msi1	unique	FALSE	TRUE	ENSG00000123684	4	3pUTR	0.944222382659936
chr1:211748167:211748268:-|3pUTR|ENSG00000123684|msi1|total|mutant	chr1:211748167:211748268:-	GTACTGCATCAGTGAGATGAGCCGGGTTTTTGTTTGGGATTGTAAGACTATTAAGATCCCCGTAAGTCAGTGGCCGTTTACTGTGATGTGAGCATTGCCGATTCCCCCGTTGTCACTAAT	msi1	mutant	total	FALSE	ENSG00000123684	0	3pUTR	0.51558633361342
chr1:212100457:212100572:+|CDS|ENSG00000143476|unk|FALSE|unique	chr1:212100457:212100572:+	AGAAGAGGCTCTGTCTCCTCCGTCTCTCCCAAGCCACCTTCATCTTTCAAGATGTCGATTAGAAACTGGGTGACCCGAACACCTTCCTCATCACCACCCATCACTCCACCTGCTTCGGAG	unk	unique	FALSE	TRUE	ENSG00000143476	1	CDS	0.509140823855122
chr1:212100457:212100572:+|CDS|ENSG00000143476|unk|total|mutant	chr1:212100457:212100572:+	AGAAGAGGCTCTGTCTCCTCCGTCTCTCCCAAGCCACCTTCATCTTTCAAGATGTCGATCCGAAACTGGGTGACCCGAACACCTTCCTCATCACCACCCATCACTCCACCTGCTTCGGAG	unk	mutant	total	FALSE	ENSG00000143476	0	CDS	0.426228587367108
chr1:21217244:21217432:-|3pUTR|ENSG00000117298|msi1|FALSE|unique	chr1:21217244:21217432:-	CCGCTCCAGAGCTTTAAGGAAAATGAAGTGAGACCCCTCCCCTTAGGCCTGGGGAGCCATAGGGCTGGCTTCTCTGTGGGTGCGTGGACGTGGGGTTGGGAGCTGGGAATCTATTTTTTG	msi1	unique	FALSE	TRUE	ENSG00000117298	2	3pUTR	0.479630503246355
chr1:21217244:21217432:-|3pUTR|ENSG00000117298|msi1|total|mutant	chr1:21217244:21217432:-	CCGCTCCAGAGCTTTAAGGAAAATGAAGTGAGACCCCTCCCCTCCGGCCTGGGGAGCCACCGGGCTGGCTTCTCTGTGGGTGCGTGGACGTGGGGTTGGGAGCTGGGAATCTATTTTTTG	msi1	mutant	total	FALSE	ENSG00000117298	0	3pUTR	0.421203369854773
chr1:212686416:212686790:-|three_prime_utr|ENSG00000123685|control|control|control	chr1:212686416:212686790:-	TTGTGCAGATCCAGCATGGAGGCCACCCTCAGGAGTGACTTCTCATCCACCCTGGCAGCTAGTAGGTTCTGCTGTTATGCAGAGCCATTTCCTCTAGAATTTGGATAATAAAGATGCTTA	control	control	control	FALSE	ENSG00000123685	3	three_prime_utr	0.404886323289409
chr1:213005240:213005351:-|CDS|ENSG00000174606|unk|FALSE|unique	chr1:213005240:213005351:-	GAACCCAGTGGAATTCTTCCGCCCTGATATTTCTCTGTTGGACAGAGACAATGTTGGATTAGTTTTACTCTTACAGCCCAAAATTCCATATGCTGCCTGCCCTGCAATCTGCGTAGCAAA	unk	unique	FALSE	TRUE	ENSG00000174606	2	CDS	0.68016843737009
chr1:213005240:213005351:-|CDS|ENSG00000174606|unk|total|mutant	chr1:213005240:213005351:-	GAACCCAGTGGAATTCTTCCGCCCTGATATTTCTCTGTTGGACAGAGACAATGTTGGATCCGTTTTACTCTTACAGCCCAAAATTCCATATGCTGCCTGCCCTGCAATCTGCGCCGCAAA	unk	mutant	total	FALSE	ENSG00000174606	0	CDS	0.375330761413954
chr1:213241217:213241334:+|CDS|ENSG00000136643|unk|FALSE|unique	chr1:213241217:213241334:+	AGTTCTCCAAGAACATCAGATTCCCTCAGTAGATCAAAAAATAGCCCCATGGAATTCTTTAGGATAGACAGTAAGGATAGCGCAAGTGAACTCCTGGGACTTGACTTTGGAGAAAAATTG	unk	unique	FALSE	TRUE	ENSG00000136643	5	CDS	24.6461034939597
chr1:213241217:213241334:+|CDS|ENSG00000136643|unk|total|mutant	chr1:213241217:213241334:+	AGTTCTCCAAGAACATCAGATTCCCTCAGCCGATCAAAAAACCGCCCCATGGAATTCTTCCGGACCGACAGTAAGGACCGCGCAAGTGAACTCCTGGGACTTGACTTTGGAGAAAAATTG	unk	mutant	total	FALSE	ENSG00000136643	0	CDS	0.533281701134166
chr1:213241816:213241921:+|CDS|ENSG00000136643|unk|FALSE|unique	chr1:213241816:213241921:+	GAGAAACACTATGCACAGGAGGATCCCAGGATGTTATTTGTAGCAGCTGTTGATCATAGTAGTTCAGGAGATATGTCTTTGTTACCCAGCTCAGATCCTAAGTTTCAAGGACTTGGAGTG	unk	unique	FALSE	TRUE	ENSG00000136643	3	CDS	0.931984394911882
chr1:213241816:213241921:+|CDS|ENSG00000136643|unk|total|mutant	chr1:213241816:213241921:+	GAGAAACACTATGCACAGGAGGATCCCAGGATGTTATTTGCCGCAGCTGTTGATCACCGCCGTTCAGGAGATATGTCTTTGTTACCCAGCTCAGATCCTAAGTTTCAAGGACTTGGAGTG	unk	mutant	total	FALSE	ENSG00000136643	0	CDS	0.465951308018507
chr1:214641902:214642005:+|CDS|ENSG00000117724|unk|FALSE|bound_elsewhere	chr1:214641902:214642005:+	AGAAATCAATGTAATTTTAAACCTCAGATGGATCTTGAAGTTAAAGAAATTTCTCTAGATAGTTATAATGCGCAGTTGGTGCAATTAGAAGCTATGCTAAGAAATAAGGAATTAAAACTT	unk	bound_elsewhere	FALSE	TRUE	ENSG00000117724	3	CDS	0.847373969354523
chr1:214641902:214642005:+|CDS|ENSG00000117724|unk|total|mutant	chr1:214641902:214642005:+	AGAAATCAATGTAATTTTAAACCTCAGATGGATCTTGAAGTTAAAGAAATTTCTCCCGACCGTTATAATGCGCAGTTGGTGCAATCCGAAGCTATGCTAAGAAATAAGGAATTAAAACTT	unk	mutant	total	FALSE	ENSG00000117724	0	CDS	0.761485833736501
chr1:214663888:214664008:+|3pUTR|ENSG00000117724|msi1|FALSE|bound_elsewhere	chr1:214663888:214664008:+	AGGAGAAAACAATTCCTTAGAAGTCTTAAATATATTGTACTCTTTAGATCTCCCATGTGTAGGTATTGAAAAAGTTTGGAAGCACTGATCACCTGTTAGCATTGCCATTCCTCTACTGCA	msi1	bound_elsewhere	FALSE	TRUE	ENSG00000117724	4	3pUTR	16.4058164092088
chr1:214663888:214664008:+|3pUTR|ENSG00000117724|msi1|total|mutant	chr1:214663888:214664008:+	AGGAGAAAACAATTCCTCCGAAGTCTTAAATATATTGTACTCTTCCGATCTCCCATGTGCCGGTATTGAAAAAGTTTGGAAGCACTGATCACCTGTCCGCATTGCCATTCCTCTACTGCA	msi1	mutant	total	FALSE	ENSG00000117724	0	3pUTR	0.405805073773473
chr1:215620365:215620495:+|CDS|ENSG00000136636|unk|FALSE|unique	chr1:215620365:215620495:+	GGTTTTTCAGAATCCAAGAAAAGGTCATCAGAAGATGAAAATGAAAATAAAATAGAGTTTAGGAAGAAAGGAGGATTTGAAGGGGGAGGATTCCTTGGAAGAAAGAAAGTTCCCTATCTG	unk	unique	FALSE	TRUE	ENSG00000136636	2	CDS	1.84822426244766
chr1:215620365:215620495:+|CDS|ENSG00000136636|unk|total|mutant	chr1:215620365:215620495:+	GGTTTTTCAGAATCCAAGAAAAGGTCATCAGAAGATGAAAATGAAAATAAAACCGAGTTCCGGAAGAAAGGAGGATTTGAAGGGGGAGGATTCCTTGGAAGAAAGAAAGTTCCCTATCTG	unk	mutant	total	FALSE	ENSG00000136636	0	CDS	0.467856615459561
chr1:21603657:21603912:-|CDS|ENSG00000076864|control|control|control	chr1:21603657:21603912:-	ATTGCTTATTCCTGGGAAAAGTGCGAGTAGATTCGGACGCCGGGGCAGTGCCATAGGCATAGGAACCGTGGAAGAGGTTGTCGTCCGCGGGGCCGCCGGCTCTGGAGGCTGCCTGCACGC	control	control	control	FALSE	ENSG00000076864	3	CDS	0.478420232325402
chr1:217137657:217137758:-|5pUTR|ENSG00000196482|msi1|FALSE|unique	chr1:217137657:217137758:-	CGGGCTCCAGGCCGGGCTCCCTAAACGGGTCAGCAATTGGAGCGGGAAGGCCGGACAGGTAGGTGGCGTGGGGCGCACAAGCCCGGCAGCGATAACCGGGGACGTCTGTACTGCTTCCAA	msi1	unique	FALSE	TRUE	ENSG00000196482	1	5pUTR	0.525582589088866
chr1:217137657:217137758:-|5pUTR|ENSG00000196482|msi1|total|mutant	chr1:217137657:217137758:-	CGGGCTCCAGGCCGGGCTCCCTAAACGGGTCAGCAATTGGAGCGGGAAGGCCGGACAGGCCGGTGGCGTGGGGCGCACAAGCCCGGCAGCGATAACCGGGGACGTCTGTACTGCTTCCAA	msi1	mutant	total	FALSE	ENSG00000196482	0	5pUTR	0.455821885223605
chr1:220062840:220062943:-|CDS|ENSG00000162813|unk|FALSE|unique	chr1:220062840:220062943:-	GTTTACACAGGCAGGACCAGATGCTGTGTTGGGGAGGACAATCTGGGGAGTTTTAGGTTTAGGCGCCTTTGGGTTTCAGCTGAAAGAAGTCCCTGCTGGGAAACACATTATCACAACTAC	unk	unique	FALSE	TRUE	ENSG00000162813	2	CDS	0.83751910941565
chr1:220062840:220062943:-|CDS|ENSG00000162813|unk|total|mutant	chr1:220062840:220062943:-	GTTTACACAGGCAGGACCAGATGCTGTGTTGGGGAGGACAATCTGGGGAGTTTCCGGTTCCGGCGCCTTTGGGTTTCAGCTGAAAGAAGTCCCTGCTGGGAAACACATTATCACAACTAC	unk	mutant	total	FALSE	ENSG00000162813	0	CDS	0.432646861501014
chr1:22120052:22120517:-|CDS|ENSG00000162552|control|control|control	chr1:22120052:22120517:-	GTGCCACGCAACGCACAGTTCAAGCCGCACACAGATGAGGACCTGGTGTACTTGGAGCCTAGCCCCGACTTCTGTGAGCAGGACATGCGCAGCGGCGTGCTGGGCACGAGGGGCCGCACA	control	control	control	FALSE	ENSG00000162552	1	CDS	0.446078178726793
chr1:223774945:223775046:+|3pUTR|ENSG00000162909|msi1|FALSE|unique	chr1:223774945:223775046:+	AAATACACTTTGTATCTGGACCTCAAAATTATGGGAACATTTACTTAAACGGATGATCATAGCTGAAAATAATGATACTGTCAATTTGAGATAGCAGAAGTTTCACACATCAAAGTAAAA	msi1	unique	FALSE	TRUE	ENSG00000162909	2	3pUTR	0.252339364863039
chr1:223774945:223775046:+|3pUTR|ENSG00000162909|msi1|total|mutant	chr1:223774945:223775046:+	AAATACACTTTGTATCTGGACCTCAAAATTATGGGAACATTTACTTAAACGGATGATCACCGCTGAAAATAATGATACTGTCAATTTGAGACCGCAGAAGTTTCACACATCAAAGTAAAA	msi1	mutant	total	FALSE	ENSG00000162909	0	3pUTR	0.210760306205955
chr1:22530103:22530204:+|3pUTR|ENSG00000184677|msi1|FALSE|unique	chr1:22530103:22530204:+	CATGTATAGAGTGGGCAGGCGGTTCCAGGGAGACAAGCAGCATGTTATTAAATTGGGCCTAGGCAGTTGGACGATAATGGAGAAAAAGCAGGGATGCTATAATGAGTCCTCCCCAAGGGT	msi1	unique	FALSE	TRUE	ENSG00000184677	2	3pUTR	0.982692990642638
chr1:22530103:22530204:+|3pUTR|ENSG00000184677|msi1|total|mutant	chr1:22530103:22530204:+	CATGTACCGAGTGGGCAGGCGGTTCCAGGGAGACAAGCAGCATGTTATTAAATTGGGCCCCGGCAGTTGGACGATAATGGAGAAAAAGCAGGGATGCTATAATGAGTCCTCCCCAAGGGT	msi1	mutant	total	FALSE	ENSG00000184677	0	3pUTR	0.627403097542266
chr1:225419324:225419425:-|CDS|ENSG00000143815|msi1|FALSE|unique	chr1:225419324:225419425:-	TTACATAGCAACACAGTATAGCCTTCGTCCAAGAAGAGAAGAAGTCAAATTAAAAGAAATAGATTCTAAGGAAGAAAAATACGTTGCAAAAGAACTGGCAGTGAGAACCTTTGAAGTGAC	msi1	unique	FALSE	TRUE	ENSG00000143815	3	CDS	2.94121550350423
chr1:225419324:225419425:-|CDS|ENSG00000143815|msi1|total|mutant	chr1:225419324:225419425:-	TTACACCGCAACACAGTACCGCCTTCGTCCAAGAAGAGAAGAAGTCAAATTAAAAGAAACCGATTCTAAGGAAGAAAAATACGTTGCAAAAGAACTGGCAGTGAGAACCTTTGAAGTGAC	msi1	mutant	total	FALSE	ENSG00000143815	0	CDS	0.303679473034459
chr1:225491636:225491737:-|3pUTR|ENSG00000154380|msi1|FALSE|unique	chr1:225491636:225491737:-	GTACTTTGAATTCCATAGGAAAAAGCACTCAGAAGAAAAAGTCTACATTGGCTAGTGTTTAGATTGAGAGTTAATTTTCCCATCAAGTCCAAAAGTTTCCATCCAAGTCTATAGAAACTG	msi1	unique	FALSE	TRUE	ENSG00000154380	4	3pUTR	1.04839332315599
chr1:225491636:225491737:-|3pUTR|ENSG00000154380|msi1|total|mutant	chr1:225491636:225491737:-	GTACTTTGAATTCCACCGGAAAAAGCACTCAGAAGAAAAAGTCTACATTGGCCCGTGTTCCGATTGAGAGTTAATTTTCCCATCAAGTCCAAAAGTTTCCATCCAAGTCTACCGAAACTG	msi1	mutant	total	FALSE	ENSG00000154380	0	3pUTR	0.374842590467878
chr1:225494445:225494546:-|3pUTR|ENSG00000154380|msi1|FALSE|unique	chr1:225494445:225494546:-	TTGGGTGTTCCCTCTTCTTATTTTCTCTCTGCCCACCTTGACACAGTAACTTCCTCTTATAGTCAAGATGATGATTAAGTGTTTAATTTTTATTCCATTTTGTTCTGCAACACGTTCAGG	msi1	unique	FALSE	TRUE	ENSG00000154380	1	3pUTR	0.951103428954175
chr1:225494445:225494546:-|3pUTR|ENSG00000154380|msi1|total|mutant	chr1:225494445:225494546:-	TTGGGTGTTCCCTCTTCTTATTTTCTCTCTGCCCACCTTGACACAGTAACTTCCTCTTACCGTCAAGATGATGATTAAGTGTTTAATTTTTATTCCATTTTGTTCTGCAACACGTTCAGG	msi1	mutant	total	FALSE	ENSG00000154380	0	3pUTR	0.712449672176519
chr1:225495143:225495244:-|3pUTR|ENSG00000154380|msi1|FALSE|unique	chr1:225495143:225495244:-	ACATTATTATGATGGTTTTTGTGCTCTTGTACGTTGGATGTCTTAAGCTGAGTACAGTTTAGGGGATCCTTTCTAATGACAGGAAGGCACTGCTTTCCTCAACACTGTGATCTGACCTGT	msi1	unique	FALSE	TRUE	ENSG00000154380	1	3pUTR	0.214190363243083
chr1:225495143:225495244:-|3pUTR|ENSG00000154380|msi1|total|mutant	chr1:225495143:225495244:-	ACATTATTATGATGGTTTTTGTGCTCTTGTACGTTGGATGTCTTAAGCTGAGTACAGTTCCGGGGATCCTTTCTAATGACAGGAAGGCACTGCTTTCCTCAACACTGTGATCTGACCTGT	msi1	mutant	total	FALSE	ENSG00000154380	0	3pUTR	0.294330739369336
chr1:225496770:225496921:-|3pUTR|ENSG00000154380|msi1|FALSE|unique	chr1:225496770:225496921:-	TTTTTTAATTGCAGACAGTAATGCATGTCACACTAATATGTAGTGGCCTTTTCAAGGCCTAGTCCCAGGGAAAACATTTTGTAGAGTATAGGGGAGTGGGAGGAAGGGGAGGAATAATTT	msi1	unique	FALSE	TRUE	ENSG00000154380	4	3pUTR	11.3394795577458
chr1:225496770:225496921:-|3pUTR|ENSG00000154380|msi1|total|mutant	chr1:225496770:225496921:-	TTTTTTAATTGCAGACAGTAATGCATGTCACACTAATATGCCGTGGCCTTTTCAAGGCCCCGTCCCAGGGAAAACATTTTGCCGAGTACCGGGGAGTGGGAGGAAGGGGAGGAATAATTT	msi1	mutant	total	FALSE	ENSG00000154380	0	3pUTR	0.617932657640348
chr1:225789428:225789553:+|3pUTR|ENSG00000143742|unk|FALSE|unique	chr1:225789428:225789553:+	TTAGAGAAAGTGTTGGGACAGAAAGTACTTTATGTAACTAAGTGGGCTGTTCAGAAGCTTAGAGGTCATTTTTTGTAATTTTCTTTTTAATTACTTTAGAGAGCTAGGGATGCAAATGTT	unk	unique	FALSE	TRUE	ENSG00000143742	4	3pUTR	1.66727066858352
chr1:225789428:225789553:+|3pUTR|ENSG00000143742|unk|total|mutant	chr1:225789428:225789553:+	TCCGAGAAAGTGTTGGGACAGAAAGTACTTTATGTAACTAAGTGGGCTGTTCAGAAGCTCCGAGGTCATTTTTTGTAATTTTCTTTTTAATTACTTCCGAGAGCCCGGGATGCAAATGTT	unk	mutant	total	FALSE	ENSG00000143742	0	3pUTR	0.33814483185738
chr1:225845535:225846932:-|three_prime_utr|ENSG00000196187|control|control|control	chr1:225845535:225846932:-	GAACAGGTTGGGAGGTGGCCAGTGCTCCTGCCAGCTGTGCACACATCTCTGTATCCCGCTAGAGTTCTGTGTTTTTGTATCATGTTGTCAGGGACGCTAGCTGGGTCAGGGTTACCCCAT	control	control	control	FALSE	ENSG00000196187	2	three_prime_utr	0.671070815486759
chr1:226361101:226361261:-|3pUTR|ENSG00000143799|msi1|FALSE|unique	chr1:226361101:226361261:-	TTTCTTGCCAGGTAGATAAAACTGACATAGAGAAAAGGCTGGAGAGAGATTCTGTTGCATAGACTAGTCCTATGGAAAAAACCAAGCTTCGTTAGAATGTCTGCCTTACTGGTTTCCCCA	msi1	unique	FALSE	TRUE	ENSG00000143799	5	3pUTR	13.0750491283601
chr1:226361101:226361261:-|3pUTR|ENSG00000143799|msi1|total|mutant	chr1:226361101:226361261:-	TTTCTTGCCAGGCCGATAAAACTGACACCGAGAAAAGGCTGGAGAGAGATTCTGTTGCACCGACCCGTCCTATGGAAAAAACCAAGCTTCGTCCGAATGTCTGCCTTACTGGTTTCCCCA	msi1	mutant	total	FALSE	ENSG00000143799	0	3pUTR	0.355041487392123
chr1:226632358:226632459:-|3pUTR|ENSG00000143772|msi1|FALSE|unique	chr1:226632358:226632459:-	TCAAGCCATTTTGCCACTCGCTTCCCTGCCATCTGGCCCTTCCCTTTGTCTCAGTGGGATAGATGGATTGTGAAATGGAATCTCCCAGAACCCCTGCCCTGGCAGCCTGGAAGACCGTGC	msi1	unique	FALSE	TRUE	ENSG00000143772	1	3pUTR	1.33546348773062
chr1:226632358:226632459:-|3pUTR|ENSG00000143772|msi1|total|mutant	chr1:226632358:226632459:-	TCAAGCCATTTTGCCACTCGCTTCCCTGCCATCTGGCCCTTCCCTTTGTCTCAGTGGGACCGATGGATTGTGAAATGGAATCTCCCAGAACCCCTGCCCTGGCAGCCTGGAAGACCGTGC	msi1	mutant	total	FALSE	ENSG00000143772	0	3pUTR	1.13647698104702
chr1:227780961:227781062:+|3pUTR|ENSG00000143740|unk|FALSE|unique	chr1:227780961:227781062:+	CCTGGAAGAGGCCGCCCTCGTCTTGTCTCGGCTCCCTTTCATGGACAGACTGGCCTTCTTAGCTGTACTATAAATTTGTGAGTGAAGTTAGAGCCCAGCTCACTTAGCCAGCTCACTTTG	unk	unique	FALSE	TRUE	ENSG00000143740	3	3pUTR	0.792890736826975
chr1:227780961:227781062:+|3pUTR|ENSG00000143740|unk|total|mutant	chr1:227780961:227781062:+	CCTGGAAGAGGCCGCCCTCGTCTTGTCTCGGCTCCCTTTCATGGACAGACTGGCCTTCTCCGCTGTACTATAAATTTGTGAGTGAAGTCCGAGCCCAGCTCACTCCGCCAGCTCACTTTG	unk	mutant	total	FALSE	ENSG00000143740	0	3pUTR	0.458631331142853
chr1:228098150:228098251:+|3pUTR|ENSG00000143761|msi1_unk|FALSE|overlapping	chr1:228098150:228098251:+	GCACCGTGCTGTAAATGTGGCAGACGCAGCCTGCGGCCAGGCTTTTTATTTAATGTAAATAGTTTTTGTTTCCAATGAGGCAGTTTCTGGTACTCCTATGCAATATTACTCAGCTTTTTT	msi1_unk	overlapping	FALSE	TRUE	ENSG00000143761	1	3pUTR	1.62658910206282
chr1:228098150:228098251:+|3pUTR|ENSG00000143761|msi1_unk|total|mutant	chr1:228098150:228098251:+	GCACCGTGCTGTAAATGTGGCAGACGCAGCCTGCGGCCAGGCTTTTTATTTAATGTAAACCGTTTTTGTTTCCAATGAGGCAGTTTCTGGTACTCCTATGCAATATTACTCAGCTTTTTT	msi1_unk	mutant	total	FALSE	ENSG00000143761	0	3pUTR	0.764324621312526
chr1:228098371:228098472:+|3pUTR|ENSG00000143761|msi1_unk|FALSE|overlapping	chr1:228098371:228098472:+	TGTGTTGAAATCCATTTTGGTGGTTGGTTTTTAACCCAAACTCAGTGCATTTTTTAAAATAGTTAAGAATCCAAGTCGAGAACACTTGAACACACAGAAGGGAGACCCCGCCTAGCATAG	msi1_unk	overlapping	FALSE	TRUE	ENSG00000143761	3	3pUTR	2.15207887158095
chr1:228098371:228098472:+|3pUTR|ENSG00000143761|msi1_unk|total|mutant	chr1:228098371:228098472:+	TGTGTTGAAATCCATTTTGGTGGTTGGTTTTTAACCCAAACTCAGTGCATTTTTTAAAACCGTTAAGAATCCAAGTCGAGAACACTTGAACACACAGAAGGGAGACCCCGCCCCGCACCG	msi1_unk	mutant	total	FALSE	ENSG00000143761	0	3pUTR	0.398435111321779
chr1:228407934:228408200:-|three_prime_utr|ENSG00000162931|control|control|control	chr1:228407934:228408200:-	GGCCTTCTGCTTACTGCAGGCCACCTGCCAGGGTTCTCTGGCATCACGCTGGCAGCCATTAGACACACAGGGGGGTTTCTCAAATTCTAAATATAATTGTGATTAGAACTGTCAAACATT	control	control	control	FALSE	ENSG00000162931	2	three_prime_utr	0.678900531344079
chr1:228494639:228494729:+|3pUTR|ENSG00000168159|msi1_unk|FALSE|overlapping	chr1:228494639:228494729:+	GCCATCGTGTCTCATCTTGCTGTTATCTCTAGCTCTTTCCCTCCTCCCATTTCCTTTAGTAGTTGAATTTTGCAAAGCTTGTAGCAGTAGCTCAGTTGCCTGCAGCATCCTTGTGTGTAG	msi1_unk	overlapping	FALSE	TRUE	ENSG00000168159	6	3pUTR	21.5152324598119
chr1:228494639:228494729:+|3pUTR|ENSG00000168159|msi1_unk|total|mutant	chr1:228494639:228494729:+	GCCATCGTGTCTCATCTTGCTGTTATCTCCCGCTCTTTCCCTCCTCCCATTTCCTTCCGCCGTTGAATTTTGCAAAGCTTGCCGCAGCCGCTCAGTTGCCTGCAGCATCCTTGTGTGCCG	msi1_unk	mutant	total	FALSE	ENSG00000168159	0	3pUTR	0.701514588492864
chr1:229632307:229632408:+|CDS|ENSG00000135763|unk|FALSE|bound_elsewhere	chr1:229632307:229632408:+	ATTTTATAAGAAAAAGCTTGAACTGAAGGAAGATATTGTTGAAAGGCTTTGGATCTATATAGATAACATTTTACATAGCAGAAAATTGCAGAATCTCCTCAAGAATGGAAAGACCATTAA	unk	bound_elsewhere	FALSE	TRUE	ENSG00000135763	2	CDS	9.47980734930242
chr1:229632307:229632408:+|CDS|ENSG00000135763|unk|total|mutant	chr1:229632307:229632408:+	ATTTTATAAGAAAAAGCTTGAACTGAAGGAAGATATTGTTGAAAGGCTTTGGATCTATACCGATAACATTTTACACCGCAGAAAATTGCAGAATCTCCTCAAGAATGGAAAGACCATTAA	unk	mutant	total	FALSE	ENSG00000135763	0	CDS	0.623407065076788
chr1:229660051:229660152:+|3pUTR|ENSG00000135763|msi1|FALSE|bound_elsewhere	chr1:229660051:229660152:+	CTCATTCATAGTCTCAGTTACCCAGATAACCTCGGTTGTCACCTTGGAGTATCTTGTTGTAGTCCCTTTACTATGTGTATGTATATAGATGTGCATATAAATATATATAGTAGCTAAATT	msi1	bound_elsewhere	FALSE	TRUE	ENSG00000135763	5	3pUTR	3.56797053216638
chr1:229660051:229660152:+|3pUTR|ENSG00000135763|msi1|total|mutant	chr1:229660051:229660152:+	CTCATTCACCGTCTCAGTTACCCAGATAACCTCGGTTGTCACCTTGGAGTATCTTGTTGCCGTCCCTTTACTATGTGTATGTATACCGATGTGCATATAAATATATACCGCCGCTAAATT	msi1	mutant	total	FALSE	ENSG00000135763	0	3pUTR	0.359241427229305
chr1:230709994:230710823:-|CDS|ENSG00000135744|control|control|control	chr1:230709994:230710823:-	AAGGTCCTGTCTGCCCTGCAGGCTGTACAGGGCCTGCTAGTGGCCCAGGGCAGGGCTGATAGCCAGGCCCAGCTGCTGCTGTCCACGGTGGTGGGCGTGTTCACAGCCCCAGGCCTGCAC	control	control	control	FALSE	ENSG00000135744	2	CDS	0.313463857405095
chr1:2308404:2308505:+|3pUTR|ENSG00000157933|unk|FALSE|unique	chr1:2308404:2308505:+	TTCTTTGCTTTTGTTTTCTTTGCGGTTGTTCTGTGTGCATGGATTCCACACCTCTGCCGTAGGTAGATCCGTCAGCGGGCATTATTACCGTGTCTTGTAAAGGGTCGGTTTTGTTATGCA	unk	unique	FALSE	TRUE	ENSG00000157933	2	3pUTR	0.320110725595077
chr1:2308404:2308505:+|3pUTR|ENSG00000157933|unk|total|mutant	chr1:2308404:2308505:+	TTCTTTGCTTTTGTTTTCTTTGCGGTTGTTCTGTGTGCATGGATTCCACACCTCTGCCGCCGGCCGATCCGTCAGCGGGCATTATTACCGTGTCTTGTAAAGGGTCGGTTTTGTTATGCA	unk	mutant	total	FALSE	ENSG00000157933	0	3pUTR	0.357410284444446
chr1:23091194:23091296:-|CDS|ENSG00000169641|unk|FALSE|unique	chr1:23091194:23091296:-	CTCCAGAAGGACCCAAAGTAGCCTCACTGTGTCAGAGGTGCTTACCCGTCGGAATCGGGTAGGAGACACCATCACTGTCGCAGCCTGGAACCACTCAGCAAGCATGGTGAGTTCCAGCCT	unk	unique	FALSE	TRUE	ENSG00000169641	2	CDS	0.228678764502973
chr1:23091194:23091296:-|CDS|ENSG00000169641|unk|total|mutant	chr1:23091194:23091296:-	CTCCAGAAGGACCCAAAGCCGCCTCACTGTGTCAGAGGTGCTTACCCGTCGGAATCGGGCCGGAGACACCATCACTGTCGCAGCCTGGAACCACTCAGCAAGCATGGTGAGTTCCAGCCT	unk	mutant	total	FALSE	ENSG00000169641	0	CDS	0.385693193744948
chr1:23094017:23094118:-|CDS|ENSG00000169641|unk|FALSE|unique	chr1:23094017:23094118:-	CTCCAGAAAGCAGAGGATGAACTCCTGGATCTCCAGGACAAGGTGATTCAGGCAGAAGGTAGCAACTCCAGCATGTTGGCGGAGATTGAAGTGCTGCGCCAGCGGGTGCTGAGAATTGAA	unk	unique	FALSE	TRUE	ENSG00000169641	1	CDS	0.303829774383679
chr1:23094017:23094118:-|CDS|ENSG00000169641|unk|total|mutant	chr1:23094017:23094118:-	CTCCAGAAAGCAGAGGATGAACTCCTGGATCTCCAGGACAAGGTGATTCAGGCAGAAGGCCGCAACTCCAGCATGTTGGCGGAGATTGAAGTGCTGCGCCAGCGGGTGCTGAGAATTGAA	unk	mutant	total	FALSE	ENSG00000169641	0	CDS	0.281846325445115
chr1:231019617:231019718:-|3pUTR|ENSG00000182118|msi1|FALSE|unique	chr1:231019617:231019718:-	GCAGGGAGTTCTCCGCGGATGCATGGTGGCAGTCTGCTTTGATGGCAGCAGTTTCTGCTTAGGTGACCTAGAGGTCCTCAGCAGTATCCTCCACACCTATTTATTGAGGTGCACCTGCTG	msi1	unique	FALSE	TRUE	ENSG00000182118	2	3pUTR	0.431600874554279
chr1:231019617:231019718:-|3pUTR|ENSG00000182118|msi1|total|mutant	chr1:231019617:231019718:-	GCAGGGAGTTCTCCGCGGATGCATGGTGGCAGTCTGCTTTGATGGCAGCAGTTTCTGCTCCGGTGACCCCGAGGTCCTCAGCAGTATCCTCCACACCTATTTATTGAGGTGCACCTGCTG	msi1	mutant	total	FALSE	ENSG00000182118	0	3pUTR	0.429661939991501
chr1:231223762:231225466:-|three_prime_utr|ENSG00000143633|control|control|control	chr1:231223762:231225466:-	ATCTGGATGAACCTACTGATGAGTTCTGACAAGGACGCCTTGAATGTATGTGGTGTTGCTAGCCCATTAGAGCGCTTCACTGTCTCTCATTTATCCTTGTCAAAGTAGGATTTAGTAAAC	control	control	control	FALSE	ENSG00000143633	4	three_prime_utr	0.631515538886652
chr1:232398519:232398625:-|3pUTR|ENSG00000116991|unk|FALSE|unique	chr1:232398519:232398625:-	ACAGTAGTTTTATTTCCACAGCCACATTACCATAGCAATAAGAAAGGAGGCATAGTACATAGTTGGAAAAGCTTTGTGGGGGGATTAAAAAAAAAAAAAAGCACTGTTGTGTTTAACACT	unk	unique	FALSE	TRUE	ENSG00000116991	4	3pUTR	18.4084763518832
chr1:232398519:232398625:-|3pUTR|ENSG00000116991|unk|total|mutant	chr1:232398519:232398625:-	ACAGCCGTTTTATTTCCACAGCCACATTACCACCGCAATAAGAAAGGAGGCACCGTACACCGTTGGAAAAGCTTTGTGGGGGGATTAAAAAAAAAAAAAAGCACTGTTGTGTTTAACACT	unk	mutant	total	FALSE	ENSG00000116991	0	3pUTR	0.459694715295415
chr1:233671823:233671924:+|3pUTR|ENSG00000135750|msi1|FALSE|unique	chr1:233671823:233671924:+	TGCTGCTGTGGTTAGAAGCAGATTTTATACTTTTAACTGGAAACTTTGGGGTTTGCATTTAGATCATTTAGCTGATGGCTAAATAGCAAAATTTATATTTAGAAGCAAAAAAAAAAAGCA	msi1	unique	FALSE	TRUE	ENSG00000135750	5	3pUTR	4.72096709225635
chr1:233671823:233671924:+|3pUTR|ENSG00000135750|msi1|total|mutant	chr1:233671823:233671924:+	TGCTGCTGTGGTCCGAAGCAGATTTTATACTTTTAACTGGAAACTTTGGGGTTTGCATTCCGATCATTCCGCTGATGGCTAAACCGCAAAATTTATATTCCGAAGCAAAAAAAAAAAGCA	msi1	mutant	total	FALSE	ENSG00000135750	0	3pUTR	0.296535175495669
chr1:234405902:234406099:-|CDS|ENSG00000059588|control|control|control	chr1:234405902:234406099:-	CCTTATAGTTGTGCTGCAGTGGTGTTTCAATCACAATTTTAGTGTTCGACTGTATGCTTTAGTTGCTCTTAAGAAACTCTGGACTGTGTGTAAAGTGTTAAGTGTTGAAGAATTTGATGC	control	control	control	FALSE	ENSG00000059588	3	CDS	0.964450363545925
chr1:235113809:235113910:-|CDS|ENSG00000173726|msi1_unk|FALSE|overlapping	chr1:235113809:235113910:-	AGGCTTTTCAGGTTACATGTAATTTTATGTAAATCTTACAGGTGAATATGAGAAGGGCGTAGACCATCTGACAAATGCAATTGCTGTGTGTGGACAGCCACAGCAGTTACTGCAGGTCTT	msi1_unk	overlapping	FALSE	TRUE	ENSG00000173726	1	CDS	0.299937884907689
chr1:235113809:235113910:-|CDS|ENSG00000173726|msi1_unk|total|mutant	chr1:235113809:235113910:-	AGGCTTTTCAGGTTACATGTAATTTTATGTAAATCTTACAGGTGAATATGAGAAGGGCGCCGACCATCTGACAAATGCAATTGCTGTGTGTGGACAGCCACAGCAGTTACTGCAGGTCTT	msi1_unk	mutant	total	FALSE	ENSG00000173726	0	CDS	0.246235615140026
chr1:235182574:235182675:-|CDS|ENSG00000054267|unk|FALSE|unique	chr1:235182574:235182675:-	TTTGACCAACAACAGAAATGATCTTATTTCAAAGGAGGAACAGAACAGTTCATCTTTGCTAGAAGAAAACAAAGTTCATGCAGATTTGGTAATATCCAAACCAGTGTCAAAATCTCCAGA	unk	unique	FALSE	TRUE	ENSG00000054267	1	CDS	0.210257942323589
chr1:235182574:235182675:-|CDS|ENSG00000054267|unk|total|mutant	chr1:235182574:235182675:-	TTTGACCAACAACAGAAATGATCTTATTTCAAAGGAGGAACAGAACAGTTCATCTTTGCCCGAAGAAAACAAAGTTCATGCAGATTTGGTAATATCCAAACCAGTGTCAAAATCTCCAGA	unk	mutant	total	FALSE	ENSG00000054267	0	CDS	0.165381602474922
chr1:235448940:235449205:-|3pUTR|ENSG00000162885|unk|FALSE|unique	chr1:235448940:235449205:-	AATAGAGAATTCCATTAAAACTAGTCTTATGACAGATATTAACTGTGTTCAGATTTTATTAGGCTAGCTAGTTTCTTTCTATTTAATATTTAAATCTTATCATGAAATGCAGTGATGAGC	unk	unique	FALSE	TRUE	ENSG00000162885	5	3pUTR	13.2826610165612
chr1:235448940:235449205:-|3pUTR|ENSG00000162885|unk|total|mutant	chr1:235448940:235449205:-	AACCGAGAATTCCATTAAAACCCGTCTTATGACAGATATTAACTGTGTTCAGATTTTATCCGGCCCGCCCGTTTCTTTCTATTTAATATTTAAATCTTATCATGAAATGCAGTGATGAGC	unk	mutant	total	FALSE	ENSG00000162885	0	3pUTR	1.5700614853078
chr1:23559171:23559278:-|CDS|ENSG00000117318|unk|FALSE|unique	chr1:23559171:23559278:-	AACCACTGCTACTCCCGCCTGCGGGAACTGGTACCCGGAGTCCCGAGAGGCACTCAGCTTAGCCAGGTGGAAATCCTACAGCGCGTCATCGACTACATTCTCGACCTGCAGGTAGTCCTG	unk	unique	FALSE	TRUE	ENSG00000117318	2	CDS	0.484130724431376
chr1:23559171:23559278:-|CDS|ENSG00000117318|unk|total|mutant	chr1:23559171:23559278:-	AACCACTGCTACTCCCGCCTGCGGGAACTGGTACCCGGAGTCCCGAGAGGCACTCAGCTCCGCCAGGTGGAAATCCTACAGCGCGTCATCGACTACATTCTCGACCTGCAGGCCGTCCTG	unk	mutant	total	FALSE	ENSG00000117318	0	CDS	0.49067782197659
chr1:235808650:235808751:-|CDS|ENSG00000143669|unk|FALSE|unique	chr1:235808650:235808751:-	TGGAAATGGGATGCTTTAAAGGCTTATCAGAACTTTGTTTTTGAAGAAGACAGATTACATAGTATACAGATTGCAAATCACATTTGCAATTTAATCCAGAAAGGCAATATAGTTGTTCAG	unk	unique	FALSE	TRUE	ENSG00000143669	2	CDS	0.770448592094377
chr1:235808650:235808751:-|CDS|ENSG00000143669|unk|total|mutant	chr1:235808650:235808751:-	TGGAAATGGGATGCTTTAAAGGCTTATCAGAACTTTGTTTTTGAAGAAGACAGATTACACCGTATACAGATTGCAAATCACATTTGCAATTTAATCCAGAAAGGCAATACCGTTGTTCAG	unk	mutant	total	FALSE	ENSG00000143669	0	CDS	0.314111570204856
chr1:235977234:235977335:-|3pUTR|ENSG00000116962|msi1|FALSE|unique	chr1:235977234:235977335:-	GTCTAAGACCCCCATTATAATATTCATGCGCTGCTTTTTCATCAAAACCTACCCTGTCCTAGAGATCTATGGGCATTTGGTGGATGATAATGAGCAGCCCCTCCCAGATAGAATGTCAAT	msi1	unique	FALSE	TRUE	ENSG00000116962	2	3pUTR	1.04712683006922
chr1:235977234:235977335:-|3pUTR|ENSG00000116962|msi1|total|mutant	chr1:235977234:235977335:-	GTCTAAGACCCCCATTATAATATTCATGCGCTGCTTTTTCATCAAAACCTACCCTGTCCCCGAGATCTATGGGCATTTGGTGGATGATAATGAGCAGCCCCTCCCAGACCGAATGTCAAT	msi1	mutant	total	FALSE	ENSG00000116962	0	3pUTR	0.973384701867968
chr1:236581285:236581397:-|CDS|ENSG00000119285|unk|FALSE|unique	chr1:236581285:236581397:-	CATCTAGAAGATGTTTTTCAGTTATTCAAGTTCTGTTCTGTTTTATGGACCTATGGTTCTAGCCTTTCAAATCCACTAAACTGCAGTGTGAAAACAGTGCTGCAGACTCAAGCTCTTTAT	unk	unique	FALSE	TRUE	ENSG00000119285	2	CDS	0.494703521314099
chr1:236581285:236581397:-|CDS|ENSG00000119285|unk|total|mutant	chr1:236581285:236581397:-	CATCCCGAAGATGTTTTTCAGTTATTCAAGTTCTGTTCTGTTTTATGGACCTATGGTTCCCGCCTTTCAAATCCACTAAACTGCAGTGTGAAAACAGTGCTGCAGACTCAAGCTCTTTAT	unk	mutant	total	FALSE	ENSG00000119285	0	CDS	0.346053608102105
chr1:23854467:23854568:-|CDS|ENSG00000179163|unk|FALSE|unique	chr1:23854467:23854568:-	AAGTCAAGTGGTTTTACTCCTCATGACCAAATATTCTTTCCCTCCTTAGGATGAGGTGGTAGTAAATGACCGATGGGGTCAGAACTGTTCCTGTCACCATGGAGGATACTATAACTGTGA	unk	unique	FALSE	TRUE	ENSG00000179163	2	CDS	0.510445953901991
chr1:23854467:23854568:-|CDS|ENSG00000179163|unk|total|mutant	chr1:23854467:23854568:-	AAGTCAAGTGGTTTTACTCCTCATGACCAAATATTCTTTCCCTCCTCCGGATGAGGTGGCCGTAAATGACCGATGGGGTCAGAACTGTTCCTGTCACCATGGAGGATACTATAACTGTGA	unk	mutant	total	FALSE	ENSG00000179163	0	CDS	0.336086569703341
chr1:24654915:24655033:+|CDS|ENSG00000133226|unk|FALSE|unique	chr1:24654915:24655033:+	TCACGGTCACCACCAAAGAAGCCTCCCAAGAGGACATCCAGCCCCCCTCGGAAAACTCGTAGGTTATCTCCTTCAGCAAGTCCTCCAAGGCGAAGGCACAGGCCATCACCTCCTGCAACT	unk	unique	FALSE	TRUE	ENSG00000133226	1	CDS	0.598475040179175
chr1:24654915:24655033:+|CDS|ENSG00000133226|unk|total|mutant	chr1:24654915:24655033:+	TCACGGTCACCACCAAAGAAGCCTCCCAAGAGGACATCCAGCCCCCCTCGGAAAACTCGCCGGTTATCTCCTTCAGCAAGTCCTCCAAGGCGAAGGCACAGGCCATCACCTCCTGCAACT	unk	mutant	total	FALSE	ENSG00000133226	0	CDS	0.541498790108287
chr1:246839951:246840052:-|3pUTR|ENSG00000153207|msi1|FALSE|bound_elsewhere	chr1:246839951:246840052:-	AAATGTAAAATAAATCTGTTTATGGATATTGAGTGCATCTTGTATGTGCCTAATATTGATAGGATGAGATGTCTGAACAAATTTTTATAATATTGCTGTGAAGGAGCTTGCTATTGAACC	msi1	bound_elsewhere	FALSE	TRUE	ENSG00000153207	1	3pUTR	0.428644492520503
chr1:246839951:246840052:-|3pUTR|ENSG00000153207|msi1|total|mutant	chr1:246839951:246840052:-	AAATGTAAAATAAATCTGTTTATGGATATTGAGTGCATCTTGTATGTGCCTAATATTGACCGGATGAGATGTCTGAACAAATTTTTATAATATTGCTGTGAAGGAGCTTGCTATTGAACC	msi1	mutant	total	FALSE	ENSG00000153207	0	3pUTR	0.265234077702986
chr1:246907611:246907713:-|CDS|ENSG00000153207|unk|FALSE|bound_elsewhere	chr1:246907611:246907713:-	TGAAGTACCACACATTAGAGAAAGTGTAATGAGACAAGGGCGCCATCTGTGTTTCCAGTTAGTAAGTCCAACAGGAACAGCTGTTTCAACTCTTAGTTACATAAGCAGGACAAATCAGCT	unk	bound_elsewhere	FALSE	TRUE	ENSG00000153207	3	CDS	1.54351944037416
chr1:246907611:246907713:-|CDS|ENSG00000153207|unk|total|mutant	chr1:246907611:246907713:-	TGAAGTACCACACATCCGAGAAAGTGTAATGAGACAAGGGCGCCATCTGTGTTTCCAGTCCGTAAGTCCAACAGGAACAGCTGTTTCAACTCTCCGTTACATAAGCAGGACAAATCAGCT	unk	mutant	total	FALSE	ENSG00000153207	0	CDS	0.466917639722943
chr1:248294618:248295578:-|CDS|ENSG00000177201|control|control|control	chr1:248294618:248295578:-	TGGCTGTGGTGTGCAGATCTTCTTCCTCCCCACACTGGGTGGTGGAGAGTGCTTCCTCTTAGCAGCCATGGCCTATGACCGCTATGCGGCTGTCTGCCACCCACTCCGATATCCCACTCT	control	control	control	FALSE	ENSG00000177201	1	CDS	0.420644014393462
chr1:24839915:24840022:+|CDS|ENSG00000169504|unk|FALSE|bound_elsewhere	chr1:24839915:24840022:+	ACCCTGCAGAAACTGGATGAATATCTGAATTCTCCTCTCCCTGATGAAATTGATGAAAATAGTATGGAGGACATAAAGTTTTCTACACGTAAATTTCTGGATGGCAATGAAATGACATTA	unk	bound_elsewhere	FALSE	TRUE	ENSG00000169504	1	CDS	0.294556786218928
chr1:24839915:24840022:+|CDS|ENSG00000169504|unk|total|mutant	chr1:24839915:24840022:+	ACCCTGCAGAAACTGGATGAATATCTGAATTCTCCTCTCCCTGATGAAATTGATGAAAACCGTATGGAGGACATAAAGTTTTCTACACGTAAATTTCTGGATGGCAATGAAATGACATTA	unk	mutant	total	FALSE	ENSG00000169504	0	CDS	0.191914812866598
chr1:24840999:24841100:+|3pUTR|ENSG00000169504|msi1|FALSE|bound_elsewhere	chr1:24840999:24841100:+	GCTACTCCTTCCTGTAGAGCAGAAATTGTATTTTGCACGAACATGCAGTTATTGAAGATTAGGATCAAGGATAGACAAGGTATAGTAGTTATCTTAAAATATACACTCCTAAGCAGTATT	msi1	bound_elsewhere	FALSE	TRUE	ENSG00000169504	5	3pUTR	5.57390745632898
chr1:24840999:24841100:+|3pUTR|ENSG00000169504|msi1|total|mutant	chr1:24840999:24841100:+	GCTACTCCTTCCTGCCGAGCAGAAATTGTATTTTGCACGAACATGCAGTTATTGAAGATCCGGATCAAGGACCGACAAGGTACCGCCGTTATCTTAAAATATACACTCCTAAGCAGTATT	msi1	mutant	total	FALSE	ENSG00000169504	0	3pUTR	0.487447749435344
chr1:248623556:248626177:-|three_prime_utr|ENSG00000279301|control|control|control	chr1:248623556:248626177:-	TGCAGAGATCTTTCAGTGAAGTATCAAAAATGGTTTATTATGAAGTTAAATAATTTATCTAGTCTTTTTATTTAGGGAAGAAAAACCCCAAATATTAGAGTTCACAGCAACCTTTCACTC	control	control	control	FALSE	ENSG00000279301	3	three_prime_utr	1.72902201174721
chr1:248850005:248850516:-|three_prime_utr|ENSG00000171163|control|control|control	chr1:248850005:248850516:-	TTCCCCTGTGAATTCTGCGGCAAGCGCTTTGAGAAGCCAGACAGTGTTGCAGCCCACCGTAGCAAAAGTCACCCAGCCCTGCTTCTAGCCCCTCAAGAGTCACCCAGTGGTCCCCTAGAG	control	control	control	FALSE	ENSG00000171163	3	three_prime_utr	0.938060360393002
chr1:25360731:25360844:+|3pUTR|ENSG00000183726|unk|FALSE|unique	chr1:25360731:25360844:+	TTTTTTACTGCTCACTCCCAACCTTTTGTAATGCCATTTTCTAAACTTATTTCTGAGTGTAGTCTCAGCTTAAAGTTGTGTAATACTAAAATCACGAGAACACCTAAACAACAACCAAAA	unk	unique	FALSE	TRUE	ENSG00000183726	1	3pUTR	1.0080320290059
chr1:25360731:25360844:+|3pUTR|ENSG00000183726|unk|total|mutant	chr1:25360731:25360844:+	TTTTTTACTGCTCACTCCCAACCTTTTGTAATGCCATTTTCTAAACTTATTTCTGAGTGCCGTCTCAGCTTAAAGTTGTGTAATACTAAAATCACGAGAACACCTAAACAACAACCAAAA	unk	mutant	total	FALSE	ENSG00000183726	0	3pUTR	0.672837974605428
chr1:25831912:25832087:-|three_prime_utr|ENSG00000127423|control|control|control	chr1:25831912:25832087:-	GACTGAGTTTGCAGAGCTGAGGGTTGTCAATTTCCTTTTCTACTGATATCTTCTTCCTTTAGAGCAAACTTCCTCCTTAGGACCTCAGAGATAAGCACAGCAGGGTCTTCCTCCTTCAAT	control	control	control	FALSE	ENSG00000127423	2	three_prime_utr	0.518257745157678
chr1:26281289:26281390:+|3pUTR|ENSG00000142669|msi1_unk|FALSE|overlapping	chr1:26281289:26281390:+	TCCCTCCTCTCTAAATGTAGTCCCCTCTCCTCCATCTAAAGGCAACATTCCTTACCCATTAGTCTCAGAAATTGTCTTAAGCAACAGCCCCAAATGCTGGCTGCCCCCAGCCAAGCATTG	msi1_unk	overlapping	FALSE	TRUE	ENSG00000142669	2	3pUTR	3.75120017202963
chr1:26281289:26281390:+|3pUTR|ENSG00000142669|msi1_unk|total|mutant	chr1:26281289:26281390:+	TCCCTCCTCTCTAAATGCCGTCCCCTCTCCTCCATCTAAAGGCAACATTCCTTACCCATCCGTCTCAGAAATTGTCTTAAGCAACAGCCCCAAATGCTGGCTGCCCCCAGCCAAGCATTG	msi1_unk	mutant	total	FALSE	ENSG00000142669	0	3pUTR	0.948508995423596
chr1:26899991:26900442:-|CDS|ENSG00000198746|control|control|control	chr1:26899991:26900442:-	TACCTGGTAGTGAGCGGTATCCCCTCCGTGTTGCGCTCGGCCCATTTACGGAGCTATTTTAGCCAGTTCCGAGAAGAGCGCGGCGGTGGCTTCCTCTGTTTCCACTACCGGCATCGGCCT	control	control	control	FALSE	ENSG00000198746	2	CDS	0.418924129124467
chr1:27370145:27370587:-|three_prime_utr|ENSG00000142748|control|control|control	chr1:27370145:27370587:-	CCAGTGCTGCCACTGCCCCCATGAATGACCCAGGGCAATCCTGTCTCCTCTGTGGGCCTTAGTTTCCGCATCTGAGAAATGGCAATCATGAAACAGGATGGTGCAACAGTGAAGAATTTG	control	control	control	FALSE	ENSG00000142748	1	three_prime_utr	0.414387712913455
chr1:27612063:27612913:-|three_prime_utr|ENSG00000000938|control|control|control	chr1:27612063:27612913:-	GGTGGCCACCAGTCCTTGCCAATCCCCAGAGCTGTTCTTCCAAAGCCCCCAGGCTGGCTTAGAACCCCATAGAGTCCTAGCATCACCGAGGACGTGGCTGCTCTGACACCACCTAGGGCA	control	control	control	FALSE	ENSG00000000938	4	three_prime_utr	0.637613835668253
chr1:27823432:27823533:+|3pUTR|ENSG00000117758|unk|FALSE|unique	chr1:27823432:27823533:+	TTTCAATAAAATTACTGTCTTGTAATATAAATGTTGTCCACTTCCCTTTTCCACAGGCCTAGAACAGTTAAAGGGAACATAATTTGTTTAGGCTCCCACATAAATGTGAATCTGGCCAAC	unk	unique	FALSE	TRUE	ENSG00000117758	2	3pUTR	0.460526299133178
chr1:27823432:27823533:+|3pUTR|ENSG00000117758|unk|total|mutant	chr1:27823432:27823533:+	TTTCAATAAAATTACTGTCTTGTAATATAAATGTTGTCCACTTCCCTTTTCCACAGGCCCCGAACAGTTAAAGGGAACATAATTTGTTCCGGCTCCCACATAAATGTGAATCTGGCCAAC	unk	mutant	total	FALSE	ENSG00000117758	0	3pUTR	0.336444293924425
chr1:28742582:28742694:+|CDS|ENSG00000198492|unk|FALSE|bound_elsewhere	chr1:28742582:28742694:+	AGCAACGGAGAGCCCCACTTCCTACCAGATGCAATGTTTGGGCAACCAGGAGCCCTAGGTAGCACTCCATTTCTTGGTCAGCATGGTTTTAATTTCTTTCCCAGTGGGATTGACTTCTCA	unk	bound_elsewhere	FALSE	TRUE	ENSG00000198492	2	CDS	0.505168623450708
chr1:28742582:28742694:+|CDS|ENSG00000198492|unk|total|mutant	chr1:28742582:28742694:+	AGCAACGGAGAGCCCCACTTCCTACCAGATGCAATGTTTGGGCAACCAGGAGCCCCCGGCCGCACTCCATTTCTTGGTCAGCATGGTTTTAATTTCTTTCCCAGTGGGATTGACTTCTCA	unk	mutant	total	FALSE	ENSG00000198492	0	CDS	0.444853607842154
chr1:28768968:28769069:+|3pUTR|ENSG00000198492|msi1|FALSE|bound_elsewhere	chr1:28768968:28769069:+	GACTGCAGCAACGGTTGCATCTGCATATCCTAAGAGGAAAAAATGACCTTCAAGAGAATTAGGACTTTTTTCTTAATTTCACTGACTTCAGAGACGATTGCAGACTTGCAGTTTAAGTAT	msi1	bound_elsewhere	FALSE	TRUE	ENSG00000198492	1	3pUTR	0.196304791238279
chr1:28768968:28769069:+|3pUTR|ENSG00000198492|msi1|total|mutant	chr1:28768968:28769069:+	GACTGCAGCAACGGTTGCATCTGCATATCCTAAGAGGAAAAAATGACCTTCAAGAGAATCCGGACTTTTTTCTTAATTTCACTGACTTCAGAGACGATTGCAGACTTGCAGTTTAAGTAT	msi1	mutant	total	FALSE	ENSG00000198492	0	3pUTR	0.248585681361526
chr1:31179744:31181702:-|three_prime_utr|ENSG00000084628|control|control|control	chr1:31179744:31181702:-	TCAGACCCATCCCATCCCACCACACTCACTCACCAGCTCTGGGGAAAGCTACTGTGAACTAGGAGCAGGATTCCTGGGTTCTAATCGCAGGTCCATCACTGACTGTGACGTCTAGCAAAG	control	control	control	FALSE	ENSG00000084628	2	three_prime_utr	0.494715919982833
chr1:31365252:31365939:-|three_prime_utr|ENSG00000121769|control|control|control	chr1:31365252:31365939:-	ATCCAGTTCCAGTTCCCATGGTGTATGTGGTTTTTTTTTTTTTTTTTTAACTGCACTCATAGGGTGCTCTGAGGTCAATAAAGCAGAGCCAAGGCCACCCAGTTGCCTTTTTGCCTTTGG	control	control	control	FALSE	ENSG00000121769	1	three_prime_utr	1.26753730888997
chr1:31434308:31434366:+|3pUTR|ENSG00000168528|msi1_unk|FALSE|overlapping	chr1:31434308:31434366:+	GCCAGGCTGAGCCCCCACCCCTGCCCCAGCTCCAGGACCTGCCCCTGAGCCGGGCCTTCTAGTCGTAGTGCCTTCAGGGTCCGAGGAGCATCAGGCTCCTGCAGAGCCCCATCCCCCCGC	msi1_unk	overlapping	FALSE	TRUE	ENSG00000168528	2	3pUTR	1.97613440692675
chr1:31434308:31434366:+|3pUTR|ENSG00000168528|msi1_unk|total|mutant	chr1:31434308:31434366:+	GCCAGGCTGAGCCCCCACCCCTGCCCCAGCTCCAGGACCTGCCCCTGAGCCGGGCCTTCCCGTCGCCGTGCCTTCAGGGTCCGAGGAGCATCAGGCTCCTGCAGAGCCCCATCCCCCCGC	msi1_unk	mutant	total	FALSE	ENSG00000168528	0	3pUTR	0.921296495033028
chr1:32075697:32075801:+|CDS|ENSG00000121775|unk|FALSE|unique	chr1:32075697:32075801:+	CGAGCTGCCAGTCCAGGCCAGCATTCTGTTTGAGTTGCAGCTCTTCTTCTGCCAGCTCATAGCACTCTTCGTCCACTACATCAACATCTACAAGACAGTGTGGTGGTATCCACCTTCCCA	unk	unique	FALSE	TRUE	ENSG00000121775	1	CDS	0.420140383570651
chr1:32075697:32075801:+|CDS|ENSG00000121775|unk|total|mutant	chr1:32075697:32075801:+	CGAGCTGCCAGTCCAGGCCAGCATTCTGTTTGAGTTGCAGCTCTTCTTCTGCCAGCTCACCGCACTCTTCGTCCACTACATCAACATCTACAAGACAGTGTGGTGGTATCCACCTTCCCA	unk	mutant	total	FALSE	ENSG00000121775	0	CDS	0.430873194950066
chr1:32195301:32195402:+|3pUTR|ENSG00000084652|msi1|FALSE|unique	chr1:32195301:32195402:+	TGACCTGGCTGGCATCTGGCACTTGCAATTTTGGATTTTGTGGGTCAGTTTTACGTACATAGGGCATTTTGCAAGGCCTTGCAAATGCATTTATACCTGTAAGTGTACAGTGGGCTTGCA	msi1	unique	FALSE	TRUE	ENSG00000084652	1	3pUTR	0.371483510663724
chr1:32195301:32195402:+|3pUTR|ENSG00000084652|msi1|total|mutant	chr1:32195301:32195402:+	TGACCTGGCTGGCATCTGGCACTTGCAATTTTGGATTTTGTGGGTCAGTTTTACGTACACCGGGCATTTTGCAAGGCCTTGCAAATGCATTTATACCTGTAAGTGTACAGTGGGCTTGCA	msi1	mutant	total	FALSE	ENSG00000084652	0	3pUTR	0.347792310745108
chr1:32196422:32196614:+|3pUTR|ENSG00000084652|msi1|FALSE|unique	chr1:32196422:32196614:+	ACAGTTGTTTCTGTGTCCTGTTCTACCCCCACTCCAGTACATAACTACTATGTACTGTGTAGAGCCATTCTATATGCTGAATGTTCTGCTGTTGCAAACTTGCCAGGGTATTAGCCAGTG	msi1	unique	FALSE	TRUE	ENSG00000084652	2	3pUTR	0.442712062281089
chr1:32196422:32196614:+|3pUTR|ENSG00000084652|msi1|total|mutant	chr1:32196422:32196614:+	ACAGTTGTTTCTGTGTCCTGTTCTACCCCCACTCCAGTACATAACTACTATGTACTGTGCCGAGCCATTCTATATGCTGAATGTTCTGCTGTTGCAAACTTGCCAGGGTATCCGCCAGTG	msi1	mutant	total	FALSE	ENSG00000084652	0	3pUTR	0.31859603949652
chr1:32196777:32196878:+|3pUTR|ENSG00000084652|msi1|FALSE|unique	chr1:32196777:32196878:+	TTTGAAGCTAGTTCATTGTCCTGCAGGTCCCTTCATCTTCCATACCTAGCCCACTCTTTTAGCCCTTACCTTAAATCTCTCAGATAAGTTGGTTCACAAAGAATGTTAAGTACTGAATCA	msi1	unique	FALSE	TRUE	ENSG00000084652	3	3pUTR	1.77906219497877
chr1:32196777:32196878:+|3pUTR|ENSG00000084652|msi1|total|mutant	chr1:32196777:32196878:+	TTTGAAGCCCGTTCATTGTCCTGCAGGTCCCTTCATCTTCCATACCCCGCCCACTCTTTCCGCCCTTACCTTAAATCTCTCAGATAAGTTGGTTCACAAAGAATGTTAAGTACTGAATCA	msi1	mutant	total	FALSE	ENSG00000084652	0	3pUTR	0.851092584547514
chr1:32364632:32368550:-|three_prime_utr|ENSG00000160058|control|control|control	chr1:32364632:32368550:-	GCTCAGACCCACAACATTGGTCATCAGCAGGCTGCACTTTTCCTCAGTTCCAGGGTGGATAGAGGGTCAAGTTCTTGACCTTAGCTCTGTATCAAAATTGCCTGAGAAACTGCTTAAGAA	control	control	control	FALSE	ENSG00000160058	2	three_prime_utr	0.436750375324782
chr1:32680599:32680700:+|3pUTR|ENSG00000162521|msi1|FALSE|unique	chr1:32680599:32680700:+	AAGTGCTTAAAATGGAATAAATTGCTTTTCTACATAACCCCATGCTGATGGGTTTTATTTAGTATAAAACATCCATCAAACACCAGTCTCTGGCTTCTAGAAGAGTCCTTCAGATGACAG	msi1	unique	FALSE	TRUE	ENSG00000162521	2	3pUTR	0.478384354446986
chr1:32680599:32680700:+|3pUTR|ENSG00000162521|msi1|total|mutant	chr1:32680599:32680700:+	AAGTGCTTAAAATGGAATAAATTGCTTTTCTACATAACCCCATGCTGATGGGTTTTATTCCGTATAAAACATCCATCAAACACCAGTCTCTGGCTTCCCGAAGAGTCCTTCAGATGACAG	msi1	mutant	total	FALSE	ENSG00000162521	0	3pUTR	0.301733600492067
chr1:33300114:33300153:+|3pUTR|ENSG00000160094|msi1_unk|FALSE|overlapping	chr1:33300114:33300153:+	CCCTGCCCCCAGCCCCCACAGACACACCCCAATCTGAAAGCCATGCGTGTCGGTGTATATAGGAACCATGTACAGAGCCCAGAGAAGCCCCCTACATCCCCCCGGGAAAAAAAAGAAAAC	msi1_unk	overlapping	FALSE	TRUE	ENSG00000160094	1	3pUTR	1.03676844211123
chr1:33300114:33300153:+|3pUTR|ENSG00000160094|msi1_unk|total|mutant	chr1:33300114:33300153:+	CCCTGCCCCCAGCCCCCACAGACACACCCCAATCTGAAAGCCATGCGTGTCGGTGTATACCGGAACCATGTACAGAGCCCAGAGAAGCCCCCTACATCCCCCCGGGAAAAAAAAGAAAAC	msi1_unk	mutant	total	FALSE	ENSG00000160094	0	3pUTR	0.665305426574916
chr1:34868604:34869089:-|CDS|ENSG00000116544|control|control|control	chr1:34868604:34869089:-	GCCCCCACCCCCGGCCCTGGGGCCGGCCGCCGTGACTCCTGGATAGAGCGCGGTTCACGTAGCCTCCCCGACTCAGGCCGCGCATCCCCCTGCCCACGCGACGGCGAGTGGTTCATCAAG	control	control	control	FALSE	ENSG00000116544	2	CDS	0.554281018873019
chr1:35190724:35191005:-|CDS|ENSG00000116560|unk|FALSE|unique	chr1:35190724:35191005:-	GCCCTTTCTGTTCGTAATCTTTCACCTTATGTTTCCAATGAACTGTTGGAAGAAGCCTTTAGCCAATTTGGTCCTATTGAAAGGGCTGTTGTAATAGTGGATGATCGTGGAAGATCTACA	unk	unique	FALSE	TRUE	ENSG00000116560	2	CDS	0.315461205703304
chr1:35190724:35191005:-|CDS|ENSG00000116560|unk|total|mutant	chr1:35190724:35191005:-	GCCCTTTCTGTTCGTAATCTTTCACCTTATGTTTCCAATGAACTGTTGGAAGAAGCCTTCCGCCAATTTGGTCCTATTGAAAGGGCTGTTGTAACCGTGGATGATCGTGGAAGATCTACA	unk	mutant	total	FALSE	ENSG00000116560	0	CDS	0.355822952706443
chr1:35359206:35359314:+|CDS|ENSG00000146463|unk|FALSE|bound_elsewhere	chr1:35359206:35359314:+	AAAGACTTTCCTAAACAATTTGATCAGGTTTCTGTCTTTAAATCAATACGGAAAGATTTTAGTCTAGTAAGAGAAAACAGCAAAGAGACATTTTCTGGAAAGGAGAAAAATAGAGACCTA	unk	bound_elsewhere	FALSE	TRUE	ENSG00000146463	3	CDS	2.9769689729272
chr1:35359206:35359314:+|CDS|ENSG00000146463|unk|total|mutant	chr1:35359206:35359314:+	AAAGACTTTCCTAAACAATTTGATCAGGTTTCTGTCTTTAAATCAATACGGAAAGATTTCCGTCCCGTAAGAGAAAACAGCAAAGAGACATTTTCTGGAAAGGAGAAAAACCGAGACCTA	unk	mutant	total	FALSE	ENSG00000146463	0	CDS	0.188607297283965
chr1:35420597:35420698:+|3pUTR|ENSG00000146463|msi1|FALSE|bound_elsewhere	chr1:35420597:35420698:+	GTTCCTCTTATTTTGTCTTTTGCACCAGTTTCTGGAGGCCCTTGTCATTTCAAAAAGGATAGTCTCTTTTCTTACTCTGGCAAACCTGTGAGTGATTCCACAAAGATACAGTATTACTTA	msi1	bound_elsewhere	FALSE	TRUE	ENSG00000146463	1	3pUTR	0.701118552125057
chr1:35420597:35420698:+|3pUTR|ENSG00000146463|msi1|total|mutant	chr1:35420597:35420698:+	GTTCCTCTTATTTTGTCTTTTGCACCAGTTTCTGGAGGCCCTTGTCATTTCAAAAAGGACCGTCTCTTTTCTTACTCTGGCAAACCTGTGAGTGATTCCACAAAGATACAGTATTACTTA	msi1	mutant	total	FALSE	ENSG00000146463	0	3pUTR	0.515162301023384
chr1:36180537:36180567:+|3pUTR|ENSG00000116871|msi1_unk|FALSE|overlapping	chr1:36180537:36180567:+	CATACACACATATACACTCACAGCCTCTCTGGCCTCTTCCCTTGGGGAGGGGCCACCTGTAGTATTTGCCTTGATTTGGTGGGGTACAGTGGATGTGAATACTGTAAATAGCTTGTGCTC	msi1_unk	overlapping	FALSE	TRUE	ENSG00000116871	2	3pUTR	0.398994676188858
chr1:36180537:36180567:+|3pUTR|ENSG00000116871|msi1_unk|total|mutant	chr1:36180537:36180567:+	CATACACACATATACACTCACAGCCTCTCTGGCCTCTTCCCTTGGGGAGGGGCCACCTGCCGTATTTGCCTTGATTTGGTGGGGTACAGTGGATGTGAATACTGTAAACCGCTTGTGCTC	msi1_unk	mutant	total	FALSE	ENSG00000116871	0	3pUTR	0.330720558037399
chr1:36287001:36287112:+|CDS|ENSG00000054118|unk|FALSE|unique	chr1:36287001:36287112:+	CCCCTCCAGTCTGTGGTGGTGAGGCGGCGGTCACCCCGTCCTAGCCCCGTGCCAAAACCTAGTCCTCCACTTTCCAGCACATCCCAGATGGGCTCAACTCTGCCGAGTGGTGCCGGGTAT	unk	unique	FALSE	TRUE	ENSG00000054118	2	CDS	0.472660858661261
chr1:36287001:36287112:+|CDS|ENSG00000054118|unk|total|mutant	chr1:36287001:36287112:+	CCCCTCCAGTCTGTGGTGGTGAGGCGGCGGTCACCCCGTCCCCGCCCCGTGCCAAAACCCCGTCCTCCACTTTCCAGCACATCCCAGATGGGCTCAACTCTGCCGAGTGGTGCCGGGTAT	unk	mutant	total	FALSE	ENSG00000054118	0	CDS	0.51573944077137
chr1:37534448:37537747:-|three_prime_utr|ENSG00000163877|control|control|control	chr1:37534448:37537747:-	CACATGCCTGCAGGCATTTGTTTTCAGAACAGTCTCACCAATTACAACACACCGTGTTTTAGTAGAAGTGTTGTGGTTTTAGTTGGTGCTTTCAGAACTGCTGCCTAGGAAACTATAAAC	control	control	control	FALSE	ENSG00000163877	4	three_prime_utr	1.48852099415179
chr1:37566712:37566813:+|3pUTR|ENSG00000163879|unk|FALSE|unique	chr1:37566712:37566813:+	GCTTTATTTCCCTAGCACTGGTGAAGGGCTTCAACTGTCAAACCTCAGAACAAATGCATTAGGGCCTTAGAAATGTCAATGGGGCAGGAAGAAAACACAATTTCTAACTGCCTGTTTTTG	unk	unique	FALSE	TRUE	ENSG00000163879	3	3pUTR	0.390062028147016
chr1:37566712:37566813:+|3pUTR|ENSG00000163879|unk|total|mutant	chr1:37566712:37566813:+	GCTTTATTTCCCCCGCACTGGTGAAGGGCTTCAACTGTCAAACCTCAGAACAAATGCATCCGGGCCTCCGAAATGTCAATGGGGCAGGAAGAAAACACAATTTCTAACTGCCTGTTTTTG	unk	mutant	total	FALSE	ENSG00000163879	0	3pUTR	0.360978835815216
chr1:37590682:37590793:-|CDS|ENSG00000134697|unk|FALSE|unique	chr1:37590682:37590793:-	AAGCAAAGCAAGTTACCAATGTCTCTTCTCCATGATCGAATCCGGCCTCATGTAAGATGTAGGATATCCCTGGTGATGGAATTTCCTGGGCAAACTCCATGCAGATCCCTCTCTAACATA	unk	unique	FALSE	TRUE	ENSG00000134697	1	CDS	0.396293534165808
chr1:37590682:37590793:-|CDS|ENSG00000134697|unk|total|mutant	chr1:37590682:37590793:-	AAGCAAAGCAAGTTACCAATGTCTCTTCTCCATGATCGAATCCGGCCTCATGTAAGATGCCGGATATCCCTGGTGATGGAATTTCCTGGGCAAACTCCATGCAGATCCCTCTCTAACATA	unk	mutant	total	FALSE	ENSG00000134697	0	CDS	0.341544095521057
chr1:37709127:37709197:+|3pUTR|ENSG00000134690|msi1_unk|FALSE|overlapping	chr1:37709127:37709197:+	TGAAGACCAAATACTGGTTTGGAGACAACTTCCATGTCTTGCTCTTCTACCTCCCTAGTTAGTGGAAATTTGGATAAGGGAACTGTAGGGCCCAGATTCTGGAGGTTTTATGTCATTGGC	msi1_unk	overlapping	FALSE	TRUE	ENSG00000134690	3	3pUTR	1.34212268395782
chr1:37709127:37709197:+|3pUTR|ENSG00000134690|msi1_unk|total|mutant	chr1:37709127:37709197:+	TGAAGACCAAATACTGGTTTGGAGACAACTTCCATGTCTTGCTCTTCTACCTCCCCCGTCCGTGGAAATTTGGATAAGGGAACTGCCGGGCCCAGATTCTGGAGGTTTTATGTCATTGGC	msi1_unk	mutant	total	FALSE	ENSG00000134690	0	3pUTR	0.378641058754158
chr1:3780741:3780842:-|3pUTR|ENSG00000130764|unk|FALSE|unique	chr1:3780741:3780842:-	CCAAGTAGCTGGGACTACAGGTGTGTGCCACTAAGCTCAGCTAATTTTTGTATTTTTAGTAGAGACGGGGTTTCACCATTTTGACCAGGATGGTCTTGATCTCTTGACCTCATGATCTGT	unk	unique	FALSE	TRUE	ENSG00000130764	3	3pUTR	1.57262134915101
chr1:3780741:3780842:-|3pUTR|ENSG00000130764|unk|total|mutant	chr1:3780741:3780842:-	CCAAGCCGCTGGGACTACAGGTGTGTGCCACTAAGCTCAGCTAATTTTTGTATTTTCCGCCGAGACGGGGTTTCACCATTTTGACCAGGATGGTCTTGATCTCTTGACCTCATGATCTGT	unk	mutant	total	FALSE	ENSG00000130764	0	3pUTR	0.394072948142567
chr1:39623434:39626506:-|three_prime_utr|ENSG00000163909|control|control|control	chr1:39623434:39626506:-	CCCCAGTCAGGAGCAATGACTGACTGGCTGCAGCCTTCCCACGCCAAGAGGCTGGAACATAGTGTCTGCCTCGCTTCCTGGAGATAGTAACTGAGCAGGGGCTACAAAGAGGTCTCCTGG	control	control	control	FALSE	ENSG00000163909	2	three_prime_utr	0.462440897902256
chr1:40073325:40073426:-|3pUTR|ENSG00000131238|msi1|FALSE|unique	chr1:40073325:40073426:-	GAGGGAAGTAGCACCCAAATTAAGTTGCTTAAGAGAGGAAATGTACATCTTGTATAACTTAGGGAGCGAAGAAAATGTAGGCGCGAAAGTGAAAAGTGAGGCAGCTAGTTCTTCCTATTC	msi1	unique	FALSE	TRUE	ENSG00000131238	4	3pUTR	0.870815222670252
chr1:40073325:40073426:-|3pUTR|ENSG00000131238|msi1|total|mutant	chr1:40073325:40073426:-	GAGGGAAGCCGCACCCAAATTAAGTTGCTTAAGAGAGGAAATGTACATCTTGTATAACTCCGGGAGCGAAGAAAATGCCGGCGCGAAAGTGAAAAGTGAGGCAGCCCGTTCTTCCTATTC	msi1	mutant	total	FALSE	ENSG00000131238	0	3pUTR	0.342975774864695
chr1:40238196:40238297:+|CDS|ENSG00000117000|msi1|FALSE|unique	chr1:40238196:40238297:+	CGGTATTCCCCATTTCAGTGTCATATTTGCCAAAGGTCATTTACAAGAAAAACACACCTTAGGATTCATTATAAAAATAAACATCAAATTGGCAGTGACAGAGCAACTCACAAACTATTA	msi1	unique	FALSE	TRUE	ENSG00000117000	1	CDS	1.7863695148837
chr1:40238196:40238297:+|CDS|ENSG00000117000|msi1|total|mutant	chr1:40238196:40238297:+	CGGTATTCCCCATTTCAGTGTCATATTTGCCAAAGGTCATTTACAAGAAAAACACACCTCCGGATTCATTATAAAAATAAACATCAAATTGGCAGTGACAGAGCAACTCACAAACTATTA	msi1	mutant	total	FALSE	ENSG00000117000	0	CDS	1.15403436944238
chr1:42176760:42176861:-|3pUTR|ENSG00000198815|msi1|FALSE|bound_elsewhere	chr1:42176760:42176861:-	GTCGCTCAGATGTCCTTTGAAGTGGGAGGGAATCAATCCGGGGATAATTTCAAATGGAATAGAGTATTTTGATATTGTTCATTCAGAGGGTGATGTGTACATATCTATATTGTATATATG	msi1	bound_elsewhere	FALSE	TRUE	ENSG00000198815	1	3pUTR	0.966226812615762
chr1:42176760:42176861:-|3pUTR|ENSG00000198815|msi1|total|mutant	chr1:42176760:42176861:-	GTCGCTCAGATGTCCTTTGAAGTGGGAGGGAATCAATCCGGGGATAATTTCAAATGGAACCGAGTATTTTGATATTGTTCATTCAGAGGGTGATGTGTACATATCTATATTGTATATATG	msi1	mutant	total	FALSE	ENSG00000198815	0	3pUTR	0.789698546056564
chr1:42278343:42278454:-|CDS|ENSG00000198815|unk|FALSE|bound_elsewhere	chr1:42278343:42278454:-	AAAAAGAAAATGACTTTAAGTGAAATTTATCAGTGGATTTGTGATAACTTCCCATATTATAGAGAGGCTGGCAGTGGTTGGAAGGTAAGGATTTTATTTAAATTATTACTTTTATGAAGT	unk	bound_elsewhere	FALSE	TRUE	ENSG00000198815	1	CDS	3.10289193884728
chr1:42278343:42278454:-|CDS|ENSG00000198815|unk|total|mutant	chr1:42278343:42278454:-	AAAAAGAAAATGACTTTAAGTGAAATTTATCAGTGGATTTGTGATAACTTCCCATATTACCGAGAGGCTGGCAGTGGTTGGAAGGTAAGGATTTTATTTAAATTATTACTTTTATGAAGT	unk	mutant	total	FALSE	ENSG00000198815	0	CDS	0.995394804579401
chr1:42696720:42696786:+|CDS|ENSG00000065978|msi1_unk|FALSE|overlapping	chr1:42696720:42696786:+	CCAGTTCAAGGCAGTAAATATGCAGCAGACCGTAACCATTATAGACGCTATCCACGTCGTAGGGGTCCTCCACGCAATTACCAGCAAAATTACCAGAATAGTGAGAGTGGGGAAAAGAAC	msi1_unk	overlapping	FALSE	TRUE	ENSG00000065978	3	CDS	2.74870286181326
chr1:42696720:42696786:+|CDS|ENSG00000065978|msi1_unk|total|mutant	chr1:42696720:42696786:+	CCAGTTCAAGGCAGTAAATATGCAGCAGACCGTAACCATTACCGACGCTATCCACGTCGCCGGGGTCCTCCACGCAATTACCAGCAAAATTACCAGAACCGTGAGAGTGGGGAAAAGAAC	msi1_unk	mutant	total	FALSE	ENSG00000065978	0	CDS	0.428301648916281
chr1:42926584:42926685:-|3pUTR|ENSG00000117394|msi1|FALSE|unique	chr1:42926584:42926685:-	GCCTGAGGGTGGAGACTAAGCCCTGTCGAGACACTTGCCTTCTTCACCCAGCTAATCTGTAGGGCTGGACCTATGTCCTAAGGACACACTAATCGAACTATGAACTACAAAGCTTCTATC	msi1	unique	FALSE	TRUE	ENSG00000117394	1	3pUTR	0.513752090312633
chr1:42926584:42926685:-|3pUTR|ENSG00000117394|msi1|total|mutant	chr1:42926584:42926685:-	GCCTGAGGGTGGAGACTAAGCCCTGTCGAGACACTTGCCTTCTTCACCCAGCTAATCTGCCGGGCTGGACCTATGTCCTAAGGACACACTAATCGAACTATGAACTACAAAGCTTCTATC	msi1	mutant	total	FALSE	ENSG00000117394	0	3pUTR	0.475752368026448
chr1:43623430:43623515:+|3pUTR|ENSG00000142949|msi1_unk|FALSE|overlapping	chr1:43623430:43623515:+	GGCGGGGAAGGGTGCATAGCTGTTTTAGCTGAGGGACGTGGTGCCGACGTCCCCAAACCTAGCTAGGCTAAGTCAAGATCAACATTCCAGGGTTGGTAATGTTGGATGATGAAACATTCA	msi1_unk	overlapping	FALSE	TRUE	ENSG00000142949	4	3pUTR	0.624244663308247
chr1:43623430:43623515:+|3pUTR|ENSG00000142949|msi1_unk|total|mutant	chr1:43623430:43623515:+	GGCGGGGAAGGGTGCACCGCTGTTTCCGCTGAGGGACGTGGTGCCGACGTCCCCAAACCCCGCCCGGCTAAGTCAAGATCAACATTCCAGGGTTGGTAATGTTGGATGATGAAACATTCA	msi1_unk	mutant	total	FALSE	ENSG00000142949	0	3pUTR	0.211233203967218
chr1:43978039:43978149:+|3pUTR|ENSG00000117410|unk|FALSE|unique	chr1:43978039:43978149:+	GGCCGTGCCTCACTTTTATTTATTGCTGGTTTTCCTGGGACAGCTGGAGCTGTGTCCCTTAGCCTTTCAGAGGCTTGGTGTTCAGGGCCCTCCCTGCACTCCCCTCTTGCTGCGTGTTGA	unk	unique	FALSE	TRUE	ENSG00000117410	1	3pUTR	0.579003376643472
chr1:43978039:43978149:+|3pUTR|ENSG00000117410|unk|total|mutant	chr1:43978039:43978149:+	GGCCGTGCCTCACTTTTATTTATTGCTGGTTTTCCTGGGACAGCTGGAGCTGTGTCCCTCCGCCTTTCAGAGGCTTGGTGTTCAGGGCCCTCCCTGCACTCCCCTCTTGCTGCGTGTTGA	unk	mutant	total	FALSE	ENSG00000117410	0	3pUTR	0.560022265334114
chr1:43997547:43997739:-|CDS|ENSG00000196517|control|control|control	chr1:43997547:43997739:-	AAGCAGAGACTGGGGCCCTGCCCTCCTGGAGCACCGGACAGGGCGCTACGCCCCCACCATAGCCCCCTCTCCTGAGGACGGCTTCGAGGTCCAGCCACTGCACCCGGACAAGGCGCAGAT	control	control	control	FALSE	ENSG00000196517	1	CDS	0.351022163111406
chr1:45003092:45003193:-|3pUTR|ENSG00000126107|msi1|FALSE|unique	chr1:45003092:45003193:-	GGAATCTTCCACAAGCCCAGCACAAGCTGCCAGGCCTGAGCTACTTGAAGGGGGCCATCTAGGTCCCCAACCCATGGACTTTGCCTCCATTTTCAGCTCCGCCTTTTTTCTCCTATTTTC	msi1	unique	FALSE	TRUE	ENSG00000126107	1	3pUTR	0.465236306857851
chr1:45003092:45003193:-|3pUTR|ENSG00000126107|msi1|total|mutant	chr1:45003092:45003193:-	GGAATCTTCCACAAGCCCAGCACAAGCTGCCAGGCCTGAGCTACTTGAAGGGGGCCATCCCGGTCCCCAACCCATGGACTTTGCCTCCATTTTCAGCTCCGCCTTTTTTCTCCTATTTTC	msi1	mutant	total	FALSE	ENSG00000126107	0	3pUTR	0.439569690539625
chr1:45640296:45640398:-|CDS|ENSG00000159592|unk|FALSE|unique	chr1:45640296:45640398:-	CTCTCCACTCTTGTACTTCACAGAAAACCCGCCTAGTGCCAAGCAACCCTCCAAGATGCTAGTTATCAAAAAAGTTTCCAAAGAGGATCCTGCTGCTGCCTTCTCTGCTGCATTCACCTC	unk	unique	FALSE	TRUE	ENSG00000159592	2	CDS	0.733613898823687
chr1:45640296:45640398:-|CDS|ENSG00000159592|unk|total|mutant	chr1:45640296:45640398:-	CTCTCCACTCTTGTACTTCACAGAAAACCCGCCCCGTGCCAAGCAACCCTCCAAGATGCCCGTTATCAAAAAAGTTTCCAAAGAGGATCCTGCTGCTGCCTTCTCTGCTGCATTCACCTC	unk	mutant	total	FALSE	ENSG00000159592	0	CDS	0.76225614316148
chr1:45660322:45660423:-|5pUTR|ENSG00000159592|unk|FALSE|unique	chr1:45660322:45660423:-	TCCCCTTCCCCCCTTCCCCTTTTCCCCTTTCCCCTTTTGGAAACGTGTCAGGAACCAAATAGTTTAAGATGAGCAGTTGAGGGGACTGAGAGAGTGATCGACACAGAACCTGGCTTCTTC	unk	unique	FALSE	TRUE	ENSG00000159592	1	5pUTR	0.861124834676816
chr1:45660322:45660423:-|5pUTR|ENSG00000159592|unk|total|mutant	chr1:45660322:45660423:-	TCCCCTTCCCCCCTTCCCCTTTTCCCCTTTCCCCTTTTGGAAACGTGTCAGGAACCAAACCGTTTAAGATGAGCAGTTGAGGGGACTGAGAGAGTGATCGACACAGAACCTGGCTTCTTC	unk	mutant	total	FALSE	ENSG00000159592	0	5pUTR	0.512939011294592
chr1:45660537:45660647:-|5pUTR|ENSG00000159592|unk|FALSE|unique	chr1:45660537:45660647:-	ATTTTTGATCTATTACCTTGATGACATTATTTGTCCACACTTGAGCCCATCTGTCTTTCTAGCTATGACCTTGTTATGAACAGTATTTGCACTCGGTGCAAATATCCATGTCTTACCTAA	unk	unique	FALSE	TRUE	ENSG00000159592	1	5pUTR	0.392909886222717
chr1:45660537:45660647:-|5pUTR|ENSG00000159592|unk|total|mutant	chr1:45660537:45660647:-	ATTTTTGATCTATTACCTTGATGACATTATTTGTCCACACTTGAGCCCATCTGTCTTTCCCGCTATGACCTTGTTATGAACAGTATTTGCACTCGGTGCAAATATCCATGTCTTACCTAA	unk	mutant	total	FALSE	ENSG00000159592	0	5pUTR	0.280897278450329
chr1:45693489:45693605:+|CDS|ENSG00000159596|unk|FALSE|unique	chr1:45693489:45693605:+	AATCCCCTTCGTTGCTCCACCACTGGTCATGCTGATGACAAAAACTTATATTCCCATATTAGCTTTTACTCAGATGGCTTATGGAGCCAGTTTCCTATCTTTCTTGGGTGGGATCAGATG	unk	unique	FALSE	TRUE	ENSG00000159596	1	CDS	0.498678176501898
chr1:45693489:45693605:+|CDS|ENSG00000159596|unk|total|mutant	chr1:45693489:45693605:+	AATCCCCTTCGTTGCTCCACCACTGGTCATGCTGATGACAAAAACTTATATTCCCATATCCGCTTTTACTCAGATGGCTTATGGAGCCAGTTTCCTATCTTTCTTGGGTGGGATCAGATG	unk	mutant	total	FALSE	ENSG00000159596	0	CDS	0.4394621833956
chr1:45741042:45741143:-|CDS|ENSG00000197429|msi1|FALSE|unique	chr1:45741042:45741143:-	TGCCATGATCTCTTGGAATTCTCAGAAAACTACATTCATGTCCATTTCTTGGAGGTTCATAGTGGAGAAGAGTTCCTGGCACTTACGAAAGATCAGCTGATCAAAATTTTGCGAAGTGAA	msi1	unique	FALSE	TRUE	ENSG00000197429	1	CDS	0.170892360822285
chr1:45741042:45741143:-|CDS|ENSG00000197429|msi1|total|mutant	chr1:45741042:45741143:-	TGCCATGATCTCTTGGAATTCTCAGAAAACTACATTCATGTCCATTTCTTGGAGGTTCACCGTGGAGAAGAGTTCCTGGCACTTACGAAAGATCAGCTGATCAAAATTTTGCGAAGTGAA	msi1	mutant	total	FALSE	ENSG00000197429	0	CDS	0.181121809066531
chr1:46316673:46316776:+|3pUTR|ENSG00000173660|unk|FALSE|unique	chr1:46316673:46316776:+	TGTTTCTTATTTGTGTAACTGTAAGTTCACATGAACCTCATGGGTTTGGCTTAGGCTGGTAGCTTCTATGTAATTCGCAATGATTCCATCTAAATAAAAGTTCTATGATCTGCAAACCTG	unk	unique	FALSE	TRUE	ENSG00000173660	2	3pUTR	0.558849430462901
chr1:46316673:46316776:+|3pUTR|ENSG00000173660|unk|total|mutant	chr1:46316673:46316776:+	TGTTTCTTATTTGTGTAACTGTAAGTTCACATGAACCTCATGGGTTTGGCTCCGGCTGGCCGCTTCTATGTAATTCGCAATGATTCCATCTAAATAAAAGTTCTATGATCTGCAAACCTG	unk	mutant	total	FALSE	ENSG00000173660	0	3pUTR	0.367540224200314
chr1:46929176:46930310:-|three_prime_utr|ENSG00000187048|control|control|control	chr1:46929176:46930310:-	AAGGCTACCCTGACGCACCATAATCTAAGCCCGGGGCATAAAACCCCTCGTGGCTTGGATAGAATCCAGGGCTCGTGGCTCTGGAATGTGTCTGAACTTGCTGCCTCCTCGCTCCTTGCT	control	control	control	FALSE	ENSG00000187048	1	three_prime_utr	0.304321724465155
chr1:48532853:48534172:-|three_prime_utr|ENSG00000186094|control|control|control	chr1:48532853:48534172:-	GTCTTATGGGGACAGGAGCATGCATTTTCTGCTGGGGAATGAAATTAATCACTCTTCTCTAGCTTCCAAGGATTTGTGGATTAATGCATAGGCTAGTGAAAGGGAAGGGATACAATGAGA	control	control	control	FALSE	ENSG00000186094	3	three_prime_utr	0.726031775567497
chr1:51271806:51271833:+|3pUTR|ENSG00000123091|msi1_unk|FALSE|overlapping	chr1:51271806:51271833:+	CATTTGGGTCAAGGTTTTATTAAAAGCTACATTTTATAACACTGGCACACACAAAAAAGTAGTTTTAAGCTTGTTTGCACAGTTCTTTTTTTCCATTGGAAATGGAATTCATTGCCTTAG	msi1_unk	overlapping	FALSE	TRUE	ENSG00000123091	2	3pUTR	0.858963492600051
chr1:51271806:51271833:+|3pUTR|ENSG00000123091|msi1_unk|total|mutant	chr1:51271806:51271833:+	CATTTGGGTCAAGGTTTTATTAAAAGCTACATTTTATAACACTGGCACACACAAAAAAGCCGTTTTAAGCTTGTTTGCACAGTTCTTTTTTTCCATTGGAAATGGAATTCATTGCCTCCG	msi1_unk	mutant	total	FALSE	ENSG00000123091	0	3pUTR	0.296784361439733
chr1:51287257:51288280:-|three_prime_utr|ENSG00000085831|control|control|control	chr1:51287257:51288280:-	CATGGAGTCAAGGACACACTTTCGAATCCAGGCAGCCACACTCCAAGCCAAGTCTTCCCTAGAGAACAGCAGCAGATCCATGGTCTCATCAGTGTCCTTGTAGCTTTGTGCAGCAGTTCC	control	control	control	FALSE	ENSG00000085831	2	three_prime_utr	0.553537368197666
chr1:51356092:51356193:-|3pUTR|ENSG00000085832|unk|FALSE|unique	chr1:51356092:51356193:-	TTCAGAGATAAGGAAAAATATTTTGCACAGATTTACTCCACTATGGAAAAGGGATGCTGTAGGTTGAACCATTATAGCCTCAGATTCGATCTTTTCCTAACTAAAAATATTAAAGCCTCA	unk	unique	FALSE	TRUE	ENSG00000085832	2	3pUTR	0.403924829341523
chr1:51356092:51356193:-|3pUTR|ENSG00000085832|unk|total|mutant	chr1:51356092:51356193:-	TTCAGAGATAAGGAAAAATATTTTGCACAGATTTACTCCACTATGGAAAAGGGATGCTGCCGGTTGAACCATTACCGCCTCAGATTCGATCTTTTCCTAACTAAAAATATTAAAGCCTCA	unk	mutant	total	FALSE	ENSG00000085832	0	3pUTR	0.331987495398896
chr1:51919672:51919773:-|3pUTR|ENSG00000169213|unk|FALSE|unique	chr1:51919672:51919773:-	TATTCTTTGCCTGCCCCTGGGGTTCTCTGCAGATGGTCCCAGTAATAGATACTCAGCACTAGACTAACATAACAGGTCACTACACGGGTGCAGAATCACTTTACAAAAGAAGACTCTGTT	unk	unique	FALSE	TRUE	ENSG00000169213	2	3pUTR	0.895819039480992
chr1:51919672:51919773:-|3pUTR|ENSG00000169213|unk|total|mutant	chr1:51919672:51919773:-	TATTCTTTGCCTGCCCCTGGGGTTCTCTGCAGATGGTCCCAGTAACCGATACTCAGCACCCGACTAACATAACAGGTCACTACACGGGTGCAGAATCACTTTACAAAAGAAGACTCTGTT	unk	mutant	total	FALSE	ENSG00000169213	0	3pUTR	0.445547873280489
chr1:52238154:52238269:+|CDS|ENSG00000157077|unk|FALSE|unique	chr1:52238154:52238269:+	TCTGATAGTCTAGCCAGTGTCTGTTCCCCTTCACAATTAAAGGATGACGGAAGTATAGGTAGAGACCCCTCCATGTCTGCGATTACAAGTTTAACGGTTGATTCAGTAATCTCATCCCAG	unk	unique	FALSE	TRUE	ENSG00000157077	4	CDS	1.46890899458485
chr1:52238154:52238269:+|CDS|ENSG00000157077|unk|total|mutant	chr1:52238154:52238269:+	TCTGACCGTCCCGCCAGTGTCTGTTCCCCTTCACAATTAAAGGATGACGGAAGTACCGGCCGAGACCCCTCCATGTCTGCGATTACAAGTTTAACGGTTGATTCAGTAATCTCATCCCAG	unk	mutant	total	FALSE	ENSG00000157077	0	CDS	0.37291276504248
chr1:52911722:52912021:-|three_prime_utr|ENSG00000121310|control|control|control	chr1:52911722:52912021:-	GGTTGGGAAAATTGAGGCCTGCCTGAGTGTGTGACTTGTGGCAAGTCACTCTGGTCATCTAGGGCAGAGGCTCCCCAGATCCCAGGCCTCCTGCCTCCAGTCCCCAGCCCGCAGCCCAGG	control	control	control	FALSE	ENSG00000121310	1	three_prime_utr	0.439035740696838
chr1:53088011:53088246:-|CDS|ENSG00000162383|control|control|control	chr1:53088011:53088246:-	CAAGCCAGTGAGCCTCCAGGAGATCGTGGCAGCCCAGCAGAATGGCTGTGTGAAGAGTGTAGCCGAGGCCTCCGAGCTCACCCTGGGCCCCACCTGCCCCCACCACGTCCCCGTTCAAGT	control	control	control	FALSE	ENSG00000162383	1	CDS	0.67742461156616
chr1:53952023:53952124:+|CDS|ENSG00000116212|msi1|FALSE|unique	chr1:53952023:53952124:+	TACATGCGAGAAAATGGGCAGCTGCACATGGTCAATCTGGCTCTGGATGGTGTCAGGAGTAGCCTGCAGAAGCCAAGGCCTTTCAGACTGTTCCCCAAAGGCTTTTCTGTGGAGCTTTGC	msi1	unique	FALSE	TRUE	ENSG00000116212	1	CDS	0.863052297566985
chr1:53952023:53952124:+|CDS|ENSG00000116212|msi1|total|mutant	chr1:53952023:53952124:+	TACATGCGAGAAAATGGGCAGCTGCACATGGTCAATCTGGCTCTGGATGGTGTCAGGAGCCGCCTGCAGAAGCCAAGGCCTTTCAGACTGTTCCCCAAAGGCTTTTCTGTGGAGCTTTGC	msi1	mutant	total	FALSE	ENSG00000116212	0	CDS	0.40961280017987
chr1:54031757:54031935:-|3pUTR|ENSG00000116209|msi1|FALSE|unique	chr1:54031757:54031935:-	TTAGCTATGAGCTGATCATTGCTCCTTCTCACCTCCTGCCATGATACTGTCAGTTACCTTAGTTAACAAGCTGAATATTTAGTAGAAATGATGCTTCTGCTCAGGAATGGCCCACAAATC	msi1	unique	FALSE	TRUE	ENSG00000116209	4	3pUTR	7.16247276914713
chr1:54031757:54031935:-|3pUTR|ENSG00000116209|msi1|total|mutant	chr1:54031757:54031935:-	TCCGCTATGAGCTGATCATTGCTCCTTCTCACCTCCTGCCATGATACTGTCAGTTACCTCCGTTAACAAGCTGAATATTCCGCCGAAATGATGCTTCTGCTCAGGAATGGCCCACAAATC	msi1	mutant	total	FALSE	ENSG00000116209	0	3pUTR	0.454141835989523
chr1:54043363:54043464:-|CDS|ENSG00000116209|msi1|FALSE|unique	chr1:54043363:54043464:-	CGCACAGAGCTTCATAACCTCTTCATGGACTTTTTATCTTCAAGCCGATGACGGAAAAATAGTTATATTCCAGGTGACAACTGAGCTTCATGGATTCATCTAAATACTAACAACAGTAAA	msi1	unique	FALSE	TRUE	ENSG00000116209	1	CDS	0.671693254090886
chr1:54043363:54043464:-|CDS|ENSG00000116209|msi1|total|mutant	chr1:54043363:54043464:-	CGCACAGAGCTTCATAACCTCTTCATGGACTTTTTATCTTCAAGCCGATGACGGAAAAACCGTTATATTCCAGGTGACAACTGAGCTTCATGGATTCATCTAAATACTAACAACAGTAAA	msi1	mutant	total	FALSE	ENSG00000116209	0	CDS	0.254520216682294
chr1:54216159:54216271:+|CDS|ENSG00000116221|unk|FALSE|unique	chr1:54216159:54216271:+	CTTGGAGCAGCCCGTGGTGGTGCAGAGCGTGGGCACGGATGGACGTGTCTTCCATTTCCTAGTGTTTCAACTGAATACCACAGACCTGGACTGTAACGAGGGTGTCAAGAATTTGGCCTG	unk	unique	FALSE	TRUE	ENSG00000116221	1	CDS	0.487676329302518
chr1:54216159:54216271:+|CDS|ENSG00000116221|unk|total|mutant	chr1:54216159:54216271:+	CTTGGAGCAGCCCGTGGTGGTGCAGAGCGTGGGCACGGATGGACGTGTCTTCCATTTCCCCGTGTTTCAACTGAATACCACAGACCTGGACTGTAACGAGGGTGTCAAGAATTTGGCCTG	unk	mutant	total	FALSE	ENSG00000116221	0	CDS	0.417480753083583
chr1:54779711:54781242:-|three_prime_utr|ENSG00000006555|control|control|control	chr1:54779711:54781242:-	GGGACCCCGCCCAGGCCCCGCCCAGCTGATGGGACCAGGTCCGGATGGACTCCCTGCCTTAGGCTGACCTGGGAGCGGAGCCAGTTCGATTCTTGGTCGGGAATTGTGAATGGGGATGTT	control	control	control	FALSE	ENSG00000006555	1	three_prime_utr	0.415626893030257
chr1:54850123:54850236:-|3pUTR|ENSG00000116133|msi1_unk|FALSE|overlapping	chr1:54850123:54850236:-	GCCTCCAACCCTAAGCCACTGGGACGGTGGCCAGAGATGCCAGCAGCCTCTGTCGCCCTTAGTCATATAACCAAAATCCAGACCTTATCCACAACCCGGGGCTTGGAAAGGAAGGTATTT	msi1_unk	overlapping	FALSE	TRUE	ENSG00000116133	1	3pUTR	0.860236569746083
chr1:54850123:54850236:-|3pUTR|ENSG00000116133|msi1_unk|total|mutant	chr1:54850123:54850236:-	GCCTCCAACCCTAAGCCACTGGGACGGTGGCCAGAGATGCCAGCAGCCTCTGTCGCCCTCCGTCATATAACCAAAATCCAGACCTTATCCACAACCCGGGGCTTGGAAAGGAAGGTATTT	msi1_unk	mutant	total	FALSE	ENSG00000116133	0	3pUTR	0.644798951665114
chr1:55067125:55067226:-|3pUTR|ENSG00000162402|msi1|FALSE|unique	chr1:55067125:55067226:-	TATCATCGCTGGCGACTGCACTCTCAGGAGCCCAAAATCAGGAGTGAAATTGCCACTTCTAGTCCCCTTATTTCCTATGGAAACAACGCCTTCCGCACCCCTAGCACCTGCCGTCCTCAC	msi1	unique	FALSE	TRUE	ENSG00000162402	2	3pUTR	0.59129149784245
chr1:55067125:55067226:-|3pUTR|ENSG00000162402|msi1|total|mutant	chr1:55067125:55067226:-	TATCATCGCTGGCGACTGCACTCTCAGGAGCCCAAAATCAGGAGTGAAATTGCCACTTCCCGTCCCCTTATTTCCTATGGAAACAACGCCTTCCGCACCCCCCGCACCTGCCGTCCTCAC	msi1	mutant	total	FALSE	ENSG00000162402	0	3pUTR	0.596436529081085
chr1:55154109:55154210:-|CDS|ENSG00000162402|msi1|FALSE|unique	chr1:55154109:55154210:-	CCTTAGTGATGCATATGCAGTGAAAGAAGCAATCAAGAGGAGCTACATCATCAAGTGCATAGAAGATATTAAGAGGGTTGGTTTCAGCTTTTATCTGATTTTGTTGTTAGAGCAACAGTA	msi1	unique	FALSE	TRUE	ENSG00000162402	3	CDS	0.477641478605556
chr1:55154109:55154210:-|CDS|ENSG00000162402|msi1|total|mutant	chr1:55154109:55154210:-	CCTCCGTGATGCATATGCAGTGAAAGAAGCAATCAAGAGGAGCTACATCATCAAGTGCACCGAAGATATTAAGAGGGTTGGTTTCAGCTTTTATCTGATTTTGTTGTCCGAGCAACAGTA	msi1	mutant	total	FALSE	ENSG00000162402	0	CDS	0.360400931117797
chr1:56708525:56708626:+|3pUTR|ENSG00000162409|unk|FALSE|unique	chr1:56708525:56708626:+	ACCTTTCTCAAATTCTTTTTGCCTCTATTTATTTTTGCATTTCACCAACAGTGATAAAATAGTTAAATGAAACAAAGCAAAGTATCAACAGTCCCTTAAATGAGAATCCTTATCTTTGAT	unk	unique	FALSE	TRUE	ENSG00000162409	1	3pUTR	2.23611653270402
chr1:56708525:56708626:+|3pUTR|ENSG00000162409|unk|total|mutant	chr1:56708525:56708626:+	ACCTTTCTCAAATTCTTTTTGCCTCTATTTATTTTTGCATTTCACCAACAGTGATAAAACCGTTAAATGAAACAAAGCAAAGTATCAACAGTCCCTTAAATGAGAATCCTTATCTTTGAT	unk	mutant	total	FALSE	ENSG00000162409	0	3pUTR	0.453801916642087
chr1:61455842:61455953:+|3pUTR|ENSG00000162599|unk|FALSE|unique	chr1:61455842:61455953:+	TTTTCTGTAACATATTGGAAAAAGAAAATGCAGTTATATTCCTTTTTTATTTGTTCCTTTAGTTTGTTTTGGTTCAGCAGTCAGCAGTTAAGTATATAACATGGCCCGCAAGGACAATGA	unk	unique	FALSE	TRUE	ENSG00000162599	1	3pUTR	1.52655957081616
chr1:61455842:61455953:+|3pUTR|ENSG00000162599|unk|total|mutant	chr1:61455842:61455953:+	TTTTCTGTAACATATTGGAAAAAGAAAATGCAGTTATATTCCTTTTTTATTTGTTCCTTCCGTTTGTTTTGGTTCAGCAGTCAGCAGTTAAGTATATAACATGGCCCGCAAGGACAATGA	unk	mutant	total	FALSE	ENSG00000162599	0	3pUTR	0.531748331212979
chr1:61462620:61462721:+|3pUTR|ENSG00000162599|unk|FALSE|unique	chr1:61462620:61462721:+	CTGTGGGCGTCCATTCTTATTCAACTAAATCTCCACAGGTTTTTTGAGCTGGTGTGGATTAGTTTAACTCTTGTATTCAACCATTAGTGCTACCACCTTCTCACATTACAATACAATTAC	unk	unique	FALSE	TRUE	ENSG00000162599	2	3pUTR	3.43873862405454
chr1:61462620:61462721:+|3pUTR|ENSG00000162599|unk|total|mutant	chr1:61462620:61462721:+	CTGTGGGCGTCCATTCTTATTCAACTAAATCTCCACAGGTTTTTTGAGCTGGTGTGGATCCGTTTAACTCTTGTATTCAACCATCCGTGCTACCACCTTCTCACATTACAATACAATTAC	unk	mutant	total	FALSE	ENSG00000162599	0	3pUTR	0.5568324077336
chr1:6224442:6224573:-|3pUTR|ENSG00000116237|msi1_unk|FALSE|overlapping	chr1:6224442:6224573:-	CTATACAATTTTAAAAATACTTCCTCATAGGATGCTTTGGCCCTTCATCTATTTAATCATAGCTACATACCTATTTTTTATAAGTAGCAGTACACATTCAAAGGGGTATTCCTAGCTCAA	msi1_unk	overlapping	FALSE	TRUE	ENSG00000116237	4	3pUTR	7.65684835472882
chr1:6224442:6224573:-|3pUTR|ENSG00000116237|msi1_unk|total|mutant	chr1:6224442:6224573:-	CTATACAATTTTAAAAATACTTCCTCACCGGATGCTTTGGCCCTTCATCTATTTAATCACCGCTACATACCTATTTTTTATAAGCCGCAGTACACATTCAAAGGGGTATTCCCCGCTCAA	msi1_unk	mutant	total	FALSE	ENSG00000116237	0	3pUTR	18.3404878157139
chr1:62648186:62648303:-|CDS|ENSG00000116641|unk|FALSE|unique	chr1:62648186:62648303:-	GATGACCTTAAAAGACGTTCAATGTCAATAGATGATACCCCAAGGGGTAGCTGGGCCTGTAGTATCTTTGACTTGAAAAATTCACTTCCTGATGCTTTGCTTCCCAATTTACTTGATCGA	unk	unique	FALSE	TRUE	ENSG00000116641	3	CDS	0.37756556692836
chr1:62648186:62648303:-|CDS|ENSG00000116641|unk|total|mutant	chr1:62648186:62648303:-	GATGACCTTAAAAGACGTTCAATGTCAACCGATGATACCCCAAGGGGCCGCTGGGCCTGCCGTATCTTTGACTTGAAAAATTCACTTCCTGATGCTTTGCTTCCCAATTTACTTGATCGA	unk	mutant	total	FALSE	ENSG00000116641	0	CDS	0.394075596114859
chr1:62654060:62654161:-|CDS|ENSG00000116641|unk|FALSE|unique	chr1:62654060:62654161:-	CTTGTTTTCTACCCATCTCTTATCCCAACTTTTTACAAAGGTGCCCCTTACCGAAGCAGTAGATCCAGTGGATTTGGAAGATTACCTCATTACTCATCCTTTGGCTGTGGATTCTGGGCC	unk	unique	FALSE	TRUE	ENSG00000116641	1	CDS	0.625692322470743
chr1:62654060:62654161:-|CDS|ENSG00000116641|unk|total|mutant	chr1:62654060:62654161:-	CTTGTTTTCTACCCATCTCTTATCCCAACTTTTTACAAAGGTGCCCCTTACCGAAGCAGCCGATCCAGTGGATTTGGAAGATTACCTCATTACTCATCCTTTGGCTGTGGATTCTGGGCC	unk	mutant	total	FALSE	ENSG00000116641	0	CDS	0.571353021610666
chr1:62864655:62864756:+|3pUTR|ENSG00000125703|unk|FALSE|unique	chr1:62864655:62864756:+	TTTGTTAACTGTGATATGCATACACTTATATAAGCAGAATTATGAGTTAAAGTAATACTTAGCAATATGATTTTATAATGGCTCCTCATTATGCTTGCTGTTGAACCTTTTATGAGGAGT	unk	unique	FALSE	TRUE	ENSG00000125703	1	3pUTR	0.957223484948149
chr1:62864655:62864756:+|3pUTR|ENSG00000125703|unk|total|mutant	chr1:62864655:62864756:+	TTTGTTAACTGTGATATGCATACACTTATATAAGCAGAATTATGAGTTAAAGTAATACTCCGCAATATGATTTTATAATGGCTCCTCATTATGCTTGCTGTTGAACCTTTTATGAGGAGT	unk	mutant	total	FALSE	ENSG00000125703	0	3pUTR	0.57205407635408
chr1:64777895:64778004:+|CDS|ENSG00000162437|unk|FALSE|bound_elsewhere	chr1:64777895:64778004:+	GGATTTGTGGAATACATGAAAAAGGACTTTGCTGCAAAGGCTAGACTGGAGCTATTGGGTAGACAGTTGGGAGCATCAGCACTCTTTGCACAATGGATGGATGTTAATCTATTGGCTTCA	unk	bound_elsewhere	FALSE	TRUE	ENSG00000162437	2	CDS	0.468161879538073
chr1:64777895:64778004:+|CDS|ENSG00000162437|unk|total|mutant	chr1:64777895:64778004:+	GGATTTGTGGAATACATGAAAAAGGACTTTGCTGCAAAGGCCCGACTGGAGCTATTGGGCCGACAGTTGGGAGCATCAGCACTCTTTGCACAATGGATGGATGTTAATCTATTGGCTTCA	unk	mutant	total	FALSE	ENSG00000162437	0	CDS	0.272195739859754
chr1:64832709:64832810:+|3pUTR|ENSG00000162437|msi1|FALSE|bound_elsewhere	chr1:64832709:64832810:+	ACAGCTAGAAAGTTTAAGGTAATTTCTAAGTATACTACCTATAAGTAACTGATAAGAATTAGGCATCATTCAGTGATATAGCAGATGACTAATGGGTTTTTCAGGCCCTGCACTTCTCTT	msi1	bound_elsewhere	FALSE	TRUE	ENSG00000162437	3	3pUTR	6.13075481046507
chr1:64832709:64832810:+|3pUTR|ENSG00000162437|msi1|total|mutant	chr1:64832709:64832810:+	ACAGCCCGAAAGTTTAAGGTAATTTCTAAGTATACTACCTATAAGTAACTGATAAGAATCCGGCATCATTCAGTGATACCGCAGATGACTAATGGGTTTTTCAGGCCCTGCACTTCTCTT	msi1	mutant	total	FALSE	ENSG00000162437	0	3pUTR	0.266197301942597
chr1:6522505:6522606:-|3pUTR|ENSG00000162408|msi1|FALSE|unique	chr1:6522505:6522606:-	CTGGGATTACAGGCGTGAGCCACTGCGCCTGGCCTGAAGCTATTCTTTACAAAAGCTCTTAGTTTTTGTTTGTTTGTTTGTTTTTTTCTTTTGCGACGGACTCTCTGTCGCCAAGGCTGG	msi1	unique	FALSE	TRUE	ENSG00000162408	1	3pUTR	0.371634081839018
chr1:6522505:6522606:-|3pUTR|ENSG00000162408|msi1|total|mutant	chr1:6522505:6522606:-	CTGGGATTACAGGCGTGAGCCACTGCGCCTGGCCTGAAGCTATTCTTTACAAAAGCTCTCCGTTTTTGTTTGTTTGTTTGTTTTTTTCTTTTGCGACGGACTCTCTGTCGCCAAGGCTGG	msi1	mutant	total	FALSE	ENSG00000162408	0	3pUTR	0.395622296408373
chr1:6525536:6525637:-|3pUTR|ENSG00000162408|msi1|FALSE|unique	chr1:6525536:6525637:-	ACAGTTTGTGTGCCATTAAAACAGAGATTCCTCAGAAAGTTCTTCAGGGACCTGGTTATTAGAATCAGGATAAAAATAAGGAAACTGGGGCCATTACAATGTACCGAGAAGGAAGGAAGA	msi1	unique	FALSE	TRUE	ENSG00000162408	1	3pUTR	5.91662857301037
chr1:6525536:6525637:-|3pUTR|ENSG00000162408|msi1|total|mutant	chr1:6525536:6525637:-	ACAGTTTGTGTGCCATTAAAACAGAGATTCCTCAGAAAGTTCTTCAGGGACCTGGTTATCCGAATCAGGATAAAAATAAGGAAACTGGGGCCATTACAATGTACCGAGAAGGAAGGAAGA	msi1	mutant	total	FALSE	ENSG00000162408	0	3pUTR	0.385505049185101
chr1:65389253:65389354:+|CDS|ENSG00000116675|unk|FALSE|unique	chr1:65389253:65389354:+	GTTAGATGCATGTGATGTACCAGAAAAATATCCTCAGCTATTTCAGGTGACACTGGATGTAGAACTACAGCCCCATGACAAAGTAATAGACTTAACTCCACCATGGGAACATTACTGCAC	unk	unique	FALSE	TRUE	ENSG00000116675	3	CDS	1.65443273402474
chr1:65389253:65389354:+|CDS|ENSG00000116675|unk|total|mutant	chr1:65389253:65389354:+	GTCCGATGCATGTGATGTACCAGAAAAATATCCTCAGCTATTTCAGGTGACACTGGATGCCGAACTACAGCCCCATGACAAAGTAACCGACTTAACTCCACCATGGGAACATTACTGCAC	unk	mutant	total	FALSE	ENSG00000116675	0	CDS	0.510048607814621
chr1:6592219:6592320:-|3pUTR|ENSG00000162413|unk|FALSE|unique	chr1:6592219:6592320:-	CCCAAAGTAGCCTTGGCTTGAGTTTTTGTCCTTGCCTCCTTTTTAGAGAAGAGGGCATTTAGACTGCATTTTCCTGGTTAAAGAAGGTTAAAGCAAATGTTTATTGCCTTTTCTAGTGAA	unk	unique	FALSE	TRUE	ENSG00000162413	4	3pUTR	0.307848743261313
chr1:6592219:6592320:-|3pUTR|ENSG00000162413|unk|total|mutant	chr1:6592219:6592320:-	CCCAAAGCCGCCTTGGCTTGAGTTTTTGTCCTTGCCTCCTTTTCCGAGAAGAGGGCATTCCGACTGCATTTTCCTGGTTAAAGAAGGTTAAAGCAAATGTTTATTGCCTTTTCCCGTGAA	unk	mutant	total	FALSE	ENSG00000162413	0	3pUTR	0.283759368250521
chr1:66363429:66363538:+|CDS|ENSG00000184588|unk|FALSE|bound_elsewhere	chr1:66363429:66363538:+	AGACCTCCTAAAGACATTCAGAATCTCATCTGACACATTTATAACCTACATGATGACTTTAGAAGACCATTACCATTCTGACGTGGCATATCACAACAGCCTGCACGCTGCTGATGTAGC	unk	bound_elsewhere	FALSE	TRUE	ENSG00000184588	2	CDS	0.812369968608702
chr1:66363429:66363538:+|CDS|ENSG00000184588|unk|total|mutant	chr1:66363429:66363538:+	AGACCTCCTAAAGACATTCAGAATCTCATCTGACACATTTATAACCTACATGATGACTTCCGAAGACCATTACCATTCTGACGTGGCATATCACAACAGCCTGCACGCTGCTGATGCCGC	unk	mutant	total	FALSE	ENSG00000184588	0	CDS	0.448135639465957
chr1:66374421:66374522:+|3pUTR|ENSG00000184588|msi1|FALSE|bound_elsewhere	chr1:66374421:66374522:+	ACTGCATTGTTTCAGGTGGACATTTTATCATTTTCAAATGTTTCTCACAATGTATGTTATAGTATTATTATTATATATTGTGTTCAAATGCATTCTAAAGAGACTTTTATATGAGGTGAA	msi1	bound_elsewhere	FALSE	TRUE	ENSG00000184588	1	3pUTR	1.05350672318197
chr1:66374421:66374522:+|3pUTR|ENSG00000184588|msi1|total|mutant	chr1:66374421:66374522:+	ACTGCATTGTTTCAGGTGGACATTTTATCATTTTCAAATGTTTCTCACAATGTATGTTACCGTATTATTATTATATATTGTGTTCAAATGCATTCTAAAGAGACTTTTATATGAGGTGAA	msi1	mutant	total	FALSE	ENSG00000184588	0	3pUTR	0.53765790607981
chr1:67003359:67003460:-|3pUTR|ENSG00000116704|msi1|FALSE|unique	chr1:67003359:67003460:-	ACTCAAAAGCCGCAAATCTGTAAATTGGATTAAGAACACCTGCCCTACCTACCCGGCAATAGTGTGAATCCAAATGCTGCAATGTGAGATGAGGTACAAGTAAAGAGCTGTGTTTTGTAA	msi1	unique	FALSE	TRUE	ENSG00000116704	1	3pUTR	0.702309200265918
chr1:67003359:67003460:-|3pUTR|ENSG00000116704|msi1|total|mutant	chr1:67003359:67003460:-	ACTCAAAAGCCGCAAATCTGTAAATTGGATTAAGAACACCTGCCCTACCTACCCGGCAACCGTGTGAATCCAAATGCTGCAATGTGAGATGAGGTACAAGTAAAGAGCTGTGTTTTGTAA	msi1	mutant	total	FALSE	ENSG00000116704	0	3pUTR	0.582545003651933
chr1:67411267:67411372:-|3pUTR|ENSG00000142864|unk|FALSE|unique	chr1:67411267:67411372:-	AACTCATTTCCAAACATGTACCATGTTTTATAAACCTCTTGATTTCCAGCAACATACTATAGAAAACACCTGCTACTCAAAACACAACTTCTCAGTGTCATCCATTGCTGTCGTGAGAGA	unk	unique	FALSE	TRUE	ENSG00000142864	1	3pUTR	1.01523279237717
chr1:67411267:67411372:-|3pUTR|ENSG00000142864|unk|total|mutant	chr1:67411267:67411372:-	AACTCATTTCCAAACATGTACCATGTTTTATAAACCTCTTGATTTCCAGCAACATACTACCGAAAACACCTGCTACTCAAAACACAACTTCTCAGTGTCATCCATTGCTGTCGTGAGAGA	unk	mutant	total	FALSE	ENSG00000142864	0	3pUTR	0.416296050867784
chr1:67413009:67413110:-|3pUTR|ENSG00000142864|unk|FALSE|unique	chr1:67413009:67413110:-	CTGAATTTTATCTGTTTTAAAAATGAACTTCTCCCGCTACACAGAAGTAACAAATATGGTAGTCAGTTTTGTATTTAGAAATGTATTGGTAGCAGGGATGTTTTCATAATTTTCAGAGAT	unk	unique	FALSE	TRUE	ENSG00000142864	3	3pUTR	41.3934703429097
chr1:67413009:67413110:-|3pUTR|ENSG00000142864|unk|total|mutant	chr1:67413009:67413110:-	CTGAATTTTATCTGTTTTAAAAATGAACTTCTCCCGCTACACAGAAGTAACAAATATGGCCGTCAGTTTTGTATTCCGAAATGTATTGGCCGCAGGGATGTTTTCATAATTTTCAGAGAT	unk	mutant	total	FALSE	ENSG00000142864	0	3pUTR	0.413118994234016
chr1:67426168:67426278:-|CDS|ENSG00000142864|unk|FALSE|unique	chr1:67426168:67426278:-	ATAAGACGAGTTGGAAGAAGACCTGATCAACAACTTCAGGGTGAAGGGAAAATAATTGATAGAAGACCAGAAAGGCGACCACCTCGTGAACGAAGATTCGAAAAGCCACTTGAAGAAAAG	unk	unique	FALSE	TRUE	ENSG00000142864	1	CDS	0.797173954077189
chr1:67426168:67426278:-|CDS|ENSG00000142864|unk|total|mutant	chr1:67426168:67426278:-	ATAAGACGAGTTGGAAGAAGACCTGATCAACAACTTCAGGGTGAAGGGAAAATAATTGACCGAAGACCAGAAAGGCGACCACCTCGTGAACGAAGATTCGAAAAGCCACTTGAAGAAAAG	unk	mutant	total	FALSE	ENSG00000142864	0	CDS	0.388248569515874
chr1:68475836:68475940:-|3pUTR|ENSG00000024526|unk|FALSE|unique	chr1:68475836:68475940:-	ATGCCCAGGGCCTAACTTACACTAATTAAATCTGAATTTTGGGGATGTTGTATAGGGATTAGTATTTTTTTTAATCTAGGTGATTCCAATATTCAGCCAACTGTGAGAATCAATGGCCTA	unk	unique	FALSE	TRUE	ENSG00000024526	3	3pUTR	14.2409217899998
chr1:68475836:68475940:-|3pUTR|ENSG00000024526|unk|total|mutant	chr1:68475836:68475940:-	ATGCCCAGGGCCTAACTTACACTAATTAAATCTGAATTTTGGGGATGTTGTACCGGGATCCGTATTTTTTTTAATCCCGGTGATTCCAATATTCAGCCAACTGTGAGAATCAATGGCCTA	unk	mutant	total	FALSE	ENSG00000024526	0	3pUTR	0.517502227691944
chr1:71064632:71064733:-|3pUTR|ENSG00000132485|msi1|FALSE|bound_elsewhere	chr1:71064632:71064733:-	GCTAAGACAGGATTACCTAGGCTTGCCTGAACTTTGGGCATGGAAGAAAGACTGGAAACTAGTTGGAAACAACATACTTATGGAAAAGAAAGTCAGCCTTTTTATGCTGTTAACAGATGT	msi1	bound_elsewhere	FALSE	TRUE	ENSG00000132485	2	3pUTR	0.360577370366125
chr1:71064632:71064733:-|3pUTR|ENSG00000132485|msi1|total|mutant	chr1:71064632:71064733:-	GCTAAGACAGGATTACCCCGGCTTGCCTGAACTTTGGGCATGGAAGAAAGACTGGAAACCCGTTGGAAACAACATACTTATGGAAAAGAAAGTCAGCCTTTTTATGCTGTTAACAGATGT	msi1	mutant	total	FALSE	ENSG00000132485	0	3pUTR	0.388238911185037
chr1:71070866:71070979:-|CDS|ENSG00000132485|unk|FALSE|bound_elsewhere	chr1:71070866:71070979:-	GAGGATGAAGATGACGCTGATCTCTCAAAATATAATCTTGATGCCAGTGAAGAAGAAGATAGTAATAAAAAGAAATCTAATAGACGAAGTCGCTCAAAGTCTCGATCTTCACATTCACGA	unk	bound_elsewhere	FALSE	TRUE	ENSG00000132485	2	CDS	1.14851283492957
chr1:71070866:71070979:-|CDS|ENSG00000132485|unk|total|mutant	chr1:71070866:71070979:-	GAGGATGAAGATGACGCTGATCTCTCAAAATATAATCTTGATGCCAGTGAAGAAGAAGACCGTAATAAAAAGAAATCTAACCGACGAAGTCGCTCAAAGTCTCGATCTTCACATTCACGA	unk	mutant	total	FALSE	ENSG00000132485	0	CDS	0.371688156748832
chr1:74475294:74475810:-|CDS|ENSG00000162621|control|control|control	chr1:74475294:74475810:-	TTTAGAAACCTGAAAAAGAAAGACCGTGGGGTAGGCAGCACTTTATTTTGCCAGGATGGTAGATTGCTGCATTCGGAATGTTCAGAGCCTCCTGGAAATATGAGAGCTTTTAATGAAGCA	control	control	control	FALSE	ENSG00000162621	3	CDS	0.480765022924227
chr1:77728514:77728621:-|CDS|ENSG00000077254|unk|FALSE|unique	chr1:77728514:77728621:-	AGATCCGCAAACCATAACCACTGAGGAGACAATGGAAGAAGACAAGAGCCAGTCGGATGTAGATTTTCAGTCTTGTGAATCTTGTAGCAACAGTGATAGAGCAGAAAATGAAAATGGCTC	unk	unique	FALSE	TRUE	ENSG00000077254	3	CDS	0.730957371892462
chr1:77728514:77728621:-|CDS|ENSG00000077254|unk|total|mutant	chr1:77728514:77728621:-	AGATCCGCAAACCATAACCACTGAGGAGACAATGGAAGAAGACAAGAGCCAGTCGGATGCCGATTTTCAGTCTTGTGAATCTTGCCGCAACAGTGACCGAGCAGAAAATGAAAATGGCTC	unk	mutant	total	FALSE	ENSG00000077254	0	CDS	0.307363963682851
chr1:77949188:77949289:-|CDS|ENSG00000162613|unk|FALSE|unique	chr1:77949188:77949289:-	TTCAAAGGTCAGGCAGTTCCTGCTCCGACTGGGGCTCCTCCAGGTGGTCAGCCAGATTATAGTGCAGCCTGGGCTGAGTATTATAGACAACAAGCAGCCTATTATGCCCAGACAAGTCCC	unk	unique	FALSE	TRUE	ENSG00000162613	2	CDS	0.917945989701286
chr1:77949188:77949289:-|CDS|ENSG00000162613|unk|total|mutant	chr1:77949188:77949289:-	TTCAAAGGTCAGGCAGTTCCTGCTCCGACTGGGGCTCCTCCAGGTGGTCAGCCAGATTACCGTGCAGCCTGGGCTGAGTATTACCGACAACAAGCAGCCTATTATGCCCAGACAAGTCCC	unk	mutant	total	FALSE	ENSG00000162613	0	CDS	0.426516462780998
chr1:83882962:83883136:-|CDS|ENSG00000137941|control|control|control	chr1:83882962:83883136:-	GACTCCTTTGCAGCTCCAGTGTTGCCAGCGCCTAGTGGAGCTTTGTAAACAGTGCCTGCTAGTGGTTTACAAATATGCAACTGACAAAAGAGGATCACTTTCAGGCATTGGTCCTGACTG	control	control	control	FALSE	ENSG00000137941	2	CDS	0.472654350147611
chr1:84929557:84929679:-|CDS|ENSG00000153898|control|control|control	chr1:84929557:84929679:-	AAATTCCAACAGAATGGGTTTCCTGAAACGGATTTGCAGGAATTCCTGAAGGAATGCAGTAGCAAAGAAGAGTATCAGAAAGAGTCCTCAGCCTTCCTGTCCTGCATCTGCTGTCGGAGG	control	control	control	FALSE	ENSG00000153898	1	CDS	0.635043052067774
chr1:85021069:85021276:-|CDS|ENSG00000055732|control|control|control	chr1:85021069:85021276:-	GATATGTTTGCCACGTTTGCAAAAATGCAGCAAAAAAGTTACTTAGTCTGGCTGTTTAGTAGAATTTACCTCTACTCATTCATCAGCCTCTTTATATATATGATTTTAAGTCTTTTCATT	control	control	control	FALSE	ENSG00000055732	3	CDS	3.09277753714237
chr1:85267750:85267865:-|CDS|ENSG00000142867|unk|FALSE|unique	chr1:85267750:85267865:-	AGGAGAATCCAGCACGACGCCCTTTTTTTCTACTAATTCTTCTCTGAATTTGCCTGTTCTAGAAGTAGGCAGAACTGAAAATACCATCTTCTCTTCAACTACACTTCCCAGACCTGGGGA	unk	unique	FALSE	TRUE	ENSG00000142867	2	CDS	0.414028278549069
chr1:85267750:85267865:-|CDS|ENSG00000142867|unk|total|mutant	chr1:85267750:85267865:-	AGGAGAATCCAGCACGACGCCCTTTTTTTCTACTAATTCTTCTCTGAATTTGCCTGTTCCCGAAGCCGGCAGAACTGAAAATACCATCTTCTCTTCAACTACACTTCCCAGACCTGGGGA	unk	mutant	total	FALSE	ENSG00000142867	0	CDS	0.453887946550536
chr1:86742159:86742388:+|CDS|ENSG00000097033|unk|FALSE|bound_elsewhere	chr1:86742159:86742388:+	TGTACCATCAGTTTTACCAAATGCGATTGGTTCTTCTGCCATGGCTTCAACAAGTGGCCTAGTAATCACCTCTCCTTCCAACCTCAGTGACCTTAAGGAGTGTAGTGGCAGCAGAAAGGC	unk	bound_elsewhere	FALSE	TRUE	ENSG00000097033	2	CDS	0.611991914743269
chr1:86742159:86742388:+|CDS|ENSG00000097033|unk|total|mutant	chr1:86742159:86742388:+	TGTACCATCAGTTTTACCAAATGCGATTGGTTCTTCTGCCATGGCTTCAACAAGTGGCCCCGTAATCACCTCTCCTTCCAACCTCAGTGACCTTAAGGAGTGCCGTGGCAGCAGAAAGGC	unk	mutant	total	FALSE	ENSG00000097033	0	CDS	0.350371829396157
chr1:86745841:86745942:+|3pUTR|ENSG00000097033|msi1|FALSE|bound_elsewhere	chr1:86745841:86745942:+	ATGGTGCAGTTCAGAATTGTTTAAATAAGCTCTGTGCCACTGAGCTTAATCTGAAAGTATAGTGACATGTGAAGGATGCACATATGAATGAAAAACTAAAATAATTGTAGGCTCTTCTAT	msi1	bound_elsewhere	FALSE	TRUE	ENSG00000097033	2	3pUTR	0.799117629687142
chr1:86745841:86745942:+|3pUTR|ENSG00000097033|msi1|total|mutant	chr1:86745841:86745942:+	ATGGTGCAGTTCAGAATTGTTTAAATAAGCTCTGTGCCACTGAGCTTAATCTGAAAGTACCGTGACATGTGAAGGATGCACATATGAATGAAAAACTAAAATAATTGCCGGCTCTTCTAT	msi1	mutant	total	FALSE	ENSG00000097033	0	3pUTR	0.235443522784715
chr1:88684422:88684524:+|5pUTR|ENSG00000065243|unk|FALSE|unique	chr1:88684422:88684524:+	TCGATGAACCGGACGGAATAAGCCGCGCCTCCAGCAGGGGCTGCGCCTCCATGAATCCCTAGTTGTTTTTTTTTTTTTCTTTCTCTCCCCTCTCCTCACCCCCACCCCGAGCCCCGTCCC	unk	unique	FALSE	TRUE	ENSG00000065243	1	5pUTR	1.94760427206277
chr1:88684422:88684524:+|5pUTR|ENSG00000065243|unk|total|mutant	chr1:88684422:88684524:+	TCGATGAACCGGACGGAATAAGCCGCGCCTCCAGCAGGGGCTGCGCCTCCATGAATCCCCCGTTGTTTTTTTTTTTTTCTTTCTCTCCCCTCTCCTCACCCCCACCCCGAGCCCCGTCCC	unk	mutant	total	FALSE	ENSG00000065243	0	5pUTR	1.19142629705645
chr1:89933607:89933717:+|CDS|ENSG00000171492|unk|FALSE|bound_elsewhere	chr1:89933607:89933717:+	CAACTTTTGGTTCAAATATCCCAAAACATGCTCAAAAGTAGAACATTTTGTTTCAATATTAGGAAAGTGCTTTGAATCCCCTTGGACGACAAAAGCGTTGTCTGAGACAGCATGCGAAGA	unk	bound_elsewhere	FALSE	TRUE	ENSG00000171492	2	CDS	1.3186787029985
chr1:89933607:89933717:+|CDS|ENSG00000171492|unk|total|mutant	chr1:89933607:89933717:+	CAACTTTTGGTTCAAATATCCCAAAACATGCTCAAAAGCCGAACATTTTGTTTCAATATCCGGAAAGTGCTTTGAATCCCCTTGGACGACAAAAGCGTTGTCTGAGACAGCATGCGAAGA	unk	mutant	total	FALSE	ENSG00000171492	0	CDS	0.180430210611885
chr1:89935720:89935824:+|3pUTR|ENSG00000171492|msi1|FALSE|bound_elsewhere	chr1:89935720:89935824:+	TACAAGATAATGCATTTTAGGAGTAGATACATCTTTTAAAATAAAACAGAGAGGATGCATAGAAGGCTGATAGAAGACATAACTGAATGTTCAATGTTTGTAGGGTTTTAAGTCATTCAT	msi1	bound_elsewhere	FALSE	TRUE	ENSG00000171492	5	3pUTR	3.58635813479134
chr1:89935720:89935824:+|3pUTR|ENSG00000171492|msi1|total|mutant	chr1:89935720:89935824:+	TACAAGATAATGCATTTCCGGAGCCGATACATCTTTTAAAATAAAACAGAGAGGATGCACCGAAGGCTGACCGAAGACATAACTGAATGTTCAATGTTTGCCGGGTTTTAAGTCATTCAT	msi1	mutant	total	FALSE	ENSG00000171492	0	3pUTR	0.27313848936346
chr1:90030187:90030288:+|3pUTR|ENSG00000162664|unk|FALSE|unique	chr1:90030187:90030288:+	ACCCAGTTCAAGTCATGATAATTTCTTGTTAACTAATCTTGATTCCACCCTTACCATGATAGATTCAGTTTTCTACACAAGTATAAGCTTTTAAAAATGTAATTCAGATGATGTTAATCT	unk	unique	FALSE	TRUE	ENSG00000162664	1	3pUTR	2.45599340671725
chr1:90030187:90030288:+|3pUTR|ENSG00000162664|unk|total|mutant	chr1:90030187:90030288:+	ACCCAGTTCAAGTCATGATAATTTCTTGTTAACTAATCTTGATTCCACCCTTACCATGACCGATTCAGTTTTCTACACAAGTATAAGCTTTTAAAAATGTAATTCAGATGATGTTAATCT	unk	mutant	total	FALSE	ENSG00000162664	0	3pUTR	1.38967480530591
chr1:90712314:90712624:-|CDS|ENSG00000143032|control|control|control	chr1:90712314:90712624:-	TCCAGCACCCCATCCCCAGCTGCAGCGGCCCCTGGTGCCCCGTGTGCTCATCCACGGCCTAGGGCCTGGGGGACAGCCAGCCCTTAATCCATTGTCCAGCCCCATCCCAGGCACCCCACA	control	control	control	FALSE	ENSG00000143032	1	CDS	0.813591236387807
chr1:91680342:91683857:-|three_prime_utr|ENSG00000069702|control|control|control	chr1:91680342:91683857:-	GTGCTGCCCACAGCATCGGCAGCACGCAGAGCACGCCTTGCTCCAGCAGCAGCACGGCCTAGCCCAACCCAGCCCAACCCGGCCCAACCCAGCCCAGCCCAGCTCAGCTCAGCTACTGCC	control	control	control	FALSE	ENSG00000069702	1	three_prime_utr	0.618427754943231
chr1:92323927:92324037:+|CDS|ENSG00000122484|unk|FALSE|unique	chr1:92323927:92324037:+	AGTGCAGAGCATTTTAAGAGAAAATTTGCCAAATCAAACCAAGTGTCTAGGTCAGTGTCTAGTTCAGTGCAGGTGTGTCCTGAAGTTGGAAAGAGAAACTTACTTAAAGTTTTGAAGGAG	unk	unique	FALSE	TRUE	ENSG00000122484	2	CDS	0.427519843192438
chr1:92323927:92324037:+|CDS|ENSG00000122484|unk|total|mutant	chr1:92323927:92324037:+	AGTGCAGAGCATTTTAAGAGAAAATTTGCCAAATCAAACCAAGTGTCCCGGTCAGTGTCCCGTTCAGTGCAGGTGTGTCCTGAAGTTGGAAAGAGAAACTTACTTAAAGTTTTGAAGGAG	unk	mutant	total	FALSE	ENSG00000122484	0	CDS	0.422254890979557
chr1:92387783:92387894:+|3pUTR|ENSG00000122484|unk|FALSE|unique	chr1:92387783:92387894:+	GGGAGCTTAGTGGGCAAGGAGGTAGGGATATAATTTCTCTTCTTGGCTCCACCAGTAATTAGCTCTGTGGCCCAGTCACCTAAACTTTCTGGACTTCAGTTCAGGTTGTATGGCAGTAGG	unk	unique	FALSE	TRUE	ENSG00000122484	4	3pUTR	0.649102816078901
chr1:92387783:92387894:+|3pUTR|ENSG00000122484|unk|total|mutant	chr1:92387783:92387894:+	GGGAGCTCCGTGGGCAAGGAGGCCGGGATATAATTTCTCTTCTTGGCTCCACCAGTAATCCGCTCTGTGGCCCAGTCACCTAAACTTTCTGGACTTCAGTTCAGGTTGTATGGCAGCCGG	unk	mutant	total	FALSE	ENSG00000122484	0	3pUTR	0.382658521850805
chr1:93152962:93153063:-|3pUTR|ENSG00000117500|msi1|FALSE|bound_elsewhere	chr1:93152962:93153063:-	GCTGGAATTCTTGATGAGCAATAATGATAACCAGAGAGTGATTTCATTTACACTCATAGTAGTATAAAAAGAGATACATTTCCCTCTTAGGCCCCTGGGAGAAGAGCAGCTTAGATTTCC	msi1	bound_elsewhere	FALSE	TRUE	ENSG00000117500	4	3pUTR	12.0683187470037
chr1:93152962:93153063:-|3pUTR|ENSG00000117500|msi1|total|mutant	chr1:93152962:93153063:-	GCTGGAATTCTTGATGAGCAATAATGATAACCAGAGAGTGATTTCATTTACACTCACCGCCGTATAAAAAGAGATACATTTCCCTCTCCGGCCCCTGGGAGAAGAGCAGCTCCGATTTCC	msi1	mutant	total	FALSE	ENSG00000117500	0	3pUTR	0.498188543359935
chr1:93180074:93180188:-|CDS|ENSG00000117500|unk|FALSE|bound_elsewhere	chr1:93180074:93180188:-	CTGGCCGCTCTGCCTCCGGTGCTGCTGCCTGGGGCGGCCGGCTTCACACCTTCCCTCGATAGCGACTTCACCTTTACCCTTCCCGCCGGCCAGAAGGAGTGCTTCTACCAGCCCATGCCC	unk	bound_elsewhere	FALSE	TRUE	ENSG00000117500	1	CDS	0.67795838103389
chr1:93180074:93180188:-|CDS|ENSG00000117500|unk|total|mutant	chr1:93180074:93180188:-	CTGGCCGCTCTGCCTCCGGTGCTGCTGCCTGGGGCGGCCGGCTTCACACCTTCCCTCGACCGCGACTTCACCTTTACCCTTCCCGCCGGCCAGAAGGAGTGCTTCTACCAGCCCATGCCC	unk	mutant	total	FALSE	ENSG00000117500	0	CDS	0.669531242878893
chr1:93346344:93346492:+|5pUTR|ENSG00000117505|unk|FALSE|unique	chr1:93346344:93346492:+	GCCGCTCAAATTTCCGGACCACCGCGCTTTCCCCTCCTCAGCCTGGGCTGTGCTCTCTCTAGAATCCTCGGGCCCCCACTTTCTTCCCAAACTCATCCTAAATCTCTCACACACGCGAGT	unk	unique	FALSE	TRUE	ENSG00000117505	1	5pUTR	1.21929391337027
chr1:93346344:93346492:+|5pUTR|ENSG00000117505|unk|total|mutant	chr1:93346344:93346492:+	GCCGCTCAAATTTCCGGACCACCGCGCTTTCCCCTCCTCAGCCTGGGCTGTGCTCTCTCCCGAATCCTCGGGCCCCCACTTTCTTCCCAAACTCATCCTAAATCTCTCACACACGCGAGT	unk	mutant	total	FALSE	ENSG00000117505	0	5pUTR	1.0371071787652
chr1:93353930:93354034:+|CDS|ENSG00000117505|unk|FALSE|unique	chr1:93353930:93354034:+	TTTGGGATTTGGCTCTTACATCAGTGAAGTAAAAGAAGTCTTGCAAGAGTGTAAAACAGTAGCATTAAAAAGAAGAAAGGCCAGTTCTCGTTTGGAAAACCTTGGCATTCCTGAAGAAGA	unk	unique	FALSE	TRUE	ENSG00000117505	1	CDS	3.44032819673218
chr1:93353930:93354034:+|CDS|ENSG00000117505|unk|total|mutant	chr1:93353930:93354034:+	TTTGGGATTTGGCTCTTACATCAGTGAAGTAAAAGAAGTCTTGCAAGAGTGTAAAACAGCCGCATTAAAAAGAAGAAAGGCCAGTTCTCGTTTGGAAAACCTTGGCATTCCTGAAGAAGA	unk	mutant	total	FALSE	ENSG00000117505	0	CDS	0.36529198660025
chr1:93361585:93361687:+|3pUTR|ENSG00000117505|unk|FALSE|unique	chr1:93361585:93361687:+	TTTAACTTGTAGTTATAGTTTACTTATTGTTTTTAGAATTACTTTTACATTTTCCCAACTAGATGGCCTAGAGTCCAACATTACCTTTTGAGATGACATTATTGTCTCCATAATTGAGTG	unk	unique	FALSE	TRUE	ENSG00000117505	5	3pUTR	56.7678990805598
chr1:93361585:93361687:+|3pUTR|ENSG00000117505|unk|total|mutant	chr1:93361585:93361687:+	TTTAACTTGCCGTTACCGTTTACTTATTGTTTTCCGAATTACTTTTACATTTTCCCAACCCGATGGCCCCGAGTCCAACATTACCTTTTGAGATGACATTATTGTCTCCATAATTGAGTG	unk	mutant	total	FALSE	ENSG00000117505	0	3pUTR	1.54800502869607
chr1:93365539:93365640:+|3pUTR|ENSG00000117505|unk|FALSE|unique	chr1:93365539:93365640:+	AGGAGGCAAAATTGCACCCTGTTGAAAACCACCACCTTAGATCATCTAGGTTTTACTTTTAGGATAAGACACTTGAGGGAAAGGCTGTGAAACTGAACCTCTGTTAGAAGCAACACACAG	unk	unique	FALSE	TRUE	ENSG00000117505	4	3pUTR	7.14415100258947
chr1:93365539:93365640:+|3pUTR|ENSG00000117505|unk|total|mutant	chr1:93365539:93365640:+	AGGAGGCAAAATTGCACCCTGTTGAAAACCACCACCTCCGATCATCCCGGTTTTACTTTCCGGATAAGACACTTGAGGGAAAGGCTGTGAAACTGAACCTCTGTCCGAAGCAACACACAG	unk	mutant	total	FALSE	ENSG00000117505	0	3pUTR	0.339776483613327
chr1:93866283:93869944:-|three_prime_utr|ENSG00000067334|control|control|control	chr1:93866283:93869944:-	TTTATTTACTTATTAAAGACGTTTGGAAAACTAACACCATCATCTAAATTAATTTACCATAGACTGGCCCTGTTCATACAGGAATTTGTATTTGGAAAAAGTTGATTTGAGAATCGATTA	control	control	control	FALSE	ENSG00000067334	1	three_prime_utr	0.450909068951896
chr1:93888438:93888539:-|3pUTR|ENSG00000023909|msi1|FALSE|unique	chr1:93888438:93888539:-	AGATATTTTTCCTGTCATTGATGAGATATATCAGAGTAACTGGAGTAGCTGGGATTTACTAGTAGTGTAAATAAAATTCACTCTTCAATACATGAATGGAAACTTAAATTTTTTTTTATG	msi1	unique	FALSE	TRUE	ENSG00000023909	3	3pUTR	28.4476556138976
chr1:93888438:93888539:-|3pUTR|ENSG00000023909|msi1|total|mutant	chr1:93888438:93888539:-	AGATATTTTTCCTGTCATTGATGAGATATATCAGAGTAACTGGAGCCGCTGGGATTTACCCGCCGTGTAAATAAAATTCACTCTTCAATACATGAATGGAAACTTAAATTTTTTTTTATG	msi1	mutant	total	FALSE	ENSG00000023909	0	3pUTR	0.484148645075102
chr1:94517210:94517403:+|3pUTR|ENSG00000117528|unk|total|mutant	chr1:94517210:94517403:+	AACAAATTAACCCGATACAGAATAATGGAGAACAAGTTGTTAAAACATTTAATATTATACCGGATATTGCTAATTGTGTATATGTTGGTTTAATTAATAATATGTACTAAGAATGTCCTT	unk	mutant	total	FALSE	ENSG00000117528	0	3pUTR	0.723157863633539
chr1:94529602:94529703:-|3pUTR|ENSG00000117525|msi1|FALSE|unique	chr1:94529602:94529703:-	TGGAAGGAAATTGGGTGCATTTCTAGGACTTTTCTAACATATGTCTATAATATAGTGTTTAGGTTCTTTTTTTTTTCAGGAATACATTTGGAAATTCAAAACAATTGGCAAACTTTGTAT	msi1	unique	FALSE	TRUE	ENSG00000117525	3	3pUTR	9.55638684729501
chr1:94529602:94529703:-|3pUTR|ENSG00000117525|msi1|total|mutant	chr1:94529602:94529703:-	TGGAAGGAAATTGGGTGCATTTCCCGGACTTTTCTAACATATGTCTATAATACCGTGTTCCGGTTCTTTTTTTTTTCAGGAATACATTTGGAAATTCAAAACAATTGGCAAACTTTGTAT	msi1	mutant	total	FALSE	ENSG00000117525	0	3pUTR	0.406504953825951
chr1:94897714:94897775:-|CDS_3pUTR|ENSG00000117519|msi1_unk|total|mutant	chr1:94897714:94897775:-	GCGAGTACCAGGATGACTACCCCAGAGATTACCAATACCGCGACCAAGGCATTGATTATCCGATCCACACAGAAGGAGCTCAGTATTCCGTCCTTTGTTTTTATTCAGTGAGAACCAAGC	msi1_unk	mutant	total	FALSE	ENSG00000117519	0	CDS_3pUTR	0.422431554628002
chr1:94983078:94983306:-|CDS|ENSG00000172339|control|control|control	chr1:94983078:94983306:-	CCTTGGGATACTAGGAATAAAGAAAGTGATCATTGTCTACGTTGAAAGCATCTGCCGTGTAGAAACGTTATCCATGTCCGGAAAGATTCTGTTTCATCTCTCAGATTACTTCATTGTTCA	control	control	control	FALSE	ENSG00000172339	2	CDS	0.232102561374605
chr1:9614578:9614679:+|3pUTR|ENSG00000188807|msi1|FALSE|unique	chr1:9614578:9614679:+	TCCAGCTGCCAGCAATGGTTCCAACTCGGAGGCAGCGCCTCTTGGTCCCCATTTCTGTATAGCAGGCGTGTGTGTGTGTGTCGAGGTTTTTTATTTTTTGCTTAATCAAACTCCATTCCC	msi1	unique	FALSE	TRUE	ENSG00000188807	1	3pUTR	0.650824482871232
chr1:9614578:9614679:+|3pUTR|ENSG00000188807|msi1|total|mutant	chr1:9614578:9614679:+	TCCAGCTGCCAGCAATGGTTCCAACTCGGAGGCAGCGCCTCTTGGTCCCCATTTCTGTACCGCAGGCGTGTGTGTGTGTGTCGAGGTTTTTTATTTTTTGCTTAATCAAACTCCATTCCC	msi1	mutant	total	FALSE	ENSG00000188807	0	3pUTR	0.582153093384404
chr1:965281:965395:+|3pUTR|ENSG00000187961|unk|FALSE|unique	chr1:965281:965395:+	CCATCCGTTCACGTCTCTGCATCCATTCCTTCATGTCTTTATTTAGTTGTTTATTTATTTAGTTATTTATCTTATTTATTGAGGGGTGAGGAGTGCCACGGCTGCCCGTTTACACCTTTA	unk	unique	FALSE	TRUE	ENSG00000187961	2	3pUTR	64.5691786897704
chr1:965281:965395:+|3pUTR|ENSG00000187961|unk|total|mutant	chr1:965281:965395:+	CCATCCGTTCACGTCTCTGCATCCATTCCTTCATGTCTTTATTCCGTTGTTTATTTATTCCGTTATTTATCTTATTTATTGAGGGGTGAGGAGTGCCACGGCTGCCCGTTTACACCTTTA	unk	mutant	total	FALSE	ENSG00000187961	0	3pUTR	8.95789771436525
chr1:96820056:96820157:+|3pUTR|ENSG00000117569|unk|total|mutant	chr1:96820056:96820157:+	CCGTGTAATATATATATAACCGCTCTAATTATAAATACACTTTTACTCTGGAAAAAGCACCGACATTGACATAAGAGACATTTAAAAACCATTATTTTCTCATCTGTAAAATGGAGAGAA	unk	mutant	total	FALSE	ENSG00000117569	0	3pUTR	3.26483435488406
chr1:9729132:9729211:-|3pUTR|ENSG00000171603|msi1_unk|FALSE|overlapping	chr1:9729132:9729211:-	TAGTTCTGAGGACACTGGTGGCTGTGCTATGTGTGGCCATCCTCCATGTCCCGTCCCTGTAGCTGCTCTGTTTAGACAGCGGACAGACGCTCACGCCCAGGGGATGTCCTCACGCTGTCG	msi1_unk	overlapping	FALSE	TRUE	ENSG00000171603	3	3pUTR	0.531761055946271
chr1:9729132:9729211:-|3pUTR|ENSG00000171603|msi1_unk|total|mutant	chr1:9729132:9729211:-	CCGTTCTGAGGACACTGGTGGCTGTGCTATGTGTGGCCATCCTCCATGTCCCGTCCCTGCCGCTGCTCTGTTCCGACAGCGGACAGACGCTCACGCCCAGGGGATGTCCTCACGCTGTCG	msi1_unk	mutant	total	FALSE	ENSG00000171603	0	3pUTR	0.360812196543534
chr1:9729969:9730061:-|3pUTR|ENSG00000171603|msi1_unk|FALSE|overlapping	chr1:9729969:9730061:-	GTTTTTATTTTTTCCAAACTAGTGCATGTATAAATAATGGCAGGATGGGGGGTACTGTGTAGATGATTAACTGACTTTTTAATATTTTGTAAATAAATCGGATTCCTTGTGTCCTTTGTG	msi1_unk	overlapping	FALSE	TRUE	ENSG00000171603	2	3pUTR	5.12177496229055
chr1:9729969:9730061:-|3pUTR|ENSG00000171603|msi1_unk|total|mutant	chr1:9729969:9730061:-	GTTTTTATTTTTTCCAAACCCGTGCATGTATAAATAATGGCAGGATGGGGGGTACTGTGCCGATGATTAACTGACTTTTTAATATTTTGTAAATAAATCGGATTCCTTGTGTCCTTTGTG	msi1_unk	mutant	total	FALSE	ENSG00000171603	0	3pUTR	1.19517507828753
chr1:9850293:9850394:-|3pUTR|ENSG00000178585|unk|FALSE|unique	chr1:9850293:9850394:-	CGGTATCTGGCTTCCCTGGAAGCTCTCCGAGCTCTGGTGCTTTAGTTAGGTCATTTTTTTAGAAATGTGAAGAGGTCTGATTGGCTGCTTAAACTGGAAAGGATCTGTGATTGGCTGGTT	unk	unique	FALSE	TRUE	ENSG00000178585	3	3pUTR	2.47198168256203
chr1:9850293:9850394:-|3pUTR|ENSG00000178585|unk|total|mutant	chr1:9850293:9850394:-	CGGTATCTGGCTTCCCTGGAAGCTCTCCGAGCTCTGGTGCTTCCGTCCGGTCATTTTTTCCGAAATGTGAAGAGGTCTGATTGGCTGCTTAAACTGGAAAGGATCTGTGATTGGCTGGTT	unk	mutant	total	FALSE	ENSG00000178585	0	3pUTR	0.339079544864695
chr10:100209595:100209696:-|CDS|ENSG00000213341|unk|FALSE|unique	chr10:100209595:100209696:-	ACTTCTTTCAGAGACAGGAATTTCTCTGGATCCTCGGAAACCAGCCTCTCAATGTGTTCTAGATGGAGTTGTAAGAAAATTAATTATAATATCCCTAGAGTATGTGAAATCTAGAGGGAT	unk	unique	FALSE	TRUE	ENSG00000213341	3	CDS	0.755098759441996
chr10:100209595:100209696:-|CDS|ENSG00000213341|unk|total|mutant	chr10:100209595:100209696:-	ACTTCTTTCAGAGACAGGAATTTCTCTGGATCCTCGGAAACCAGCCTCTCAATGTGTTCCCGATGGAGTTGTAAGAAAATTAATTATAATATCCCCCGAGTATGTGAAATCCCGAGGGAT	unk	mutant	total	FALSE	ENSG00000213341	0	CDS	0.439197420296929
chr10:101781316:101781432:-|3pUTR|ENSG00000107833|unk|FALSE|unique	chr10:101781316:101781432:-	CCCACCTGCCTGTGAGAATTGGAGGTTAGTGCCTGAAGCTCAGAGCTACACATTTTTAATAGTTTTTACATTTTTGGATAAAGGTTGAAATAAAGTGGTGTGGAGTTTTTGCAGCTCTTG	unk	unique	FALSE	TRUE	ENSG00000107833	2	3pUTR	0.864950013740092
chr10:101781316:101781432:-|3pUTR|ENSG00000107833|unk|total|mutant	chr10:101781316:101781432:-	CCCACCTGCCTGTGAGAATTGGAGGTCCGTGCCTGAAGCTCAGAGCTACACATTTTTAACCGTTTTTACATTTTTGGATAAAGGTTGAAATAAAGTGGTGTGGAGTTTTTGCAGCTCTTG	unk	mutant	total	FALSE	ENSG00000107833	0	3pUTR	0.270320189256668
chr10:102404582:102404727:-|CDS|ENSG00000059915|control|control|control	chr10:102404582:102404727:-	ATCACTCGCATCAATGTAGTAGCCGCTATGTTCTCTGCGCCCCCCTTCCCAGCTGCTGTTAGCTCCCAAAAGAAGTTCAGCCGCCCTCTCCTGCCCAGCGCTGCCACCCGCCTCTCCCAG	control	control	control	FALSE	ENSG00000059915	3	CDS	1.10198436242796
chr10:103289619:103289731:+|3pUTR|ENSG00000148798|unk|FALSE|unique	chr10:103289619:103289731:+	ATGAGTGGAAAAAGCCAAGGTGTCATTTATGTGTCAGTTCATTTGTGGTGATATAGAATTAGCTTTTTCATCCCCTTACCCTTAGAATCCACGTATTCCCCTTCCCACTAGCCTAGGTCA	unk	unique	FALSE	TRUE	ENSG00000148798	5	3pUTR	4.2807814880143
chr10:103289619:103289731:+|3pUTR|ENSG00000148798|unk|total|mutant	chr10:103289619:103289731:+	ATGAGTGGAAAAAGCCAAGGTGTCATTTATGTGTCAGTTCATTTGTGGTGATACCGAATCCGCTTTTTCATCCCCTTACCCTCCGAATCCACGTATTCCCCTTCCCACCCGCCCCGGTCA	unk	mutant	total	FALSE	ENSG00000148798	0	3pUTR	0.523946991571509
chr10:103302795:103303961:-|three_prime_utr|ENSG00000156374|control|control|control	chr10:103302795:103303961:-	GTCTGCTTGTCCTTCATTATGGTCTTGTGGTTTCTCCTCTGAAGATAACTTGAAGATTCTAGGCACATTATGAGGAGGGAAACAAAGGAGGCTTCTGCAGGACTGCATCTCACCAAAGAT	control	control	control	FALSE	ENSG00000156374	1	three_prime_utr	0.568840729746123
chr10:103999120:103999255:+|CDS|ENSG00000065613|unk|FALSE|unique	chr10:103999120:103999255:+	ATCTAAGGACAGACCCTATGACTACAAAGCTGATGTTTGGTCCCTGGGTATCACTTTAATAGAAATGGCTGAGATAGAACCACCTCATCATGAATTAAATCCAATGCGAGTGCTGCTAAA	unk	unique	FALSE	TRUE	ENSG00000065613	2	CDS	0.52216239650499
chr10:103999120:103999255:+|CDS|ENSG00000065613|unk|total|mutant	chr10:103999120:103999255:+	ATCTAAGGACAGACCCTATGACTACAAAGCTGATGTTTGGTCCCTGGGTATCACTTTAACCGAAATGGCTGAGACCGAACCACCTCATCATGAATTAAATCCAATGCGAGTGCTGCTAAA	unk	mutant	total	FALSE	ENSG00000065613	0	CDS	0.320330957087762
chr10:104129887:104130138:-|three_prime_utr|ENSG00000197748|control|control|control	chr10:104129887:104130138:-	AAAAAATCATTTCATTTGGGTAAAATGATTTCCTTTTCTTTCTTACTGGGAAATTGAAGTAGCATGTCCTCTGAGTTGCATGTTTTAGATAAAAAATTGTTTAATTTTAGCCTTAATTGT	control	control	control	FALSE	ENSG00000197748	3	three_prime_utr	4.29727495166839
chr10:104140841:104141001:-|CDS|ENSG00000197748|control|control|control	chr10:104140841:104141001:-	GAATTTGACAATCCAAATTCTTCTTAAACAAGGACAAGTAGAACTGGAAAATTTCCAGCTAGTACTGGAGTATTCTGATGCAATTCTCATCAACAAGAACATAATTGAAGACTTGAATTC	control	control	control	FALSE	ENSG00000197748	2	CDS	0.185527547402153
chr10:106575406:106575507:-|3pUTR|ENSG00000108018|unk|FALSE|unique	chr10:106575406:106575507:-	TTATGGACTGGGCAAAGCCCACTATAAACTATAGGAGAAAGAAGTTCTGATAAACCTCTTAGTATGCTCAGCCTCCTTCTTTGCTATGTCCCTAAGCCAACAGGGTATAACACAGGCCCT	unk	unique	FALSE	TRUE	ENSG00000108018	2	3pUTR	0.824914061865002
chr10:106575406:106575507:-|3pUTR|ENSG00000108018|unk|total|mutant	chr10:106575406:106575507:-	TTATGGACTGGGCAAAGCCCACTATAAACTACCGGAGAAAGAAGTTCTGATAAACCTCTCCGTATGCTCAGCCTCCTTCTTTGCTATGTCCCTAAGCCAACAGGGTATAACACAGGCCCT	unk	mutant	total	FALSE	ENSG00000108018	0	3pUTR	0.477230786454765
chr10:110133424:110133536:+|CDS|ENSG00000148700|unk|FALSE|bound_elsewhere	chr10:110133424:110133536:+	GCATGATGTTGAAGATGAGCTTGCTAAGCGAGTGAGTAGGTTAAGCACAAGTACAACCATAGAAAACATCGAGATTACTATTAAGTCTCCAGAGAAAATCGAAGAAGTCCTGTCACCTGA	unk	bound_elsewhere	FALSE	TRUE	ENSG00000148700	2	CDS	1.04072177132133
chr10:110133424:110133536:+|CDS|ENSG00000148700|unk|total|mutant	chr10:110133424:110133536:+	GCATGATGTTGAAGATGAGCTTGCTAAGCGAGTGAGCCGGTTAAGCACAAGTACAACCACCGAAAACATCGAGATTACTATTAAGTCTCCAGAGAAAATCGAAGAAGTCCTGTCACCTGA	unk	mutant	total	FALSE	ENSG00000148700	0	CDS	0.233403899933276
chr10:110135209:110135310:+|3pUTR|ENSG00000148700|msi1|FALSE|bound_elsewhere	chr10:110135209:110135310:+	CTCTCTATTGGAAGATTTTTTTAATGTTCTACATCATTTATGTTGTATTACAATGTATGTAGAAATAGTAACCTGTGAACTATGCTTTTCCATAACTTTTTAAAAATATATATATCTAAA	msi1	bound_elsewhere	FALSE	TRUE	ENSG00000148700	2	3pUTR	15.1915028975043
chr10:110135209:110135310:+|3pUTR|ENSG00000148700|msi1|total|mutant	chr10:110135209:110135310:+	CTCTCTATTGGAAGATTTTTTTAATGTTCTACATCATTTATGTTGTATTACAATGTATGCCGAAACCGTAACCTGTGAACTATGCTTTTCCATAACTTTTTAAAAATATATATATCTAAA	msi1	mutant	total	FALSE	ENSG00000148700	0	3pUTR	7.29949969465659
chr10:110602053:110602155:+|CDS|ENSG00000108055|unk|FALSE|unique	chr10:110602053:110602155:+	CAGTTTGTAAATTTCTCCGAGCAGAAAGAAAAGTTAATAAAGCGTCAAGAAGAGTTAGATAGGGGTTACAAATCAATCATGGAACTGATGAATGTACTTGAACTTCGGAAATATGAAGCT	unk	unique	FALSE	TRUE	ENSG00000108055	2	CDS	7.9841500213476
chr10:110602053:110602155:+|CDS|ENSG00000108055|unk|total|mutant	chr10:110602053:110602155:+	CAGTTTGTAAATTTCTCCGAGCAGAAAGAAAAGTTAATAAAGCGTCAAGAAGAGTCCGACCGGGGTTACAAATCAATCATGGAACTGATGAATGTACTTGAACTTCGGAAATATGAAGCT	unk	mutant	total	FALSE	ENSG00000108055	0	CDS	0.335744202353614
chr10:110887682:110887783:+|CDS|ENSG00000150593|msi1|FALSE|bound_elsewhere	chr10:110887682:110887783:+	GTTAAGAGATTTAAATCTTGGTGAAATGAAAAGTGGAGTACCAGTGTTGGCAGTATCCTTAGCATTGGAGGGGAAGGCTAGTCATAGAGAGATGACATCTAAGCTTCTTTCTGACCTTTG	msi1	bound_elsewhere	FALSE	TRUE	ENSG00000150593	3	CDS	0.672274645893645
chr10:110887682:110887783:+|CDS|ENSG00000150593|msi1|total|mutant	chr10:110887682:110887783:+	GTTAAGAGATTTAAATCTTGGTGAAATGAAAAGTGGAGTACCAGTGTTGGCAGTATCCTCCGCATTGGAGGGGAAGGCCCGTCACCGAGAGATGACATCTAAGCTTCTTTCTGACCTTTG	msi1	mutant	total	FALSE	ENSG00000150593	0	CDS	0.348746926088455
chr10:110898111:110898227:+|3pUTR|ENSG00000150593|unk|FALSE|bound_elsewhere	chr10:110898111:110898227:+	ATAAGAACTCTTGCAGTCTTAGATGTTATAAAAATATATATCTGAATTGTAAGAGTTGTTAGCACAAGTTTTTTTTTTTTTTTTTTTTAAGCACTTGTTTTGGGTACAAGGCATTTCTGA	unk	bound_elsewhere	FALSE	TRUE	ENSG00000150593	2	3pUTR	1.68810615259182
chr10:110898111:110898227:+|3pUTR|ENSG00000150593|unk|total|mutant	chr10:110898111:110898227:+	ATAAGAACTCTTGCAGTCTCCGATGTTATAAAAATATATATCTGAATTGTAAGAGTTGTCCGCACAAGTTTTTTTTTTTTTTTTTTTTAAGCACTTGTTTTGGGTACAAGGCATTTCTGA	unk	mutant	total	FALSE	ENSG00000150593	0	3pUTR	0.994112234786739
chr10:113876644:113876745:+|CDS|ENSG00000196865|msi1|FALSE|bound_elsewhere	chr10:113876644:113876745:+	GGTTAATGATGCAGATGCCAGCCTTTGGCAAGAACTAGAAGTTTCCTGCTGGCCAACTCTAGTCATACTTGGACCTCGTGGAAACATGTTGTTTTCTTTGATTGGAGAGGGACACAAAGA	msi1	bound_elsewhere	FALSE	TRUE	ENSG00000196865	2	CDS	0.52249456796742
chr10:113876644:113876745:+|CDS|ENSG00000196865|msi1|total|mutant	chr10:113876644:113876745:+	GGTTAATGATGCAGATGCCAGCCTTTGGCAAGAACCCGAAGTTTCCTGCTGGCCAACTCCCGTCATACTTGGACCTCGTGGAAACATGTTGTTTTCTTTGATTGGAGAGGGACACAAAGA	msi1	mutant	total	FALSE	ENSG00000196865	0	CDS	0.30435853762413
chr10:113908677:113908778:+|3pUTR|ENSG00000196865|unk|FALSE|bound_elsewhere	chr10:113908677:113908778:+	AGCTATGCTCCTTACTTACTTCTTTTATTATAAACAAATTCCTTTGCTTTGGCTGATACTAGCTGAGTCATTGATCATCATTGGTACCATGATATTGTAATCTATGCTGCTATTTGGCAC	unk	bound_elsewhere	FALSE	TRUE	ENSG00000196865	1	3pUTR	3.91754949746748
chr10:113908677:113908778:+|3pUTR|ENSG00000196865|unk|total|mutant	chr10:113908677:113908778:+	AGCTATGCTCCTTACTTACTTCTTTTATTATAAACAAATTCCTTTGCTTTGGCTGATACCCGCTGAGTCATTGATCATCATTGGTACCATGATATTGTAATCTATGCTGCTATTTGGCAC	unk	mutant	total	FALSE	ENSG00000196865	0	3pUTR	3.236623884857
chr10:116062369:116062470:-|3pUTR|ENSG00000151892|msi1|FALSE|unique	chr10:116062369:116062470:-	CTTTTTTCACTTCAAAATGTTTTCAAGGGAAATTCAGCAGACACCCAACTGTATTTAATTAGTGAAAAGATCTATAAAGACTCTTACTTTGAATAAACACATTAAGTAAGTGTGTCAAAA	msi1	unique	FALSE	TRUE	ENSG00000151892	1	3pUTR	0.712560002824267
chr10:116062369:116062470:-|3pUTR|ENSG00000151892|msi1|total|mutant	chr10:116062369:116062470:-	CTTTTTTCACTTCAAAATGTTTTCAAGGGAAATTCAGCAGACACCCAACTGTATTTAATCCGTGAAAAGATCTATAAAGACTCTTACTTTGAATAAACACATTAAGTAAGTGTGTCAAAA	msi1	mutant	total	FALSE	ENSG00000151892	0	3pUTR	0.276324626021311
chr10:116663695:116664169:-|three_prime_utr|ENSG00000165863|control|control|control	chr10:116663695:116664169:-	CTTTCCTTCCTACTACCGTTTTAAAAAGGGGATGAAATGTTTGCAGTGGCCTTTCTGCTTAGCTGGGCCAGCTCCCTGCAACTCACACGGACGGTTCCTCTCCTAGATGGAAGCTGCCCT	control	control	control	FALSE	ENSG00000165863	2	three_prime_utr	0.508743111675156
chr10:116672031:116672132:-|3pUTR|ENSG00000165868|msi1|FALSE|unique	chr10:116672031:116672132:-	CCTTTCCTGCCTTGCATTAATGCTATCTCCCTGTGTACTGTTTCTCTTAAATGAGCAGATAGAAATCTGCAGTGTTGGCAGATAGGTGATGGAGAGGATGATAATTTTATCTTCTGGCCA	msi1	unique	FALSE	TRUE	ENSG00000165868	2	3pUTR	0.274746737421461
chr10:116672031:116672132:-|3pUTR|ENSG00000165868|msi1|total|mutant	chr10:116672031:116672132:-	CCTTTCCTGCCTTGCATTAATGCTATCTCCCTGTGTACTGTTTCTCTTAAATGAGCAGACCGAAATCTGCAGTGTTGGCAGACCGGTGATGGAGAGGATGATAATTTTATCTTCTGGCCA	msi1	mutant	total	FALSE	ENSG00000165868	0	3pUTR	0.354645443484792
chr10:117282838:117282939:-|3pUTR|ENSG00000165650|unk|FALSE|bound_elsewhere	chr10:117282838:117282939:-	CCCCTTGTGTTATTTTTCTTCCTCTTGGTTTTTGAATTAGTGTTAAATAGAATACTGTCTAGATTCTTAAAATATTTTCATTTCCATCATGGTTATAACAAATTTGCTGCATGCCCAAAC	unk	bound_elsewhere	FALSE	TRUE	ENSG00000165650	3	3pUTR	3.90133277718589
chr10:117282838:117282939:-|3pUTR|ENSG00000165650|unk|total|mutant	chr10:117282838:117282939:-	CCCCTTGTGTTATTTTTCTTCCTCTTGGTTTTTGAATCCGTGTTAAACCGAATACTGTCCCGATTCTTAAAATATTTTCATTTCCATCATGGTTATAACAAATTTGCTGCATGCCCAAAC	unk	mutant	total	FALSE	ENSG00000165650	0	3pUTR	0.676864110508167
chr10:117284474:117284575:-|CDS|ENSG00000165650|msi1|FALSE|bound_elsewhere	chr10:117284474:117284575:-	ATTGCATTGTGGTGCAGGGATCCTTTCAAGTTGGGAGGTCTCATCTGTTTGGGGCATGTTAGTTTAAAACTTGAAGATGTGGCTTTAGGATGCCTAGCTACATCAAACACGGAATACCTT	msi1	bound_elsewhere	FALSE	TRUE	ENSG00000165650	3	CDS	0.699785793473653
chr10:117284474:117284575:-|CDS|ENSG00000165650|msi1|total|mutant	chr10:117284474:117284575:-	ATTGCATTGTGGTGCAGGGATCCTTTCAAGTTGGGAGGTCTCATCTGTTTGGGGCATGTCCGTTTAAAACTTGAAGATGTGGCTTCCGGATGCCCCGCTACATCAAACACGGAATACCTT	msi1	mutant	total	FALSE	ENSG00000165650	0	CDS	0.281956717020167
chr10:11763304:11763405:+|CDS|ENSG00000134463|unk|FALSE|unique	chr10:11763304:11763405:+	GGGCTGCTTAGCAAGGTGGTGCCAGAGGCGGAGCTGCAGGAGGAGACCATGCGGATCGCTAGGAAGATCGCATCGCTGAGCCGTCCGGTGGTGTCCCTGGGCAAAGCCACCTTCTACAAG	unk	unique	FALSE	TRUE	ENSG00000134463	2	CDS	0.504246429499523
chr10:11763304:11763405:+|CDS|ENSG00000134463|unk|total|mutant	chr10:11763304:11763405:+	GGGCTGCTCCGCAAGGTGGTGCCAGAGGCGGAGCTGCAGGAGGAGACCATGCGGATCGCCCGGAAGATCGCATCGCTGAGCCGTCCGGTGGTGTCCCTGGGCAAAGCCACCTTCTACAAG	unk	mutant	total	FALSE	ENSG00000134463	0	CDS	0.404641348816447
chr10:119072878:119073036:-|CDS|ENSG00000107581|unk|FALSE|unique	chr10:119072878:119073036:-	CTTTTAACTCCATGGGTTAAATTCCTGTGGGAGTCTTACAGGCAGTGTTTGGACCTTCTTAGAAACAATTCTAGAGTAGAGCGCCTGTACCATGATATTGCCCAGCAAGGTAAGATGAGA	unk	unique	FALSE	TRUE	ENSG00000107581	3	CDS	0.657760303881904
chr10:119072878:119073036:-|CDS|ENSG00000107581|unk|total|mutant	chr10:119072878:119073036:-	CTTTTAACTCCATGGGTTAAATTCCTGTGGGAGTCTTACAGGCAGTGTTTGGACCTTCTCCGAAACAATTCCCGAGCCGAGCGCCTGTACCATGATATTGCCCAGCAAGGTAAGATGAGA	unk	mutant	total	FALSE	ENSG00000107581	0	CDS	0.196916589121065
chr10:119167843:119167906:-|3pUTR|ENSG00000165672|msi1_unk|FALSE|overlapping	chr10:119167843:119167906:-	TGCATGATCCCTCATCCCTGAAATTGAGTTTATGTAGTCATTTTACTTATTTTATTCATTAGCTAACTTTGTCTATGTATATTTCTAGATATTGATTAGTGTAATCGATTATAAAGGATA	msi1_unk	overlapping	FALSE	TRUE	ENSG00000165672	4	3pUTR	1.93343276767749
chr10:119167843:119167906:-|3pUTR|ENSG00000165672|msi1_unk|total|mutant	chr10:119167843:119167906:-	TGCATGATCCCTCATCCCTGAAATTGAGTTTATGCCGTCATTTTACTTATTTTATTCATCCGCTAACTTTGTCTATGTATATTTCCCGATATTGATCCGTGTAATCGATTATAAAGGATA	msi1_unk	mutant	total	FALSE	ENSG00000165672	0	3pUTR	2.83899454656701
chr10:11920118:11920232:-|3pUTR|ENSG00000151461|unk|FALSE|unique	chr10:11920118:11920232:-	GTAGTATATTTAGTCGGAGAGCACATCTGTATGCGACAACTTGATTACATCTTTTTTTCTAGCTATTTTGCATTTTTTCTTTTACCATGTTTCAGTTTCTGCATGTAGATTTAAATAAAA	unk	unique	FALSE	TRUE	ENSG00000151461	4	3pUTR	23.3127713133613
chr10:11920118:11920232:-|3pUTR|ENSG00000151461|unk|total|mutant	chr10:11920118:11920232:-	GCCGTATATTCCGTCGGAGAGCACATCTGTATGCGACAACTTGATTACATCTTTTTTTCCCGCTATTTTGCATTTTTTCTTTTACCATGTTTCAGTTTCTGCATGCCGATTTAAATAAAA	unk	mutant	total	FALSE	ENSG00000151461	0	3pUTR	0.708794138354393
chr10:119917856:119917957:+|CDS|ENSG00000107651|unk|FALSE|unique	chr10:119917856:119917957:+	TAAGAAAATCACTTTGCCAAGTATTGGTCGATTTCGTCACTTTACCAATGAAACTTTGCTAGATATTTTATTTTATAACAGCCCCACCTACTGTCAGACAATTGTGGAAAAAGTAGGAAT	unk	unique	FALSE	TRUE	ENSG00000107651	2	CDS	3.39191818915376
chr10:119917856:119917957:+|CDS|ENSG00000107651|unk|total|mutant	chr10:119917856:119917957:+	TAAGAAAATCACTTTGCCAAGTATTGGTCGATTTCGTCACTTTACCAATGAAACTTTGCCCGATATTTTATTTTATAACAGCCCCACCTACTGTCAGACAATTGTGGAAAAAGCCGGAAT	unk	mutant	total	FALSE	ENSG00000107651	0	CDS	0.519996088279621
chr10:121957106:121957207:-|3pUTR|ENSG00000107672|msi1|FALSE|bound_elsewhere	chr10:121957106:121957207:-	TGTATCGTACATATTGTATGATTCAACATTTTTAAAGGCAGATTGTTTTTAGTAAAATGTAGCTTTTGATAGTTAATAAATTTGTCATGGTTGTCTTTGATTAAAGGAAACTCACCGCCA	msi1	bound_elsewhere	FALSE	TRUE	ENSG00000107672	3	3pUTR	17.9316214921476
chr10:121957106:121957207:-|3pUTR|ENSG00000107672|msi1|total|mutant	chr10:121957106:121957207:-	TGTATCGTACATATTGTATGATTCAACATTTTTAAAGGCAGATTGTTTTCCGTAAAATGCCGCTTTTGACCGTTAATAAATTTGTCATGGTTGTCTTTGATTAAAGGAAACTCACCGCCA	msi1	mutant	total	FALSE	ENSG00000107672	0	3pUTR	0.237091427334344
chr10:121967677:121967791:-|CDS|ENSG00000107672|unk|FALSE|bound_elsewhere	chr10:121967677:121967791:-	AAATCCGCTAGAAGCTGAAGAACTCATCCGTGATGAAGATAGTCCTGATTTTGAATTCATAGTCTATGACTCCTGGAAGATAACAGGCAGAACAGCAGAAAACACCTTTAATAAAACCCA	unk	bound_elsewhere	FALSE	TRUE	ENSG00000107672	3	CDS	0.664250630961683
chr10:121967677:121967791:-|CDS|ENSG00000107672|unk|total|mutant	chr10:121967677:121967791:-	AAATCCGCCCGAAGCTGAAGAACTCATCCGTGATGAAGACCGTCCTGATTTTGAATTCACCGTCTATGACTCCTGGAAGATAACAGGCAGAACAGCAGAAAACACCTTTAATAAAACCCA	unk	mutant	total	FALSE	ENSG00000107672	0	CDS	0.509774846775348
chr10:122937732:122937852:-|CDS|ENSG00000119965|unk|FALSE|unique	chr10:122937732:122937852:-	GTAAGTGACAACTCAAATATACCCAACTCCGAGTTGCTGCCTTTTCTCCAGAATTTATGTAGTCAAGTTAATCATCTCCATGTGGGAAATAAGACCGAGTGTCAGGAAAACATCACCAAG	unk	unique	FALSE	TRUE	ENSG00000119965	1	CDS	1.03840897921068
chr10:122937732:122937852:-|CDS|ENSG00000119965|unk|total|mutant	chr10:122937732:122937852:-	GTAAGTGACAACTCAAATATACCCAACTCCGAGTTGCTGCCTTTTCTCCAGAATTTATGCCGTCAAGTTAATCATCTCCATGTGGGAAATAAGACCGAGTGTCAGGAAAACATCACCAAG	unk	mutant	total	FALSE	ENSG00000119965	0	CDS	0.447787285091535
chr10:123051058:123051159:+|CDS|ENSG00000196177|unk|FALSE|unique	chr10:123051058:123051159:+	CAAGTGGCTCACGTGGCCACCCAGCTGGAAGCTGCAAGATTACTAACATACAATGCTGCTAGGCTTTTAGAAGCTGGAAAGCCATTCATAAAAGAAGCGTCAATGGCCAAATACTATGCA	unk	unique	FALSE	TRUE	ENSG00000196177	2	CDS	0.368116838823693
chr10:123051058:123051159:+|CDS|ENSG00000196177|unk|total|mutant	chr10:123051058:123051159:+	CAAGTGGCTCACGTGGCCACCCAGCTGGAAGCTGCAAGATTACTAACATACAATGCTGCCCGGCTTTCCGAAGCTGGAAAGCCATTCATAAAAGAAGCGTCAATGGCCAAATACTATGCA	unk	mutant	total	FALSE	ENSG00000196177	0	CDS	0.283477867607922
chr10:123166816:123166917:+|3pUTR|ENSG00000154473|unk|FALSE|unique	chr10:123166816:123166917:+	AAAAACTTAAAGGTATATTAGCAGGTTAGCCTTTGTTCTGTGGGAGATCCAGGCCTTGTTAGAAGGACCAAGGCCAGAATGCCCAGTTTAGCCTTAGCATTCAAACCCTTCATTGTTTTT	unk	unique	FALSE	TRUE	ENSG00000154473	5	3pUTR	5.76734019042249
chr10:123166816:123166917:+|3pUTR|ENSG00000154473|unk|total|mutant	chr10:123166816:123166917:+	AAAAACTTAAAGGTATATCCGCAGGTCCGCCTTTGTTCTGTGGGAGATCCAGGCCTTGTCCGAAGGACCAAGGCCAGAATGCCCAGTTCCGCCTCCGCATTCAAACCCTTCATTGTTTTT	unk	mutant	total	FALSE	ENSG00000154473	0	3pUTR	0.27191626099733
chr10:126014591:126014692:-|3pUTR|ENSG00000148848|msi1|FALSE|unique	chr10:126014591:126014692:-	AAAGGTTTGTCTCCTGAAATTTTTTAAGTTTGTTTTCCTGACACATGTAATCAGATGTGTAGCAACCGAGGGAAACGAAGCCTAACATTCTCCATTGTGGAAATACACACAGGAGGTTAC	msi1	unique	FALSE	TRUE	ENSG00000148848	1	3pUTR	0.329153663300713
chr10:126014591:126014692:-|3pUTR|ENSG00000148848|msi1|total|mutant	chr10:126014591:126014692:-	AAAGGTTTGTCTCCTGAAATTTTTTAAGTTTGTTTTCCTGACACATGTAATCAGATGTGCCGCAACCGAGGGAAACGAAGCCTAACATTCTCCATTGTGGAAATACACACAGGAGGTTAC	msi1	mutant	total	FALSE	ENSG00000148848	0	3pUTR	0.404013935333337
chr10:126015758:126015859:-|3pUTR|ENSG00000148848|msi1|FALSE|unique	chr10:126015758:126015859:-	AAATACTCAGATAAGGTAAAATGCCATGATGCCTCTGTCTTCTGGACTGGTTTTCACATTAGAAGACAATTGACAACAGTTACATAATTCACTCTGAGTGTTTTATGAGAAAGCCTTCTT	msi1	unique	FALSE	TRUE	ENSG00000148848	1	3pUTR	0.240867163477339
chr10:126015758:126015859:-|3pUTR|ENSG00000148848|msi1|total|mutant	chr10:126015758:126015859:-	AAATACTCAGATAAGGTAAAATGCCATGATGCCTCTGTCTTCTGGACTGGTTTTCACATCCGAAGACAATTGACAACAGTTACATAATTCACTCTGAGTGTTTTATGAGAAAGCCTTCTT	msi1	mutant	total	FALSE	ENSG00000148848	0	3pUTR	0.199237248628087
chr10:127452233:127452334:+|3pUTR|ENSG00000150760|msi1|FALSE|unique	chr10:127452233:127452334:+	GTATATATGATGGTTCTTAGAACTTGTTTTAATTTTTGTGGTCCTTCCGTTTATTATAATAGGCGTCCACCAATGATTATCCATATGTGTTCTTAATTTTTAACTGCTGGAAGTGTTAAA	msi1	unique	FALSE	TRUE	ENSG00000150760	2	3pUTR	4.73589747431445
chr10:127452233:127452334:+|3pUTR|ENSG00000150760|msi1|total|mutant	chr10:127452233:127452334:+	GTATATATGATGGTTCTCCGAACTTGTTTTAATTTTTGTGGTCCTTCCGTTTATTATAACCGGCGTCCACCAATGATTATCCATATGTGTTCTTAATTTTTAACTGCTGGAAGTGTTAAA	msi1	mutant	total	FALSE	ENSG00000150760	0	3pUTR	0.678643262575825
chr10:128098031:128098192:-|3pUTR|ENSG00000148773|msi1|FALSE|unique	chr10:128098031:128098192:-	CATCTTCATTTACTTTCCACTTTGCCCCCTGTCCTCTCTGTGTTCCCCAAATCAGAGAATAGCCCGCCATCCCCCAGGTCACCTGTCTGGATTCCTCCCCATTCACCCACCTTGCCAGGT	msi1	unique	FALSE	TRUE	ENSG00000148773	1	3pUTR	1.15687133924289
chr10:128098031:128098192:-|3pUTR|ENSG00000148773|msi1|total|mutant	chr10:128098031:128098192:-	CATCTTCATTTACTTTCCACTTTGCCCCCTGTCCTCTCTGTGTTCCCCAAATCAGAGAACCGCCCGCCATCCCCCAGGTCACCTGTCTGGATTCCTCCCCATTCACCCACCTTGCCAGGT	msi1	mutant	total	FALSE	ENSG00000148773	0	3pUTR	1.06583005596718
chr10:128098466:128098636:-|3pUTR|ENSG00000148773|msi1|FALSE|unique	chr10:128098466:128098636:-	TCCTTTCCTTTCTGAAAATAAAGTTTTGTGCTTTGGAGAATGACTCGTGAGCACATCTTTAGGGACCAAGAGTGACTTTCTGTAAGGAGTGACTCGTGGCTTGCCTTGGTCTCTTGGGAA	msi1	unique	FALSE	TRUE	ENSG00000148773	1	3pUTR	0.327183638672103
chr10:128098466:128098636:-|3pUTR|ENSG00000148773|msi1|total|mutant	chr10:128098466:128098636:-	TCCTTTCCTTTCTGAAAATAAAGTTTTGTGCTTTGGAGAATGACTCGTGAGCACATCTTCCGGGACCAAGAGTGACTTTCTGTAAGGAGTGACTCGTGGCTTGCCTTGGTCTCTTGGGAA	msi1	mutant	total	FALSE	ENSG00000148773	0	3pUTR	0.343529311730663
chr10:128103381:128103482:-|CDS|ENSG00000148773|msi1|FALSE|unique	chr10:128103381:128103482:-	AACTGGCAGCAGGAGACGGCCAAGAGCACCCAGGGAAAGTGCCCAAGCCATAGAAGACCTAGCTGGCTTCAAAGACCCAGCAGCAGGTCACACTGAAGAATCAATGACTGATGACAAAAC	msi1	unique	FALSE	TRUE	ENSG00000148773	2	CDS	0.442756001472332
chr10:128103381:128103482:-|CDS|ENSG00000148773|msi1|total|mutant	chr10:128103381:128103482:-	AACTGGCAGCAGGAGACGGCCAAGAGCACCCAGGGAAAGTGCCCAAGCCACCGAAGACCCCGCTGGCTTCAAAGACCCAGCAGCAGGTCACACTGAAGAATCAATGACTGATGACAAAAC	msi1	mutant	total	FALSE	ENSG00000148773	0	CDS	0.409581393279374
chr10:128104542:128104643:-|CDS|ENSG00000148773|msi1|FALSE|unique	chr10:128104542:128104643:-	AAGTGATGAGAAAAATATCAACACATTTGTGGAAACTCCAGTGCAGAAACTGGACCTGCTAGGAAATTTACCTGGCAGCAAGAGACAGCCACAGACTCCTAAGGAAAAGGCTGAGGCTCT	msi1	unique	FALSE	TRUE	ENSG00000148773	1	CDS	0.382150590730978
chr10:128104542:128104643:-|CDS|ENSG00000148773|msi1|total|mutant	chr10:128104542:128104643:-	AAGTGATGAGAAAAATATCAACACATTTGTGGAAACTCCAGTGCAGAAACTGGACCTGCCCGGAAATTTACCTGGCAGCAAGAGACAGCCACAGACTCCTAAGGAAAAGGCTGAGGCTCT	msi1	mutant	total	FALSE	ENSG00000148773	0	CDS	0.364727986647613
chr10:128108355:128108456:-|CDS|ENSG00000148773|msi1|FALSE|unique	chr10:128108355:128108456:-	AGTGGACACTCCAACAAGCACAAAGCAATGGCCTAAGAGAAGTCTCAGGAAAGCAGATGTAGAGGAAGAATTCTTAGCACTCAGGAAACTAACACCATCAGCAGGGAAAGCCATGCTTAC	msi1	unique	FALSE	TRUE	ENSG00000148773	2	CDS	0.871561252111035
chr10:128108355:128108456:-|CDS|ENSG00000148773|msi1|total|mutant	chr10:128108355:128108456:-	AGTGGACACTCCAACAAGCACAAAGCAATGGCCTAAGAGAAGTCTCAGGAAAGCAGATGCCGAGGAAGAATTCTCCGCACTCAGGAAACTAACACCATCAGCAGGGAAAGCCATGCTTAC	msi1	mutant	total	FALSE	ENSG00000148773	0	CDS	0.454647019515392
chr10:131092390:131093161:-|three_prime_utr|ENSG00000176769|control|control|control	chr10:131092390:131093161:-	GTGAATTACTTCGTTTCTCCAGGATTCCCGCAGTGTTGAGGAATTCCTTACTCTGTCCCTAGGTCTCAGTCTCGTTTCTGAGTAGCAGCAATAGGGTTTTCATCATTCATCATAGTGACA	control	control	control	FALSE	ENSG00000176769	4	three_prime_utr	0.406303338193037
chr10:131940083:131940120:+|CDS_3pUTR|ENSG00000175470|msi1_unk|FALSE|overlapping	chr10:131940083:131940120:+	ATATAATGTTTACAGCACCTTTCAAAGTCATGAACCGGAGTTTGACTATTTGAAAAGTCTAGAAATTGAGGAAAAAATTAATAAAATTAGGTGGTTACCACAACAGAATGCTGCTCATTT	msi1_unk	overlapping	FALSE	TRUE	ENSG00000175470	2	CDS_3pUTR	11.0406847573019
chr10:131940083:131940120:+|CDS_3pUTR|ENSG00000175470|msi1_unk|total|mutant	chr10:131940083:131940120:+	ATATAATGTTTACAGCACCTTTCAAAGTCATGAACCGGAGTTTGACTATTTGAAAAGTCCCGAAATTGAGGAAAAAATTAATAAAATCCGGTGGTTACCACAACAGAATGCTGCTCATTT	msi1_unk	mutant	total	FALSE	ENSG00000175470	0	CDS_3pUTR	0.429119683520954
chr10:133362484:133362867:-|three_prime_utr|ENSG00000127884|control|control|control	chr10:133362484:133362867:-	AACCAGCTGCCCCTGCTTCACACCTCTGCTTGGAGAGGACAAGTGCAGCCTGTCAGTTTTAGAAGCAAGTAAATCATCCTCTTTTCAAGAGCAGTGTCCGTGGTGTGCAGTTCCTCTCCA	control	control	control	FALSE	ENSG00000127884	1	three_prime_utr	1.35686674887343
chr10:133420665:133423225:-|three_prime_utr|ENSG00000203772|control|control|control	chr10:133420665:133423225:-	CCCTGTGGACCCGCCATCCACCGTCCTGCCCACGCCGCCTCAGCCTGCCACCTCCCACCTAGAGGAGACCATGGGCCCTGCCCCACCCACTCCAGGATGTTAGGGTCCCCTCAGCCAAAA	control	control	control	FALSE	ENSG00000203772	2	three_prime_utr	1.0477804518693
chr10:15076158:15076259:-|3pUTR|ENSG00000176244|unk|FALSE|unique	chr10:15076158:15076259:-	AGATCCCTTAAGATAAATATCCCCCAAAACAGTGTACCTCTATTCCCTGCATAAAAATTTAGATTTGGAATGGTATGACCAGAGGAATAGATCCACTTCATGTTACTACAACAACAAAAC	unk	unique	FALSE	TRUE	ENSG00000176244	2	3pUTR	2.5206773472663
chr10:15076158:15076259:-|3pUTR|ENSG00000176244|unk|total|mutant	chr10:15076158:15076259:-	AGATCCCTTAAGATAAATATCCCCCAAAACAGTGTACCTCTATTCCCTGCATAAAAATTCCGATTTGGAATGGTATGACCAGAGGAACCGATCCACTTCATGTTACTACAACAACAAAAC	unk	mutant	total	FALSE	ENSG00000176244	0	3pUTR	0.406632741427502
chr10:15076986:15077088:-|3pUTR|ENSG00000176244|unk|FALSE|unique	chr10:15076986:15077088:-	TTTTCCTTTAAGAAGATACCCAGTAGTGGGATTGCTGGGTAGAATGGTAGTTCTATTTTTAGTTCCATGAGAAATTTCCGTGCTGTTTTTCATAGAGGTTGTACTAATTTACATTCCCAC	unk	unique	FALSE	TRUE	ENSG00000176244	5	3pUTR	6.18698730649292
chr10:15076986:15077088:-|3pUTR|ENSG00000176244|unk|total|mutant	chr10:15076986:15077088:-	TTTTCCTTTAAGAAGATACCCAGCCGTGGGATTGCTGGGCCGAATGGCCGTTCTATTTTCCGTTCCATGAGAAATTTCCGTGCTGTTTTTCACCGAGGTTGTACTAATTTACATTCCCAC	unk	mutant	total	FALSE	ENSG00000176244	0	3pUTR	0.339234574045755
chr10:15513953:15517157:-|three_prime_utr|ENSG00000077943|control|control|control	chr10:15513953:15517157:-	TAAGTTGCAGTCCAGATCAATCCAGCATAAGTTGCAGAGATGAAATGTCTGAATCACTATAGAATTTACAAGGTGAACTAAGGTGAAATGACTGATTTACTATAGAACTTAGAACTAAGA	control	control	control	FALSE	ENSG00000077943	3	three_prime_utr	0.711016290364163
chr10:16593140:16593241:-|3pUTR|ENSG00000148484|unk|FALSE|unique	chr10:16593140:16593241:-	TTATTTTTCTTTTCACTCTCTTTCTAATGCTTCCCACCTTACCTTTTAGATTCTTTTGCTAGGTGGGAGATTGTTATAAGGTCTTTAAACCATTTCCATTTGTTTCTTTAACATTACCAA	unk	unique	FALSE	TRUE	ENSG00000148484	2	3pUTR	10.5143304755837
chr10:16593140:16593241:-|3pUTR|ENSG00000148484|unk|total|mutant	chr10:16593140:16593241:-	TTATTTTTCTTTTCACTCTCTTTCTAATGCTTCCCACCTTACCTTTCCGATTCTTTTGCCCGGTGGGAGATTGTTATAAGGTCTTTAAACCATTTCCATTTGTTTCTTTAACATTACCAA	unk	mutant	total	FALSE	ENSG00000148484	0	3pUTR	1.22724124033462
chr10:17237356:17237519:+|3pUTR|ENSG00000026025|msi1_unk|FALSE|overlapping	chr10:17237356:17237519:+	AGATAGATTTGGAATAGGAATAAGCTCTAGTTCTTAACAACCGACACTCCTACAAGATTTAGAAAAAAGTTTACAACATAATCTAGTTTACAGAAAAATCTTGTGCTAGAATACTTTTTA	msi1_unk	overlapping	FALSE	TRUE	ENSG00000026025	6	3pUTR	20.9148583828072
chr10:17237356:17237519:+|3pUTR|ENSG00000026025|msi1_unk|total|mutant	chr10:17237356:17237519:+	AGACCGATTTGGAACCGGAATAAGCTCCCGTTCTTAACAACCGACACTCCTACAAGATTCCGAAAAAAGTTTACAACATAATCCCGTTTACAGAAAAATCTTGTGCCCGAATACTTTTTA	msi1_unk	mutant	total	FALSE	ENSG00000026025	0	3pUTR	0.306993158024099
chr10:17315694:17315795:-|3pUTR|ENSG00000148488|unk|FALSE|unique	chr10:17315694:17315795:-	CTTCTTCCTCCCTGTCCATCCCACCCTCGTCCCCAGAAAATTCCTAATCTGTTTTTCTATAGACATTTACATTTTTACACTATAGACTGTTTACATTTTTTAGAATTTTATATAAATGGA	unk	unique	FALSE	TRUE	ENSG00000148488	3	3pUTR	10.7842803317008
chr10:17315694:17315795:-|3pUTR|ENSG00000148488|unk|total|mutant	chr10:17315694:17315795:-	CTTCTTCCTCCCTGTCCATCCCACCCTCGTCCCCAGAAAATTCCTAATCTGTTTTTCTACCGACATTTACATTTTTACACTACCGACTGTTTACATTTTTCCGAATTTTATATAAATGGA	unk	mutant	total	FALSE	ENSG00000148488	0	3pUTR	1.84462882963553
chr10:22535117:22535218:-|3pUTR|ENSG00000150867|unk|FALSE|unique	chr10:22535117:22535218:-	AAGGTACACATACATTATTTGAGTAACTGTTTCCTTGGGGGCCAATCTGTGTATGCTTTTAGAAGTTTACAGAATGCTTTTATTTTTGTCTATAACAAACAGTCTGTCATTTATTTCTGT	unk	unique	FALSE	TRUE	ENSG00000150867	1	3pUTR	0.777902718460864
chr10:22535117:22535218:-|3pUTR|ENSG00000150867|unk|total|mutant	chr10:22535117:22535218:-	AAGGTACACATACATTATTTGAGTAACTGTTTCCTTGGGGGCCAATCTGTGTATGCTTTCCGAAGTTTACAGAATGCTTTTATTTTTGTCTATAACAAACAGTCTGTCATTTATTTCTGT	unk	mutant	total	FALSE	ENSG00000150867	0	3pUTR	0.454878500598162
chr10:24583932:24584033:-|3pUTR|ENSG00000107863|unk|FALSE|bound_elsewhere	chr10:24583932:24584033:-	AACAAAAGTGCCTCATCATAAAAATACAGTTGGTTTTTAGGGTGCCATATTGTTAAAATTAGATAACTTACTTACATTGAATAAACGAATGCGTTTTATTGGTAACAGATATCATTACAT	unk	bound_elsewhere	FALSE	TRUE	ENSG00000107863	2	3pUTR	1.22062925309692
chr10:24583932:24584033:-|3pUTR|ENSG00000107863|unk|total|mutant	chr10:24583932:24584033:-	AACAAAAGTGCCTCATCATAAAAATACAGTTGGTTTTCCGGGTGCCATATTGTTAAAATCCGATAACTTACTTACATTGAATAAACGAATGCGTTTTATTGGTAACAGATATCATTACAT	unk	mutant	total	FALSE	ENSG00000107863	0	3pUTR	0.389472545883849
chr10:24620413:24620514:-|CDS|ENSG00000107863|msi1|FALSE|bound_elsewhere	chr10:24620413:24620514:-	GTGCTAATGAAGTATTGTCCAAGAAGTGCATCTCAAGGAGCACTGACGTCTCCATCTGTTAGTTTTAGTAATCATAGAACTCGTTCATGGGATTATATTGAGGGACAGGATGAAACCTTA	msi1	bound_elsewhere	FALSE	TRUE	ENSG00000107863	3	CDS	4.85321784984749
chr10:24620413:24620514:-|CDS|ENSG00000107863|msi1|total|mutant	chr10:24620413:24620514:-	GTGCTAATGAAGTATTGTCCAAGAAGTGCATCTCAAGGAGCACTGACGTCTCCATCTGTCCGTTTCCGTAATCACCGAACTCGTTCATGGGATTATATTGAGGGACAGGATGAAACCTTA	msi1	mutant	total	FALSE	ENSG00000107863	0	CDS	0.237623040228307
chr10:25598329:25598431:+|CDS|ENSG00000151025|unk|FALSE|unique	chr10:25598329:25598431:+	ATCGATGTTACAGAAGTCTCTCAGTGTCATAGCAAGCGCCAAGGAGAAGACTCTTGGATTAGCTGGGAAAACCCAAACAGCAGGTGTGGAAGAACGCACTAAATCCCAGAAACCTTTGCC	unk	unique	FALSE	TRUE	ENSG00000151025	2	CDS	0.569995680536925
chr10:25598329:25598431:+|CDS|ENSG00000151025|unk|total|mutant	chr10:25598329:25598431:+	ATCGATGTTACAGAAGTCTCTCAGTGTCACCGCAAGCGCCAAGGAGAAGACTCTTGGATCCGCTGGGAAAACCCAAACAGCAGGTGTGGAAGAACGCACTAAATCCCAGAAACCTTTGCC	unk	mutant	total	FALSE	ENSG00000151025	0	CDS	0.39212014656707
chr10:26980575:26980839:-|three_prime_utr|ENSG00000107890|control|control|control	chr10:26980575:26980839:-	GCTTACTCCGACCTCTCTGAACTTCCTGGACCAGATCTGTTTCCTCTGCCTGCATGCTCTAGCCTACCATCTTCCTCTCCTTGTCTGCTACTCACTCAACAGAAGGCAACAGGGTGGTCT	control	control	control	FALSE	ENSG00000107890	1	three_prime_utr	0.693499601036398
chr10:27170558:27170670:+|CDS|ENSG00000120539|unk|FALSE|unique	chr10:27170558:27170670:+	CTTATGTGTGAACTCGATGAAGACTGTGAAAAGAATAGTAAGAGGGACTACTTAAGTTCTAGTTTTCTATGTTCTGATGATGATAGAGCTTCTAAAAATATTTCTATGAACTCTGATTCA	unk	unique	FALSE	TRUE	ENSG00000120539	3	CDS	0.585512831570689
chr10:27170558:27170670:+|CDS|ENSG00000120539|unk|total|mutant	chr10:27170558:27170670:+	CTTATGTGTGAACTCGATGAAGACTGTGAAAAGAACCGTAAGAGGGACTACTTAAGTTCCCGTTTTCTATGTTCTGATGATGACCGAGCTTCTAAAAATATTTCTATGAACTCTGATTCA	unk	mutant	total	FALSE	ENSG00000120539	0	CDS	0.259180466597106
chr10:27397735:27399240:-|CDS|ENSG00000182077|control|control|control	chr10:27397735:27399240:-	TCTTCTAGGCTACCCAGTGTTACAAAGTGCAATTTCAACAATAATAGGGGTGTGTGTTTTAGCTGCAGCGAAAGCATACATCTTCAGAACATTTTTTAAGATTATGTTTCTTGTTATGAT	control	control	control	FALSE	ENSG00000182077	3	CDS	0.32094896429594
chr10:29523788:29523889:-|CDS|ENSG00000197321|unk|FALSE|unique	chr10:29523788:29523889:-	AATGCAAGTGCCACTGACTATAAGTTTTCTTCTTCAATAGAAAATTCGGACTCTCCAGTTAGAAGCATTCTGAAATCGCAAGCTTGGCAGCCTTTGGTAGAGGGTAGCGAGAACAAGGGA	unk	unique	FALSE	TRUE	ENSG00000197321	4	CDS	0.614865631019093
chr10:29523788:29523889:-|CDS|ENSG00000197321|unk|total|mutant	chr10:29523788:29523889:-	AATGCAAGTGCCACTGACTATAAGTTTTCTTCTTCAACCGAAAATTCGGACTCTCCAGTCCGAAGCATTCTGAAATCGCAAGCTTGGCAGCCTTTGGCCGAGGGCCGCGAGAACAAGGGA	unk	mutant	total	FALSE	ENSG00000197321	0	CDS	0.214210644400476
chr10:30312946:30313047:-|3pUTR|ENSG00000107951|unk|FALSE|unique	chr10:30312946:30313047:-	TCTTATTCACATATAAATTAAAGTGGGTTGGTACTGATATCAAAAAATGTTTATGTTTTTAGAACAGACATTTCAGTCACTGCATTCTTAGGTATTCCAAACCAAATATGATGACATCAA	unk	unique	FALSE	TRUE	ENSG00000107951	2	3pUTR	1.58666888457863
chr10:30312946:30313047:-|3pUTR|ENSG00000107951|unk|total|mutant	chr10:30312946:30313047:-	TCTTATTCACATATAAATTAAAGTGGGTTGGTACTGATATCAAAAAATGTTTATGTTTTCCGAACAGACATTTCAGTCACTGCATTCTCCGGTATTCCAAACCAAATATGATGACATCAA	unk	mutant	total	FALSE	ENSG00000107951	0	3pUTR	0.313927626962618
chr10:30313878:30313980:-|CDS|ENSG00000107951|unk|FALSE|unique	chr10:30313878:30313980:-	TGTTTTTATATTTAAGCCCTTCATGTACTTACTCATTTTTTCTTCTGTGTAATAATCTATAGGGAAGGGAGCAAAACAAACCTGATTCTTCTCCTCTGTACATTCAGAATCCATTTGAAA	unk	unique	FALSE	TRUE	ENSG00000107951	1	CDS	1.04398105363184
chr10:30313878:30313980:-|CDS|ENSG00000107951|unk|total|mutant	chr10:30313878:30313980:-	TGTTTTTATATTTAAGCCCTTCATGTACTTACTCATTTTTTCTTCTGTGTAATAATCTACCGGGAAGGGAGCAAAACAAACCTGATTCTTCTCCTCTGTACATTCAGAATCCATTTGAAA	unk	mutant	total	FALSE	ENSG00000107951	0	CDS	0.482078973648326
chr10:30336814:30336915:-|CDS|ENSG00000107951|unk|FALSE|unique	chr10:30336814:30336915:-	GTATTTTCCAGACTGCATAGTCAGACCCTTTGGCTCCTCAGTCAACACTTTTGGGAAGTTAGGATGTGATTTGGACATGTTTTTGGATCTAGATGAAACCAGAAACCTCAGCGCTCACAA	unk	unique	FALSE	TRUE	ENSG00000107951	3	CDS	0.53359731378454
chr10:30336814:30336915:-|CDS|ENSG00000107951|unk|total|mutant	chr10:30336814:30336915:-	GTATTTTCCAGACTGCACCGTCAGACCCTTTGGCTCCTCAGTCAACACTTTTGGGAAGTCCGGATGTGATTTGGACATGTTTTTGGATCCCGATGAAACCAGAAACCTCAGCGCTCACAA	unk	mutant	total	FALSE	ENSG00000107951	0	CDS	0.393078911841872
chr10:30461265:30461366:+|3pUTR|ENSG00000107968|unk|FALSE|unique	chr10:30461265:30461366:+	TCTTTGAGCCTTTATTGGTAAATTCTGGTATACATTGAATTCATTATAATTTGGGTGACTAGAACAACTTGAAGATTGTAGCAATAAGCTGGACTAGTGTCCTAAAAATGGCTAACTGAT	unk	unique	FALSE	TRUE	ENSG00000107968	3	3pUTR	0.635921012918221
chr10:30461265:30461366:+|3pUTR|ENSG00000107968|unk|total|mutant	chr10:30461265:30461366:+	TCTTTGAGCCTTTATTGGTAAATTCTGGTATACATTGAATTCATTATAATTTGGGTGACCCGAACAACTTGAAGATTGCCGCAATAAGCTGGACCCGTGTCCTAAAAATGGCTAACTGAT	unk	mutant	total	FALSE	ENSG00000107968	0	3pUTR	0.295178708151948
chr10:30820206:30820444:-|three_prime_utr|ENSG00000183621|control|control|control	chr10:30820206:30820444:-	CTTATCTAATCTCCAAATGAAGAATGGGCCCATCTGACATATCCTATGAGCACAAAGCTTAGGGGACTCTTCACCGAAACCTAGACAAATATTTGAATGCATTTTTTTTTTTTTTTTTTG	control	control	control	FALSE	ENSG00000183621	2	three_prime_utr	1.76916615084151
chr10:32033860:32033975:-|CDS|ENSG00000170759|unk|FALSE|unique	chr10:32033860:32033975:-	CACAGTGGATAAAGATATTACTCTTACCAATGATAAACCAGCAACCGCAATTGGAGTTATAGGAAATTTTACTGATGCTGAAAGAAGAAAGTGTGAAGAAGAAATTGCTAAATTATACAA	unk	unique	FALSE	TRUE	ENSG00000170759	1	CDS	1.58565595959167
chr10:32033860:32033975:-|CDS|ENSG00000170759|unk|total|mutant	chr10:32033860:32033975:-	CACAGTGGATAAAGATATTACTCTTACCAATGATAAACCAGCAACCGCAATTGGAGTTACCGGAAATTTTACTGATGCTGAAAGAAGAAAGTGTGAAGAAGAAATTGCTAAATTATACAA	unk	mutant	total	FALSE	ENSG00000170759	0	CDS	0.675299453726769
chr10:32268825:32268926:-|3pUTR|ENSG00000120616|unk|FALSE|unique	chr10:32268825:32268926:-	TGGGGACTTGACAGCAATGCTCATCTCTCATGCTTCAATTTTTCTTTTCTTACTGTTAATAGGAAAAAAATCAACATCTGTAAATTAAGAATACAGCAATTATCTGTACAGTACTGCATA	unk	unique	FALSE	TRUE	ENSG00000120616	1	3pUTR	0.754252382866648
chr10:32268825:32268926:-|3pUTR|ENSG00000120616|unk|total|mutant	chr10:32268825:32268926:-	TGGGGACTTGACAGCAATGCTCATCTCTCATGCTTCAATTTTTCTTTTCTTACTGTTAACCGGAAAAAAATCAACATCTGTAAATTAAGAATACAGCAATTATCTGTACAGTACTGCATA	unk	mutant	total	FALSE	ENSG00000120616	0	3pUTR	0.443167879582606
chr10:33178043:33178144:-|3pUTR|ENSG00000099250|msi1|FALSE|unique	chr10:33178043:33178144:-	AAATTGGATTGAGAATGCCTTTTGTTTCCAGGAAAATATTGATCACCATGAAAGAAGAATAGTTTTTTGTCCCCAGAGACATTCATTTAGTTGATATAATCCTACCAGAAGGAAAGCACT	msi1	unique	FALSE	TRUE	ENSG00000099250	2	3pUTR	1.57975069258457
chr10:33178043:33178144:-|3pUTR|ENSG00000099250|msi1|total|mutant	chr10:33178043:33178144:-	AAATTGGATTGAGAATGCCTTTTGTTTCCAGGAAAATATTGATCACCATGAAAGAAGAACCGTTTTTTGTCCCCAGAGACATTCATTCCGTTGATATAATCCTACCAGAAGGAAAGCACT	msi1	mutant	total	FALSE	ENSG00000099250	0	3pUTR	0.284027549223089
chr10:37831617:37833116:-|CDS|ENSG00000198105|control|control|control	chr10:37831617:37833116:-	CATCAGAGGACTCACACAGGGGAGAAGCCGTATGAGTGTAATGCATGTGGGAAGACCTTTAGTCAGAGGTCAGTGCTCACCAAACATCAGAGAATTCACACAAGGGTGAAAGCTCTTTCA	control	control	control	FALSE	ENSG00000198105	1	CDS	0.58201472652596
chr10:37949572:37952126:-|three_prime_utr|ENSG00000175395|control|control|control	chr10:37949572:37952126:-	TAATCCTTCAAAACAATCAGATAATTCACACAAGAGGTACACCTTATGAATCGCATCAATAGAGGGAAATTTTCAGCTACAATCTTTGCTCTCTCTGTGTATCAGCAAATACATAGAGAG	control	control	control	FALSE	ENSG00000175395	2	three_prime_utr	0.444880223279051
chr10:43183422:43183523:+|CDS|ENSG00000169826|msi1|FALSE|bound_elsewhere	chr10:43183422:43183523:+	TAAAGCCATGAATGAGGCCTCTCACTCCCACCTGGGAATGCTGGTCTTCAGGGAGGAAATAGAGACGCATCTTCATAAACAGGCATACAGGACAAACAGTGAAGCTGTTGGTTGAAATCA	msi1	bound_elsewhere	FALSE	TRUE	ENSG00000169826	1	CDS	0.393678651338836
chr10:43183422:43183523:+|CDS|ENSG00000169826|msi1|total|mutant	chr10:43183422:43183523:+	TAAAGCCATGAATGAGGCCTCTCACTCCCACCTGGGAATGCTGGTCTTCAGGGAGGAAACCGAGACGCATCTTCATAAACAGGCATACAGGACAAACAGTGAAGCTGTTGGTTGAAATCA	msi1	mutant	total	FALSE	ENSG00000169826	0	CDS	0.375587971695351
chr10:43184366:43184487:+|3pUTR|ENSG00000169826|unk|FALSE|bound_elsewhere	chr10:43184366:43184487:+	TAGTTTATTTGAGCCAGCTCTATCAGGGTCTTCCCATGGTGGTTCAGAATAGATGAGCATAGCATGGTTTTGTTTGTTTTTGCTTTCAATTTTCTAATTTGGCATGGATCCATATGTATT	unk	bound_elsewhere	FALSE	TRUE	ENSG00000169826	3	3pUTR	0.795060453251522
chr10:43184366:43184487:+|3pUTR|ENSG00000169826|unk|total|mutant	chr10:43184366:43184487:+	CCGTTTATTTGAGCCAGCTCTATCAGGGTCTTCCCATGGTGGTTCAGAACCGATGAGCACCGCATGGTTTTGTTTGTTTTTGCTTTCAATTTTCTAATTTGGCATGGATCCATATGTATT	unk	mutant	total	FALSE	ENSG00000169826	0	3pUTR	0.389799642833301
chr10:47502154:47503543:-|CDS|ENSG00000204172|control|control|control	chr10:47502154:47503543:-	GGAGCTGGATGACTGGCCAGTTGAGCTCAGGAAGGTTATGTCATCTATTGGCAATGAGCTAGCCAACAGCATCTGGGAAGGGAGCAGCCAGGGGCAGACAAAACCCTCAATAAAGTCCAC	control	control	control	FALSE	ENSG00000204172	1	CDS	0.421674172973741
chr10:49131153:49131612:-|three_prime_utr|ENSG00000172538|control|control|control	chr10:49131153:49131612:-	CTGCCCTCACCTCCAGGGCCTGGGACTGCTCCTTCCCCAGCCAGCAGTATCAGAGCCACTAGGGCAGGGAGAGAGGACCAGGGTCAGGGGGAAGGAAAGGCATGGAGTGTAGAGCAAGGA	control	control	control	FALSE	ENSG00000172538	2	three_prime_utr	1.64571027063366
chr10:50305585:50307321:-|three_prime_utr|ENSG00000198964|control|control|control	chr10:50305585:50307321:-	TGAAAAGAATGTCCAAGGAATTGTACCTCGATCTTACCATTGGCCTTTCCCCTGGCCAGTAGTCCACCTCAGTAGGCAAGTTAAATACAGCCGGCTGGTGAATGACACATAACAGCTGTA	control	control	control	FALSE	ENSG00000198964	2	three_prime_utr	0.4210956855825
chr10:50307981:50308148:-|CDS|ENSG00000198964|control|control|control	chr10:50307981:50308148:-	CTGGTGGTATCACTGGATTTGCTGGCTTCTCAGCGTAGTTGGAATCTTCTGTATTCTCTTAGCGCATGACCACTACACTGTGGACGTGGTGGTGGCATATTACATCACCACGAGACTCTT	control	control	control	FALSE	ENSG00000198964	2	CDS	0.406435993621612
chr10:51697484:51697585:-|3pUTR|ENSG00000177613|unk|FALSE|unique	chr10:51697484:51697585:-	AATGGGTGCAAAAAGCTGACTTCTGTATCCCCACACTTGGATTAGGGTTTCCCTCCTCCTAGAACCTAATCTTATTTTTTGTTCTTTTTCTTTCTTTCTGTTTTCCTTTTTTTTTTAATT	unk	unique	FALSE	TRUE	ENSG00000177613	2	3pUTR	0.793307445546731
chr10:51697484:51697585:-|3pUTR|ENSG00000177613|unk|total|mutant	chr10:51697484:51697585:-	AATGGGTGCAAAAAGCTGACTTCTGTATCCCCACACTTGGATCCGGGTTTCCCTCCTCCCCGAACCTAATCTTATTTTTTGTTCTTTTTCTTTCTTTCTGTTTTCCTTTTTTTTTTAATT	unk	mutant	total	FALSE	ENSG00000177613	0	3pUTR	1.57328315910097
chr10:52765379:52768136:-|three_prime_utr|ENSG00000165471|control|control|control	chr10:52765379:52768136:-	TTGTTCCTTTTGTGGGCAATCACTAAAAATGATCACTAACAGCACCAACAAAGCAATAATAGTAGTAGTAGTAGTTAGCAGCAGCAGTAGTAGTCATGCTAATTATATAATATTTTTAAT	control	control	control	FALSE	ENSG00000165471	8	three_prime_utr	83.7400588695946
chr10:5393100:5393516:-|three_prime_utr|ENSG00000178462|control|control|control	chr10:5393100:5393516:-	TGGGTGCAAATGAATGTCAAGTTAAAATGGCATGTTTTCTTTTCAAGCCGTTATATGCCTAGTGGGTAGTTCCCCTGATGAGCAGAAAAATGAACTCAAATCAGGCAAGACTCTAGGTTC	control	control	control	FALSE	ENSG00000178462	3	three_prime_utr	0.40259592948348
chr10:5457295:5457390:+|3pUTR|ENSG00000173848|msi1_unk|FALSE|overlapping	chr10:5457295:5457390:+	TCTGGATTCATCATGGCTTTCTAATACCAATTGTAATATTTACAATATTCACCAAAACTTAGAATTTTGCAAATGCTGGAATTCTGCCAGTGTTTCTTTGCTAAGCCTTGCATGCAAAAT	msi1_unk	overlapping	FALSE	TRUE	ENSG00000173848	1	3pUTR	0.302158718936275
chr10:5457295:5457390:+|3pUTR|ENSG00000173848|msi1_unk|total|mutant	chr10:5457295:5457390:+	TCTGGATTCATCATGGCTTTCTAATACCAATTGTAATATTTACAATATTCACCAAAACTCCGAATTTTGCAAATGCTGGAATTCTGCCAGTGTTTCTTTGCTAAGCCTTGCATGCAAAAT	msi1_unk	mutant	total	FALSE	ENSG00000173848	0	3pUTR	0.257642280372066
chr10:58277235:58277315:+|CDS|ENSG00000122873|msi1_unk|FALSE|overlapping	chr10:58277235:58277315:+	TAAAGATCATCGAAATAAAGCTATGATAAACCTTCACATCCAGAAAGACAACCCCAAGATAGTACATGCTTTTGACATGGAGGATTTGGGAGATAAAGCTGTGTACTGCCGTTGTTGGAG	msi1_unk	overlapping	FALSE	TRUE	ENSG00000122873	1	CDS	0.394784139590073
chr10:58277235:58277315:+|CDS|ENSG00000122873|msi1_unk|total|mutant	chr10:58277235:58277315:+	TAAAGATCATCGAAATAAAGCTATGATAAACCTTCACATCCAGAAAGACAACCCCAAGACCGTACATGCTTTTGACATGGAGGATTTGGGAGATAAAGCTGTGTACTGCCGTTGTTGGAG	msi1_unk	mutant	total	FALSE	ENSG00000122873	0	CDS	0.346440122319336
chr10:59791032:59791133:-|3pUTR|ENSG00000108091|msi1|FALSE|unique	chr10:59791032:59791133:-	TAATCATAATACAGTTCTCAGATGCAGGGAAGAAGTTTGGCATTTAATCATTGAGGCTTTAGGTTTTTGATGTGATCAGACTGGGCCATGTCAAACCCGGAATTTTCACCAACAGTTCAC	msi1	unique	FALSE	TRUE	ENSG00000108091	1	3pUTR	0.503617396365717
chr10:59791032:59791133:-|3pUTR|ENSG00000108091|msi1|total|mutant	chr10:59791032:59791133:-	TAATCATAATACAGTTCTCAGATGCAGGGAAGAAGTTTGGCATTTAATCATTGAGGCTTCCGGTTTTTGATGTGATCAGACTGGGCCATGTCAAACCCGGAATTTTCACCAACAGTTCAC	msi1	mutant	total	FALSE	ENSG00000108091	0	3pUTR	0.458646093579878
chr10:60026297:60029826:-|three_prime_utr|ENSG00000151150|control|control|control	chr10:60026297:60029826:-	AATGGCATGATTTTTTTTATGCAAAAAGAAAAGAAAAGAAAACCACCCACATTTTAATTTAGCATGAGCCAATTTACAGAGCATGGAAATCACTTTCATTTCCGGATTGGCGCGTGTGCA	control	control	control	FALSE	ENSG00000151150	1	three_prime_utr	0.262853924093033
chr10:60791946:60792061:+|CDS|ENSG00000170312|unk|FALSE|unique	chr10:60791946:60792061:+	GTCAGCTCGTTACTCAACTCCAGTTGACATTTGGAGTATAGGCACCATATTTGCTGAACTAGCAACTAAGAAACCACTTTTCCATGGGGATTCAGAAATTGATCAACTCTTCAGGATTTT	unk	unique	FALSE	TRUE	ENSG00000170312	2	CDS	0.330585779344984
chr10:60791946:60792061:+|CDS|ENSG00000170312|unk|total|mutant	chr10:60791946:60792061:+	GTCAGCTCGTTACTCAACTCCAGTTGACATTTGGAGTACCGGCACCATATTTGCTGAACCCGCAACTAAGAAACCACTTTTCCATGGGGATTCAGAAATTGATCAACTCTTCAGGATTTT	unk	mutant	total	FALSE	ENSG00000170312	0	CDS	0.475328495433151
chr10:62092816:62092917:+|CDS|ENSG00000150347|msi1|FALSE|unique	chr10:62092816:62092917:+	TTTTACATCACCGACAAATTCTCAGCAGCTGTACAGACACTTGGCTGCGGCTACACCTGTAGGAAGTTCATATGGGGACCTTTTGCATAACAGCATTTACCCTTTAGCTGCTATAAATCC	msi1	unique	FALSE	TRUE	ENSG00000150347	2	CDS	0.507849472637178
chr10:62092816:62092917:+|CDS|ENSG00000150347|msi1|total|mutant	chr10:62092816:62092917:+	TTTTACATCACCGACAAATTCTCAGCAGCTGTACAGACACTTGGCTGCGGCTACACCTGCCGGAAGTTCATATGGGGACCTTTTGCATAACAGCATTTACCCTTCCGCTGCTATAAATCC	msi1	mutant	total	FALSE	ENSG00000150347	0	CDS	0.416395498823553
chr10:62094764:62094865:+|3pUTR|ENSG00000150347|msi1|FALSE|unique	chr10:62094764:62094865:+	GATGAACTCCCCAACCCACTGTGCCCCTCCCGCAACACTACCAGTAGACTTTAGAACCATAGTTAACTAAGTCTTTTACCTCTGAGATACTTAATTCTGGGAAAATTGGTGACAATTTTC	msi1	unique	FALSE	TRUE	ENSG00000150347	3	3pUTR	12.5190013819908
chr10:62094764:62094865:+|3pUTR|ENSG00000150347|msi1|total|mutant	chr10:62094764:62094865:+	GATGAACTCCCCAACCCACTGTGCCCCTCCCGCAACACTACCAGCCGACTTCCGAACCACCGTTAACTAAGTCTTTTACCTCTGAGATACTTAATTCTGGGAAAATTGGTGACAATTTTC	msi1	mutant	total	FALSE	ENSG00000150347	0	3pUTR	1.00221472196391
chr10:62095068:62095169:+|3pUTR|ENSG00000150347|msi1|FALSE|unique	chr10:62095068:62095169:+	CCATTTGCTTCAATTAATTATTTACCTTCCTGTGGAATAATATATATATATATATTTAATAGAACCATAGATAGACTAGTAGAATTTAGATTATAAATGTGTGAGTGCAGATTATCCTGC	msi1	unique	FALSE	TRUE	ENSG00000150347	6	3pUTR	21.0980499213029
chr10:62095068:62095169:+|3pUTR|ENSG00000150347|msi1|total|mutant	chr10:62095068:62095169:+	CCATTTGCTTCAATTAATTATTTACCTTCCTGTGGAATAATATATATATATATATTTAACCGAACCACCGACCGACCCGCCGAATTCCGATTATAAATGTGTGAGTGCAGATTATCCTGC	msi1	mutant	total	FALSE	ENSG00000150347	0	3pUTR	9.41572757440234
chr10:62096657:62096758:+|3pUTR|ENSG00000150347|msi1|FALSE|unique	chr10:62096657:62096758:+	ACCTCTATGCTCTGTAAGGTGATTATTTGTATATAGCAACATGGCCCAGTGATATTATATAGTTTCCCAATGGAGAGGTTATTGAGTAACCTTTGCATTAGTTTAAACACTACCAGAAGA	msi1	unique	FALSE	TRUE	ENSG00000150347	3	3pUTR	5.8637974605429
chr10:62096657:62096758:+|3pUTR|ENSG00000150347|msi1|total|mutant	chr10:62096657:62096758:+	ACCTCTATGCTCTGTAAGGTGATTATTTGTATACCGCAACATGGCCCAGTGATATTATACCGTTTCCCAATGGAGAGGTTATTGAGTAACCTTTGCATCCGTTTAAACACTACCAGAAGA	msi1	mutant	total	FALSE	ENSG00000150347	0	3pUTR	0.358491400050849
chr10:62806226:62806343:+|3pUTR|ENSG00000181915|unk|FALSE|unique	chr10:62806226:62806343:+	CTACCCCTTAGTTAAATAGGGTTTATTTTCCACTCATGCCCTTATGCCTTTTTTTCTTATAGTTTTTTAACTTATTGACTGTGCATGACCCAGTGGTTTGAATTGTTTTTAGTTCAAGTC	unk	unique	FALSE	TRUE	ENSG00000181915	4	3pUTR	10.9142792084357
chr10:62806226:62806343:+|3pUTR|ENSG00000181915|unk|total|mutant	chr10:62806226:62806343:+	CTACCCCTCCGTTAAACCGGGTTTATTTTCCACTCATGCCCTTATGCCTTTTTTTCTTACCGTTTTTTAACTTATTGACTGTGCATGACCCAGTGGTTTGAATTGTTTTCCGTTCAAGTC	unk	mutant	total	FALSE	ENSG00000181915	0	3pUTR	1.31435846862208
chr10:62807900:62808002:+|3pUTR|ENSG00000181915|unk|FALSE|unique	chr10:62807900:62808002:+	CAAAAAGTTGATTAGCTTACCAAGATTATTAATAGCAATGTATGTGTTATAATACAACTTAGTACATTAAAGCTACGAAAACTCATCCTGGCTGTAGGATAGTAATAAAGGAAGAATTAT	unk	unique	FALSE	TRUE	ENSG00000181915	5	3pUTR	2.03177995435357
chr10:62807900:62808002:+|3pUTR|ENSG00000181915|unk|total|mutant	chr10:62807900:62808002:+	CAAAAAGTTGATCCGCTTACCAAGATTATTAACCGCAATGTATGTGTTATAATACAACTCCGTACATTAAAGCTACGAAAACTCATCCTGGCTGCCGGACCGTAATAAAGGAAGAATTAT	unk	mutant	total	FALSE	ENSG00000181915	0	3pUTR	0.28609819855372
chr10:63214216:63214317:-|CDS|ENSG00000171988|unk|FALSE|unique	chr10:63214216:63214317:-	TAAGCTGCATAAGCGAAGTCCACCTCCAGAGACTATAAAATCTAAACTTAATACTTCAGTAGATACTCACAAGATAAAATCCAGCCCATCACCTGAAGTTGTTAAACCCAAAATAACTCA	unk	unique	FALSE	TRUE	ENSG00000171988	1	CDS	1.036658178176
chr10:63214216:63214317:-|CDS|ENSG00000171988|unk|total|mutant	chr10:63214216:63214317:-	TAAGCTGCATAAGCGAAGTCCACCTCCAGAGACTATAAAATCTAAACTTAATACTTCAGCCGATACTCACAAGATAAAATCCAGCCCATCACCTGAAGTTGTTAAACCCAAAATAACTCA	unk	mutant	total	FALSE	ENSG00000171988	0	CDS	0.493053059906702
chr10:63621301:63621396:+|3pUTR|ENSG00000165476|msi1_unk|total|mutant	chr10:63621301:63621396:+	TGTAAGATAATAAAGCCGGTTTTATATATTCTTTAAATTTTTACTTATATAATACTTTCCCGTTTTTCCACCATCAGCTGAAAGTTTTTGAAACAAATATTTGAAAACCAGGTATCCACA	msi1_unk	mutant	total	FALSE	ENSG00000165476	0	3pUTR	1.50505542543252
chr10:67912576:67912687:+|CDS|ENSG00000096717|unk|FALSE|unique	chr10:67912576:67912687:+	TTTTGATGTAGAGCTTCTTGGAGACTGTGATGTCATAATTAATGAATTGTGTCATAGGTTAGGTGGTGAATATGCCAAACTTTGCTGTAACCCTGTAAAGCTTTCAGAAATTACTGAAAA	unk	unique	FALSE	TRUE	ENSG00000096717	3	CDS	0.794641396008197
chr10:67912576:67912687:+|CDS|ENSG00000096717|unk|total|mutant	chr10:67912576:67912687:+	TTTTGATGCCGAGCTTCTTGGAGACTGTGATGTCATAATTAATGAATTGTGTCACCGGTCCGGTGGTGAATATGCCAAACTTTGCTGTAACCCTGTAAAGCTTTCAGAAATTACTGAAAA	unk	mutant	total	FALSE	ENSG00000096717	0	CDS	0.172497997092686
chr10:68442948:68443070:-|CDS|ENSG00000138346|unk|FALSE|unique	chr10:68442948:68443070:-	CCCAATTGTGATGCTGCCCAAAATAGAAGAAGAAACCCAGCATCTGAAGCAAACACACTTAGAATATTTCAGCCTTTGGTGTCTAATGTTAACCCTGGAGTCACAATCGAAGGATAATAA	unk	unique	FALSE	TRUE	ENSG00000138346	2	CDS	7.90639555896009
chr10:68442948:68443070:-|CDS|ENSG00000138346|unk|total|mutant	chr10:68442948:68443070:-	CCCAATTGTGATGCTGCCCAAAACCGAAGAAGAAACCCAGCATCTGAAGCAAACACACTCCGAATATTTCAGCCTTTGGTGTCTAATGTTAACCCTGGAGTCACAATCGAAGGATAATAA	unk	mutant	total	FALSE	ENSG00000138346	0	CDS	0.372859685565754
chr10:68791452:68791550:+|3pUTR|ENSG00000060339|msi1_unk|FALSE|overlapping	chr10:68791452:68791550:+	CTAGCCTTCAAATTATTAAACACTCCTTGAGTGAAATAATTTTGCATTGCAAAGTGTTTTAGGATGAACTTTGTTATAGTTTTAACTCCAATAAAGTTCATCAGTTTAATTGACTGTAGT	msi1_unk	overlapping	FALSE	TRUE	ENSG00000060339	4	3pUTR	0.703409301052745
chr10:68791452:68791550:+|3pUTR|ENSG00000060339|msi1_unk|total|mutant	chr10:68791452:68791550:+	CCCGCCTTCAAATTATTAAACACTCCTTGAGTGAAATAATTTTGCATTGCAAAGTGTTTCCGGATGAACTTTGTTACCGTTTTAACTCCAATAAAGTTCATCAGTTTAATTGACTGCCGT	msi1_unk	mutant	total	FALSE	ENSG00000060339	0	3pUTR	0.220067806099596
chr10:69104613:69104714:+|3pUTR|ENSG00000122862|unk|FALSE|unique	chr10:69104613:69104714:+	ACATATTTTACAGGGTGGAGTGTACTATATACTATTACCTTTGAATGTGTTTGCAGAGCTAGTGGATGTGTTTGTCTACAAGTATGATTGCTGTTACATAACACCCCAAATTAACTCCCA	unk	unique	FALSE	TRUE	ENSG00000122862	1	3pUTR	0.397332648921127
chr10:69104613:69104714:+|3pUTR|ENSG00000122862|unk|total|mutant	chr10:69104613:69104714:+	ACATATTTTACAGGGTGGAGTGTACTATATACTATTACCTTTGAATGTGTTTGCAGAGCCCGTGGATGTGTTTGTCTACAAGTATGATTGCTGTTACATAACACCCCAAATTAACTCCCA	unk	mutant	total	FALSE	ENSG00000122862	0	3pUTR	0.280927348707042
chr10:70435285:70435983:-|CDS|ENSG00000156574|control|control|control	chr10:70435285:70435983:-	CAGGCCTCTCTCCAAGTGGCTGAAGCACCCTGGGGCCCTGGAGAAGCAGATGTCCAGGGTAGCTGGAGAGTGCTGGCCGCGGCCCCCCACACCGCCTGCCACCAATGTGCTCCTTATGCT	control	control	control	FALSE	ENSG00000156574	1	CDS	0.685472610443513
chr10:70774212:70774357:-|CDS|ENSG00000166220|control|control|control	chr10:70774212:70774357:-	AAAAGACCTCGCTCTGGGACTCCTGCAGACAGCAGTGGCTCAGCTCCTTCCCCAGCCCCTAGTCTCCATCCCTACAGAAAAGCTCCTAAGCCAGCTTCCAGAAGTGCATGAACCTCCTCA	control	control	control	FALSE	ENSG00000166220	1	CDS	1.09641747816882
chr10:7163078:7163179:-|3pUTR|ENSG00000198879|unk|FALSE|unique	chr10:7163078:7163179:-	AGAGGTGCCTTTTAGGAATACGGGGAGTGAAGGAAGGCCGGCAGGCATCTCCATGCAACTAGATGGTTTGTTTGTTTGTTTGTTTGTTTGTTGTTCATTTTGTTGTGTTTTTTGAGACAG	unk	unique	FALSE	TRUE	ENSG00000198879	2	3pUTR	2.59467463015006
chr10:7163078:7163179:-|3pUTR|ENSG00000198879|unk|total|mutant	chr10:7163078:7163179:-	AGAGGTGCCTTTCCGGAATACGGGGAGTGAAGGAAGGCCGGCAGGCATCTCCATGCAACCCGATGGTTTGTTTGTTTGTTTGTTTGTTTGTTGTTCATTTTGTTGTGTTTTTTGAGACAG	unk	mutant	total	FALSE	ENSG00000198879	0	3pUTR	1.08947487756753
chr10:71816509:71816622:-|3pUTR|ENSG00000197746|msi1_unk|FALSE|overlapping	chr10:71816509:71816622:-	TGCCTACATGTCCCTGGCTGTTGAGGCGCTGCTTCAGCCTGCACCCCTCCCTTGTCTCATAGATGCTCCTTTTGACCTTTTCAAATAAATATGGATGGCGAGCTCCTAGGCCTCTGGCTT	msi1_unk	overlapping	FALSE	TRUE	ENSG00000197746	2	3pUTR	0.547868702561071
chr10:71816509:71816622:-|3pUTR|ENSG00000197746|msi1_unk|total|mutant	chr10:71816509:71816622:-	TGCCTACATGTCCCTGGCTGTTGAGGCGCTGCTTCAGCCTGCACCCCTCCCTTGTCTCACCGATGCTCCTTTTGACCTTTTCAAATAAATATGGATGGCGAGCTCCCCGGCCTCTGGCTT	msi1_unk	mutant	total	FALSE	ENSG00000197746	0	3pUTR	0.62719318105791
chr10:71816642:71816777:-|3pUTR|ENSG00000197746|msi1_unk|FALSE|overlapping	chr10:71816642:71816777:-	TTGTTTGGGGTTCTGTGGGTTTGGGTGGGAAGAGGGCCATCTGCCTGAATGTAACCTGCTAGCTCTCCGAAGGCCCTGCGGGCCTGGCTTGTGTGAGCGTGTGGACAGTGGTGGCCGCGC	msi1_unk	overlapping	FALSE	TRUE	ENSG00000197746	1	3pUTR	0.578331167934665
chr10:71816642:71816777:-|3pUTR|ENSG00000197746|msi1_unk|total|mutant	chr10:71816642:71816777:-	TTGTTTGGGGTTCTGTGGGTTTGGGTGGGAAGAGGGCCATCTGCCTGAATGTAACCTGCCCGCTCTCCGAAGGCCCTGCGGGCCTGGCTTGTGTGAGCGTGTGGACAGTGGTGGCCGCGC	msi1_unk	mutant	total	FALSE	ENSG00000197746	0	3pUTR	0.576130020694389
chr10:72011604:72011705:+|3pUTR|ENSG00000122863|msi1|FALSE|unique	chr10:72011604:72011705:+	CACCTGCCCGGAGACAGAGGGAGCAGCTGAGGCCTCTCTCCACTGGCCGCCAGCCTCCCTAGCACAAGGGGACCATTCAGCAATGAGTGTTTACTCATGTTCTTTCTTGTTGATGAGTTC	msi1	unique	FALSE	TRUE	ENSG00000122863	1	3pUTR	0.383820287167581
chr10:72011604:72011705:+|3pUTR|ENSG00000122863|msi1|total|mutant	chr10:72011604:72011705:+	CACCTGCCCGGAGACAGAGGGAGCAGCTGAGGCCTCTCTCCACTGGCCGCCAGCCTCCCCCGCACAAGGGGACCATTCAGCAATGAGTGTTTACTCATGTTCTTTCTTGTTGATGAGTTC	msi1	mutant	total	FALSE	ENSG00000122863	0	3pUTR	0.394903588203895
chr10:72011937:72012038:+|3pUTR|ENSG00000122863|msi1|FALSE|unique	chr10:72011937:72012038:+	CATACACCGCAGGTGGTCACCGAGTTATTTTCCAAAAGCTGAGGAACATAAAGCAAATTTAGGCTTTTGTCCTTCTGCAATACATGCACTTGAAAATAAACAGAAAAGAGATGTTTAATA	msi1	unique	FALSE	TRUE	ENSG00000122863	1	3pUTR	0.510832082103631
chr10:72011937:72012038:+|3pUTR|ENSG00000122863|msi1|total|mutant	chr10:72011937:72012038:+	CATACACCGCAGGTGGTCACCGAGTTATTTTCCAAAAGCTGAGGAACATAAAGCAAATTCCGGCTTTTGTCCTTCTGCAATACATGCACTTGAAAATAAACAGAAAAGAGATGTTTAATA	msi1	mutant	total	FALSE	ENSG00000122863	0	3pUTR	0.277448200422189
chr10:72012227:72012328:+|3pUTR|ENSG00000122863|msi1|FALSE|unique	chr10:72012227:72012328:+	CAATGGAAGGAGCTTCAGCAGGAGGTCCTTCCCAGAAGGTTGATTCTTGGCCTGGGTGGTAGAGGAGATATCCTGACCCTAAAGTCTTCCAGCCCCGGGTCATCCTCTCCTATACTAGGG	msi1	unique	FALSE	TRUE	ENSG00000122863	2	3pUTR	0.344196592972052
chr10:72012227:72012328:+|3pUTR|ENSG00000122863|msi1|total|mutant	chr10:72012227:72012328:+	CAATGGAAGGAGCTTCAGCAGGAGGTCCTTCCCAGAAGGTTGATTCTTGGCCTGGGTGGCCGAGGAGATATCCTGACCCTAAAGTCTTCCAGCCCCGGGTCATCCTCTCCTATACCCGGG	msi1	mutant	total	FALSE	ENSG00000122863	0	3pUTR	0.338457411563365
chr10:72062367:72062468:-|3pUTR|ENSG00000107742|unk|FALSE|unique	chr10:72062367:72062468:-	CCTTGATCCACACTGCTCCTGGCAGAGTGAGTCACCCAAAGGCCCCTTCGGCCTCCTTGTAGCTGTTTTCTTTCCTTTTGTTGTTGGTTTTAAAATACATTCACACACAAATACAAATTG	unk	unique	FALSE	TRUE	ENSG00000107742	1	3pUTR	0.528000660074457
chr10:72062367:72062468:-|3pUTR|ENSG00000107742|unk|total|mutant	chr10:72062367:72062468:-	CCTTGATCCACACTGCTCCTGGCAGAGTGAGTCACCCAAAGGCCCCTTCGGCCTCCTTGCCGCTGTTTTCTTTCCTTTTGTTGTTGGTTTTAAAATACATTCACACACAAATACAAATTG	unk	mutant	total	FALSE	ENSG00000107742	0	3pUTR	0.375536951358103
chr10:73251842:73251943:-|CDS|ENSG00000182180|msi1|FALSE|unique	chr10:73251842:73251943:-	TCGGCCGTTCTACCGCATTGTGGCTGCTCACAACAAGTGTCCCAGGGATGGCCGTTTCGTAGAGCAGCTGGGCTCCTATGATCCATTGCCCAACAGTCATGGAGAAAAACTCGTTGCCCT	msi1	unique	FALSE	TRUE	ENSG00000182180	1	CDS	0.318482851183755
chr10:73251842:73251943:-|CDS|ENSG00000182180|msi1|total|mutant	chr10:73251842:73251943:-	TCGGCCGTTCTACCGCATTGTGGCTGCTCACAACAAGTGTCCCAGGGATGGCCGTTTCGCCGAGCAGCTGGGCTCCTATGATCCATTGCCCAACAGTCATGGAGAAAAACTCGTTGCCCT	msi1	mutant	total	FALSE	ENSG00000182180	0	CDS	0.312703634239351
chr10:73423578:73424772:-|three_prime_utr|ENSG00000166343|control|control|control	chr10:73423578:73424772:-	CCAGTATACTGCAGTGCATACTATATCATGTTTCTTGGAAGCTCCTGTCAGCTGGATAATAGGCAATTAGAAGAGAAAGTGGACGGCGGGATTTAAATAGATCATAACTGGACATCTGGA	control	control	control	FALSE	ENSG00000166343	3	three_prime_utr	3.04387087883852
chr10:73479331:73479449:-|CDS|ENSG00000107758|unk|FALSE|unique	chr10:73479331:73479449:-	GTTGATGTTCTGAAGAACCACTTGGTGAAAGAAGGTCGAGTAGATGAAGAAATTGCGCTTAGAATTATCAATGAGGGTGCTGCCATCCTTCGGAGAGAGAAAACCATGATAGAAGTAGAA	unk	unique	FALSE	TRUE	ENSG00000107758	4	CDS	3.65802902155136
chr10:73479331:73479449:-|CDS|ENSG00000107758|unk|total|mutant	chr10:73479331:73479449:-	GTTGATGTTCTGAAGAACCACTTGGTGAAAGAAGGTCGAGCCGATGAAGAAATTGCGCTCCGAATTATCAATGAGGGTGCTGCCATCCTTCGGAGAGAGAAAACCATGACCGAAGCCGAA	unk	mutant	total	FALSE	ENSG00000107758	0	CDS	0.479483284120111
chr10:73916565:73916770:+|3pUTR|ENSG00000122861|msi1|FALSE|unique	chr10:73916565:73916770:+	CTGGTTGTCATTTTTGCAGTAGAGTCATCTCCATCAGCTGTAAGAAGAGACTGGGAAGATAGGCTCTGCACAGATGGATTTGCCTGTGCCACCCACCAGGGCGAACGACAATAGCTTTAC	msi1	unique	FALSE	TRUE	ENSG00000122861	3	3pUTR	0.545050462766651
chr10:73916565:73916770:+|3pUTR|ENSG00000122861|msi1|total|mutant	chr10:73916565:73916770:+	CTGGTTGTCATTTTTGCAGCCGAGTCATCTCCATCAGCTGTAAGAAGAGACTGGGAAGACCGGCTCTGCACAGATGGATTTGCCTGTGCCACCCACCAGGGCGAACGACAACCGCTTTAC	msi1	mutant	total	FALSE	ENSG00000122861	0	3pUTR	0.303305028381226
chr10:73917138:73917420:+|3pUTR|ENSG00000122861|msi1|FALSE|unique	chr10:73917138:73917420:+	GGAATGTATTATTCTGCAGCATGACCTGTGACCAGCACTGTCTCAGTTTCACTTTCACATAGATGTCCCTTTCTTGGCCAGTTATCCCTTCCTTTTAGCCTAGTTCATCCAATCCTCACT	msi1	unique	FALSE	TRUE	ENSG00000122861	3	3pUTR	2.41103050527253
chr10:73917138:73917420:+|3pUTR|ENSG00000122861|msi1|total|mutant	chr10:73917138:73917420:+	GGAATGTATTATTCTGCAGCATGACCTGTGACCAGCACTGTCTCAGTTTCACTTTCACACCGATGTCCCTTTCTTGGCCAGTTATCCCTTCCTTTCCGCCCCGTTCATCCAATCCTCACT	msi1	mutant	total	FALSE	ENSG00000122861	0	3pUTR	0.746854862127326
chr10:74118286:74118577:+|3pUTR|ENSG00000035403|msi1|FALSE|unique	chr10:74118286:74118577:+	GTATTCTCAAACACAGTTACACTTGTGCACCCTCTATCCCAATAGGCAGACTGGGTTTCTAGCCCATGGACTTCACATAAGCTCAGAATCCAAGTGAACACTAGCCAGACACTCTGCTCT	msi1	unique	FALSE	TRUE	ENSG00000035403	3	3pUTR	0.284083382515846
chr10:74118286:74118577:+|3pUTR|ENSG00000035403|msi1|total|mutant	chr10:74118286:74118577:+	GTATTCTCAAACACAGTTACACTTGTGCACCCTCTATCCCAACCGGCAGACTGGGTTTCCCGCCCATGGACTTCACATAAGCTCAGAATCCAAGTGAACACCCGCCAGACACTCTGCTCT	msi1	mutant	total	FALSE	ENSG00000035403	0	3pUTR	0.408968324105712
chr10:74118697:74119064:+|3pUTR|ENSG00000035403|msi1|FALSE|unique	chr10:74118697:74119064:+	GAAGAAATCACAGAATCATATGATTCTGCTTTTACCATGCCCCTGAGCAATGTCTGTGCTAGGGAAACTTCCCGTCCCATATCCTGCCTCAGCCCGCCAAGGTAGCCATCCCATGAACAC	msi1	unique	FALSE	TRUE	ENSG00000035403	2	3pUTR	0.5020260435179
chr10:74118697:74119064:+|3pUTR|ENSG00000035403|msi1|total|mutant	chr10:74118697:74119064:+	GAAGAAATCACAGAATCATATGATTCTGCTTTTACCATGCCCCTGAGCAATGTCTGTGCCCGGGAAACTTCCCGTCCCATATCCTGCCTCAGCCCGCCAAGGCCGCCATCCCATGAACAC	msi1	mutant	total	FALSE	ENSG00000035403	0	3pUTR	0.586139664063727
chr10:74120044:74120145:+|3pUTR|ENSG00000035403|msi1|FALSE|unique	chr10:74120044:74120145:+	AAAAAAAATCCCTGAATGATGATTAGAGACATCACCGCTAAAAAACTACATTTATAAGCTAGGATTTGTTATATGCAAATATTTTCTGCCTCTTCTTTTGTTCTGTTTAAAACAATAAAA	msi1	unique	FALSE	TRUE	ENSG00000035403	2	3pUTR	4.5879621185611
chr10:74120044:74120145:+|3pUTR|ENSG00000035403|msi1|total|mutant	chr10:74120044:74120145:+	AAAAAAAATCCCTGAATGATGATCCGAGACATCACCGCTAAAAAACTACATTTATAAGCCCGGATTTGTTATATGCAAATATTTTCTGCCTCTTCTTTTGTTCTGTTTAAAACAATAAAA	msi1	mutant	total	FALSE	ENSG00000035403	0	3pUTR	0.643455338775575
chr10:74136666:74136778:-|CDS|ENSG00000185009|unk|FALSE|unique	chr10:74136666:74136778:-	TTCAGAGGCTGCAATTAAGGATAATGTGGTCATAGTATATGAACTCTTAGAAGAAATGTTAGACAATGGATTTCCACTGGCTACCGAATCTAACATTTTGAAAGAATTGATTAAACCACC	unk	unique	FALSE	TRUE	ENSG00000185009	3	CDS	0.651152801431331
chr10:74136666:74136778:-|CDS|ENSG00000185009|unk|total|mutant	chr10:74136666:74136778:-	TTCAGAGGCTGCAATTAAGGATAATGTGGTCACCGTATATGAACTCTCCGAAGAAATGTCCGACAATGGATTTCCACTGGCTACCGAATCTAACATTTTGAAAGAATTGATTAAACCACC	unk	mutant	total	FALSE	ENSG00000185009	0	CDS	0.331807727875244
chr10:75150949:75151073:+|CDS|ENSG00000156671|unk|FALSE|unique	chr10:75150949:75151073:+	TGTTCGAAGATTGGACCCAGAATACTGGAAGACTATACTGAGTTGTATATATGTTTTTATAGTATTTGGATTTACATCTTTCATTATGGTTATAGTCCATGAGCGAGTGCCTGACATGCA	unk	unique	FALSE	TRUE	ENSG00000156671	2	CDS	0.540435595880852
chr10:75150949:75151073:+|CDS|ENSG00000156671|unk|total|mutant	chr10:75150949:75151073:+	TGTTCGAAGATTGGACCCAGAATACTGGAAGACTATACTGAGTTGTATATATGTTTTTACCGTATTTGGATTTACATCTTTCATTATGGTTACCGTCCATGAGCGAGTGCCTGACATGCA	unk	mutant	total	FALSE	ENSG00000156671	0	CDS	0.343395642893625
chr10:75397829:75398748:-|three_prime_utr|ENSG00000165655|control|control|control	chr10:75397829:75398748:-	CACTTTCACCTCCCCACCCAAACTTTATAAAAGTTGAAAAAATATCATTTGACTTTTTATAGAAAAAAAAAGGAAAAAATAATTGAGAAAGTGTTCATCTGAGGACTGCATCGGTGGACA	control	control	control	FALSE	ENSG00000165655	1	three_prime_utr	0.553719273032985
chr10:78022286:78022401:-|CDS|ENSG00000148606|unk|FALSE|unique	chr10:78022286:78022401:-	AACATAGTATCTCCATTTCTGCCTTTCTTCGTTTCCATAGGAAAACTTGAATCCCTTAGTAGTTCTGAATTTATTTAAACGAATCCCAGCTGAAGATGTTCCTCTACTTCTGATGAACCC	unk	unique	FALSE	TRUE	ENSG00000148606	4	CDS	6.66631274878868
chr10:78022286:78022401:-|CDS|ENSG00000148606|unk|total|mutant	chr10:78022286:78022401:-	AACACCGTATCTCCATTTCTGCCTTTCTTCGTTTCCACCGGAAAACTTGAATCCCTCCGCCGTTCTGAATTTATTTAAACGAATCCCAGCTGAAGATGTTCCTCTACTTCTGATGAACCC	unk	mutant	total	FALSE	ENSG00000148606	0	CDS	0.506907042323725
chr10:78035461:78035635:+|CDS|ENSG00000138326|unk|FALSE|unique	chr10:78035461:78035635:+	CATTGATGTCCTTCACCCCGGGAAGGCGACAGTGCCTAAGACAGAAATTCGGGAAAAACTAGCCAAAATGTACAAGACCACACCGGATGTCATCTTTGTATTTGGATTCAGAACTCATTT	unk	unique	FALSE	TRUE	ENSG00000138326	1	CDS	0.567037606562221
chr10:78035461:78035635:+|CDS|ENSG00000138326|unk|total|mutant	chr10:78035461:78035635:+	CATTGATGTCCTTCACCCCGGGAAGGCGACAGTGCCTAAGACAGAAATTCGGGAAAAACCCGCCAAAATGTACAAGACCACACCGGATGTCATCTTTGTATTTGGATTCAGAACTCATTT	unk	mutant	total	FALSE	ENSG00000138326	0	CDS	0.343095203445935
chr10:80519475:80519574:+|3pUTR|ENSG00000108219|msi1_unk|FALSE|overlapping	chr10:80519475:80519574:+	AGTGTGGTGTATACTGGTGGCTGTTGATGATGATTTTTTTTTTTTTACACAATTCTCTGTAGACTAGGAGAAGAATGCTTGTGTTTTTCGGAAGTGTGATGCTTCTCTTTGACTGCCAAA	msi1_unk	overlapping	FALSE	TRUE	ENSG00000108219	2	3pUTR	0.705450206046521
chr10:80519475:80519574:+|3pUTR|ENSG00000108219|msi1_unk|total|mutant	chr10:80519475:80519574:+	AGTGTGGTGTATACTGGTGGCTGTTGATGATGATTTTTTTTTTTTTACACAATTCTCTGCCGACCCGGAGAAGAATGCTTGTGTTTTTCGGAAGTGTGATGCTTCTCTTTGACTGCCAAA	msi1_unk	mutant	total	FALSE	ENSG00000108219	0	3pUTR	0.356302556482195
chr10:84150713:84150851:+|CDS|ENSG00000165678|unk|FALSE|unique	chr10:84150713:84150851:+	TCTTCCACCTACCACCGTGGCTGGTGCCACTCTTTACTCAGTGGCAATGTACGGTGGATTAGTTCTTTTCAGCATGTTCCTTCTGTATGATACCCAGAAAGTAATCAAGCGTGCAGAAGT	unk	unique	FALSE	TRUE	ENSG00000165678	1	CDS	0.465464837983663
chr10:84150713:84150851:+|CDS|ENSG00000165678|unk|total|mutant	chr10:84150713:84150851:+	TCTTCCACCTACCACCGTGGCTGGTGCCACTCTTTACTCAGTGGCAATGTACGGTGGATCCGTTCTTTTCAGCATGTTCCTTCTGTATGATACCCAGAAAGTAATCAAGCGTGCAGAAGT	unk	mutant	total	FALSE	ENSG00000165678	0	CDS	0.401973517190848
chr10:86890108:86890218:+|CDS|ENSG00000107779|unk|FALSE|unique	chr10:86890108:86890218:+	TCATGGCACTGGGATGAAATCAGACTCCGACCAGAAAAAGTCAGAAAATGGAGTAACCTTAGCACCAGAGGATACCTTGCCTTTTTTAAAGTGCTATTGCTCAGGGCACTGTCCAGATGA	unk	unique	FALSE	TRUE	ENSG00000107779	1	CDS	0.299394756070144
chr10:86890108:86890218:+|CDS|ENSG00000107779|unk|total|mutant	chr10:86890108:86890218:+	TCATGGCACTGGGATGAAATCAGACTCCGACCAGAAAAAGTCAGAAAATGGAGTAACCTCCGCACCAGAGGATACCTTGCCTTTTTTAAAGTGCTATTGCTCAGGGCACTGTCCAGATGA	unk	mutant	total	FALSE	ENSG00000107779	0	CDS	0.286529182659287
chr10:87746157:87746259:+|3pUTR|ENSG00000198682|unk|FALSE|unique	chr10:87746157:87746259:+	AACTGAAGACCAAATCTTAGCAGGTAAAAGCAATATTCTTATACATTTCATAATAAAATTAGCTCTATGTATTTTCTACTGCACCTGAGCAGGCAGGTCCCAGATTTCTTAAGGCTTTGT	unk	unique	FALSE	TRUE	ENSG00000198682	2	3pUTR	8.5595272788861
chr10:87746157:87746259:+|3pUTR|ENSG00000198682|unk|total|mutant	chr10:87746157:87746259:+	AACTGAAGACCAAATCTCCGCAGGTAAAAGCAATATTCTTATACATTTCATAATAAAATCCGCTCTATGTATTTTCTACTGCACCTGAGCAGGCAGGTCCCAGATTTCTTAAGGCTTTGT	unk	mutant	total	FALSE	ENSG00000198682	0	3pUTR	3.07080785552637
chr10:87753454:87753555:-|3pUTR|ENSG00000138138|msi1|FALSE|bound_elsewhere	chr10:87753454:87753555:-	CGTTTAATGTGAATTATATGTGAATTTTTTTCAAAATTTTACTAACCAGAATTCTGTTATAGGCACCTAACCACGCAGCATGAGGAAAACGGCACAACACAATCTTGAGGTGCCTTCTGA	msi1	bound_elsewhere	FALSE	TRUE	ENSG00000138138	1	3pUTR	0.397625121441137
chr10:87753454:87753555:-|3pUTR|ENSG00000138138|msi1|total|mutant	chr10:87753454:87753555:-	CGTTTAATGTGAATTATATGTGAATTTTTTTCAAAATTTTACTAACCAGAATTCTGTTACCGGCACCTAACCACGCAGCATGAGGAAAACGGCACAACACAATCTTGAGGTGCCTTCTGA	msi1	mutant	total	FALSE	ENSG00000138138	0	3pUTR	0.454615789046251
chr10:87814449:87814585:-|CDS|ENSG00000138138|unk|FALSE|bound_elsewhere	chr10:87814449:87814585:-	TTTAATTTTCCGTTTGACAATATTTGGTGCAGTGACATACTTTACTATCAAATGGATGGTAGATGCAATTGATCCAACCAGAAAGCAAAAAGTAGAAGCTCAGAAACAGGTATGATTGAA	unk	bound_elsewhere	FALSE	TRUE	ENSG00000138138	2	CDS	0.605934145867746
chr10:87814449:87814585:-|CDS|ENSG00000138138|unk|total|mutant	chr10:87814449:87814585:-	TTTAATTTTCCGTTTGACAATATTTGGTGCAGTGACATACTTTACTATCAAATGGATGGCCGATGCAATTGATCCAACCAGAAAGCAAAAAGCCGAAGCTCAGAAACAGGTATGATTGAA	unk	mutant	total	FALSE	ENSG00000138138	0	CDS	0.254696886683772
chr10:88913158:88913259:+|CDS|ENSG00000138134|unk|FALSE|unique	chr10:88913158:88913259:+	GCATCAGAGATTGATAGAGGCAGAAAGGAAGCGGATTGCTCAGATGCGCCAGCAGCAGCTAGAATCGGAGCAGTTTCTGTTTTTCGAAGATCAACTCAAGAAGCAAGAGTTAGCCCGAGG	unk	unique	FALSE	TRUE	ENSG00000138134	3	CDS	0.373799639105388
chr10:88913158:88913259:+|CDS|ENSG00000138134|unk|total|mutant	chr10:88913158:88913259:+	GCATCAGAGATTGACCGAGGCAGAAAGGAAGCGGATTGCTCAGATGCGCCAGCAGCAGCCCGAATCGGAGCAGTTTCTGTTTTTCGAAGATCAACTCAAGAAGCAAGAGTCCGCCCGAGG	unk	mutant	total	FALSE	ENSG00000138134	0	CDS	0.282295343346847
chr10:89213657:89213758:-|3pUTR|ENSG00000107798|msi1|FALSE|unique	chr10:89213657:89213758:-	TTACAATACTGTCCGGTGGACAAAATGACAATTGATATGTTTTTCTGATATAATTACTTTAGCTGCACTAACAGTACAATGCTTGTTAATGGTTAATATAGGCAGGGCGAATACTACTTT	msi1	unique	FALSE	TRUE	ENSG00000107798	2	3pUTR	1.29744177066439
chr10:89213657:89213758:-|3pUTR|ENSG00000107798|msi1|total|mutant	chr10:89213657:89213758:-	TTACAATACTGTCCGGTGGACAAAATGACAATTGATATGTTTTTCTGATATAATTACTTCCGCTGCACTAACAGTACAATGCTTGTTAATGGTTAATACCGGCAGGGCGAATACTACTTT	msi1	mutant	total	FALSE	ENSG00000107798	0	3pUTR	0.362675992588385
chr10:89738052:89738153:+|CDS|ENSG00000138182|unk|FALSE|bound_elsewhere	chr10:89738052:89738153:+	CTGGAACAACAAATTGAAAAATTGCAGGCAGAAGTAAAAGGCTATAAGGATGAAAACAATAGACTAAAGGAGAAGGAGCATAAAAACCAAGATGACCTACTAAAAGAAAAAGAAACTCTT	unk	bound_elsewhere	FALSE	TRUE	ENSG00000138182	1	CDS	0.617085814762251
chr10:89738052:89738153:+|CDS|ENSG00000138182|unk|total|mutant	chr10:89738052:89738153:+	CTGGAACAACAAATTGAAAAATTGCAGGCAGAAGTAAAAGGCTATAAGGATGAAAACAACCGACTAAAGGAGAAGGAGCATAAAAACCAAGATGACCTACTAAAAGAAAAAGAAACTCTT	unk	mutant	total	FALSE	ENSG00000138182	0	CDS	0.506923524599148
chr10:89774496:89774597:+|3pUTR|ENSG00000138182|msi1|FALSE|bound_elsewhere	chr10:89774496:89774597:+	AAGATCTCAAGTCTTTAATTAGAATGTCTCACTTATTTTGTAAACATTTTGTGGGTACATAGTACATGTATATATTTACGGGGTATGTGAGATGTTTTGACACAGGCATGCAATGTGAAA	msi1	bound_elsewhere	FALSE	TRUE	ENSG00000138182	2	3pUTR	0.355515327986329
chr10:89774496:89774597:+|3pUTR|ENSG00000138182|msi1|total|mutant	chr10:89774496:89774597:+	AAGATCTCAAGTCTTTAATCCGAATGTCTCACTTATTTTGTAAACATTTTGTGGGTACACCGTACATGTATATATTTACGGGGTATGTGAGATGTTTTGACACAGGCATGCAATGTGAAA	msi1	mutant	total	FALSE	ENSG00000138182	0	3pUTR	0.231470451264647
chr10:91630394:91630495:-|CDS|ENSG00000119938|unk|FALSE|unique	chr10:91630394:91630495:-	CTTGGACCTTAATGATATCTCCTCTGCCTTAAAACACCACGAGGAGAAAAACTTGATTTTAGATTTCCCTCAGCCTTCAACCGATTACTTAAGTTTCCGGAGCCACTTTCAGAAGAACTT	unk	unique	FALSE	TRUE	ENSG00000119938	1	CDS	0.264493088406762
chr10:91630394:91630495:-|CDS|ENSG00000119938|unk|total|mutant	chr10:91630394:91630495:-	CTTGGACCTTAATGATATCTCCTCTGCCTTAAAACACCACGAGGAGAAAAACTTGATTTCCGATTTCCCTCAGCCTTCAACCGATTACTTAAGTTTCCGGAGCCACTTTCAGAAGAACTT	unk	mutant	total	FALSE	ENSG00000119938	0	CDS	0.26448712313245
chr10:91841327:91841437:+|CDS|ENSG00000107854|unk|FALSE|unique	chr10:91841327:91841437:+	TTCTTATGGACATTATGAAGTTGCAGAACTTCTTGTTAAACATGGAGCAGTAGTTAATGTAGCTGATTTATGGAAATTTACACCTTTACATGAAGCAGCAGCAAAAGGAAAATATGAAAT	unk	unique	FALSE	TRUE	ENSG00000107854	2	CDS	2.3369081644068
chr10:91841327:91841437:+|CDS|ENSG00000107854|unk|total|mutant	chr10:91841327:91841437:+	TTCTTATGGACATTATGAAGTTGCAGAACTTCTTGTTAAACATGGAGCAGCCGTTAATGCCGCTGATTTATGGAAATTTACACCTTTACATGAAGCAGCAGCAAAAGGAAAATATGAAAT	unk	mutant	total	FALSE	ENSG00000107854	0	CDS	0.369864648622825
chr10:91942452:91942553:+|CDS|ENSG00000095564|unk|FALSE|unique	chr10:91942452:91942553:+	AGTTCTATGGAAGATTCACCTACTACAGAGCGATTGAATTTTGACAGATTTGATATATGTAGATTGTTACAACATGGTGCATCACTCCTGGGATCTGCTGGTGCCGAATTTGAAGTCCAA	unk	unique	FALSE	TRUE	ENSG00000095564	1	CDS	0.338402600373271
chr10:91942452:91942553:+|CDS|ENSG00000095564|unk|total|mutant	chr10:91942452:91942553:+	AGTTCTATGGAAGATTCACCTACTACAGAGCGATTGAATTTTGACAGATTTGATATATGCCGATTGTTACAACATGGTGCATCACTCCTGGGATCTGCTGGTGCCGAATTTGAAGTCCAA	unk	mutant	total	FALSE	ENSG00000095564	0	CDS	0.269154363129959
chr10:92030311:92030412:+|3pUTR|ENSG00000095564|unk|FALSE|unique	chr10:92030311:92030412:+	ATATAAGATTGAAACTGTAAAATATATGCAACTGTGTGTTATTTGTAGGAAATGGTCACTAGAAAGAGCAAAAGATTATTCAGGTATACAGGTTTTTTTTCATTGTTTAGGATTTTAACT	unk	unique	FALSE	TRUE	ENSG00000095564	3	3pUTR	6.54428795628445
chr10:92030311:92030412:+|3pUTR|ENSG00000095564|unk|total|mutant	chr10:92030311:92030412:+	ATATAAGATTGAAACTGTAAAATATATGCAACTGTGTGTTATTTGCCGGAAATGGTCACCCGAAAGAGCAAAAGATTATTCAGGTATACAGGTTTTTTTTCATTGTTCCGGATTTTAACT	unk	mutant	total	FALSE	ENSG00000095564	0	3pUTR	0.29717701783897
chr10:92030471:92030572:+|3pUTR|ENSG00000095564|unk|FALSE|unique	chr10:92030471:92030572:+	TATTTTTTTATTAACTATTTATTTGCTAGTTCCATAAACCAGCTCTTTAACATAGCTTATAGTAATTGATATTTTCTTAGAATAAGTACAGAGCAATATATCATTAAAGGGCTATGAAGG	unk	unique	FALSE	TRUE	ENSG00000095564	4	3pUTR	39.5351284585251
chr10:92030471:92030572:+|3pUTR|ENSG00000095564|unk|total|mutant	chr10:92030471:92030572:+	TATTTTTTTATTAACTATTTATTTGCCCGTTCCATAAACCAGCTCTTTAACACCGCTTACCGTAATTGATATTTTCTCCGAATAAGTACAGAGCAATATATCATTAAAGGGCTATGAAGG	unk	mutant	total	FALSE	ENSG00000095564	0	3pUTR	27.8986420084496
chr10:92050442:92050545:-|3pUTR|ENSG00000107864|unk|FALSE|unique	chr10:92050442:92050545:-	ATGAAGGCCTGCTAGCACTAGCGTGGACATTTTTCTAGCATTCACCCTTGGGCTGCAGATAGTAATATATAAACACACACAATGATTGCAAGACTATGTAAATCTTTTTTTAATCTTCTT	unk	unique	FALSE	TRUE	ENSG00000107864	4	3pUTR	2.4457332056973
chr10:92050442:92050545:-|3pUTR|ENSG00000107864|unk|total|mutant	chr10:92050442:92050545:-	ATGAAGGCCTGCCCGCACCCGCGTGGACATTTTTCCCGCATTCACCCTTGGGCTGCAGACCGTAATATATAAACACACACAATGATTGCAAGACTATGTAAATCTTTTTTTAATCTTCTT	unk	mutant	total	FALSE	ENSG00000107864	0	3pUTR	1.02291422405449
chr10:94132299:94132400:+|CDS|ENSG00000138193|unk|FALSE|unique	chr10:94132299:94132400:+	TGAGTATCGCGCCACCCTCCAAAGGACTTCAATATCGCAGTACATCACCGGTTCTCTCCTAGAAGCAACCACGTCTTTGGGAGCAAGAAGTGGCCTTCTCAGTACTTTTGGAGGATCCAC	unk	unique	FALSE	TRUE	ENSG00000138193	1	CDS	0.430219997770401
chr10:94132299:94132400:+|CDS|ENSG00000138193|unk|total|mutant	chr10:94132299:94132400:+	TGAGTATCGCGCCACCCTCCAAAGGACTTCAATATCGCAGTACATCACCGGTTCTCTCCCCGAAGCAACCACGTCTTTGGGAGCAAGAAGTGGCCTTCTCAGTACTTTTGGAGGATCCAC	unk	mutant	total	FALSE	ENSG00000138193	0	CDS	0.403928027121162
chr10:95311796:95311897:-|3pUTR|ENSG00000095637|unk|FALSE|unique	chr10:95311796:95311897:-	CAGACATAGATTTTTCTGTTCATTTATTTTTCTTCATTGCAGTGGATTGATTTGATAAATAGATGTGTTGAATTACTACATTTGCTGTACATATTATTTAATAAACTTTATTCAGAATTG	unk	unique	FALSE	TRUE	ENSG00000095637	2	3pUTR	2.79823850480429
chr10:95311796:95311897:-|3pUTR|ENSG00000095637|unk|total|mutant	chr10:95311796:95311897:-	CAGACACCGATTTTTCTGTTCATTTATTTTTCTTCATTGCAGTGGATTGATTTGATAAACCGATGTGTTGAATTACTACATTTGCTGTACATATTATTTAATAAACTTTATTCAGAATTG	unk	mutant	total	FALSE	ENSG00000095637	0	3pUTR	1.49555681650282
chr10:95606323:95606429:-|3pUTR|ENSG00000059573|unk|FALSE|bound_elsewhere	chr10:95606323:95606429:-	CCATGGCTGCTTTGTGTCACCTCAGTGACTTACAGTCCCCCTTGGCATTTAGTTGGTACTAGAGCCAGTCATCCTTAACAAATCTTTTCACATTTTATTTCTTTCACATGTAGTCATCTT	unk	bound_elsewhere	FALSE	TRUE	ENSG00000059573	3	3pUTR	6.88902165685517
chr10:95606323:95606429:-|3pUTR|ENSG00000059573|unk|total|mutant	chr10:95606323:95606429:-	CCATGGCTGCTTTGTGTCACCTCAGTGACTTACAGTCCCCCTTGGCATTCCGTTGGTACCCGAGCCAGTCATCCTTAACAAATCTTTTCACATTTTATTTCTTTCACATGCCGTCATCTT	unk	mutant	total	FALSE	ENSG00000059573	0	3pUTR	1.96086250695502
chr10:95611293:95611394:-|CDS|ENSG00000059573|msi1|FALSE|bound_elsewhere	chr10:95611293:95611394:-	CCCCTCCGAAGTGAAGTCACTCCGAACTGAGTATGGGGACCTGGAATTATGCATTGAAGTAGTGGACAACGTTCAGGATGCCATTGACCACATCCACAAGTATGGCAGCTCCCACACGGA	msi1	bound_elsewhere	FALSE	TRUE	ENSG00000059573	1	CDS	0.344176337644782
chr10:95611293:95611394:-|CDS|ENSG00000059573|msi1|total|mutant	chr10:95611293:95611394:-	CCCCTCCGAAGTGAAGTCACTCCGAACTGAGTATGGGGACCTGGAATTATGCATTGAAGCCGTGGACAACGTTCAGGATGCCATTGACCACATCCACAAGTATGGCAGCTCCCACACGGA	msi1	mutant	total	FALSE	ENSG00000059573	0	CDS	0.29086884034323
chr10:96238888:96239129:-|three_prime_utr|ENSG00000095585|control|control|control	chr10:96238888:96239129:-	AGTGTGGCCCAACAGGATCTTCTAAGCCTTTGCAACACAAAGTTTGATTCCCAGCAAGATAGCATCAACCTCATCTGGAGCTTGTTAGAAATGCAGAATCTTGGCCCCACCCTAGAACTA	control	control	control	FALSE	ENSG00000095585	3	three_prime_utr	0.627569287823231
chr10:96982068:96982170:+|CDS|ENSG00000196233|unk|FALSE|unique	chr10:96982068:96982170:+	TCAGCATTGGCATCAGAGGCAGTTTTCACTCCTAAGCAGACCCTTACAATTCCAGCCCCTAGACATACAGTAGATGTGCAGCTTCCCAGAGAAGACAACCCTGAAGAACCTAGCAAGGAA	unk	unique	FALSE	TRUE	ENSG00000196233	3	CDS	1.71805790530188
chr10:96982068:96982170:+|CDS|ENSG00000196233|unk|total|mutant	chr10:96982068:96982170:+	TCAGCATTGGCATCAGAGGCAGTTTTCACTCCTAAGCAGACCCTTACAATTCCAGCCCCCCGACATACAGCCGATGTGCAGCTTCCCAGAGAAGACAACCCTGAAGAACCCCGCAAGGAA	unk	mutant	total	FALSE	ENSG00000196233	0	CDS	0.742045383068705
chr10:97759570:97759671:+|3pUTR|ENSG00000155256|msi1|FALSE|unique	chr10:97759570:97759671:+	GACTGAGCGAGTGGACTTAGGGCTGGGCAGGCAGTAGCCACCAGAGGGCAGCAGCGAACTAGGCCAGGCCTGACTGGGGTCTGAAGATCAGGGTCAGTGTGGCTGTGCCTGGGAATTCCA	msi1	unique	FALSE	TRUE	ENSG00000155256	3	3pUTR	0.818597641089426
chr10:97759570:97759671:+|3pUTR|ENSG00000155256|msi1|total|mutant	chr10:97759570:97759671:+	GACTGAGCGAGTGGACTCCGGGCTGGGCAGGCAGCCGCCACCAGAGGGCAGCAGCGAACCCGGCCAGGCCTGACTGGGGTCTGAAGATCAGGGTCAGTGTGGCTGTGCCTGGGAATTCCA	msi1	mutant	total	FALSE	ENSG00000155256	0	3pUTR	0.308826936350979
chr10:98383567:98383797:-|three_prime_utr|ENSG00000119943|control|control|control	chr10:98383567:98383797:-	CCACCCCTGAATTCCAAGTGCTCCATTGGATCAGCTTCCCAGGAAGTTCAGCTTCGGGTTAGTACATAAGGCCACCACAATGCTCAAGAAATTATTTTAGAAAAAACGTACGAGTTACAT	control	control	control	FALSE	ENSG00000119943	2	three_prime_utr	6.82370063019179
chr10:99876058:99876159:-|3pUTR|ENSG00000107554|msi1|FALSE|bound_elsewhere	chr10:99876058:99876159:-	TTGAGCCTAATGGAAGACTGGATGTCTTTCTTCTTCATCCAAGCACCCTAATGACTGTTTAGTTACATCCATAGATGCAGACAACATAACACCTGTGACTTACTTGAATTGGGATAAGCC	msi1	bound_elsewhere	FALSE	TRUE	ENSG00000107554	2	3pUTR	0.725424867438676
chr10:99876058:99876159:-|3pUTR|ENSG00000107554|msi1|total|mutant	chr10:99876058:99876159:-	TTGAGCCTAATGGAAGACTGGATGTCTTTCTTCTTCATCCAAGCACCCTAATGACTGTTCCGTTACATCCACCGATGCAGACAACATAACACCTGTGACTTACTTGAATTGGGATAAGCC	msi1	mutant	total	FALSE	ENSG00000107554	0	3pUTR	0.387384603922235
chr10:99879964:99880065:-|CDS|ENSG00000107554|unk|FALSE|bound_elsewhere	chr10:99879964:99880065:-	CAGATGCCCTTCAGACCCAGACTCCACCTCCCAGCCAAGGTCAGGGGACTCTGCAGATGTAGCTAGAGATGTAAAGCAACCCACTGCCACGCCGAGGAGCTACCGGAACTTCAGGCATCC	unk	bound_elsewhere	FALSE	TRUE	ENSG00000107554	2	CDS	1.22134520278831
chr10:99879964:99880065:-|CDS|ENSG00000107554|unk|total|mutant	chr10:99879964:99880065:-	CAGATGCCCTTCAGACCCAGACTCCACCTCCCAGCCAAGGTCAGGGGACTCTGCAGATGCCGCCCGAGATGTAAAGCAACCCACTGCCACGCCGAGGAGCTACCGGAACTTCAGGCATCC	unk	mutant	total	FALSE	ENSG00000107554	0	CDS	0.649787130019535
chr11:101473508:101473773:-|CDS|ENSG00000137672|control|control|control	chr11:101473508:101473773:-	TCCTCAAATAATATCTGAAGGTCTTTATGCAATTGCTGTAGTTTTAAGTTTCTCTAGGATAGCTTATATTTTACCAGCAAATGAAAGCTTTGGACCTCTGCAGATATCACTTGGAAGAAC	control	control	control	FALSE	ENSG00000137672	3	CDS	1.3903087142142
chr11:101890673:101891278:-|three_prime_utr|ENSG00000187151|control|control|control	chr11:101890673:101891278:-	GTAATGCAAGTTCTACAATGATAATATATTAAAGATTTTTAAAAGTTTATCTTTTCACTTAGTGTTTCAAACATATTAGGCAAAATTTAACTGTAGATGGCATTTAGATGTTATGAGTTT	control	control	control	FALSE	ENSG00000187151	4	three_prime_utr	3.71702595229807
chr11:102396659:102396760:-|3pUTR|ENSG00000152558|msi1_unk|FALSE|overlapping	chr11:102396659:102396760:-	CTTTTTCTCTGTATGTAAGTAGTATAATTTGTTACTTTCAAATACCCGTACTTTGAATGTAGGTTTTTTTGTTGTTGTTATCTATAAAAATTGAGGGAAATGGTTATGCAAAAAAATATT	msi1_unk	overlapping	FALSE	TRUE	ENSG00000152558	2	3pUTR	2.82402611755609
chr11:102396659:102396760:-|3pUTR|ENSG00000152558|msi1_unk|total|mutant	chr11:102396659:102396760:-	CTTTTTCTCTGTATGTAAGCCGTATAATTTGTTACTTTCAAATACCCGTACTTTGAATGCCGGTTTTTTTGTTGTTGTTATCTATAAAAATTGAGGGAAATGGTTATGCAAAAAAATATT	msi1_unk	mutant	total	FALSE	ENSG00000152558	0	3pUTR	1.66714298342639
chr11:102693905:102694065:-|CDS|ENSG00000137675|control|control|control	chr11:102693905:102694065:-	CTTGCCAGATTATCCCAAATCCATCCATACATTAGGTTTTCCAGGACGTGTGAAGAAAATAGATGCAGCCGTCTGTGATAAGACCACAAGAAAAACCTACTTCTTTGTGGGCATTTGGTG	control	control	control	FALSE	ENSG00000137675	2	CDS	0.487172889815823
chr11:102867907:102868069:-|CDS|ENSG00000262406|control|control|control	chr11:102867907:102868069:-	ACAAACTTGTTCCTCACTGCTGTTCACGAGATTGGCCATTCCTTAGGTCTTGGCCATTCTAGTGATCCAAAGGCCGTAATGTTCCCCACCTACAAATATGTTGACATCAACACATTTCGC	control	control	control	FALSE	ENSG00000262406	2	CDS	0.380597754776505
chr11:102955251:102955493:-|CDS|ENSG00000137745|control|control|control	chr11:102955251:102955493:-	CCGAGAAATGCAGTCTTTCTTCGGCTTAGAGGTGACTGGCAAACTTGACGATAACACCTTAGATGTCATGAAAAAGCCAAGATGCGGGGTTCCTGATGTGGGTGAATACAATGTTTTCCC	control	control	control	FALSE	ENSG00000137745	2	CDS	0.594971835270479
chr11:103061782:103061883:-|3pUTR|ENSG00000137692|unk|FALSE|unique	chr11:103061782:103061883:-	AAGACTGTTGGCCTTGACTTCTGGGATAATGATTTGCTGATGCAGCTAATAAACATTTCTAGGTATTGGAAAAATGCTCCTACTTTTAGCTCTGGGTTTCTATAAAAGCTGCCAAGGTCT	unk	unique	FALSE	TRUE	ENSG00000137692	2	3pUTR	0.412195617003087
chr11:103061782:103061883:-|3pUTR|ENSG00000137692|unk|total|mutant	chr11:103061782:103061883:-	AAGACTGTTGGCCTTGACTTCTGGGATAATGATTTGCTGATGCAGCTAATAAACATTTCCCGGTATTGGAAAAATGCTCCTACTTTCCGCTCTGGGTTTCTATAAAAGCTGCCAAGGTCT	unk	mutant	total	FALSE	ENSG00000137692	0	3pUTR	0.291601014897681
chr11:104891169:104891404:-|CDS|ENSG00000204403|control|control|control	chr11:104891169:104891404:-	TTTGCTGCTCACCCAGAGCACCAGTCCTCAGACAGCACATTCCTGGTGTTTATGTCACATAGCATCCTGAATGGAATCTGTGGGACCAAGCACTGGGATCAAGAGCCAGATGTTCTTCAC	control	control	control	FALSE	ENSG00000204403	1	CDS	0.276873094389917
chr11:10511672:10514915:-|three_prime_utr|ENSG00000110315|control|control|control	chr11:10511672:10514915:-	GAAGTGAAAGTCTTCTGTTGCTATTGTGGGCTCAAATATTTGGTCATGGGGGAAGAATGTAGGGTTGTGGCACTGGCACAGACACAGGAAAATCCATTTTCCCCACTCTTTTATTTTTGC	control	control	control	FALSE	ENSG00000110315	1	three_prime_utr	0.48631303333322
chr11:107429260:107429366:-|CDS|ENSG00000152404|unk|FALSE|unique	chr11:107429260:107429366:-	GAGGAAACCCACATATTCAGATAAAGCACAAAATTGTCAAGAAAGTAGAGAATCAGACTTAGTAAAATATGGTAACAGTTCAAGGGATAGATATGCTACAACAGATACTGCAAAAAATAG	unk	unique	FALSE	TRUE	ENSG00000152404	4	CDS	8.95452175027509
chr11:107429260:107429366:-|CDS|ENSG00000152404|unk|total|mutant	chr11:107429260:107429366:-	GAGGAAACCCACATATTCAGATAAAGCACAAAATTGTCAAGAAAGCCGAGAATCAGACTCCGTAAAATATGGTAACAGTTCAAGGGACCGATATGCTACAACAGATACTGCAAAAAACCG	unk	mutant	total	FALSE	ENSG00000152404	0	CDS	0.703009483354559
chr11:10770493:10770605:+|CDS|ENSG00000198730|unk|FALSE|unique	chr11:10770493:10770605:+	ACATGTGGCACCCAGTGATACAGTTCTTATGTTTAATGTGGCCTTGGTCCTGCAAAGATTAGCTACCTCTGTCCTGAAAGATGAAAAAAGTAATCTGAAGGAAGTACTTAATGCTGTGAA	unk	unique	FALSE	TRUE	ENSG00000198730	1	CDS	0.659264992585596
chr11:10770493:10770605:+|CDS|ENSG00000198730|unk|total|mutant	chr11:10770493:10770605:+	ACATGTGGCACCCAGTGATACAGTTCTTATGTTTAATGTGGCCTTGGTCCTGCAAAGATCCGCTACCTCTGTCCTGAAAGATGAAAAAAGTAATCTGAAGGAAGTACTTAATGCTGTGAA	unk	mutant	total	FALSE	ENSG00000198730	0	CDS	0.662749215974277
chr11:10797513:10797714:-|3pUTR|ENSG00000110321|msi1_unk|FALSE|overlapping	chr11:10797513:10797714:-	TTCTGCATAAGGTTTTTTTGTAGTGTAATGTCTTAATCATAGTCTACCATCAAATATTTTAGGAGTATCTTTAATGTTTAGATAGTATATTAGCAGCATGCAATAATTACATCATAAGTT	msi1_unk	overlapping	FALSE	TRUE	ENSG00000110321	6	3pUTR	4.18258068310593
chr11:10797513:10797714:-|3pUTR|ENSG00000110321|msi1_unk|total|mutant	chr11:10797513:10797714:-	TTCTGCATAAGGTTTTTTTGCCGTGTAATGTCTTAATCACCGTCTACCATCAAATATTTCCGGAGTATCTTTAATGTTCCGACCGTATATCCGCAGCATGCAATAATTACATCATAAGTT	msi1_unk	mutant	total	FALSE	ENSG00000110321	0	3pUTR	1.62753273591712
chr11:108106880:108106981:+|3pUTR|ENSG00000166266|msi1|FALSE|unique	chr11:108106880:108106981:+	TTAGTGGTATGGCAATAAGACACTTCAGAGGCTATCTTAACCTCTGAATACCCATCTTCTAGTTTAAAGACAGAGACATCCCATCTGGAAAATGTTAACTTGTGTTGCCATCTCGTTGCC	msi1	unique	FALSE	TRUE	ENSG00000166266	2	3pUTR	0.345710205903926
chr11:108106880:108106981:+|3pUTR|ENSG00000166266|msi1|total|mutant	chr11:108106880:108106981:+	TCCGTGGTATGGCAATAAGACACTTCAGAGGCTATCTTAACCTCTGAATACCCATCTTCCCGTTTAAAGACAGAGACATCCCATCTGGAAAATGTTAACTTGTGTTGCCATCTCGTTGCC	msi1	mutant	total	FALSE	ENSG00000166266	0	3pUTR	0.28201995635728
chr11:108172639:108172748:-|CDS|ENSG00000149308|unk|FALSE|unique	chr11:108172639:108172748:-	GTTATCATTAGTGATGATCCATTTGTTTCCTCAGATACTGAACTTACCAGTGCTGTTTCTAGTATTAATGGAGAAAACCTGCCAACTATAATCTTGTCTTCTCCTACTAAATCACCTACT	unk	unique	FALSE	TRUE	ENSG00000149308	2	CDS	1.02781262984317
chr11:108172639:108172748:-|CDS|ENSG00000149308|unk|total|mutant	chr11:108172639:108172748:-	GTTATCATCCGTGATGATCCATTTGTTTCCTCAGATACTGAACTTACCAGTGCTGTTTCCCGTATTAATGGAGAAAACCTGCCAACTATAATCTTGTCTTCTCCTACTAAATCACCTACT	unk	mutant	total	FALSE	ENSG00000149308	0	CDS	0.427978931187982
chr11:108173179:108173289:-|CDS|ENSG00000149308|unk|FALSE|unique	chr11:108173179:108173289:-	TGGTTCCAAGTCATCAGATTCTAGTGAAGTTCACAAGAGTAAAATAGAAATTAATGTGTTAGAACCAGTTATGTCACAGCTATCAAATTGCCAAGATAATTCTTGTCTTCAAAGTGAAAT	unk	unique	FALSE	TRUE	ENSG00000149308	3	CDS	1.48149727933911
chr11:108173179:108173289:-|CDS|ENSG00000149308|unk|total|mutant	chr11:108173179:108173289:-	TGGTTCCAAGTCATCAGATTCCCGTGAAGTTCACAAGAGTAAAACCGAAATTAATGTGTCCGAACCAGTTATGTCACAGCTATCAAATTGCCAAGATAATTCTTGTCTTCAAAGTGAAAT	unk	mutant	total	FALSE	ENSG00000149308	0	CDS	0.202871210554034
chr11:108393207:108393378:-|CDS|ENSG00000166323|control|control|control	chr11:108393207:108393378:-	TCTAGGACTAATTCACACTGCAACAAAGGGGCTGATTAGAGCTTTTGAAGATGGGGGGATAGATTCTGTGATGGAATGGGAAGTGGATGAAGTGCTGAACTGGACAAATACACTGAACTT	control	control	control	FALSE	ENSG00000166323	3	CDS	0.766879190743445
chr11:110579372:110581225:-|CDS|ENSG00000137727|control|control|control	chr11:110579372:110581225:-	TAGTCAGAGCTCTTCTGGTTCTCTGCCTTGGGAAAGAGCCTCAGCCAGCTCTTGGACTCTAGAGGATGCGACCAGCCCAGACTCAGGGCCTACAGTGGTCTGCGACATTGAGGACAGGTA	control	control	control	FALSE	ENSG00000137727	2	CDS	0.42046424564463
chr11:111494814:111495134:-|three_prime_utr|ENSG00000137707|control|control|control	chr11:111494814:111495134:-	TCTCTAAAATAAAAATGAATTTAAGGTTGAGAGGCCCATGAAACAAAAAATGACCATATTAGGGACTAGGGTACACAATGGTAAATCCTCTCATACAGATCATCACTGTTCTTAGCTGTA	control	control	control	FALSE	ENSG00000137707	3	three_prime_utr	1.77597971101793
chr11:111497102:111497409:-|CDS|ENSG00000137707|control|control|control	chr11:111497102:111497409:-	GCCGTTAGTAGAGCCTCATCAGACGTTTCCTCTGGCACTTCCTGCGATGAAGAAAGTTGTAGCAAGGAACCTCGTGTCATTCCTAAAGTCAGCAATCCGAAGAGTATTTATCAGGTCAAG	control	control	control	FALSE	ENSG00000137707	3	CDS	0.862089014743164
chr11:111720585:111720689:+|CDS|ENSG00000170145|unk|FALSE|unique	chr11:111720585:111720689:+	GTCTGTTCAGAGGGACCTGAACTTTCTGGAAGACAACCCTTCCCTTAAGGACATCATGTTAGCCAATCAGCCTTCACCCCGCATGACATCTCCCTTCATAAGCCTGAGACCTACCAACCC	unk	unique	FALSE	TRUE	ENSG00000170145	1	CDS	0.797641129641385
chr11:111720585:111720689:+|CDS|ENSG00000170145|unk|total|mutant	chr11:111720585:111720689:+	GTCTGTTCAGAGGGACCTGAACTTTCTGGAAGACAACCCTTCCCTTAAGGACATCATGTCCGCCAATCAGCCTTCACCCCGCATGACATCTCCCTTCATAAGCCTGAGACCTACCAACCC	unk	mutant	total	FALSE	ENSG00000170145	0	CDS	0.613005407800848
chr11:111726697:111726798:+|3pUTR|ENSG00000170145|unk|FALSE|unique	chr11:111726697:111726798:+	GGAAGCTTCCAAGCAGTTTTCTCTTCATCACTACTAACAAACAAAACACTAAGAAGGCTTAGTATCGCTCTTTTTCTGCGGGGCTACTCTGAAGTACTGACTTGCTTTCCAGTCTGATTC	unk	unique	FALSE	TRUE	ENSG00000170145	1	3pUTR	0.425504970484339
chr11:111726697:111726798:+|3pUTR|ENSG00000170145|unk|total|mutant	chr11:111726697:111726798:+	GGAAGCTTCCAAGCAGTTTTCTCTTCATCACTACTAACAAACAAAACACTAAGAAGGCTCCGTATCGCTCTTTTTCTGCGGGGCTACTCTGAAGTACTGACTTGCTTTCCAGTCTGATTC	unk	mutant	total	FALSE	ENSG00000170145	0	3pUTR	0.495115435946912
chr11:112063736:112063838:+|3pUTR|ENSG00000150768|unk|FALSE|unique	chr11:112063736:112063838:+	GAGAGAAAAAATTAACTAGGTTGCTACTTTATTTGCCTAAATACTTTTTTCTATTTTGTTAGATTTTGCCTTTCTTTTGGAAGGAAGGAGGCGATATTCTGGATTATAAAAATGAATTGG	unk	unique	FALSE	TRUE	ENSG00000150768	2	3pUTR	0.592725114257833
chr11:112063736:112063838:+|3pUTR|ENSG00000150768|unk|total|mutant	chr11:112063736:112063838:+	GAGAGAAAAAATTAACCCGGTTGCTACTTTATTTGCCTAAATACTTTTTTCTATTTTGTCCGATTTTGCCTTTCTTTTGGAAGGAAGGAGGCGATATTCTGGATTATAAAAATGAATTGG	unk	mutant	total	FALSE	ENSG00000150768	0	3pUTR	0.377971021797653
chr11:112070992:112071283:-|CDS|ENSG00000150773|control|control|control	chr11:112070992:112071283:-	AATAAAAGGAAGCATTCAAAGAATGAAACAAAATCTGATGGGAATCCAAACTGATTCCATAGATTTAAGAGAAAAAATGAGAAGGGGTAAGTTGATGATTGTAAATGGAAAATTAAACTG	control	control	control	FALSE	ENSG00000150773	1	CDS	0.602523664549798
chr11:112085977:112086295:-|three_prime_utr|ENSG00000150779|control|control|control	chr11:112085977:112086295:-	TCACCCCACTGCCTCACTGGATTGTGAGGATCATATGCGACAATGTATTTGAAAACGACTAGAACATTATCGGAGGAAGGTGGACTCTGAAGTAGTCGCTGTAGACTATGGATGTAGAAC	control	control	control	FALSE	ENSG00000150779	4	three_prime_utr	0.660059194002134
chr11:113276125:113276317:+|3pUTR|ENSG00000149294|msi1|FALSE|unique	chr11:113276125:113276317:+	GTCCGTGTAAAATAGCTGCCTTTTATTTTTTAAGGTAACAAATACCACCTAGAGGTAGGTAGGATCATCCCACGCTTGCTTTAGCACAGGACAACTTTACAAAACATGATTGTTTACAGC	msi1	unique	FALSE	TRUE	ENSG00000149294	5	3pUTR	0.716210648783272
chr11:113276125:113276317:+|3pUTR|ENSG00000149294|msi1|total|mutant	chr11:113276125:113276317:+	GTCCGTGTAAAACCGCTGCCTTTTATTTTTTAAGGTAACAAATACCACCCCGAGGCCGGCCGGATCATCCCACGCTTGCTTCCGCACAGGACAACTTTACAAAACATGATTGTTTACAGC	msi1	mutant	total	FALSE	ENSG00000149294	0	3pUTR	0.624444925467485
chr11:113276847:113276948:+|3pUTR|ENSG00000149294|msi1|FALSE|unique	chr11:113276847:113276948:+	AGAAGGGAAAAGCCAGCCCTTTGTATAGAAATTTTGCTTTTTTTTCCCTCATTCTACTTTAGAACTGCAAGCTTGTGCACTGTGGATGCGTGAATATTTTAGTGTGAAACGTGTTTTTGT	msi1	unique	FALSE	TRUE	ENSG00000149294	3	3pUTR	5.40567128973044
chr11:113276847:113276948:+|3pUTR|ENSG00000149294|msi1|total|mutant	chr11:113276847:113276948:+	AGAAGGGAAAAGCCAGCCCTTTGTACCGAAATTTTGCTTTTTTTTCCCTCATTCTACTTCCGAACTGCAAGCTTGTGCACTGTGGATGCGTGAATATTTCCGTGTGAAACGTGTTTTTGT	msi1	mutant	total	FALSE	ENSG00000149294	0	3pUTR	0.20502135168619
chr11:113738268:113738383:-|CDS|ENSG00000086827|unk|FALSE|unique	chr11:113738268:113738383:-	TGCTTTTTGGCCCAAATGCGGGCACAGAAAGGTGAACTTCTGGAAAGATTATCAAGTGCTAGGAACTTTTCAAATATGGACGATGAAGAGAATTATTCTGCAGCAAGTAAAGCAGTCCGG	unk	unique	FALSE	TRUE	ENSG00000086827	1	CDS	0.478759994138811
chr11:113738268:113738383:-|CDS|ENSG00000086827|unk|total|mutant	chr11:113738268:113738383:-	TGCTTTTTGGCCCAAATGCGGGCACAGAAAGGTGAACTTCTGGAAAGATTATCAAGTGCCCGGAACTTTTCAAATATGGACGATGAAGAGAATTATTCTGCAGCAAGTAAAGCAGTCCGG	unk	mutant	total	FALSE	ENSG00000086827	0	CDS	0.247595726652062
chr11:118254921:118255022:-|3pUTR|ENSG00000149573|unk|FALSE|unique	chr11:118254921:118255022:-	ACAGCCTCATTATTAAGGTCTTATTTAATTTCAGAGTGTAAATTTTTTCAAGTGCTCATTAGGTTTTATAAACAAGAAGCTACATTTTTGCCCTTAAGACACTACTTACAGTGTTATGAC	unk	unique	FALSE	TRUE	ENSG00000149573	1	3pUTR	4.48910097453826
chr11:118254921:118255022:-|3pUTR|ENSG00000149573|unk|total|mutant	chr11:118254921:118255022:-	ACAGCCTCATTATTAAGGTCTTATTTAATTTCAGAGTGTAAATTTTTTCAAGTGCTCATCCGGTTTTATAAACAAGAAGCTACATTTTTGCCCTTAAGACACTACTTACAGTGTTATGAC	unk	mutant	total	FALSE	ENSG00000149573	0	3pUTR	0.983180280550582
chr11:118373572:118373686:+|CDS|ENSG00000110344|unk|FALSE|bound_elsewhere	chr11:118373572:118373686:+	GAAGACCTTGCTGGGAGTAATTCTGAGTATCTCCTGCTTATTAAAGACTCCGGGTGTTGTAGAAAATCATGGCTACTTTTTGAATCCATCTCGTTCCAGCCCCCAGGAGATCAAAGTACA	unk	bound_elsewhere	FALSE	TRUE	ENSG00000110344	1	CDS	0.384797373333928
chr11:118373572:118373686:+|CDS|ENSG00000110344|unk|total|mutant	chr11:118373572:118373686:+	GAAGACCTTGCTGGGAGTAATTCTGAGTATCTCCTGCTTATTAAAGACTCCGGGTGTTGCCGAAAATCATGGCTACTTTTTGAATCCATCTCGTTCCAGCCCCCAGGAGATCAAAGTACA	unk	mutant	total	FALSE	ENSG00000110344	0	CDS	0.396474792206919
chr11:118396625:118396726:+|3pUTR|ENSG00000110344|msi1|FALSE|bound_elsewhere	chr11:118396625:118396726:+	AACTTGACAATGCTCCCCTGGCTTGCAGGAAATTATACTTATTATAGCATCACCAAGTTTAGAAATCATCACTAATTTTCACCCTCTGTTGTCTCTTCATATTCTTCTTCCTTTTCCTAA	msi1	bound_elsewhere	FALSE	TRUE	ENSG00000110344	2	3pUTR	7.88085054537709
chr11:118396625:118396726:+|3pUTR|ENSG00000110344|msi1|total|mutant	chr11:118396625:118396726:+	AACTTGACAATGCTCCCCTGGCTTGCAGGAAATTATACTTATTACCGCATCACCAAGTTCCGAAATCATCACTAATTTTCACCCTCTGTTGTCTCTTCATATTCTTCTTCCTTTTCCTAA	msi1	mutant	total	FALSE	ENSG00000110344	0	3pUTR	1.45640410779188
chr11:118657315:118658441:-|three_prime_utr|ENSG00000118094|control|control|control	chr11:118657315:118658441:-	CCTCCCAGCCTGTCCTCAGAGCGAAGTGGAGGGCAGGGTCACGACCTGGAGGTCATGGGTAGGGGCCTAGCTCCCTCCTGGAACCTTGAATAGGGTGGAAATCCTGCTCTGGAGGGAAGA	control	control	control	FALSE	ENSG00000118094	3	three_prime_utr	0.32716887178209
chr11:118750849:118750950:-|3pUTR|ENSG00000110367|msi1|FALSE|unique	chr11:118750849:118750950:-	ATTCTAGAAAGTACTTTGGCCTCGTGCTGTAGAGAGCAGATTTCTATGGTACCCTGTGTTAGTAAAGGGGCCCAGAAATCTGGGATGTACTGTTTGCTGCCACACTGTCTCATCTAGTAC	msi1	unique	FALSE	TRUE	ENSG00000110367	4	3pUTR	2.81016340615922
chr11:118750849:118750950:-|3pUTR|ENSG00000110367|msi1|total|mutant	chr11:118750849:118750950:-	ATTCCCGAAAGTACTTTGGCCTCGTGCTGCCGAGAGCAGATTTCTATGGTACCCTGTGTCCGTAAAGGGGCCCAGAAATCTGGGATGTACTGTTTGCTGCCACACTGTCTCATCCCGTAC	msi1	mutant	total	FALSE	ENSG00000110367	0	3pUTR	0.539440547385692
chr11:118751385:118751486:-|3pUTR|ENSG00000110367|msi1|FALSE|unique	chr11:118751385:118751486:-	TTGAAGTCTCTTCCCTTTCTACCCAGTACTCGAGCCCAGGGCTAGAAGTTGAAACTCACTAGTAATGTTAAACACCATTTTTTTTTTCTTTTTGGGGAGGAGTTGATATGCAACTGCAGT	msi1	unique	FALSE	TRUE	ENSG00000110367	2	3pUTR	1.40275603236245
chr11:118751385:118751486:-|3pUTR|ENSG00000110367|msi1|total|mutant	chr11:118751385:118751486:-	TTGAAGTCTCTTCCCTTTCTACCCAGTACTCGAGCCCAGGGCCCGAAGTTGAAACTCACCCGTAATGTTAAACACCATTTTTTTTTTCTTTTTGGGGAGGAGTTGATATGCAACTGCAGT	msi1	mutant	total	FALSE	ENSG00000110367	0	3pUTR	0.90207141473014
chr11:119024350:119024909:-|three_prime_utr|ENSG00000137700|control|control|control	chr11:119024350:119024909:-	TCCCACGGTGGCCTTCCCCCTGCACGCTCTGCGGGGAGAAAAGGAGGGGCCTGCCTGGCTAGCCCTGAACCTTTCACTTTCCATTTCTGCGCCTTTTCTGTCACCCGGGTGGCGCTGGAA	control	control	control	FALSE	ENSG00000137700	1	three_prime_utr	0.361334972411962
chr11:119045269:119045370:-|3pUTR|ENSG00000149428|msi1|FALSE|unique	chr11:119045269:119045370:-	TGTGGTTAAAAATGGAAACTGTTCTCCTCCCCAGCCCCACTCCCTGTTCCCTACCCATATAGGCCCTAAATTTGGGAAAAATCACTATTAATTTCTGAATCCTTTGCCTGTGGGTAGGAA	msi1	unique	FALSE	TRUE	ENSG00000149428	2	3pUTR	0.353073160576727
chr11:119045269:119045370:-|3pUTR|ENSG00000149428|msi1|total|mutant	chr11:119045269:119045370:-	TGTGGTTAAAAATGGAAACTGTTCTCCTCCCCAGCCCCACTCCCTGTTCCCTACCCATACCGGCCCTAAATTTGGGAAAAATCACTATTAATTTCTGAATCCTTTGCCTGTGGGCCGGAA	msi1	mutant	total	FALSE	ENSG00000149428	0	3pUTR	0.426318836200792
chr11:119314942:119315043:-|CDS|ENSG00000076706|msi1|FALSE|unique	chr11:119314942:119315043:-	GGGAGACTCTGCCCCTCTTGTAGCCCAGGACCCTTCTCCTCCTCTGTGTCTCCTCCCATTAGGTCCACAAGGAGAAGCGGACGCTCATCTTCCGTGTGCGCCAGGGCCAGGGCCAGAGCG	msi1	unique	FALSE	TRUE	ENSG00000076706	2	CDS	0.576967029401754
chr11:119314942:119315043:-|CDS|ENSG00000076706|msi1|total|mutant	chr11:119314942:119315043:-	GGGAGACTCTGCCCCTCTTGCCGCCCAGGACCCTTCTCCTCCTCTGTGTCTCCTCCCATCCGGTCCACAAGGAGAAGCGGACGCTCATCTTCCGTGTGCGCCAGGGCCAGGGCCAGAGCG	msi1	mutant	total	FALSE	ENSG00000076706	0	CDS	0.721201945916776
chr11:119418629:119418730:-|3pUTR|ENSG00000154096|msi1|FALSE|unique	chr11:119418629:119418730:-	CCTCAGAGGCCTTGGGGCATGACCCAGTGAAGATGCAGGTTTGACCAGGAAAGCAGCGCTAGTGGAGGGTTGGAGAAGGAGGTAAAGGATGAGGGTTCATCATCCCTCCCTGCCTAAGGA	msi1	unique	FALSE	TRUE	ENSG00000154096	1	3pUTR	0.498959596533853
chr11:119418629:119418730:-|3pUTR|ENSG00000154096|msi1|total|mutant	chr11:119418629:119418730:-	CCTCAGAGGCCTTGGGGCATGACCCAGTGAAGATGCAGGTTTGACCAGGAAAGCAGCGCCCGTGGAGGGTTGGAGAAGGAGGTAAAGGATGAGGGTTCATCATCCCTCCCTGCCTAAGGA	msi1	mutant	total	FALSE	ENSG00000154096	0	3pUTR	0.414577783202174
chr11:119418913:119419014:-|3pUTR|ENSG00000154096|msi1|FALSE|unique	chr11:119418913:119419014:-	ATCGGGACCAGAAACCTGGGAGAGACTTGGATGAGGAGTGGTTGGGCTGTGCCTGGGCCTAGCACGGACATGGTCTGTCCTGACAGCACTCCTCGGCAGGCATGGCTGGTGCCTGAAGAC	msi1	unique	FALSE	TRUE	ENSG00000154096	1	3pUTR	0.537171022064895
chr11:119418913:119419014:-|3pUTR|ENSG00000154096|msi1|total|mutant	chr11:119418913:119419014:-	ATCGGGACCAGAAACCTGGGAGAGACTTGGATGAGGAGTGGTTGGGCTGTGCCTGGGCCCCGCACGGACATGGTCTGTCCTGACAGCACTCCTCGGCAGGCATGGCTGGTGCCTGAAGAC	msi1	mutant	total	FALSE	ENSG00000154096	0	3pUTR	0.514295871919991
chr11:11963431:11963477:-|3pUTR|ENSG00000050165|msi1_unk|FALSE|overlapping	chr11:11963431:11963477:-	TTGACACTGTCCCTCTTTGGCAGTTGCATTAGTAACTTTGAAAGGTATATGACTGAGCGTAGCATACAGGTTAACCTGCAGAAACAGTACTTAGGTAATTGTAGGGCGAGGATTATAAAT	msi1_unk	overlapping	FALSE	TRUE	ENSG00000050165	4	3pUTR	1.58897021448584
chr11:11963431:11963477:-|3pUTR|ENSG00000050165|msi1_unk|total|mutant	chr11:11963431:11963477:-	TTGACACTGTCCCTCTTTGGCAGTTGCATCCGTAACTTTGAAAGGTATATGACTGAGCGCCGCATACAGGTTAACCTGCAGAAACAGTACTCCGGTAATTGCCGGGCGAGGATTATAAAT	msi1_unk	mutant	total	FALSE	ENSG00000050165	0	3pUTR	0.351593140794059
chr11:123627604:123627705:+|3pUTR|ENSG00000023171|unk|FALSE|unique	chr11:123627604:123627705:+	ATTTGGATCTATAACTGTACTTTGCCTGGCGCTGTGCGCAAGGTCAGAAAACTTACTGCTAGTACCTAGAAACACACAAGGCTGCCCAGCCAAATCTTAATGTAAAGTAGCTAGAGCCAT	unk	unique	FALSE	TRUE	ENSG00000023171	4	3pUTR	7.21331380562807
chr11:123627604:123627705:+|3pUTR|ENSG00000023171|unk|total|mutant	chr11:123627604:123627705:+	ATTTGGATCTATAACTGTACTTTGCCTGGCGCTGTGCGCAAGGTCAGAAAACTTACTGCCCGTACCCCGAAACACACAAGGCTGCCCAGCCAAATCTTAATGTAAAGCCGCCCGAGCCAT	unk	mutant	total	FALSE	ENSG00000023171	0	3pUTR	0.355187454903975
chr11:123753582:123754518:-|CDS|ENSG00000221931|control|control|control	chr11:123753582:123754518:-	GTGGTGTCTGTGCTAAATACTATCCTCACCCCCCTTCTGAATCCCTTTATTTATACTATTAGAAACAAGGAGGTGAAGGGAGCCTTAAGAAAGGCAATGACTTGCCCAAAGACTGGTCAT	control	control	control	FALSE	ENSG00000221931	1	CDS	2.68079055461172
chr11:123805410:123806349:-|CDS|ENSG00000196099|control|control|control	chr11:123805410:123806349:-	GTGGGAGCCTTCCTGTCTGTGTTGTTTCCAACCATTGTAGTGACAAGGCTACCTTACTGTAGGAAAGAAATTAATCATTTCTTCTGTGACATTGCCCCTCTTCTTCAGGTGGCCTGTATA	control	control	control	FALSE	ENSG00000196099	2	CDS	0.498212465550496
chr11:123942869:123943838:-|CDS|ENSG00000181499|control|control|control	chr11:123942869:123943838:-	CCGCTATGAGACCCTGATGAATGGCCATGTCTGTTCCCAACTAGTGCTGGCCTCCTGGCTAGCTGGATTCCTCTGGGTCCTTTGCCCCACTGTCCTCATGGCCAGCCTGCCTTTCTGTGG	control	control	control	FALSE	ENSG00000181499	2	CDS	0.476649845781787
chr11:124038068:124039001:-|CDS|ENSG00000182634|control|control|control	chr11:124038068:124039001:-	CAACGAGATGGTCATCTTTGTGAATATTGGGCTAGTGGCCTCGGGCTGCTTTGTCCTGATAGTGCTGTCCTATGTGTCCATCGTCTGTTCCATCCTGCGGATCCGCACCTCAGAGGGGAG	control	control	control	FALSE	ENSG00000182634	2	CDS	0.397909839488868
chr11:125776112:125777381:-|three_prime_utr|ENSG00000196844|control|control|control	chr11:125776112:125777381:-	CACTACGCTCTTTTTCTCTTCCCTGAACCTGAATTTTGCTCTCCTCTTCTATGCATTGGTAGAGAGTGAGAAAGCCAGCTCATAGTGAAAAGACAAGCAGGCATAAGGAGACGCAGTGTG	control	control	control	FALSE	ENSG00000196844	2	three_prime_utr	0.399498189510169
chr11:126202095:126203417:-|three_prime_utr|ENSG00000165526|control|control|control	chr11:126202095:126203417:-	AAGGTAAAGCAACTCAGCTGCTACAGGGCTTTTAATGGAGAACAAAGTCTATTTACTGATAGTTTGGCTGCACTGTGGAAAAGCCTGCTGGAAGTCTCCCTGCCGTGGGCTCTCATTGCC	control	control	control	FALSE	ENSG00000165526	1	three_prime_utr	0.441983103586973
chr11:128839127:128840264:-|CDS|ENSG00000151704|control|control|control	chr11:128839127:128840264:-	AAGACAGTGGAAGTGGAGACCCCTCACTGTGCCATGTGCCTTTATAATGAGAAAGATGTTAGAGCCAGGATGAAGAGAGGCTATGACAACCCCAACTTCATCTTGTCAGAAGTCAATGAA	control	control	control	FALSE	ENSG00000151704	1	CDS	0.363727410129091
chr11:130144177:130144243:+|3pUTR|ENSG00000084234|msi1_unk|FALSE|overlapping	chr11:130144177:130144243:+	ATGAGGGTGTCCGCTGCTGCTTTCCTTCGGAATCCAGTGCTTCCACAGAGATTAGCCTGTAGCTTATATTTGACATTCTTCACTGTCTGTTGTTTACCTACCGTAGCTTTTTACCGTTCA	msi1_unk	overlapping	FALSE	TRUE	ENSG00000084234	3	3pUTR	1.40646488276778
chr11:130144177:130144243:+|3pUTR|ENSG00000084234|msi1_unk|total|mutant	chr11:130144177:130144243:+	ATGAGGGTGTCCGCTGCTGCTTTCCTTCGGAATCCAGTGCTTCCACAGAGATCCGCCTGCCGCTTATATTTGACATTCTTCACTGTCTGTTGTTTACCTACCGCCGCTTTTTACCGTTCA	msi1_unk	mutant	total	FALSE	ENSG00000084234	0	3pUTR	0.556747811921608
chr11:130404922:130405557:-|three_prime_utr|ENSG00000134917|control|control|control	chr11:130404922:130405557:-	ATGGGGCGGCAGACCCTATCATCAACTGTCCAGTGGACTGGACCTTGCTCGGGTTCAAGTAGAGGGCATAGGTTAAAAGGTAAAAGTGCACTTATTGACTCAGACAGGACACTCAGCGTC	control	control	control	FALSE	ENSG00000134917	2	three_prime_utr	0.878376068571086
chr11:130405560:130406128:-|CDS|ENSG00000134917|control|control|control	chr11:130405560:130406128:-	GCTGGGGGACTGGTCTGAGTGCTCTAGCACCTGCGGGGCCGGCTGGCAGAGGCGAACTGTAGAGTGCAGGGACCCCTCCGGCCAGGCCTCTGCCACCTGCAACAAGGCTCTGAAACCCGA	control	control	control	FALSE	ENSG00000134917	2	CDS	0.47175365961084
chr11:130877263:130877364:-|3pUTR|ENSG00000120451|msi1|FALSE|unique	chr11:130877263:130877364:-	CAGTCCTTTAACAACACCAGCATGAAGGCAAAGGTGTTTTGTCAGACTGCAACATCTATTAGAAAGGCAAGGCAACTGGGAATTGCTGGAGAAGGATAAATCAGGAGGAATTGCTGGTAG	msi1	unique	FALSE	TRUE	ENSG00000120451	2	3pUTR	1.33348059270103
chr11:130877263:130877364:-|3pUTR|ENSG00000120451|msi1|total|mutant	chr11:130877263:130877364:-	CAGTCCTTTAACAACACCAGCATGAAGGCAAAGGTGTTTTGTCAGACTGCAACATCTATCCGAAAGGCAAGGCAACTGGGAATTGCTGGAGAAGGATAAATCAGGAGGAATTGCTGGCCG	msi1	mutant	total	FALSE	ENSG00000120451	0	3pUTR	0.396996967889107
chr11:134151495:134151596:+|3pUTR|ENSG00000166086|unk|FALSE|unique	chr11:134151495:134151596:+	TAGTGCCATGGGAACCAGGTCTGAAAAAGTAGAGAGAAGTGAAAGTAGAGTCTGGGAAGTAGCTGCCTATAACTGAGACTAGACGGAAAAGGAATACTCGTGTATTTTAAGATATGAATG	unk	unique	FALSE	TRUE	ENSG00000166086	5	3pUTR	2.71560141781847
chr11:134151495:134151596:+|3pUTR|ENSG00000166086|unk|total|mutant	chr11:134151495:134151596:+	CCGTGCCATGGGAACCAGGTCTGAAAAAGCCGAGAGAAGTGAAAGCCGAGTCTGGGAAGCCGCTGCCTATAACTGAGACCCGACGGAAAAGGAATACTCGTGTATTTTAAGATATGAATG	unk	mutant	total	FALSE	ENSG00000166086	0	3pUTR	0.432015452438965
chr11:134247321:134247422:+|3pUTR|ENSG00000151502|unk|FALSE|unique	chr11:134247321:134247422:+	CCTTTTCAGAGCATGAGGTCAGGCTCTGTATCCCTCCTTTTCCTAGCTGATATTCTAACTAGAAGCATTTGTCAATTCCTTTGCCTCCCAACTGACAACACACGTTCATTTTCCAACCTT	unk	unique	FALSE	TRUE	ENSG00000151502	2	3pUTR	1.18437421249302
chr11:134247321:134247422:+|3pUTR|ENSG00000151502|unk|total|mutant	chr11:134247321:134247422:+	CCTTTTCAGAGCATGAGGTCAGGCTCTGTATCCCTCCTTTTCCCCGCTGATATTCTAACCCGAAGCATTTGTCAATTCCTTTGCCTCCCAACTGACAACACACGTTCATTTTCCAACCTT	unk	mutant	total	FALSE	ENSG00000151502	0	3pUTR	0.592216867361257
chr11:134382709:134383006:-|CDS|ENSG00000109956|control|control|control	chr11:134382709:134383006:-	CGGGGCAGGGAAGGTGGTCGGCTGGAAGACGGTGTTTGACCCCCACCGGCCATTTGCAATAGACATGGCTGGATTTGCCGTCAACCTGCGGCTCATTCTGCAGCGAAGCCAGGCCTACTT	control	control	control	FALSE	ENSG00000109956	1	CDS	0.562993453013511
chr11:13729208:13729309:+|3pUTR|ENSG00000197601|unk|FALSE|unique	chr11:13729208:13729309:+	AAAGTTGGTAGATATTTGATTCTTCATTTTTTGTTTTTTTCATTAGTTGAAGTGGGTTTTAGTTTTGTTTAAAATTATAACCAGCGTATTTTCACATCATTCTGTAAGTTAAATGATATC	unk	unique	FALSE	TRUE	ENSG00000197601	3	3pUTR	1.96892576277792
chr11:13729208:13729309:+|3pUTR|ENSG00000197601|unk|total|mutant	chr11:13729208:13729309:+	AAAGTTGGCCGATATTTGATTCTTCATTTTTTGTTTTTTTCATCCGTTGAAGTGGGTTTCCGTTTTGTTTAAAATTATAACCAGCGTATTTTCACATCATTCTGTAAGTTAAATGATATC	unk	mutant	total	FALSE	ENSG00000197601	0	3pUTR	0.590002735497788
chr11:14877439:14878297:-|three_prime_utr|ENSG00000186104|control|control|control	chr11:14877439:14878297:-	AATGTTCTTGTTTTTTACAGCATTGCTTCAGAGGTTTCATTTGCATTTTCCACATGAACTAGTTCCAGATCTGAAGCCCAGGTTAGGCATGACATTGCAGCCCCAACCCTACCTCATCTG	control	control	control	FALSE	ENSG00000186104	2	three_prime_utr	0.678447193032921
chr11:18297563:18297669:-|CDS|ENSG00000110756|unk|FALSE|unique	chr11:18297563:18297669:-	GATCTAATTTCTCAACTGGAAGAATTGATCTTAAAATTTGAACCTTTGGATTCAGCTTGTAGCAGTAGAAGAAGCTCCATTTCATCACATGTAAGTATTCTCACCTTTAAAGGATTTTGT	unk	unique	FALSE	TRUE	ENSG00000110756	2	CDS	2.29886412249594
chr11:18297563:18297669:-|CDS|ENSG00000110756|unk|total|mutant	chr11:18297563:18297669:-	GATCTAATTTCTCAACTGGAAGAATTGATCTTAAAATTTGAACCTTTGGATTCAGCTTGCCGCAGCCGAAGAAGCTCCATTTCATCACATGTAAGTATTCTCACCTTTAAAGGATTTTGT	unk	mutant	total	FALSE	ENSG00000110756	0	CDS	0.358704986334265
chr11:1889147:1890584:-|CDS|ENSG00000283787|control|control|control	chr11:1889147:1890584:-	GCCACCCGGCTTCCAGGCCTCAGTGCCCAGAGAGGCTAGTGCCAGGGTTGTGGTGCCCATAGCCCCGACCTGCCGCTCGCTGGAGTCCTCACCGCACAGCCTGGTCCCCATGGGCCCTGG	control	control	control	FALSE	ENSG00000283787	2	CDS	0.566388730739233
chr11:18933498:18933815:-|three_prime_utr|ENSG00000170255|control|control|control	chr11:18933498:18933815:-	AGACAGGACTTTGAGAGCAACACTGCCCTGCCACCCTTGACAATTATATGCGTTTTTCTTAGCCTTCTGCCTCAGAAATGTCTCAGTGGTTCCTCAAGGTCTTCAAATAGATGTTTATCT	control	control	control	FALSE	ENSG00000170255	2	three_prime_utr	0.838609851340165
chr11:20048915:20049016:+|CDS|ENSG00000166833|unk|FALSE|bound_elsewhere	chr11:20048915:20049016:+	GAGCAGTGGGAGCAGCAGTCCTCTCTACAGCAAGAATGTGGACCTCAACCAGTCTCCGCTAGCCTCCAGCCCCAGCTCAGCCCACTCGGCCCCTTCCAACAGCCTCACCTGGGGCACCAA	unk	bound_elsewhere	FALSE	TRUE	ENSG00000166833	1	CDS	0.630879134046106
chr11:20048915:20049016:+|CDS|ENSG00000166833|unk|total|mutant	chr11:20048915:20049016:+	GAGCAGTGGGAGCAGCAGTCCTCTCTACAGCAAGAATGTGGACCTCAACCAGTCTCCGCCCGCCTCCAGCCCCAGCTCAGCCCACTCGGCCCCTTCCAACAGCCTCACCTGGGGCACCAA	unk	mutant	total	FALSE	ENSG00000166833	0	CDS	0.595008242226885
chr11:20121310:20121411:+|3pUTR|ENSG00000166833|msi1|FALSE|bound_elsewhere	chr11:20121310:20121411:+	ATTGTAACATAGAAATTGTAAATAATTGATTAAAGTGCTGCATTTTGATGAATTTTTTCTAGCCATTTTTAAAGAGAAAACTAGGAATTGAGTATTTTGTGTACGGTATGTTTCCATCCT	msi1	bound_elsewhere	FALSE	TRUE	ENSG00000166833	3	3pUTR	2.13857152583643
chr11:20121310:20121411:+|3pUTR|ENSG00000166833|msi1|total|mutant	chr11:20121310:20121411:+	ATTGTAACACCGAAATTGTAAATAATTGATTAAAGTGCTGCATTTTGATGAATTTTTTCCCGCCATTTTTAAAGAGAAAACCCGGAATTGAGTATTTTGTGTACGGTATGTTTCCATCCT	msi1	mutant	total	FALSE	ENSG00000166833	0	3pUTR	0.868655630054817
chr11:20156216:20156573:-|CDS|ENSG00000109851|control|control|control	chr11:20156216:20156573:-	ATCTGGTTCCAGAACCGACGCATGAAATGGCGGAACTCCAAGGAGCGCGAACTCCTGTCTAGCGGGGGCTGTCGCGAGCAGACCCTGCCCACCAAGCTCAATCCGCACCCGGACCTCAGC	control	control	control	FALSE	ENSG00000109851	1	CDS	0.299597845089123
chr11:214995:215097:+|3pUTR|ENSG00000177963|unk|FALSE|unique	chr11:214995:215097:+	CCTCCTTCCTACTGGTTTAGACTACACTTACAACAAGGAAAATGCCCCTCGTGTGACCATAGATTGAGATTTATACCACATACCACACATAGCCACAGAAACATCATCTTGAAATAAAGA	unk	unique	FALSE	TRUE	ENSG00000177963	3	3pUTR	8.28424687662597
chr11:214995:215097:+|3pUTR|ENSG00000177963|unk|total|mutant	chr11:214995:215097:+	CCTCCTTCCTACTGGTTCCGACTACACTTACAACAAGGAAAATGCCCCTCGTGTGACCACCGATTGAGATTTATACCACATACCACACACCGCCACAGAAACATCATCTTGAAATAAAGA	unk	mutant	total	FALSE	ENSG00000177963	0	3pUTR	0.838576692376319
chr11:22846921:22847509:-|three_prime_utr|ENSG00000255359|control|control|control	chr11:22846921:22847509:-	CTCCACCATTTCGGAAAAATAAACACAGTGCAAGTATTTAATATCCAAGCTACAGGCTCTAGAATTTTATTAAATGCCATCTCTCACTACCATATTTTTCTTTCCTGTGGTAAACTTGAA	control	control	control	FALSE	ENSG00000255359	1	three_prime_utr	0.576732540836861
chr11:2397021:2397122:+|3pUTR|ENSG00000110651|msi1|FALSE|unique	chr11:2397021:2397122:+	TTGGGGTTTTGTTTTTGTTCTGAACTTTCCTGTTACCTTTTCAGGGCTGACGTCACATGTAGGTGGCGTGTATGAGTGGAGACGGGCCTGGGTCTTGGGGACTGGAGGGCAGGGGTCCTT	msi1	unique	FALSE	TRUE	ENSG00000110651	1	3pUTR	1.87557538637445
chr11:2397021:2397122:+|3pUTR|ENSG00000110651|msi1|total|mutant	chr11:2397021:2397122:+	TTGGGGTTTTGTTTTTGTTCTGAACTTTCCTGTTACCTTTTCAGGGCTGACGTCACATGCCGGTGGCGTGTATGAGTGGAGACGGGCCTGGGTCTTGGGGACTGGAGGGCAGGGGTCCTT	msi1	mutant	total	FALSE	ENSG00000110651	0	3pUTR	0.960044856457057
chr11:26667019:26671251:-|three_prime_utr|ENSG00000148942|control|control|control	chr11:26667019:26671251:-	ACACACACGTGCAATACACACACACACACACAAACTCCACATACTTCTTGCCTACTTGTTAGTAGATATGTATAGTTGCCATTGCTAGAAGACAGGGATGTCTGGTGCCTATTTCTACTT	control	control	control	FALSE	ENSG00000148942	4	three_prime_utr	4.69631019850181
chr11:27366961:27367062:-|3pUTR|ENSG00000205213|msi1|FALSE|unique	chr11:27366961:27367062:-	TGAATACTTCCTAATATCGTTGGCTCTACTAATATTTTCCAATTTGCTGGGATGTCACCTAGCAATAGCTTGGATTATATAGAAAGTAAACTGTGGTCAATACTTGCATTTAATTAGACG	msi1	unique	FALSE	TRUE	ENSG00000205213	4	3pUTR	0.874736698662298
chr11:27366961:27367062:-|3pUTR|ENSG00000205213|msi1|total|mutant	chr11:27366961:27367062:-	TGAATACTTCCTAATATCGTTGGCTCTACTAATATTTTCCAATTTGCTGGGATGTCACCCCGCAACCGCTTGGATTATACCGAAAGTAAACTGTGGTCAATACTTGCATTTAATCCGACG	msi1	mutant	total	FALSE	ENSG00000205213	0	3pUTR	0.259138996594427
chr11:27368498:27368690:-|CDS|ENSG00000205213|msi1|FALSE|unique	chr11:27368498:27368690:-	ACCCCTTTGTTTGCCATTTCCTACAGGTGAAACGCCATCATTAGGATTCACTGTAACGTTAGTGCTATTAAACTCACTAGCATTTTTATTAATGGCCGTTATCTACACTAAACTATACTG	msi1	unique	FALSE	TRUE	ENSG00000205213	3	CDS	1.08740401594813
chr11:27368498:27368690:-|CDS|ENSG00000205213|msi1|total|mutant	chr11:27368498:27368690:-	ACCCCTTTGTTTGCCATTTCCTACAGGTGAAACGCCATCATCCGGATTCACTGTAACGTCCGTGCTATTAAACTCACCCGCATTTTTATTAATGGCCGTTATCTACACTAAACTATACTG	msi1	mutant	total	FALSE	ENSG00000205213	0	CDS	0.489603327375341
chr11:28036422:28036524:-|CDS|ENSG00000121621|unk|FALSE|unique	chr11:28036422:28036524:-	CAGCTCAATGATTCTCTTAGCAAAGAACTTCAGCCTATTGTATATACACCAGAAGACTGTAGAAAAGCTTTTCAAAATCCGTCTACAGTAACCTTAATGAAACCATCATCATTTACTACA	unk	unique	FALSE	TRUE	ENSG00000121621	2	CDS	0.991531638204973
chr11:28036422:28036524:-|CDS|ENSG00000121621|unk|total|mutant	chr11:28036422:28036524:-	CAGCTCAATGATTCTCTCCGCAAAGAACTTCAGCCTATTGTATATACACCAGAAGACTGCCGAAAAGCTTTTCAAAATCCGTCTACAGTAACCTTAATGAAACCATCATCATTTACTACA	unk	mutant	total	FALSE	ENSG00000121621	0	CDS	0.473287886251685
chr11:2928445:2928542:-|3pUTR|ENSG00000181649|msi1_unk|FALSE|overlapping	chr11:2928445:2928542:-	ATTGGACTATCTAATATCTATGTATTTATTTCGCTGGTTCTTTGTAGTCACATATTTTATAGTCTTAATATCTTGTTTTTGCATCACTGTGCCCATTGCAAATAAATCACTTGGCCAGTT	msi1_unk	overlapping	FALSE	TRUE	ENSG00000181649	2	3pUTR	11.9565600307023
chr11:2928445:2928542:-|3pUTR|ENSG00000181649|msi1_unk|total|mutant	chr11:2928445:2928542:-	ATTGGACTATCTAATATCTATGTATTTATTTCGCTGGTTCTTTGCCGTCACATATTTTACCGTCTTAATATCTTGTTTTTGCATCACTGTGCCCATTGCAAATAAATCACTTGGCCAGTT	msi1_unk	mutant	total	FALSE	ENSG00000181649	0	3pUTR	1.82353434126711
chr11:2944997:2945113:-|3pUTR|ENSG00000205531|unk|FALSE|unique	chr11:2944997:2945113:-	CTGTGTAGAGTAGGGCCCTGTTCTCCTTAGGATGTTGCTTCTTGATTTTTTTTTTTTTTTAGGGGTGGGTCAGGGTTGTGACACACCAGCCCAGGTGAGAGCTGCTGCGGGTCACCTCAT	unk	unique	FALSE	TRUE	ENSG00000205531	4	3pUTR	2.84130527625852
chr11:2944997:2945113:-|3pUTR|ENSG00000205531|unk|total|mutant	chr11:2944997:2945113:-	CTGTGCCGAGCCGGGCCCTGTTCTCCTCCGGATGTTGCTTCTTGATTTTTTTTTTTTTTCCGGGGTGGGTCAGGGTTGTGACACACCAGCCCAGGTGAGAGCTGCTGCGGGTCACCTCAT	unk	mutant	total	FALSE	ENSG00000205531	0	3pUTR	0.872199568913177
chr11:30010719:30012678:-|CDS|ENSG00000182255|control|control|control	chr11:30010719:30012678:-	TTTGCTCAAGAAATTTCGGAGCTCTACTTCTTCTTCCCTGGGGGACAAGTCAGAGTATCTAGAGATGGAAGAAGGAGTTAAGGAATCTCTGTGTGCAAAGGAGGAGAAGTGTCAGGGAAA	control	control	control	FALSE	ENSG00000182255	1	CDS	0.562635987504113
chr11:35229396:35229958:+|3pUTR|ENSG00000026508|msi1|FALSE|unique	chr11:35229396:35229958:+	ATATGTATTCCTGATCGCCAACCTTTCCCCCACCAGCTAAGGACATTTCCCAGGGTTAATAGGGCCTGGTCCCTGGGAGGAAATTTGAATGGGTCCATTTTGCCCTTCCATAGCCTAATC	msi1	unique	FALSE	TRUE	ENSG00000026508	2	3pUTR	0.685986050564599
chr11:35229396:35229958:+|3pUTR|ENSG00000026508|msi1|total|mutant	chr11:35229396:35229958:+	ATATGTATTCCTGATCGCCAACCTTTCCCCCACCAGCTAAGGACATTTCCCAGGGTTAACCGGGCCTGGTCCCTGGGAGGAAATTTGAATGGGTCCATTTTGCCCTTCCACCGCCTAATC	msi1	mutant	total	FALSE	ENSG00000026508	0	3pUTR	0.400992318586701
chr11:35230299:35231094:+|3pUTR|ENSG00000026508|msi1|FALSE|unique	chr11:35230299:35231094:+	GCCTGGGGAGTCCCTCAAAAGGTTAAAGGGATTCCCATCATTGGAATCTTATCACCAGATAGGCAAGTTTATGACCAAACAAGAGAGTACTGGCTTTATCCTCTAACCTCATATTTTCTC	msi1	unique	FALSE	TRUE	ENSG00000026508	1	3pUTR	0.404112764661146
chr11:35230299:35231094:+|3pUTR|ENSG00000026508|msi1|total|mutant	chr11:35230299:35231094:+	GCCTGGGGAGTCCCTCAAAAGGTTAAAGGGATTCCCATCATTGGAATCTTATCACCAGACCGGCAAGTTTATGACCAAACAAGAGAGTACTGGCTTTATCCTCTAACCTCATATTTTCTC	msi1	mutant	total	FALSE	ENSG00000026508	0	3pUTR	0.307187841028311
chr11:35231115:35231675:+|3pUTR|ENSG00000026508|msi1|FALSE|unique	chr11:35231115:35231675:+	CAGGACAAGGTTCAAAATGGTTACAACAGCCTCTACCTGTCGCCCCAGGGAGAAAGGGGTAGTGATACAAGTCTCATAGCCAGAGATGGTTTTCCACTCCTTCTAGATATTCCCAAAAAG	msi1	unique	FALSE	TRUE	ENSG00000026508	3	3pUTR	0.640729739771817
chr11:35231115:35231675:+|3pUTR|ENSG00000026508|msi1|total|mutant	chr11:35231115:35231675:+	CAGGACAAGGTTCAAAATGGTTACAACAGCCTCTACCTGTCGCCCCAGGGAGAAAGGGGCCGTGATACAAGTCTCACCGCCAGAGATGGTTTTCCACTCCTTCCCGATATTCCCAAAAAG	msi1	mutant	total	FALSE	ENSG00000026508	0	3pUTR	0.426672648899634
chr11:35231809:35232301:+|3pUTR|ENSG00000026508|msi1|FALSE|unique	chr11:35231809:35232301:+	ACAACACCAAGAATTGATTTTGTAGCCAACATTCATTCAATACTGTTATATCAGAGGAGTAGGAGAGAGGAAACATTTGACTTATCTGGAAAAGCAAAATGTACTTAAGAATAAGAATAA	msi1	unique	FALSE	TRUE	ENSG00000026508	2	3pUTR	0.807161001239161
chr11:35231809:35232301:+|3pUTR|ENSG00000026508|msi1|total|mutant	chr11:35231809:35232301:+	ACAACACCAAGAATTGATTTTGCCGCCAACATTCATTCAATACTGTTATATCAGAGGAGCCGGAGAGAGGAAACATTTGACTTATCTGGAAAAGCAAAATGTACTTAAGAATAAGAATAA	msi1	mutant	total	FALSE	ENSG00000026508	0	3pUTR	0.456526963851712
chr11:35619468:35619569:+|CDS|ENSG00000179431|unk|FALSE|unique	chr11:35619468:35619569:+	CCCCCTCCGGGATGCCGGGGGTGAGCTGGCCAACCTCAGCCAGGCGGAGCTGGTGGACCTAGTACAATGGACCGACTTAATCCTTTTCGACTACCTGACGGCCAACTTCGACCGGCTCGT	unk	unique	FALSE	TRUE	ENSG00000179431	1	CDS	0.369591078303748
chr11:35619468:35619569:+|CDS|ENSG00000179431|unk|total|mutant	chr11:35619468:35619569:+	CCCCCTCCGGGATGCCGGGGGTGAGCTGGCCAACCTCAGCCAGGCGGAGCTGGTGGACCCCGTACAATGGACCGACTTAATCCTTTTCGACTACCTGACGGCCAACTTCGACCGGCTCGT	unk	mutant	total	FALSE	ENSG00000179431	0	CDS	0.329327004342736
chr11:35726083:35726184:+|CDS|ENSG00000166326|msi1|FALSE|bound_elsewhere	chr11:35726083:35726184:+	GAGGCAATGGCCACAGCTCATGTGACTGAGATACTGGCAGACATCCAATCCCACATGGATAGGTTGATGACTCAGATGGCCCAAGCCAAGGAACAACTTGATACCTCTAATGAATCAGCT	msi1	bound_elsewhere	FALSE	TRUE	ENSG00000166326	1	CDS	0.328931502499683
chr11:35726083:35726184:+|CDS|ENSG00000166326|msi1|total|mutant	chr11:35726083:35726184:+	GAGGCAATGGCCACAGCTCATGTGACTGAGATACTGGCAGACATCCAATCCCACATGGACCGGTTGATGACTCAGATGGCCCAAGCCAAGGAACAACTTGATACCTCTAATGAATCAGCT	msi1	mutant	total	FALSE	ENSG00000166326	0	CDS	0.359230830906747
chr11:35810521:35810622:+|3pUTR|ENSG00000166326|unk|FALSE|bound_elsewhere	chr11:35810521:35810622:+	CCAGAAACCATAAGACTCAGGCAGTTCTTGATTCTGGAGGCCTGCCTGGTAAGATAAGATAGTATAATTTGGAACTGAGAACATACCAGAAACAGCAGAACGAGGGCCAGAGCAGAAAAA	unk	bound_elsewhere	FALSE	TRUE	ENSG00000166326	1	3pUTR	4.43540978606922
chr11:35810521:35810622:+|3pUTR|ENSG00000166326|unk|total|mutant	chr11:35810521:35810622:+	CCAGAAACCATAAGACTCAGGCAGTTCTTGATTCTGGAGGCCTGCCTGGTAAGATAAGACCGTATAATTTGGAACTGAGAACATACCAGAAACAGCAGAACGAGGGCCAGAGCAGAAAAA	unk	mutant	total	FALSE	ENSG00000166326	0	3pUTR	0.611635221606839
chr11:36273890:36273991:-|3pUTR|ENSG00000110442|msi1|FALSE|unique	chr11:36273890:36273991:-	GGTGAAGAAGTGGGAATAATTGGAACTAAACAACAGTTCTAAAACTTCCATGATTTTTGTAGCTTCTTTTGTCCCCAAGTTGAAGCTTTTGGCCAGTACCTTCTCTAGTTTTTAAAGATG	msi1	unique	FALSE	TRUE	ENSG00000110442	2	3pUTR	0.704689095866932
chr11:36273890:36273991:-|3pUTR|ENSG00000110442|msi1|total|mutant	chr11:36273890:36273991:-	GGTGAAGAAGTGGGAATAATTGGAACTAAACAACAGTTCTAAAACTTCCATGATTTTTGCCGCTTCTTTTGTCCCCAAGTTGAAGCTTTTGGCCAGTACCTTCTCCCGTTTTTAAAGATG	msi1	mutant	total	FALSE	ENSG00000110442	0	3pUTR	0.280172008481535
chr11:4094911:4095012:+|5pUTR|ENSG00000167325|unk|FALSE|unique	chr11:4094911:4095012:+	AGCAGCGCCTGGAACCTAACCCTTCCCACTCTGTCACCTTCTCGATCCCGCCGGCGCTTTAGAGCCGCAGTCCAGTCTTGGATCCTTCAGAGCCTCAGCCACTAGCTGCGATGCATGTGA	unk	unique	FALSE	TRUE	ENSG00000167325	2	5pUTR	0.635355628414794
chr11:4094911:4095012:+|5pUTR|ENSG00000167325|unk|total|mutant	chr11:4094911:4095012:+	AGCAGCGCCTGGAACCTAACCCTTCCCACTCTGTCACCTTCTCGATCCCGCCGGCGCTTCCGAGCCGCAGTCCAGTCTTGGATCCTTCAGAGCCTCAGCCACCCGCTGCGATGCATGTGA	unk	mutant	total	FALSE	ENSG00000167325	0	5pUTR	0.592456153248197
chr11:43342853:43342954:+|3pUTR|ENSG00000166181|msi1|FALSE|unique	chr11:43342853:43342954:+	CTAGTTCTGCTGATAAAGATCATCAGTTTTGAAAGGTTACTGATTTTCCTCTTCCCTCTTAGTTTTTTACCCAATATATGGAGAAGAGTAATGGTCAATCTTAACATTTTGTTTTAATTG	msi1	unique	FALSE	TRUE	ENSG00000166181	2	3pUTR	4.11235825517349
chr11:43342853:43342954:+|3pUTR|ENSG00000166181|msi1|total|mutant	chr11:43342853:43342954:+	CCCGTTCTGCTGATAAAGATCATCAGTTTTGAAAGGTTACTGATTTTCCTCTTCCCTCTCCGTTTTTTACCCAATATATGGAGAAGAGTAATGGTCAATCTTAACATTTTGTTTTAATTG	msi1	mutant	total	FALSE	ENSG00000166181	0	3pUTR	0.366956050094616
chr11:43405833:43405939:+|CDS|ENSG00000052841|unk|FALSE|unique	chr11:43405833:43405939:+	GGCCCAAACCCCTGACTGTTCCATAACTGACTTCAGAAAAAGCCACACTCTGTCCTACTTAGTCAAAGAATTAGAGGTTCGCATGGATCTGAAAGCCAAAATGCCAGATGACCATGCACG	unk	unique	FALSE	TRUE	ENSG00000052841	2	CDS	0.846073555863825
chr11:43405833:43405939:+|CDS|ENSG00000052841|unk|total|mutant	chr11:43405833:43405939:+	GGCCCAAACCCCTGACTGTTCCATAACTGACTTCAGAAAAAGCCACACTCTGTCCTACTCCGTCAAAGAATCCGAGGTTCGCATGGATCTGAAAGCCAAAATGCCAGATGACCATGCACG	unk	mutant	total	FALSE	ENSG00000052841	0	CDS	0.274621674469579
chr11:43494716:43494817:+|3pUTR|ENSG00000052841|unk|FALSE|unique	chr11:43494716:43494817:+	GTTACCCATCTTGGAATAAGTTGTGAATGTCAGCTCCCTCTCTCTGAGGCCTCCAGACTTAGCTCCTCAGGAGGGTAATGAGCCAAGGTTGAGTGTTTCCATACAATGCTTTTACCTTTG	unk	unique	FALSE	TRUE	ENSG00000052841	1	3pUTR	0.46997153672057
chr11:43494716:43494817:+|3pUTR|ENSG00000052841|unk|total|mutant	chr11:43494716:43494817:+	GTTACCCATCTTGGAATAAGTTGTGAATGTCAGCTCCCTCTCTCTGAGGCCTCCAGACTCCGCTCCTCAGGAGGGTAATGAGCCAAGGTTGAGTGTTTCCATACAATGCTTTTACCTTTG	unk	mutant	total	FALSE	ENSG00000052841	0	3pUTR	0.399130701261789
chr11:44260439:44264853:-|three_prime_utr|ENSG00000052850|control|control|control	chr11:44260439:44264853:-	GACACCATGGGCCACGCCCATGTTTTCCAGGCCCCCAGCCTCCCACTCGACTTTCCTCTTAGGAACCTGGCCTGGGCCAGGGGCCTGACCCTCAGCACTTTCAGCCGCCCCAAGTCTGAG	control	control	control	FALSE	ENSG00000052850	1	three_prime_utr	0.407542349004186
chr11:46383557:46383658:+|3pUTR|ENSG00000110492|msi1_unk|FALSE|overlapping	chr11:46383557:46383658:+	CCACGCCCTCCCTCTCCCAGGCCCGAGATGTGACCCACCAGTGCCTTCTGTCTGCTCGTTAGCTTTAATCAATCATGCCCTGCCTTGTCCCTCTCACTCCCCAGCCCCACCCCTAAGTGC	msi1_unk	overlapping	FALSE	TRUE	ENSG00000110492	1	3pUTR	1.31022070542933
chr11:46383557:46383658:+|3pUTR|ENSG00000110492|msi1_unk|total|mutant	chr11:46383557:46383658:+	CCACGCCCTCCCTCTCCCAGGCCCGAGATGTGACCCACCAGTGCCTTCTGTCTGCTCGTCCGCTTTAATCAATCATGCCCTGCCTTGTCCCTCTCACTCCCCAGCCCCACCCCTAAGTGC	msi1_unk	mutant	total	FALSE	ENSG00000110492	0	3pUTR	1.03152914096719
chr11:46542767:46542868:-|CDS|ENSG00000110497|msi1|FALSE|unique	chr11:46542767:46542868:-	AACACGCTCCGCAACCTCAGTCTGGGTCCTACCCGCCGCTCTTTGGGAGGGCCTCTGTCTAGCCACCCTTCTAGGTATCACCGAGAAATAGCTCCTGGGTTGACAGGATCTGAGTGGACC	msi1	unique	FALSE	TRUE	ENSG00000110497	3	CDS	0.656991479976168
chr11:46542767:46542868:-|CDS|ENSG00000110497|msi1|total|mutant	chr11:46542767:46542868:-	AACACGCTCCGCAACCTCAGTCTGGGTCCTACCCGCCGCTCTTTGGGAGGGCCTCTGTCCCGCCACCCTTCCCGGTATCACCGAGAAACCGCTCCTGGGTTGACAGGATCTGAGTGGACC	msi1	mutant	total	FALSE	ENSG00000110497	0	CDS	0.52870107884942
chr11:46743636:46743700:-|3pUTR|ENSG00000175216|msi1_unk|FALSE|overlapping	chr11:46743636:46743700:-	TTGTAAAATTGTCCTAATCTTTCCTAGCTTTTTAATAGTTAATATTAGAAACTCTTTAATAGTTTTCCTTTCAGTTTGTGAGCTCTTCTCTGTCGCCCTGAAGGGTCACTGTATTCTGTA	msi1_unk	overlapping	FALSE	TRUE	ENSG00000175216	4	3pUTR	14.1457341214584
chr11:46743636:46743700:-|3pUTR|ENSG00000175216|msi1_unk|total|mutant	chr11:46743636:46743700:-	TTGTAAAATTGTCCTAATCTTTCCCCGCTTTTTAACCGTTAATATCCGAAACTCTTTAACCGTTTTCCTTTCAGTTTGTGAGCTCTTCTCTGTCGCCCTGAAGGGTCACTGTATTCTGTA	msi1_unk	mutant	total	FALSE	ENSG00000175216	0	3pUTR	0.865779971777349
chr11:4681751:4682711:-|CDS|ENSG00000167332|control|control|control	chr11:4681751:4682711:-	TTATCCACATCCACCATGCCTAAGATCCTTGCCCTTTTCTGGTTTGATTCCCGAGAGATTAGCTTTGAGGCCTGTCTTACCCAGATGTTCTTTATTCATGCCCTCTCAGCCATTGAATCC	control	control	control	FALSE	ENSG00000167332	1	CDS	0.511046433568903
chr11:47420279:47420382:-|CDS|ENSG00000165916|unk|FALSE|unique	chr11:47420279:47420382:-	AAACAGGGTGGACATCCTGGACCCCGCCCTCCTCCGCTCGGGCCGCCTTGACCGCAAGATAGAGTTCCCGATGCCCAATGAGGAGGCCCGGGCCAGAATCATGCAGATCCACTCCCGAAA	unk	unique	FALSE	TRUE	ENSG00000165916	1	CDS	0.56803531603974
chr11:47420279:47420382:-|CDS|ENSG00000165916|unk|total|mutant	chr11:47420279:47420382:-	AAACAGGGTGGACATCCTGGACCCCGCCCTCCTCCGCTCGGGCCGCCTTGACCGCAAGACCGAGTTCCCGATGCCCAATGAGGAGGCCCGGGCCAGAATCATGCAGATCCACTCCCGAAA	unk	mutant	total	FALSE	ENSG00000165916	0	CDS	0.419613662284362
chr11:48137134:48137235:+|CDS|ENSG00000149177|msi1|FALSE|unique	chr11:48137134:48137235:+	CACGTACTCCTACTGCCTTCTTATTGAGAAGGCTGGAAATTCCAGCAACGCAACACAAGTAGTCACGGACATTGGAATTACTGACGCTACAGTCACTGAATTAATACCTGGCTCATCATA	msi1	unique	FALSE	TRUE	ENSG00000149177	1	CDS	0.446260855918746
chr11:48137134:48137235:+|CDS|ENSG00000149177|msi1|total|mutant	chr11:48137134:48137235:+	CACGTACTCCTACTGCCTTCTTATTGAGAAGGCTGGAAATTCCAGCAACGCAACACAAGCCGTCACGGACATTGGAATTACTGACGCTACAGTCACTGAATTAATACCTGGCTCATCATA	msi1	mutant	total	FALSE	ENSG00000149177	0	CDS	0.383058530936932
chr11:49981574:49982501:-|CDS|ENSG00000221954|control|control|control	chr11:49981574:49982501:-	GAACAATAGCTTGGAGGGGAGGTGTAAAGCCCTCTCCACCTGTATTTCTCACATCATAGTAGTTGTCTTATTCTTTGTGCCCTGTATATTTGTGTATCTGCGCTCAGTGACCACTCTGCC	control	control	control	FALSE	ENSG00000221954	3	CDS	2.8266788089534
chr11:5233990:5234213:-|CDS|ENSG00000223609|control|control|control	chr11:5233990:5234213:-	GATGCTGTTATGGGCAACCCTAAGGTGAAGGCTCATGGCAAGAAGGTGCTAGGTGCCTTTAGTGATGGCCTGGCTCACCTGGACAACCTCAAGGGCACTTTTTCTCAGCTGAGTGAGCTG	control	control	control	FALSE	ENSG00000223609	2	CDS	0.36952798396126
chr11:56232108:56233062:-|CDS|ENSG00000181718|control|control|control	chr11:56232108:56233062:-	GACAATCCTCTTCATGTATGTGAGACCAAGTTCCAGCTATGCTTCGGACCATGACATGATAGTGTCAATATTTTACACCATTGTGATTCCCTTGCTGAATCCCGTCATCTACAGTTTGAG	control	control	control	FALSE	ENSG00000181718	1	CDS	0.206905130222904
chr11:56417260:56418232:-|CDS|ENSG00000279961|control|control|control	chr11:56417260:56418232:-	GACAAGATGGCTTCTGTATTTTACACAGTGGTGATCCCCATGTTAAACCCCCTAATCTATAGTCTAAGGAACAAAGAAGTGAAAGATGCCTCAAAGAAAGCCTTGGATAAAGGTTGTGAA	control	control	control	FALSE	ENSG00000279961	1	CDS	1.37585282524249
chr11:56742830:56743766:-|CDS|ENSG00000172457|control|control|control	chr11:56742830:56743766:-	GACAAAGTAGCTGCTCTGTTCTACACCGTGATCAACCCACTGCTCAACCCTCTCATCTATAGCCTGAGAAACAAAGATATCAAAGAGGCCTTCAGGAAAGCAACACAGACTATACAACCA	control	control	control	FALSE	ENSG00000172457	2	CDS	0.820886639668568
chr11:57233576:57235861:-|three_prime_utr|ENSG00000134817|control|control|control	chr11:57233576:57235861:-	AGAGAAGCCTGGCGCCCTCGGCCCTCCCCGGCCTTTGCCCTTGCTTTCTGAAAATCAGGTAGTGTGGCTACTCCTTGTCCTATGCACATCCTTTAACTGTCCCCTGATTCTGCCCCGCCC	control	control	control	FALSE	ENSG00000134817	1	three_prime_utr	0.705998174075827
chr11:57661263:57661364:+|CDS|ENSG00000172409|unk|FALSE|unique	chr11:57661263:57661364:+	CCACCTACTGAGTGTTAGCACTGCCGAGGGTACAGAGGAGAACCTGTCCGAGACAAGTGTAGCTGGCTTCATTGTGGTGACCAGTGTGGACCTGGAGCATCAGGTGTTTACTGTTCTGTC	unk	unique	FALSE	TRUE	ENSG00000172409	2	CDS	0.42948182511296
chr11:57661263:57661364:+|CDS|ENSG00000172409|unk|total|mutant	chr11:57661263:57661364:+	CCACCTACTGAGTGTCCGCACTGCCGAGGGTACAGAGGAGAACCTGTCCGAGACAAGTGCCGCTGGCTTCATTGTGGTGACCAGTGTGGACCTGGAGCATCAGGTGTTTACTGTTCTGTC	unk	mutant	total	FALSE	ENSG00000172409	0	CDS	0.360880217049375
chr11:58422334:58423261:-|CDS|ENSG00000172365|control|control|control	chr11:58422334:58423261:-	ACACACTAGTGAGGTGATTCTGGTTTTTATGTCAAGCTTTAATATCTTTTTTGTTCTTCTAGTTATCTTTATCTCCTACTTGTTCATATTCATCACCATCTTGAAGATGCATTCAGCTAA	control	control	control	FALSE	ENSG00000172365	2	CDS	23.5655577195374
chr11:59152587:59152688:+|CDS|ENSG00000166801|msi1|FALSE|unique	chr11:59152587:59152688:+	ATTGAAAACTTCAAGAAAAAAATGAAAGTAAAAAATGGGGAAACATTATTTGAATTGCATAGAACAACGTTTGGGAAAGTAACAAAAAATTCTTCTTCGATTAAAGTAGTGAAACTTCTT	msi1	unique	FALSE	TRUE	ENSG00000166801	2	CDS	0.57358665891018
chr11:59152587:59152688:+|CDS|ENSG00000166801|msi1|total|mutant	chr11:59152587:59152688:+	ATTGAAAACTTCAAGAAAAAAATGAAAGTAAAAAATGGGGAAACATTATTTGAATTGCACCGAACAACGTTTGGGAAAGTAACAAAAAATTCTTCTTCGATTAAAGCCGTGAAACTTCTT	msi1	mutant	total	FALSE	ENSG00000166801	0	CDS	0.280735614004947
chr11:59829272:59829545:-|three_prime_utr|ENSG00000134812|control|control|control	chr11:59829272:59829545:-	AAAAAGCGAATGCCTGTGATGCTACCATATTCCTGGTAAAAACATGGAGAACCACTATGTAGAATAAAAATGCAAAGTTCACTGGAGTCTCAACATCTATGACTCATGAAAATAAAATTT	control	control	control	FALSE	ENSG00000134812	1	three_prime_utr	0.42013137044532
chr11:60923185:60923286:+|3pUTR|ENSG00000110108|msi1|FALSE|unique	chr11:60923185:60923286:+	CAGAGAGCAGGGTGAGCTGCCAGCTGCCCCTCTCCACCAGGGTACCCTGTCTTGGTGGTTAGGGGCCACTTTTCCTTTGAGGCTCTAGTGGAGGTGGATGTCCTTCTCTGCCAGGCTTGG	msi1	unique	FALSE	TRUE	ENSG00000110108	2	3pUTR	0.388636061976767
chr11:60923185:60923286:+|3pUTR|ENSG00000110108|msi1|total|mutant	chr11:60923185:60923286:+	CAGAGAGCAGGGTGAGCTGCCAGCTGCCCCTCTCCACCAGGGTACCCTGTCTTGGTGGTCCGGGGCCACTTTTCCTTTGAGGCTCCCGTGGAGGTGGATGTCCTTCTCTGCCAGGCTTGG	msi1	mutant	total	FALSE	ENSG00000110108	0	3pUTR	0.363487664439282
chr11:613205:613595:-|three_prime_utr|ENSG00000185507|control|control|control	chr11:613205:613595:-	CTGCACGTTCCTATACGGCCCCCCAGACCCAGCTGTCCGGGCCACAGACCCCCAGCAGGTAGCATTCCCCAGCCCTGCCGAGCTCCCGGACCAGAAGCAGCTGCGCTACACGGAGGAACT	control	control	control	FALSE	ENSG00000185507	1	three_prime_utr	0.648915068440936
chr11:61403655:61403707:-|3pUTR|ENSG00000149532|msi1_unk|FALSE|overlapping	chr11:61403655:61403707:-	TGAAGTAACCAGGAGGAATGGGGAAAGAAGCAAGTTGGGCAGGATATGGCCTACTTCCATAGGCTTTTCTTTTTTCAGGTTTGATGTAAGCATGGGCTTACATCCCCCAGGTACATACTT	msi1_unk	overlapping	FALSE	TRUE	ENSG00000149532	1	3pUTR	0.451930529086042
chr11:61403655:61403707:-|3pUTR|ENSG00000149532|msi1_unk|total|mutant	chr11:61403655:61403707:-	TGAAGTAACCAGGAGGAATGGGGAAAGAAGCAAGTTGGGCAGGATATGGCCTACTTCCACCGGCTTTTCTTTTTTCAGGTTTGATGTAAGCATGGGCTTACATCCCCCAGGTACATACTT	msi1_unk	mutant	total	FALSE	ENSG00000149532	0	3pUTR	0.368889671550236
chr11:61799969:61800070:-|3pUTR|ENSG00000149485|msi1|FALSE|unique	chr11:61799969:61800070:-	TTCTTTGCCACCTTTTGGGTGTGGTGTCACCAGCCTGTTTAGCCAAGTAGCTTTGGGCATAGGCTGCCCAATCTGAGCAAACACCAGTGAGGCTCTATTGAGCCAAGACCAAGTCCTCAA	msi1	unique	FALSE	TRUE	ENSG00000149485	3	3pUTR	0.722838296192417
chr11:61799969:61800070:-|3pUTR|ENSG00000149485|msi1|total|mutant	chr11:61799969:61800070:-	TTCTTTGCCACCTTTTGGGTGTGGTGTCACCAGCCTGTTCCGCCAAGCCGCTTTGGGCACCGGCTGCCCAATCTGAGCAAACACCAGTGAGGCTCTATTGAGCCAAGACCAAGTCCTCAA	msi1	mutant	total	FALSE	ENSG00000149485	0	3pUTR	0.369135231660148
chr11:61865769:61866452:+|3pUTR|ENSG00000134824|msi1|FALSE|unique	chr11:61865769:61866452:+	TGCAGCCTGGTCACTAGGCATCACCCCCGCTTTGGTTCTTCAGATGCTCTTGGGGTTCATAGGGGCAGGTCCTAGTCGGGCAGGGCCCCTGACCCTCCCGGCCTGGCTTCACTCTCCCTG	msi1	unique	FALSE	TRUE	ENSG00000134824	3	3pUTR	0.473319727534322
chr11:61865769:61866452:+|3pUTR|ENSG00000134824|msi1|total|mutant	chr11:61865769:61866452:+	TGCAGCCTGGTCACCCGGCATCACCCCCGCTTTGGTTCTTCAGATGCTCTTGGGGTTCACCGGGGCAGGTCCCCGTCGGGCAGGGCCCCTGACCCTCCCGGCCTGGCTTCACTCTCCCTG	msi1	mutant	total	FALSE	ENSG00000134824	0	3pUTR	0.457680296971775
chr11:61866713:61866887:+|3pUTR|ENSG00000134824|msi1|FALSE|unique	chr11:61866713:61866887:+	CTCTCCTGTCTGAACCTGCCCTTACTGTGTTTAACCTGTTGCTCCAGGATGCATTCTGATAGGAGGGGGCGGCAGGGCTGGGCCTTGTGACAATCTGCCTTTCACCACATGGCCTTGCCT	msi1	unique	FALSE	TRUE	ENSG00000134824	1	3pUTR	0.450014774667457
chr11:61866713:61866887:+|3pUTR|ENSG00000134824|msi1|total|mutant	chr11:61866713:61866887:+	CTCTCCTGTCTGAACCTGCCCTTACTGTGTTTAACCTGTTGCTCCAGGATGCATTCTGACCGGAGGGGGCGGCAGGGCTGGGCCTTGTGACAATCTGCCTTTCACCACATGGCCTTGCCT	msi1	mutant	total	FALSE	ENSG00000134824	0	3pUTR	0.533019724593255
chr11:61866962:61867357:+|3pUTR|ENSG00000134824|msi1|FALSE|unique	chr11:61866962:61867357:+	AGATTCAGGGGAAGGGCAGGCACCAACAACTCAGAATGGGGGCTTTCGGGGAGGGCGCCTAGTCCCCCCAGCTCTAAGCAGCCAGGAGGGACCTGCATCTAAGCATCTGGGTTGCCATGG	msi1	unique	FALSE	TRUE	ENSG00000134824	1	3pUTR	0.532659679748427
chr11:61866962:61867357:+|3pUTR|ENSG00000134824|msi1|total|mutant	chr11:61866962:61867357:+	AGATTCAGGGGAAGGGCAGGCACCAACAACTCAGAATGGGGGCTTTCGGGGAGGGCGCCCCGTCCCCCCAGCTCTAAGCAGCCAGGAGGGACCTGCATCTAAGCATCTGGGTTGCCATGG	msi1	mutant	total	FALSE	ENSG00000134824	0	3pUTR	0.416438556123568
chr11:61873518:61873813:-|three_prime_utr|ENSG00000221968|control|control|control	chr11:61873518:61873813:-	CCCTCACATGTGTATTCAGCAGCCCTATGGCCTTGGCTCTGGGCCTGATGGGACAGGGGTAGAGGGAAGGTGAGCATAGCACATTTTCCTAGAGCGAGAATTGGGGGAAAGCTGTTATTT	control	control	control	FALSE	ENSG00000221968	3	three_prime_utr	0.541886220532675
chr11:62152232:62152344:+|3pUTR|ENSG00000149503|unk|FALSE|unique	chr11:62152232:62152344:+	TGCTCTGTAAATAGTTGTTTTAATTTAGCTGAATGTTAGCATTTTAGTCTTTGGCATTTTAGCGTTTGGGAGGTAGATTAATAAAGTATATTCCTTCAAGCCTGCTGTTGATACCATGAA	unk	unique	FALSE	TRUE	ENSG00000149503	6	3pUTR	70.0151712836098
chr11:62152232:62152344:+|3pUTR|ENSG00000149503|unk|total|mutant	chr11:62152232:62152344:+	TGCTCTGTAAACCGTTGTTTTAATTCCGCTGAATGTCCGCATTTCCGTCTTTGGCATTTCCGCGTTTGGGAGGCCGATTAATAAAGTATATTCCTTCAAGCCTGCTGTTGATACCATGAA	unk	mutant	total	FALSE	ENSG00000149503	0	3pUTR	0.406275329080207
chr11:62752106:62752207:-|CDS|ENSG00000185670|msi1|FALSE|unique	chr11:62752106:62752207:-	GGCTCACAATGAGGACCTGGCCAAACGCAGCAAACCAGATCCAGAAGTGGGACCCCTTCTAGGGGTGCAGCCTCTCCCTGGCTCCCCAACAGCAGACAGACAGAGCAGCAGTGGTGGAGG	msi1	unique	FALSE	TRUE	ENSG00000185670	1	CDS	0.525075406950209
chr11:62752106:62752207:-|CDS|ENSG00000185670|msi1|total|mutant	chr11:62752106:62752207:-	GGCTCACAATGAGGACCTGGCCAAACGCAGCAAACCAGATCCAGAAGTGGGACCCCTTCCCGGGGTGCAGCCTCTCCCTGGCTCCCCAACAGCAGACAGACAGAGCAGCAGTGGTGGAGG	msi1	mutant	total	FALSE	ENSG00000185670	0	CDS	0.516371527417412
chr11:62841694:62841860:-|5pUTR|ENSG00000133316|unk|FALSE|unique	chr11:62841694:62841860:-	GCCGCCGAGGCGACCGAAGTAAAGGTATCGCTTCTCGGCCTTTTGGCTAAGATCAAGTGTAGTATCTGTTCTTATCAGTTTAATATCTGATACGTCCTCTATCCGAGGACAATATATTAA	unk	unique	FALSE	TRUE	ENSG00000133316	1	5pUTR	0.287784005615994
chr11:62841694:62841860:-|5pUTR|ENSG00000133316|unk|total|mutant	chr11:62841694:62841860:-	GCCGCCGAGGCGACCGAAGTAAAGGTATCGCTTCTCGGCCTTTTGGCTAAGATCAAGTGCCGTATCTGTTCTTATCAGTTTAATATCTGATACGTCCTCTATCCGAGGACAATATATTAA	unk	mutant	total	FALSE	ENSG00000133316	0	5pUTR	0.193827167000093
chr11:62888716:62888817:+|3pUTR|ENSG00000168003|unk|FALSE|unique	chr11:62888716:62888817:+	TTTTCTCTTTTTTAAAAACAAACAAACAAACTGTTGCAGATTATGAGTGAACCCCCAAATAGGGTGTTTTCTGCCTTCAAATAAAAGTCACCCCTGCATGGTGAAGTCTTCCCTCTGCTT	unk	unique	FALSE	TRUE	ENSG00000168003	1	3pUTR	0.351485253081239
chr11:62888716:62888817:+|3pUTR|ENSG00000168003|unk|total|mutant	chr11:62888716:62888817:+	TTTTCTCTTTTTTAAAAACAAACAAACAAACTGTTGCAGATTATGAGTGAACCCCCAAACCGGGTGTTTTCTGCCTTCAAATAAAAGTCACCCCTGCATGGTGAAGTCTTCCCTCTGCTT	unk	mutant	total	FALSE	ENSG00000168003	0	3pUTR	0.484334782983023
chr11:63758435:63758536:+|3pUTR|ENSG00000133318|msi1|FALSE|unique	chr11:63758435:63758536:+	AGAAAGAATCAAATTCATAGGATAAGTCAATACCTTAATGGTGGTAGAGCCTTTACCTGTAGCTTGAAAGGGGAAAGATTGGAGGTAAGAGAGAAAATGAAAGAACACCTCTGGGTCCTT	msi1	unique	FALSE	TRUE	ENSG00000133318	3	3pUTR	0.702302257218156
chr11:63758435:63758536:+|3pUTR|ENSG00000133318|msi1|total|mutant	chr11:63758435:63758536:+	AGAAAGAATCAAATTCACCGGATAAGTCAATACCTTAATGGTGGCCGAGCCTTTACCTGCCGCTTGAAAGGGGAAAGATTGGAGGTAAGAGAGAAAATGAAAGAACACCTCTGGGTCCTT	msi1	mutant	total	FALSE	ENSG00000133318	0	3pUTR	0.418607685979646
chr11:6395124:6395533:-|three_prime_utr|ENSG00000166313|control|control|control	chr11:6395124:6395533:-	CCCTCCACCTGCTTGTGTTGGGCCCCAGGGAACTAAAGGGTGTGGGTCAGGGAGGGGTCTAGAGGCTATTCCTAGGCCTCAGGCCTCCCAAATATGCCCCTCCCCAGTAGCTACGGTTCC	control	control	control	FALSE	ENSG00000166313	3	three_prime_utr	0.551126474376274
chr11:64204363:64204470:+|3pUTR|ENSG00000168439|unk|FALSE|unique	chr11:64204363:64204470:+	GCCCTCGAGTTCCATGTCTCTTTCCCCTGCCCCTAGTTGCTGTCTCGGCTGCTCTCCCATAGTTGGTTTTTTTTTTATTTGGGGCAGTGGGCATGTTATGGGGAGGGGAGGGGGTTCTTC	unk	unique	FALSE	TRUE	ENSG00000168439	2	3pUTR	3.14117528914441
chr11:64204363:64204470:+|3pUTR|ENSG00000168439|unk|total|mutant	chr11:64204363:64204470:+	GCCCTCGAGTTCCATGTCTCTTTCCCCTGCCCCCCGTTGCTGTCTCGGCTGCTCTCCCACCGTTGGTTTTTTTTTTATTTGGGGCAGTGGGCATGTTATGGGGAGGGGAGGGGGTTCTTC	unk	mutant	total	FALSE	ENSG00000168439	0	3pUTR	0.740991842033494
chr11:65967286:65967395:+|CDS|ENSG00000175467|unk|FALSE|unique	chr11:65967286:65967395:+	GACCTTTAAAAAGACCAAGCGGAGGGTGAAGAAAATCCGCAAGAAGGAGAAGGAGGTAGTAGTGCGGGCAGATGACTTGCTGCCTCTCGGGGACCAGACTCAGGATGGGGACTTTGGTTC	unk	unique	FALSE	TRUE	ENSG00000175467	2	CDS	0.75124408360249
chr11:65967286:65967395:+|CDS|ENSG00000175467|unk|total|mutant	chr11:65967286:65967395:+	GACCTTTAAAAAGACCAAGCGGAGGGTGAAGAAAATCCGCAAGAAGGAGAAGGAGGCCGCCGTGCGGGCAGATGACTTGCTGCCTCTCGGGGACCAGACTCAGGATGGGGACTTTGGTTC	unk	mutant	total	FALSE	ENSG00000175467	0	CDS	0.5831338054142
chr11:6768009:6768957:-|CDS|ENSG00000188124|control|control|control	chr11:6768009:6768957:-	CGTGACAGGTGTGACTTTCCTCTTGCTCCCCATTTCTGCCATTGTGGCCTCCTACACACTAGTCCTATTCACTGTGCTTCGTATGCCATCAAATGAGGGGAGGAAGAAAGCCCTTGTCAC	control	control	control	FALSE	ENSG00000188124	1	CDS	0.611660294909109
chr11:69651622:69651678:+|3pUTR|ENSG00000110092|msi1_unk|FALSE|overlapping	chr11:69651622:69651678:+	TTATACCCCAATAATCAACTCGTTTTTATATTAATGTACTTGTTTCTCTGTTGTAAGAATAGGCATTAACACAAAGGAGGCGTCTCGGGAGAGGATTAGGTTCCATCCTTTACGTGTTTA	msi1_unk	overlapping	FALSE	TRUE	ENSG00000110092	2	3pUTR	1.74760358498475
chr11:69651622:69651678:+|3pUTR|ENSG00000110092|msi1_unk|total|mutant	chr11:69651622:69651678:+	TTATACCCCAATAATCAACTCGTTTTTATATTAATGTACTTGTTTCTCTGTTGTAAGAACCGGCATTAACACAAAGGAGGCGTCTCGGGAGAGGATCCGGTTCCATCCTTTACGTGTTTA	msi1_unk	mutant	total	FALSE	ENSG00000110092	0	3pUTR	0.77555848091478
chr11:69651696:69651723:+|3pUTR|ENSG00000110092|msi1_unk|FALSE|overlapping	chr11:69651696:69651723:+	GAGGATTAGGTTCCATCCTTTACGTGTTTAAAAAAAAGCATAAAAACATTTTAAAAACATAGAAAAATTCAGCAAACCATTTTTAAAGTAGAAGAGGGTTTTAGGTAGAAAAACATATTC	msi1_unk	overlapping	FALSE	TRUE	ENSG00000110092	5	3pUTR	17.8377498152946
chr11:69651696:69651723:+|3pUTR|ENSG00000110092|msi1_unk|total|mutant	chr11:69651696:69651723:+	GAGGATCCGGTTCCATCCTTTACGTGTTTAAAAAAAAGCATAAAAACATTTTAAAAACACCGAAAAATTCAGCAAACCATTTTTAAAGCCGAAGAGGGTTTCCGGCCGAAAAACATATTC	msi1_unk	mutant	total	FALSE	ENSG00000110092	0	3pUTR	0.383398316288258
chr11:69651733:69651797:+|3pUTR|ENSG00000110092|msi1_unk|FALSE|overlapping	chr11:69651733:69651797:+	AAAACATTTTAAAAACATAGAAAAATTCAGCAAACCATTTTTAAAGTAGAAGAGGGTTTTAGGTAGAAAAACATATTCTTGTGCTTTTCCTGATAAAGCACAGCTGTAGTGGGGTTCTAG	msi1_unk	overlapping	FALSE	TRUE	ENSG00000110092	6	3pUTR	13.5867302929136
chr11:69651733:69651797:+|3pUTR|ENSG00000110092|msi1_unk|total|mutant	chr11:69651733:69651797:+	AAAACATTTTAAAAACACCGAAAAATTCAGCAAACCATTTTTAAAGCCGAAGAGGGTTTCCGGCCGAAAAACATATTCTTGTGCTTTTCCTGATAAAGCACAGCTGCCGTGGGGTTCCCG	msi1_unk	mutant	total	FALSE	ENSG00000110092	0	3pUTR	0.47385201872342
chr11:69651811:69651939:+|3pUTR|ENSG00000110092|msi1_unk|FALSE|overlapping	chr11:69651811:69651939:+	TAAAGCACAGCTGTAGTGGGGTTCTAGGCATCTCTGTACTTTGCTTGCTCATATGCATGTAGTCACTTTATAAGTCATTGTATGTTATTATATTCCGTAGGTAGATGTGTAACCTCTTCA	msi1_unk	overlapping	FALSE	TRUE	ENSG00000110092	5	3pUTR	1.23710385773391
chr11:69651811:69651939:+|3pUTR|ENSG00000110092|msi1_unk|total|mutant	chr11:69651811:69651939:+	TAAAGCACAGCTGCCGTGGGGTTCCCGGCATCTCTGTACTTTGCTTGCTCATATGCATGCCGTCACTTTATAAGTCATTGTATGTTATTATATTCCGCCGGCCGATGTGTAACCTCTTCA	msi1_unk	mutant	total	FALSE	ENSG00000110092	0	3pUTR	0.426139632297999
chr11:69653362:69653473:+|3pUTR|ENSG00000110092|msi1_unk|FALSE|overlapping	chr11:69653362:69653473:+	ACTGCCATGTACTAGTTTTAGTTTTCTCTTAGAACATTGTATTACAGATGCCTTTTTTGTAGTTTTTTTTTTTTTTATGTGATCAATTTTGACTTAATGTGATTACTGCTCTATTCCAAA	msi1_unk	overlapping	FALSE	TRUE	ENSG00000110092	4	3pUTR	32.857600190613
chr11:69653362:69653473:+|3pUTR|ENSG00000110092|msi1_unk|total|mutant	chr11:69653362:69653473:+	ACTGCCATGTACCCGTTTCCGTTTTCTCTCCGAACATTGTATTACAGATGCCTTTTTTGCCGTTTTTTTTTTTTTTATGTGATCAATTTTGACTTAATGTGATTACTGCTCTATTCCAAA	msi1_unk	mutant	total	FALSE	ENSG00000110092	0	3pUTR	1.64546785137166
chr11:70485313:70487720:-|CDS|ENSG00000162105|control|control|control	chr11:70485313:70487720:-	TGGGGCGACGTCACAGAGATCAAAAGCCCGATTCTCTCAGGCCCAAAGGCAAACGTTATTAGTGAATTGAACTCTATCCTACAGCAAATGAACCGAGAGAAATTGGCAAAGCCGGGGGAA	control	control	control	FALSE	ENSG00000162105	1	CDS	0.762354215569671
chr11:71804996:71807656:-|three_prime_utr|ENSG00000289716|control|control|control	chr11:71804996:71807656:-	GAGCCCAAGGATGAAGGGGGCTCCCTCACTCTGTTACTGTGAAGAGGAAGCCTGAGGTGTAGCAGGCCCAGGCCCCAGAAGTATGGAAAAAAATGAGGTAGGGAGGGAGGGGACCTCAGG	control	control	control	FALSE	ENSG00000289716	2	three_prime_utr	0.777040676801498
chr11:72192224:72192325:+|CDS|ENSG00000110195|unk|FALSE|unique	chr11:72192224:72192325:+	AGACATGGCTCAGCGGATGACAACACAGCTGCTGCTCCTTCTAGTGTGGGTGGCTGTAGTAGGGGAGGCTCAGACAAGGATTGCATGGGCCAGGACTGAGCTTCTCAATGTCTGCATGAA	unk	unique	FALSE	TRUE	ENSG00000110195	3	CDS	0.533930961267005
chr11:72192224:72192325:+|CDS|ENSG00000110195|unk|total|mutant	chr11:72192224:72192325:+	AGACATGGCTCAGCGGATGACAACACAGCTGCTGCTCCTTCCCGTGTGGGTGGCTGCCGCCGGGGAGGCTCAGACAAGGATTGCATGGGCCAGGACTGAGCTTCTCAATGTCTGCATGAA	unk	mutant	total	FALSE	ENSG00000110195	0	CDS	0.402981607379237
chr11:72288215:72288316:-|3pUTR|ENSG00000162129|unk|FALSE|unique	chr11:72288215:72288316:-	ACCCAGCTAATTTTTTTTGTATTTTTAGTAAAGACGGGGTTTCACCATGTTTGCCAGGCTAGTCTCAAACTCCTGGTCTCAAGTGATCCACCCACCTTGGCCTCCCAGAGTGCTGAGATT	unk	unique	FALSE	TRUE	ENSG00000162129	2	3pUTR	1.8835800575506
chr11:72288215:72288316:-|3pUTR|ENSG00000162129|unk|total|mutant	chr11:72288215:72288316:-	ACCCAGCTAATTTTTTTTGTATTTTCCGTAAAGACGGGGTTTCACCATGTTTGCCAGGCCCGTCTCAAACTCCTGGTCTCAAGTGATCCACCCACCTTGGCCTCCCAGAGTGCTGAGATT	unk	mutant	total	FALSE	ENSG00000162129	0	3pUTR	0.928350218759034
chr11:73394502:73394603:+|CDS|ENSG00000054967|msi1|FALSE|unique	chr11:73394502:73394603:+	CACCATCTCCACACCGTGCAGGGCCTGGCCTCGCTCTCTGGCCCCTGCTGCTCCCGCTGTAGCCAGAAGAAGTGGCCCGAGGTGCTGCTGTCCCCTGAGGCTGTAGCCGCCACTACTCCT	msi1	unique	FALSE	TRUE	ENSG00000054967	2	CDS	0.657606048329356
chr11:73394502:73394603:+|CDS|ENSG00000054967|msi1|total|mutant	chr11:73394502:73394603:+	CACCATCTCCACACCGTGCAGGGCCTGGCCTCGCTCTCTGGCCCCTGCTGCTCCCGCTGCCGCCAGAAGAAGTGGCCCGAGGTGCTGCTGTCCCCTGAGGCTGCCGCCGCCACTACTCCT	msi1	mutant	total	FALSE	ENSG00000054967	0	CDS	0.758150429047512
chr11:73401874:73401975:-|3pUTR|ENSG00000054965|unk|FALSE|unique	chr11:73401874:73401975:-	TGCAGGGTTTGTCCTTTACTTATCTGCCCCTTTCCTAGAAAACTCCTCGTTTCTGAAATTAGGCATTATATGGTTCCAGGACCCAGCCTTCAAAATTCCTGGCAGGCCAGCTTCAACATT	unk	unique	FALSE	TRUE	ENSG00000054965	2	3pUTR	0.544440878008356
chr11:73401874:73401975:-|3pUTR|ENSG00000054965|unk|total|mutant	chr11:73401874:73401975:-	TGCAGGGTTTGTCCTTTACTTATCTGCCCCTTTCCCCGAAAACTCCTCGTTTCTGAAATCCGGCATTATATGGTTCCAGGACCCAGCCTTCAAAATTCCTGGCAGGCCAGCTTCAACATT	unk	mutant	total	FALSE	ENSG00000054965	0	3pUTR	0.588372987782992
chr11:74254050:74254151:+|3pUTR|ENSG00000214517|unk|FALSE|unique	chr11:74254050:74254151:+	TTGGAAGACCCAGAGAGGCCAAGATCCCATCCTTAGCCATAGCGAGCGGTGGTGGTGGATAGCATCACAAGAAACGAGCCTGAAAATCAGGTCCAGCCGGTCCAAGCACATGGCCTCCCA	unk	unique	FALSE	TRUE	ENSG00000214517	3	3pUTR	1.9484189955322
chr11:74254050:74254151:+|3pUTR|ENSG00000214517|unk|total|mutant	chr11:74254050:74254151:+	TTGGAAGACCCAGAGAGGCCAAGATCCCATCCTCCGCCACCGCGAGCGGTGGTGGTGGACCGCATCACAAGAAACGAGCCTGAAAATCAGGTCCAGCCGGTCCAAGCACATGGCCTCCCA	unk	mutant	total	FALSE	ENSG00000214517	0	3pUTR	0.24887533126712
chr11:74333230:74333331:-|3pUTR|ENSG00000165434|msi1|FALSE|unique	chr11:74333230:74333331:-	TGAGTCTTTTATTGAAGGGTTCAAAGTAAGAAATACTATGCCATAGTGTTCTCCATCTCTAGTGAAGACAGAACCAGAGGGAATAAGGATCTTTTTTTTAAAGACAGCATGGAAAGTTTA	msi1	unique	FALSE	TRUE	ENSG00000165434	2	3pUTR	0.487065990867717
chr11:74333230:74333331:-|3pUTR|ENSG00000165434|msi1|total|mutant	chr11:74333230:74333331:-	TGAGTCTTTTATTGAAGGGTTCAAAGTAAGAAATACTATGCCACCGTGTTCTCCATCTCCCGTGAAGACAGAACCAGAGGGAATAAGGATCTTTTTTTTAAAGACAGCATGGAAAGTTTA	msi1	mutant	total	FALSE	ENSG00000165434	0	3pUTR	0.232586137408993
chr11:74334375:74334476:-|3pUTR|ENSG00000165434|msi1|FALSE|unique	chr11:74334375:74334476:-	TTTTTGTTTTATTTTTAAAATGTGTAAAACATCTTTTGTTTTATATGCTTTTAAGAATGTAGATTGTAATTTAGGAAATGGCATATATTCTGCAAAGTGGTATAATGTTGTATATATGAA	msi1	unique	FALSE	TRUE	ENSG00000165434	2	3pUTR	3.15104457844963
chr11:7467339:7467451:+|3pUTR|ENSG00000170743|unk|FALSE|unique	chr11:7467339:7467451:+	CCAAGAGAATACCAAGACAAGCAGGCTGTTCCCTGGAAAAAATCTAATGCAAGGAGGGCTAGTTCACAGCAAATTCACTGCCTCCTCCCATGCACGTGGTAGAGAGTACCAGTATCAACA	unk	unique	FALSE	TRUE	ENSG00000170743	2	3pUTR	0.48991342455557
chr11:7467339:7467451:+|3pUTR|ENSG00000170743|unk|total|mutant	chr11:7467339:7467451:+	CCAAGAGAATACCAAGACAAGCAGGCTGTTCCCTGGAAAAAATCTAATGCAAGGAGGGCCCGTTCACAGCAAATTCACTGCCTCCTCCCATGCACGTGGCCGAGAGTACCAGTATCAACA	unk	mutant	total	FALSE	ENSG00000170743	0	3pUTR	0.435086167332642
chr11:75562225:75562326:+|5pUTR|ENSG00000149257|msi1|FALSE|unique	chr11:75562225:75562326:+	GCAGGAGGGGGTGGGGACTGCCATATATAGATCCCGGGAGCAGGGGAGCGGGCTAAGAGTAGAATCGTGTCGCGGCTCGAGAGCGAGAGTCACGTCCCGGCGCTAGCCCAGCCCGACCCA	msi1	unique	FALSE	TRUE	ENSG00000149257	3	5pUTR	0.866276923416102
chr11:75562225:75562326:+|5pUTR|ENSG00000149257|msi1|total|mutant	chr11:75562225:75562326:+	GCAGGAGGGGGTGGGGACTGCCATATACCGATCCCGGGAGCAGGGGAGCGGGCTAAGAGCCGAATCGTGTCGCGGCTCGAGAGCGAGAGTCACGTCCCGGCGCCCGCCCAGCCCGACCCA	msi1	mutant	total	FALSE	ENSG00000149257	0	5pUTR	0.505346287024771
chr11:75572625:75572772:+|3pUTR|ENSG00000149257|msi1|FALSE|unique	chr11:75572625:75572772:+	TCTGGCGTTGTGGGGATGAACTTTTTGTTTTGTTTCTTCCTTTTTTAGTTCTTCAAAGATAGGGAGGGAAGGGGGAACATGAGCCTTTGTTGCTATCAATCCAAGAACTTATTTGTACAT	msi1	unique	FALSE	TRUE	ENSG00000149257	2	3pUTR	0.517692313482608
chr11:75572625:75572772:+|3pUTR|ENSG00000149257|msi1|total|mutant	chr11:75572625:75572772:+	TCTGGCGTTGTGGGGATGAACTTTTTGTTTTGTTTCTTCCTTTTTCCGTTCTTCAAAGACCGGGAGGGAAGGGGGAACATGAGCCTTTGTTGCTATCAATCCAAGAACTTATTTGTACAT	msi1	mutant	total	FALSE	ENSG00000149257	0	3pUTR	0.280295409163614
chr11:75587191:75587292:-|CDS|ENSG00000171533|unk|FALSE|unique	chr11:75587191:75587292:-	ACAGCCTCCAAAGAATCAAGGTCGTATAGTCCCTGAACCTCTGAAGAATCAAGTTCCTATAGTCCCAGTGCCTCTGAAGGATCAAGATCCTCTGGTGCCAGTACCAGCAAAGGACCAAGG	unk	unique	FALSE	TRUE	ENSG00000171533	2	CDS	0.449616594661247
chr11:75587191:75587292:-|CDS|ENSG00000171533|unk|total|mutant	chr11:75587191:75587292:-	ACAGCCTCCAAAGAATCAAGGTCGTACCGTCCCTGAACCTCTGAAGAATCAAGTTCCTACCGTCCCAGTGCCTCTGAAGGATCAAGATCCTCTGGTGCCAGTACCAGCAAAGGACCAAGG	unk	mutant	total	FALSE	ENSG00000171533	0	CDS	0.381880259551178
chr11:77702383:77702481:-|5pUTR_CDS|ENSG00000048649|msi1_unk|FALSE|overlapping	chr11:77702383:77702481:-	ATTTTTAGAGGAACAGAAAGAAAGTGAAAAGATGAAAAGTGAGGAGCAGCCTATGGATTTAGAAAACCGTTCTACAGCCAATGTTCTAGAAGAGACTACTGTGAAAAAAGAAAAAGAAGA	msi1_unk	overlapping	FALSE	TRUE	ENSG00000048649	3	5pUTR_CDS	1.41373330487157
chr11:77702383:77702481:-|5pUTR_CDS|ENSG00000048649|msi1_unk|total|mutant	chr11:77702383:77702481:-	ATTTTCCGAGGAACAGAAAGAAAGTGAAAAGATGAAAAGTGAGGAGCAGCCTATGGATTCCGAAAACCGTTCTACAGCCAATGTTCCCGAAGAGACTACTGTGAAAAAAGAAAAAGAAGA	msi1_unk	mutant	total	FALSE	ENSG00000048649	0	5pUTR_CDS	0.511619041878943
chr11:78173774:78174554:-|CDS|ENSG00000188997|control|control|control	chr11:78173774:78174554:-	CGGGGGGAAGCTCTATACAACCTCACTGGCGACCCTGACCAGCTTCCCTGACTCCATGCTAGGCGCCATGTTCAGCGGGAAGATGCCCACCAAGAGGGACAGCCAGGGCAACTGCTTCAT	control	control	control	FALSE	ENSG00000188997	1	CDS	0.459397861280242
chr11:8104520:8104621:+|3pUTR|ENSG00000166402|msi1|FALSE|unique	chr11:8104520:8104621:+	GGCAATCAGCAATCAACTGAGGTTTCTTAATTGTGATTATATTCCTGAGAATGAATGAGTAGGAAAGGAATAAGGATGTTGTTATGATCGCCTGTGGATTTTGTCCATTCATCTCATGCT	msi1	unique	FALSE	TRUE	ENSG00000166402	1	3pUTR	0.299243090255572
chr11:8104520:8104621:+|3pUTR|ENSG00000166402|msi1|total|mutant	chr11:8104520:8104621:+	GGCAATCAGCAATCAACTGAGGTTTCTTAATTGTGATTATATTCCTGAGAATGAATGAGCCGGAAAGGAATAAGGATGTTGTTATGATCGCCTGTGGATTTTGTCCATTCATCTCATGCT	msi1	mutant	total	FALSE	ENSG00000166402	0	3pUTR	0.186161974750097
chr11:83166318:83166419:+|CDS|ENSG00000165494|unk|FALSE|unique	chr11:83166318:83166419:+	GGGACAAAACCAGGGAGATCGAGTACTAGAAAGCGATCAAGATCTCGATCACCCAAGTCTAGGTCACCAATTATACATTCCCCAAAGAGAAGAGATAGGCGGTCACCCAAACGAAGGCAA	unk	unique	FALSE	TRUE	ENSG00000165494	3	CDS	0.435654759321445
chr11:83166318:83166419:+|CDS|ENSG00000165494|unk|total|mutant	chr11:83166318:83166419:+	GGGACAAAACCAGGGAGATCGAGTACCCGAAAGCGATCAAGATCTCGATCACCCAAGTCCCGGTCACCAATTATACATTCCCCAAAGAGAAGAGACCGGCGGTCACCCAAACGAAGGCAA	unk	mutant	total	FALSE	ENSG00000165494	0	CDS	0.289817562861444
chr11:839720:840371:-|three_prime_utr|ENSG00000177700|control|control|control	chr11:839720:840371:-	ACTCTGGAAGGAACCATCCAGTAAAGGTCTTTCAGAACCACTAAGGTCCCAGCCCTCACTAGGATGTCAGGAGCCAGGTCTAGGCCCAGCTTTCACACTGTGGCAGCCCAGTGAAGCAGA	control	control	control	FALSE	ENSG00000177700	2	three_prime_utr	0.385716248878178
chr11:85659139:85659240:-|3pUTR|ENSG00000137504|msi1|FALSE|unique	chr11:85659139:85659240:-	GTCTGATTTAGTAAAATTTTAAAGCTAAATAATCTGATGACTCTTGAAAGTTTAATTGGTAGTATGACATTTATGTTTTTTTCCCCCAGACTCACAGCCAATACAAAGTTTTGAGACTCC	msi1	unique	FALSE	TRUE	ENSG00000137504	2	3pUTR	1.20784711766349
chr11:85659139:85659240:-|3pUTR|ENSG00000137504|msi1|total|mutant	chr11:85659139:85659240:-	GTCTGATTCCGTAAAATTTTAAAGCTAAATAATCTGATGACTCTTGAAAGTTTAATTGGCCGTATGACATTTATGTTTTTTTCCCCCAGACTCACAGCCAATACAAAGTTTTGAGACTCC	msi1	mutant	total	FALSE	ENSG00000137504	0	3pUTR	0.887744454222001
chr11:85958428:85958534:-|3pUTR|ENSG00000073921|unk|FALSE|unique	chr11:85958428:85958534:-	AGAAACAATAACTGAAATTAACTTTTCTTTTTTTAAAAAAAATTATATTCAGTTTGCAGTAGACATTCCTTAAGTATTTGTATTTATTTATGATTATCAATTTTACATAACATTAATATT	unk	unique	FALSE	TRUE	ENSG00000073921	1	3pUTR	4.66884487069244
chr11:85958428:85958534:-|3pUTR|ENSG00000073921|unk|total|mutant	chr11:85958428:85958534:-	AGAAACAATAACTGAAATTAACTTTTCTTTTTTTAAAAAAAATTATATTCAGTTTGCAGCCGACATTCCTTAAGTATTTGTATTTATTTATGATTATCAATTTTACATAACATTAATATT	unk	mutant	total	FALSE	ENSG00000073921	0	3pUTR	2.30329902360158
chr11:8612036:8617995:-|three_prime_utr|ENSG00000166436|control|control|control	chr11:8612036:8617995:-	CCCATACTGTCGACCATTCCTCCCCATCTTGCAGCTTATCCTCTTCAGAGTGTGGATGGTAGATGAGTCTTGTTGAACTGTGTAGTGCTCTTCTTTGCCATTTGCATCTACAGCATTTAT	control	control	control	FALSE	ENSG00000166436	2	three_prime_utr	0.459459604544359
chr11:86278520:86278536:+|CDS_3pUTR|ENSG00000074266|msi1_unk|FALSE|overlapping	chr11:86278520:86278536:+	TGATGCCAGTATTTGGCGCTGGGATCGACTTCGATAAAATACTTTTGCCTAATCAAAATTAGAGTGTGTTTGTTGTCTGTGTAAAATAGAATTAATGTATCTTGCTAGTAAGGGCACGTA	msi1_unk	overlapping	FALSE	TRUE	ENSG00000074266	3	CDS_3pUTR	4.9112700833354
chr11:86278520:86278536:+|CDS_3pUTR|ENSG00000074266|msi1_unk|total|mutant	chr11:86278520:86278536:+	TGATGCCAGTATTTGGCGCTGGGATCGACTTCGATAAAATACTTTTGCCTAATCAAAATCCGAGTGTGTTTGTTGTCTGTGTAAAACCGAATTAATGTATCTTGCCCGTAAGGGCACGTA	msi1_unk	mutant	total	FALSE	ENSG00000074266	0	CDS_3pUTR	0.215748330760726
chr11:88113250:88114123:-|three_prime_utr|ENSG00000123892|control|control|control	chr11:88113250:88114123:-	TCGTGAAGCCCCATCTCACATCAACCAAGGTTGCCAGCTGCTCTGGCTGTGCCAAATCCTAGTAGGCACCTTTGCTGGTGTCTGGTAGGAATGACCTCATTGTTCCACAAATTGTGCCTC	control	control	control	FALSE	ENSG00000123892	3	three_prime_utr	0.357027512200164
chr11:8980169:8983969:-|three_prime_utr|ENSG00000175352|control|control|control	chr11:8980169:8983969:-	AATTATACTACAAATCCACCCTTCCCCACACCCAGAGTTCATCACCCCACAAAACTCTGTAGTGCACACATCAGAATGAGCAATGGTGATGCCACACAGAGTGGTAGGGAAATGACTAGC	control	control	control	FALSE	ENSG00000175352	3	three_prime_utr	0.970482379711737
chr11:92354873:92354974:+|CDS|ENSG00000165323|unk|FALSE|bound_elsewhere	chr11:92354873:92354974:+	GTCACTCTTAAAGTTTTTTTAGATGATGTCAATGACTGCTCCCCAGCTTTCATTCCCAGTAGCTATAGTGTGAAGGTTCTTGAAGATCTCCCTGTTGGCACTGTCATTGCTTGGCTTGAG	unk	bound_elsewhere	FALSE	TRUE	ENSG00000165323	3	CDS	1.05827678418295
chr11:92354873:92354974:+|CDS|ENSG00000165323|unk|total|mutant	chr11:92354873:92354974:+	GTCACTCTTAAAGTTTTTTCCGATGATGTCAATGACTGCTCCCCAGCTTTCATTCCCAGCCGCTACCGTGTGAAGGTTCTTGAAGATCTCCCTGTTGGCACTGTCATTGCTTGGCTTGAG	unk	mutant	total	FALSE	ENSG00000165323	0	CDS	0.76268220785808
chr11:92891788:92891889:+|3pUTR|ENSG00000165323|msi1|FALSE|bound_elsewhere	chr11:92891788:92891889:+	ATGAGGCTTTTTGGGTTCCATTTGGTGGGTGGGGGAGGAAGTTAAAGTTGTTTGAACATTAGAAAGAATGTGATTATCTGGTTGGTTTTGTGTTTTCTGGTAAATATTCCAGTTGGTAAA	msi1	bound_elsewhere	FALSE	TRUE	ENSG00000165323	1	3pUTR	1.09741750001264
chr11:92891788:92891889:+|3pUTR|ENSG00000165323|msi1|total|mutant	chr11:92891788:92891889:+	ATGAGGCTTTTTGGGTTCCATTTGGTGGGTGGGGGAGGAAGTTAAAGTTGTTTGAACATCCGAAAGAATGTGATTATCTGGTTGGTTTTGTGTTTTCTGGTAAATATTCCAGTTGGTAAA	msi1	mutant	total	FALSE	ENSG00000165323	0	3pUTR	0.689264366680941
chr11:9429001:9429102:+|CDS|ENSG00000205339|msi1_unk|FALSE|overlapping	chr11:9429001:9429102:+	GGTACTTCACTATTTTTGTGAAGTGAAGTTCAAAAGTGATCAGAACCTTCAAACAGCCTTAGAGCTAACAAGAAGATGTCTGATTGATGATAGAGAAATGCCTGTGAAAGTGGAAGCTGC	msi1_unk	overlapping	FALSE	TRUE	ENSG00000205339	2	CDS	0.268635303124487
chr11:9429001:9429102:+|CDS|ENSG00000205339|msi1_unk|total|mutant	chr11:9429001:9429102:+	GGTACTTCACTATTTTTGTGAAGTGAAGTTCAAAAGTGATCAGAACCTTCAAACAGCCTCCGAGCTAACAAGAAGATGTCTGATTGATGACCGAGAAATGCCTGTGAAAGTGGAAGCTGC	msi1_unk	mutant	total	FALSE	ENSG00000205339	0	CDS	0.241595530656134
chr11:95129132:95129233:+|CDS|ENSG00000149218|msi1|FALSE|bound_elsewhere	chr11:95129132:95129233:+	AATCCTGAAGAACATTGTCTATTTCCTGTGGTGTGTTACCAAGCAGGTGATTAATGGCATAGAAAGTTGCCTTTACCGCCTGGGCTCAGCCACCATCTCATACTTCATGGCCATTGGGGA	msi1	bound_elsewhere	FALSE	TRUE	ENSG00000149218	1	CDS	0.347415299252551
chr11:95129132:95129233:+|CDS|ENSG00000149218|msi1|total|mutant	chr11:95129132:95129233:+	AATCCTGAAGAACATTGTCTATTTCCTGTGGTGTGTTACCAAGCAGGTGATTAATGGCACCGAAAGTTGCCTTTACCGCCTGGGCTCAGCCACCATCTCATACTTCATGGCCATTGGGGA	msi1	mutant	total	FALSE	ENSG00000149218	0	CDS	0.276553498228391
chr11:95131931:95132033:+|3pUTR|ENSG00000149218|unk|FALSE|bound_elsewhere	chr11:95131931:95132033:+	GGATAGGTGGCTGAGACCCACTGCCCTGAGCTACTAGTGTGGCTGTGCCTGTGGGTCTCTAGAACCATCTGCATTGGACGTGAAGCCACAGCAGGTGGCTGGACTGCTGGCCTGTTCCTA	unk	bound_elsewhere	FALSE	TRUE	ENSG00000149218	3	3pUTR	0.403252333183915
chr11:95131931:95132033:+|3pUTR|ENSG00000149218|unk|total|mutant	chr11:95131931:95132033:+	GGACCGGTGGCTGAGACCCACTGCCCTGAGCTACCCGTGTGGCTGTGCCTGTGGGTCTCCCGAACCATCTGCATTGGACGTGAAGCCACAGCAGGTGGCTGGACTGCTGGCCTGTTCCTA	unk	mutant	total	FALSE	ENSG00000149218	0	3pUTR	0.282790053610676
chr11:95166718:95166819:-|3pUTR|ENSG00000149212|unk|FALSE|unique	chr11:95166718:95166819:-	ACAGTTTCCCCTTCCTCTTTCTCTTCACATTTACTCTTTTCAACCCAAAATAAGAGACATAGAAAGCAAACCACAGCCAGTTTGGCATCTTCTCAGTGCTACTAGTATAGGCACATACAC	unk	unique	FALSE	TRUE	ENSG00000149212	3	3pUTR	2.88044974565229
chr11:95166718:95166819:-|3pUTR|ENSG00000149212|unk|total|mutant	chr11:95166718:95166819:-	ACAGTTTCCCCTTCCTCTTTCTCTTCACATTTACTCTTTTCAACCCAAAATAAGAGACACCGAAAGCAAACCACAGCCAGTTTGGCATCTTCTCAGTGCTACCCGTACCGGCACATACAC	unk	mutant	total	FALSE	ENSG00000149212	0	3pUTR	0.709288365879425
chr11:95167508:95167609:-|3pUTR|ENSG00000149212|unk|FALSE|unique	chr11:95167508:95167609:-	AATAATGGAGACTGAATGAGGCGGTTTGTATTAAATTATATGCCATGAAGTGTTCATTTTAGCTTTAACCTAATTATGACTGTACCACCATGAAGTACAGAATGAAAAATTATATATATG	unk	unique	FALSE	TRUE	ENSG00000149212	1	3pUTR	3.54690822461114
chr11:95167508:95167609:-|3pUTR|ENSG00000149212|unk|total|mutant	chr11:95167508:95167609:-	AATAATGGAGACTGAATGAGGCGGTTTGTATTAAATTATATGCCATGAAGTGTTCATTTCCGCTTTAACCTAATTATGACTGTACCACCATGAAGTACAGAATGAAAAATTATATATATG	unk	mutant	total	FALSE	ENSG00000149212	0	3pUTR	0.609381879929399
chr12:100341478:100341579:+|3pUTR|ENSG00000136021|unk|FALSE|unique	chr12:100341478:100341579:+	CTATTCTCCTATTGCTAAATGTGTGATATATAGAGAGGATGTATAAAAGGAAATGGAAATAGACTATGTACTTGTCTGGTTTTTGTTTGTTTTTATTTTGGAATGCTTATAAGCCTCCTT	unk	unique	FALSE	TRUE	ENSG00000136021	2	3pUTR	0.287092039288264
chr12:100341478:100341579:+|3pUTR|ENSG00000136021|unk|total|mutant	chr12:100341478:100341579:+	CTATTCTCCTATTGCTAAATGTGTGATATACCGAGAGGATGTATAAAAGGAAATGGAAACCGACTATGTACTTGTCTGGTTTTTGTTTGTTTTTATTTTGGAATGCTTATAAGCCTCCTT	unk	mutant	total	FALSE	ENSG00000136021	0	3pUTR	0.238654032472161
chr12:100625254:100625355:+|3pUTR|ENSG00000139354|unk|FALSE|unique	chr12:100625254:100625355:+	ATATGTATTAAATATGGAGTTCATATACCTGCTAATATCAACGGTGGTGCTCTTACTATTAGTTAATTGCATTTTGGTTAAAAAAAAAAAAGCAACAGTTTGGCACTTGTCCTACAAAAG	unk	unique	FALSE	TRUE	ENSG00000139354	1	3pUTR	4.9489999083786
chr12:100625254:100625355:+|3pUTR|ENSG00000139354|unk|total|mutant	chr12:100625254:100625355:+	ATATGTATTAAATATGGAGTTCATATACCTGCTAATATCAACGGTGGTGCTCTTACTATCCGTTAATTGCATTTTGGTTAAAAAAAAAAAAGCAACAGTTTGGCACTTGTCCTACAAAAG	unk	mutant	total	FALSE	ENSG00000139354	0	3pUTR	0.371348990784576
chr12:100626600:100626701:+|3pUTR|ENSG00000139354|unk|FALSE|unique	chr12:100626600:100626701:+	AATTTTATCATCAAGTATTCCCTTATAAAACCAAGTAACACTTCTTTATCAGTAACTTTTAGAACTTAAAAGAAAGCAAAAAGTAAATGGAATTGTAGGCAATTTATGAATCCTAGTAGA	unk	unique	FALSE	TRUE	ENSG00000139354	4	3pUTR	11.4308963072836
chr12:100626600:100626701:+|3pUTR|ENSG00000139354|unk|total|mutant	chr12:100626600:100626701:+	AATTTTATCATCAAGTATTCCCTTATAAAACCAAGTAACACTTCTTTATCAGTAACTTTCCGAACTTAAAAGAAAGCAAAAAGTAAATGGAATTGCCGGCAATTTATGAATCCCCGCCGA	unk	mutant	total	FALSE	ENSG00000139354	0	3pUTR	0.907500075214837
chr12:10081268:10081413:-|three_prime_utr|ENSG00000150048|control|control|control	chr12:10081268:10081413:-	TCAGTACTACCAGCTCTCCAATACTGGTCAAGACACCATTTCTCAAATGGAAGAAAGATTAGGAAATACGTCCCAAGAGTTGCAATCTCTTCAAGTCCAGAATATAAAGCTTGCAGGAAG	control	control	control	FALSE	ENSG00000150048	1	three_prime_utr	0.335159979044885
chr12:101746137:101746238:-|3pUTR|ENSG00000111670|msi1|FALSE|unique	chr12:101746137:101746238:-	GGTTAGTAAATTATTGCAGGCCACCTGTGTCTTTGTCATACATTCTTCTTGCTGTTGTTTAGTTTGTTTTTTTTCAAACAACCCTCTAAAAATGTAAAAACCATGTTTAGCTTGCAGCTG	msi1	unique	FALSE	TRUE	ENSG00000111670	3	3pUTR	0.914656760564543
chr12:101746137:101746238:-|3pUTR|ENSG00000111670|msi1|total|mutant	chr12:101746137:101746238:-	GGTCCGTAAATTATTGCAGGCCACCTGTGTCTTTGTCATACATTCTTCTTGCTGTTGTTCCGTTTGTTTTTTTTCAAACAACCCTCTAAAAATGTAAAAACCATGTTCCGCTTGCAGCTG	msi1	mutant	total	FALSE	ENSG00000111670	0	3pUTR	0.343428316663813
chr12:102196458:102196651:-|three_prime_utr|ENSG00000183395|control|control|control	chr12:102196458:102196651:-	GGAGAAGCCCATACTGCTACTATAACTTGTGTATGTTAAATGTCTGTTTTAAAAGAAAGTAGTGTTAAGATGTATCAGTAACTGAAATGATATGCTTTCTCTGTGCATTAAACTTTGTGA	control	control	control	FALSE	ENSG00000183395	1	three_prime_utr	1.90870504414958
chr12:102417490:102417817:-|three_prime_utr|ENSG00000017427|control|control|control	chr12:102417490:102417817:-	ACAGAGGCAAGGATGATGAGAGAGGAGCAGACAGCAAGAATGAAAAGCAGAAAATACAATAGAGGAAATGAAGAAAAGTAGGCCTGCTGGAGCTAGATGATGATGTGATGGAAATAGAAG	control	control	control	FALSE	ENSG00000017427	4	three_prime_utr	2.5331945678165
chr12:103267852:103268962:-|three_prime_utr|ENSG00000179088|control|control|control	chr12:103267852:103268962:-	TCCTGCACCTGCCTTCTTGAAAGAAAACAAGACATCAGATACTTATTCAAATAATGGAATAGCTGATCAACTGGGTCTCCACACAAAAGAGAGTTATCCATGATAAAAGAACAACTTTTT	control	control	control	FALSE	ENSG00000179088	1	three_prime_utr	0.2772521283796
chr12:103777333:103777434:-|3pUTR|ENSG00000111696|msi1|FALSE|unique	chr12:103777333:103777434:-	TCCTGAACATTTACGGGCTATGCATTGGGAACTGCAGGGGCACAGTGATGGGCAAAGATTAGCTGCTTCCAGAAGGCTGATTTCGTGGGCTCCACAATGGTAAAACGCTGCTGTGAGTGG	msi1	unique	FALSE	TRUE	ENSG00000111696	1	3pUTR	0.54169684521155
chr12:103777333:103777434:-|3pUTR|ENSG00000111696|msi1|total|mutant	chr12:103777333:103777434:-	TCCTGAACATTTACGGGCTATGCATTGGGAACTGCAGGGGCACAGTGATGGGCAAAGATCCGCTGCTTCCAGAAGGCTGATTTCGTGGGCTCCACAATGGTAAAACGCTGCTGTGAGTGG	msi1	mutant	total	FALSE	ENSG00000111696	0	3pUTR	0.553096978066407
chr12:104012598:104012803:-|three_prime_utr|ENSG00000120820|control|control|control	chr12:104012598:104012803:-	CTGAGATGCTGGAAGCTAAGACGTTAACAAACGGACTCTGGAGGACACAATTCAGTCCATAGCAGTATCTACACCTCAATAAACTGTTCTAAAAGAGAGAGAGAGAGAAGGAAGTCACAT	control	control	control	FALSE	ENSG00000120820	1	three_prime_utr	0.90461722273673
chr12:104348774:104348848:+|3pUTR|ENSG00000198431|msi1_unk|FALSE|overlapping	chr12:104348774:104348848:+	CGTTGTCAAGTTTTCTAGGGTTGAATTTTTTTCTTTTTTCTCCATGGTGTTAATGATATTAGAGATGAAAAACGTTAGCAGTTGATTTTTGTCCAAAAGCAAGTCATGGCTAGAGTATCC	msi1_unk	overlapping	FALSE	TRUE	ENSG00000198431	4	3pUTR	2.02308902502756
chr12:104348774:104348848:+|3pUTR|ENSG00000198431|msi1_unk|total|mutant	chr12:104348774:104348848:+	CGTTGTCAAGTTTTCCCGGGTTGAATTTTTTTCTTTTTTCTCCATGGTGTTAATGATATCCGAGATGAAAAACGTCCGCAGTTGATTTTTGTCCAAAAGCAAGTCATGGCCCGAGTATCC	msi1_unk	mutant	total	FALSE	ENSG00000198431	0	3pUTR	0.246200688528605
chr12:104760787:104760888:+|3pUTR|ENSG00000171310|unk|FALSE|unique	chr12:104760787:104760888:+	TTCTTTTCTAATGGCATTGAAACTTTAAAAAAAATGGATTCAACTGTTTTTGCAGAATGTAGAAAGTATTCTGTGTCCTTGGTTAAAGAAATCCACTTGTGAAGTGTGCCTGGAAAATGA	unk	unique	FALSE	TRUE	ENSG00000171310	1	3pUTR	0.433002110982206
chr12:104760787:104760888:+|3pUTR|ENSG00000171310|unk|total|mutant	chr12:104760787:104760888:+	TTCTTTTCTAATGGCATTGAAACTTTAAAAAAAATGGATTCAACTGTTTTTGCAGAATGCCGAAAGTATTCTGTGTCCTTGGTTAAAGAAATCCACTTGTGAAGTGTGCCTGGAAAATGA	unk	mutant	total	FALSE	ENSG00000171310	0	3pUTR	0.231024112684433
chr12:105021166:105021267:-|3pUTR|ENSG00000136010|unk|FALSE|unique	chr12:105021166:105021267:-	AGTCAGACAGTGTCACTTCACTCGTCTGTTTAAAACCTTTCAATGGCCCCCATTTCACGTAGACCAAAGTCCAACGTATTTACCTGGCCTACTGATCTTGCTCCTAGCTACCTCTGACCT	unk	unique	FALSE	TRUE	ENSG00000136010	2	3pUTR	0.42679737968654
chr12:105021166:105021267:-|3pUTR|ENSG00000136010|unk|total|mutant	chr12:105021166:105021267:-	AGTCAGACAGTGTCACTTCACTCGTCTGTTTAAAACCTTTCAATGGCCCCCATTTCACGCCGACCAAAGTCCAACGTATTTACCTGGCCTACTGATCTTGCTCCCCGCTACCTCTGACCT	unk	mutant	total	FALSE	ENSG00000136010	0	3pUTR	0.60769304257044
chr12:106067485:106067586:-|CDS|ENSG00000074590|msi1|FALSE|unique	chr12:106067485:106067586:-	CCTGAAGAAGCGAAGCAACAGCGAGCATCGCTCTCACAGCACTGGCTTCATTGAAGGTGTAGTTGGTCCTGCCTTACCCTCTACTTTCAAGATGGAGCAGGACTTGTGCAGGACTGGCGT	msi1	unique	FALSE	TRUE	ENSG00000074590	1	CDS	0.28242562428365
chr12:106067485:106067586:-|CDS|ENSG00000074590|msi1|total|mutant	chr12:106067485:106067586:-	CCTGAAGAAGCGAAGCAACAGCGAGCATCGCTCTCACAGCACTGGCTTCATTGAAGGTGCCGTTGGTCCTGCCTTACCCTCTACTTTCAAGATGGAGCAGGACTTGTGCAGGACTGGCGT	msi1	mutant	total	FALSE	ENSG00000074590	0	CDS	0.281328684752944
chr12:106239179:106239280:-|CDS|ENSG00000136026|msi1|FALSE|unique	chr12:106239179:106239280:-	GGACCAAGCCCAGGCCGCCCGTCTGCCTCCTCAGGACTTCCTGGACAGACTTTCTTCTCTAGACAACCTGAAAGCCTCAGTCAGCCAAGTGGAGGCGGACTTGAAAATGCTCAGGACTGC	msi1	unique	FALSE	TRUE	ENSG00000136026	1	CDS	0.773210956695662
chr12:106239179:106239280:-|CDS|ENSG00000136026|msi1|total|mutant	chr12:106239179:106239280:-	GGACCAAGCCCAGGCCGCCCGTCTGCCTCCTCAGGACTTCCTGGACAGACTTTCTTCTCCCGACAACCTGAAAGCCTCAGTCAGCCAAGTGGAGGCGGACTTGAAAATGCTCAGGACTGC	msi1	mutant	total	FALSE	ENSG00000136026	0	CDS	0.540528066897721
chr12:107752058:107752159:-|CDS|ENSG00000110851|unk|FALSE|unique	chr12:107752058:107752159:-	TAACTCTATAAATGTTGATGGTAATACAGCATTATCTATCACCAATAACCCTTCAGCACTAGATCCCTATCAGTCCAATGGAAATGTTGGATTAGAACCAGGCATTGTTTCAATAGACTC	unk	unique	FALSE	TRUE	ENSG00000110851	3	CDS	0.565831834030542
chr12:107752058:107752159:-|CDS|ENSG00000110851|unk|total|mutant	chr12:107752058:107752159:-	TAACTCTATAAATGTTGATGGTAATACAGCATTATCTATCACCAATAACCCTTCAGCACCCGATCCCTATCAGTCCAATGGAAATGTTGGATCCGAACCAGGCATTGTTTCAACCGACTC	unk	mutant	total	FALSE	ENSG00000110851	0	CDS	0.320327715954052
chr12:108522223:108522324:-|3pUTR|ENSG00000075856|msi1|FALSE|unique	chr12:108522223:108522324:-	TCAGTCGGGTTTTCTATATTTTTTTAACTTAACATTTTTTAATATAACCGATTAAAAAGTAGACAGAACAGTAAAATAAACTCCTGTGTGCCTACCATTCAGCTTCCAGCATTCCTCAAC	msi1	unique	FALSE	TRUE	ENSG00000075856	1	3pUTR	1.07896105214579
chr12:108522223:108522324:-|3pUTR|ENSG00000075856|msi1|total|mutant	chr12:108522223:108522324:-	TCAGTCGGGTTTTCTATATTTTTTTAACTTAACATTTTTTAATATAACCGATTAAAAAGCCGACAGAACAGTAAAATAAACTCCTGTGTGCCTACCATTCAGCTTCCAGCATTCCTCAAC	msi1	mutant	total	FALSE	ENSG00000075856	0	3pUTR	0.949569649881577
chr12:108645191:108645284:-|3pUTR|ENSG00000110880|msi1_unk|FALSE|overlapping	chr12:108645191:108645284:-	TCTTTTTTTTTTTTTTTTTTTAAGCCATGACATCCCAGAAGAGGACAGTGAATTACTCCTAGGTCGGCTCTTATAGAGTGGCCATAGTGTTCTGTCAAAACACTTGCTTCCATTTTCAGA	msi1_unk	overlapping	FALSE	TRUE	ENSG00000110880	3	3pUTR	2.26367260347239
chr12:108645191:108645284:-|3pUTR|ENSG00000110880|msi1_unk|total|mutant	chr12:108645191:108645284:-	TCTTTTTTTTTTTTTTTTTTTAAGCCATGACATCCCAGAAGAGGACAGTGAATTACTCCCCGGTCGGCTCTTACCGAGTGGCCACCGTGTTCTGTCAAAACACTTGCTTCCATTTTCAGA	msi1_unk	mutant	total	FALSE	ENSG00000110880	0	3pUTR	2.3042823832108
chr12:108783210:108783311:-|3pUTR|ENSG00000084112|msi1|FALSE|unique	chr12:108783210:108783311:-	TGTTTATCCTGCTATGCAGTTTTACATTGTGTGTTCACATCTATTCCAAGGAGCCTTGCTAGAAACAACACTGGCGGTTCCTGCAGGCCAGGCAGGCATTGGCCCATGCTGTGTCCCATA	msi1	unique	FALSE	TRUE	ENSG00000084112	1	3pUTR	0.612828628575218
chr12:108783210:108783311:-|3pUTR|ENSG00000084112|msi1|total|mutant	chr12:108783210:108783311:-	TGTTTATCCTGCTATGCAGTTTTACATTGTGTGTTCACATCTATTCCAAGGAGCCTTGCCCGAAACAACACTGGCGGTTCCTGCAGGCCAGGCAGGCATTGGCCCATGCTGTGTCCCATA	msi1	mutant	total	FALSE	ENSG00000084112	0	3pUTR	0.859081635049494
chr12:10908389:10909298:-|CDS|ENSG00000212128|control|control|control	chr12:10908389:10909298:-	CATGCTTTGTGAGACGATTGGAGTCTTCTCTCCTTCAAGCCACTCCTTTCTTCTGATTCTAGGAAACGCTAAGTTAAGACAGGCCTTTCTTTTGGTGGCAGCTAAGGTATGGGCTAAACG	control	control	control	FALSE	ENSG00000212128	1	CDS	0.435544287673118
chr12:109281406:109281799:-|CDS|ENSG00000139445|control|control|control	chr12:109281406:109281799:-	CGCCCTGCCGGACCTCAGCCCCAGCCCGCTCCCCCACCCCGCCATGGGAAGGGCTCCTGTAGACTTCATCAACATCAGCACCGACATGAACACTGAGGTGGATGCCCTCGACCCGAGCAT	control	control	control	FALSE	ENSG00000139445	1	CDS	0.554308839564833
chr12:109450965:109451066:-|3pUTR|ENSG00000110906|msi1|FALSE|unique	chr12:109450965:109451066:-	GCCCGGGCACAATCCCCACTGCTTTGCTAGACGTGCTTTCTGCCATGTGGCTTTGGGCCTAGAGCTTGTTGATAATTGCAGCTTGTGGCAGTGGAAATATGGCTGAATGAGCGTCTAAAT	msi1	unique	FALSE	TRUE	ENSG00000110906	2	3pUTR	0.433419121426179
chr12:109450965:109451066:-|3pUTR|ENSG00000110906|msi1|total|mutant	chr12:109450965:109451066:-	GCCCGGGCACAATCCCCACTGCTTTGCCCGACGTGCTTTCTGCCATGTGGCTTTGGGCCCCGAGCTTGTTGATAATTGCAGCTTGTGGCAGTGGAAATATGGCTGAATGAGCGTCTAAAT	msi1	mutant	total	FALSE	ENSG00000110906	0	3pUTR	0.423932080576208
chr12:109554177:109554278:-|3pUTR|ENSG00000139428|unk|FALSE|unique	chr12:109554177:109554278:-	TTGCTATGTGCAGTGCCCTGAGCCAAGTGTTCCACAGACATTATCTCATTTGAACCCCATAGCAGCCCTGGAAGGAGGCATTGGGTGGGGAACCAAGTTGTCCTGGGGAGTCAGTGCCAA	unk	unique	FALSE	TRUE	ENSG00000139428	1	3pUTR	0.482504718546627
chr12:109554177:109554278:-|3pUTR|ENSG00000139428|unk|total|mutant	chr12:109554177:109554278:-	TTGCTATGTGCAGTGCCCTGAGCCAAGTGTTCCACAGACATTATCTCATTTGAACCCCACCGCAGCCCTGGAAGGAGGCATTGGGTGGGGAACCAAGTTGTCCTGGGGAGTCAGTGCCAA	unk	mutant	total	FALSE	ENSG00000139428	0	3pUTR	0.413849170551359
chr12:109850944:109852737:-|three_prime_utr|ENSG00000139433|control|control|control	chr12:109850944:109852737:-	GCTCTCCAAGGGGCAGAATGTTACGGAGGAGGAGTGCCTGGAGAAGATCCGCCTCTTCCTAGTCAACTACACGGCGACCATCGATGTCATCTACGAGATGTACACCCAGATGAACGCTGA	control	control	control	FALSE	ENSG00000139433	1	three_prime_utr	0.313960748177532
chr12:110350735:110350839:+|3pUTR|ENSG00000174437|unk|FALSE|unique	chr12:110350735:110350839:+	TACAGTTTGCTTATTTATAAATTCATTAAAAACACTACAGGTGTTGAATGGTTAAAATGTAGGCCTCCAGTTCATTTTCAGTTATTTTCTGAGTGTGCAGACAGCTATTTCGCACTGTAT	unk	unique	FALSE	TRUE	ENSG00000174437	1	3pUTR	0.744620956404788
chr12:110350735:110350839:+|3pUTR|ENSG00000174437|unk|total|mutant	chr12:110350735:110350839:+	TACAGTTTGCTTATTTATAAATTCATTAAAAACACTACAGGTGTTGAATGGTTAAAATGCCGGCCTCCAGTTCATTTTCAGTTATTTTCTGAGTGTGCAGACAGCTATTTCGCACTGTAT	unk	mutant	total	FALSE	ENSG00000174437	0	3pUTR	0.714270372997988
chr12:110381781:110381892:-|CDS|ENSG00000196510|unk|FALSE|unique	chr12:110381781:110381892:-	AAGGCCATTCAGCTGAACAGTAATAGTGTTCAAGCTCTGCTACTTAAGGGAGCAGCACTTAGGAACATGGGCAGAGTCCAAGAAGCAATAATCCACTTTCGGGAGGCCATACGGCTCGCA	unk	unique	FALSE	TRUE	ENSG00000196510	2	CDS	0.625562377588298
chr12:110381781:110381892:-|CDS|ENSG00000196510|unk|total|mutant	chr12:110381781:110381892:-	AAGGCCATTCAGCTGAACAGTAACCGTGTTCAAGCTCTGCTACTTAAGGGAGCAGCACTCCGGAACATGGGCAGAGTCCAAGAAGCAATAATCCACTTTCGGGAGGCCATACGGCTCGCA	unk	mutant	total	FALSE	ENSG00000196510	0	CDS	0.369284577035099
chr12:110551788:110551968:-|CDS|ENSG00000196850|control|control|control	chr12:110551788:110551968:-	TTCTCAGGGACTTTAATGCGGACGTGTGAACGTTTAGTAAAAGAAGGACGGTTCGTACCTAGTAATCCCATTGGAATTCTCACCACAAGCTACTGTGAGTTGCTGCAAAATAAAGTCCCT	control	control	control	FALSE	ENSG00000196850	2	CDS	0.701167875572345
chr12:111449306:111449407:+|3pUTR|ENSG00000111252|msi1|FALSE|unique	chr12:111449306:111449407:+	GCTGGCTTGGTGCCCTCCAAGCATCTAATGGCTTATTAAATTATCCCACAAGTGGGTTTTAGGCTCCTTTTTTGAGCCAAAATGGAAGCTGGGAATCTGGTGCCATAACTAATGAGAAAC	msi1	unique	FALSE	TRUE	ENSG00000111252	1	3pUTR	0.422965611360698
chr12:111449306:111449407:+|3pUTR|ENSG00000111252|msi1|total|mutant	chr12:111449306:111449407:+	GCTGGCTTGGTGCCCTCCAAGCATCTAATGGCTTATTAAATTATCCCACAAGTGGGTTTCCGGCTCCTTTTTTGAGCCAAAATGGAAGCTGGGAATCTGGTGCCATAACTAATGAGAAAC	msi1	mutant	total	FALSE	ENSG00000111252	0	3pUTR	0.373878552828343
chr12:111683145:111683307:-|CDS|ENSG00000089234|control|control|control	chr12:111683145:111683307:-	AAAGACGACACTAGCCTCAGCTGTAGCCTGTTTAGAAGGCAAGTCACCAGGAGAGAAAGTAGCGATTATCCATCAGCATCTCGGCCGTCGAGAAATGACAGATGTGATCATTGAGACCAT	control	control	control	FALSE	ENSG00000089234	4	CDS	1.34099927821054
chr12:114680981:114681101:-|CDS|ENSG00000135111|unk|FALSE|unique	chr12:114680981:114681101:-	TAAAGTGAGATGTTCTGGGCTGGATAAAAAAGCCAAATACATTTTATTGATGGACATTATAGCTGCTGATGACTGTCGTTATAAATTTCACAATTCTCGGTGGATGGTGGCTGGTAAGGC	unk	unique	FALSE	TRUE	ENSG00000135111	1	CDS	0.394500082424169
chr12:114680981:114681101:-|CDS|ENSG00000135111|unk|total|mutant	chr12:114680981:114681101:-	TAAAGTGAGATGTTCTGGGCTGGATAAAAAAGCCAAATACATTTTATTGATGGACATTACCGCTGCTGATGACTGTCGTTATAAATTTCACAATTCTCGGTGGATGGTGGCTGGTAAGGC	unk	mutant	total	FALSE	ENSG00000135111	0	CDS	0.386090113528369
chr12:118033712:118033825:-|3pUTR|ENSG00000176871|unk|FALSE|unique	chr12:118033712:118033825:-	CCTCCGCTGGGAACGATGGCTTCTGCCTAGTACCTATCCTTGTGTTTCTGATGCAGTGGTAGCATTGGTTCAAGTTCTCTCCTGCTGTGGTCAGAGTTGCTTCGATGTTGGCCAAGTGCT	unk	unique	FALSE	TRUE	ENSG00000176871	2	3pUTR	0.294594390212046
chr12:118033712:118033825:-|3pUTR|ENSG00000176871|unk|total|mutant	chr12:118033712:118033825:-	CCTCCGCTGGGAACGATGGCTTCTGCCCCGTACCTATCCTTGTGTTTCTGATGCAGTGGCCGCATTGGTTCAAGTTCTCTCCTGCTGTGGTCAGAGTTGCTTCGATGTTGGCCAAGTGCT	unk	mutant	total	FALSE	ENSG00000176871	0	3pUTR	0.348265175708821
chr12:120444061:120444162:-|3pUTR|ENSG00000170855|unk|FALSE|unique	chr12:120444061:120444162:-	AATTGTCAACCTGCATATCCTAAAAATGTCAAAATGCTGCATCTGGTTAAATGTCGGGGTAGGGGGGAAGCTGAAGGTGCTCGCTTCATTTGCCTTGTTTACTCATCCTGCCCTGTAATG	unk	unique	FALSE	TRUE	ENSG00000170855	1	3pUTR	0.416009605440744
chr12:120444061:120444162:-|3pUTR|ENSG00000170855|unk|total|mutant	chr12:120444061:120444162:-	AATTGTCAACCTGCATATCCTAAAAATGTCAAAATGCTGCATCTGGTTAAATGTCGGGGCCGGGGGGAAGCTGAAGGTGCTCGCTTCATTTGCCTTGTTTACTCATCCTGCCCTGTAATG	unk	mutant	total	FALSE	ENSG00000170855	0	3pUTR	0.435701285905888
chr12:120700859:120700960:+|3pUTR|ENSG00000110917|msi1|FALSE|unique	chr12:120700859:120700960:+	TCTTTGCATCTGTGTGGCTTGCTTCCAGTCTGGCCTGTCCTTTCCAGCTGCCTTTTGTCTAGCCTGCTATGGGGGGCCAGATTATCTTGATAAGAGCAGGTGATTTGGGGACTAGCTGGG	msi1	unique	FALSE	TRUE	ENSG00000110917	2	3pUTR	0.45890379634985
chr12:120700859:120700960:+|3pUTR|ENSG00000110917|msi1|total|mutant	chr12:120700859:120700960:+	TCTTTGCATCTGTGTGGCTTGCTTCCAGTCTGGCCTGTCCTTTCCAGCTGCCTTTTGTCCCGCCTGCTATGGGGGGCCAGATTATCTTGATAAGAGCAGGTGATTTGGGGACCCGCTGGG	msi1	mutant	total	FALSE	ENSG00000110917	0	3pUTR	0.391724764814277
chr12:120764159:120764260:-|3pUTR|ENSG00000157837|msi1|FALSE|unique	chr12:120764159:120764260:-	ACACACACATAGATATATATGAATAAACAAAAATGAAATCCTGCTAAGATCACGCTGTGTAGCTGACAGGGGCTTGCTGTCGTTTTGAGCATGTCGAGCAGTTTACTGTGGCTTCCTTGT	msi1	unique	FALSE	TRUE	ENSG00000157837	2	3pUTR	1.8374133696571
chr12:120764159:120764260:-|3pUTR|ENSG00000157837|msi1|total|mutant	chr12:120764159:120764260:-	ACACACACACCGATATATATGAATAAACAAAAATGAAATCCTGCTAAGATCACGCTGTGCCGCTGACAGGGGCTTGCTGTCGTTTTGAGCATGTCGAGCAGTTTACTGTGGCTTCCTTGT	msi1	mutant	total	FALSE	ENSG00000157837	0	3pUTR	0.650857470533024
chr12:121847077:121847190:-|CDS|ENSG00000158104|unk|FALSE|unique	chr12:121847077:121847190:-	AAAAACCTGCAGTTCCACCGCTTCTGGTCCGTGGATGACACGCAGGTGCACACGGAATATAGCTCTCTGCGATCCATTGTGGTGGCCAACTATGAAGAGTCCATCAAGATGCCCATCAAT	unk	unique	FALSE	TRUE	ENSG00000158104	1	CDS	0.296289321958689
chr12:121847077:121847190:-|CDS|ENSG00000158104|unk|total|mutant	chr12:121847077:121847190:-	AAAAACCTGCAGTTCCACCGCTTCTGGTCCGTGGATGACACGCAGGTGCACACGGAATACCGCTCTCTGCGATCCATTGTGGTGGCCAACTATGAAGAGTCCATCAAGATGCCCATCAAT	unk	mutant	total	FALSE	ENSG00000158104	0	CDS	0.309368974423922
chr12:122133860:122133961:+|CDS|ENSG00000175727|msi1|FALSE|unique	chr12:122133860:122133961:+	TTTTGTGCACCCCAAACCTGTATCCTTGACTGGGGGCAGGCCTAAGCAGCCCCACAAAATAGTGCCTGCTCCCAAACCAGAGCCCGTGTCCTTGGTGTTGAAGAATGCCCGTATCGCCCC	msi1	unique	FALSE	TRUE	ENSG00000175727	1	CDS	0.518909547456729
chr12:122133860:122133961:+|CDS|ENSG00000175727|msi1|total|mutant	chr12:122133860:122133961:+	TTTTGTGCACCCCAAACCTGTATCCTTGACTGGGGGCAGGCCTAAGCAGCCCCACAAAACCGTGCCTGCTCCCAAACCAGAGCCCGTGTCCTTGGTGTTGAAGAATGCCCGTATCGCCCC	msi1	mutant	total	FALSE	ENSG00000175727	0	CDS	0.493541579740687
chr12:122271799:122271900:-|3pUTR|ENSG00000130779|msi1|FALSE|bound_elsewhere	chr12:122271799:122271900:-	GTATAAAACACCTAAATAACCAATCTACAATCTCCCTTCACAAGTTTTTTTACTGTTTTTAGATGAATGTACGATGAGAAATTCAACGTTAATAATTCTGGATTTTCTTATCACAAAAAA	msi1	bound_elsewhere	FALSE	TRUE	ENSG00000130779	1	3pUTR	1.88860941461841
chr12:122271799:122271900:-|3pUTR|ENSG00000130779|msi1|total|mutant	chr12:122271799:122271900:-	GTATAAAACACCTAAATAACCAATCTACAATCTCCCTTCACAAGTTTTTTTACTGTTTTCCGATGAATGTACGATGAGAAATTCAACGTTAATAATTCTGGATTTTCTTATCACAAAAAA	msi1	mutant	total	FALSE	ENSG00000130779	0	3pUTR	0.880952526010671
chr12:122341087:122341188:-|CDS|ENSG00000130779|unk|FALSE|bound_elsewhere	chr12:122341087:122341188:-	AGAATTTGCTGAACTAAAAACACAAATAGAGAAAATGAGACTAGATTACCAACACGAAATAGAAAATTTGCAGAATCAACAAGACTCTGAACGGGCTGCCCATGCTAAAGAGATGGAAGC	unk	bound_elsewhere	FALSE	TRUE	ENSG00000130779	3	CDS	16.4926067841455
chr12:122341087:122341188:-|CDS|ENSG00000130779|unk|total|mutant	chr12:122341087:122341188:-	AGAATTTGCTGAACTAAAAACACAAACCGAGAAAATGAGACCCGATTACCAACACGAAACCGAAAATTTGCAGAATCAACAAGACTCTGAACGGGCTGCCCATGCTAAAGAGATGGAAGC	unk	mutant	total	FALSE	ENSG00000130779	0	CDS	0.401658753037902
chr12:122508217:122508450:-|three_prime_utr|ENSG00000111011|control|control|control	chr12:122508217:122508450:-	AGGTTCTGTTCTCAATGTTGCTGCCCTGTTGGCATCAGGAACACAAGTAACACCTCAGATAGCCATGGCAGCTCAGATGGCAGCCCTGCAAGCTAAAGCTTTGGCAGAGACAGGAATAGC	control	control	control	FALSE	ENSG00000111011	2	three_prime_utr	0.393044030863423
chr12:122865329:122867115:-|three_prime_utr|ENSG00000139722|control|control|control	chr12:122865329:122867115:-	TGGAGGTCCGCTCTGTGCCAAGGGCTCTGGGGCCCTGGGCCAGCGTGTCTGTCTGATTTTAGAACTGTAGGTCAGTGGTGAGTAGTAGGAGCCCAGGCTTTGGGCATCAAGGCAGTTGTG	control	control	control	FALSE	ENSG00000139722	4	three_prime_utr	1.64176963208786
chr12:123586815:123586897:+|5pUTR_CDS|ENSG00000086598|msi1_unk|FALSE|overlapping	chr12:123586815:123586897:+	GAATCCAGTGGGAAATACACATTTGCTGCTCACATGGATGGAACATACAAATTTTGTTTTAGTAACCGGATGTCCACCATGACTCCAAAAATAGTGATGTTCACCATTGATATTGGGGAG	msi1_unk	overlapping	FALSE	TRUE	ENSG00000086598	2	5pUTR_CDS	0.442501065208121
chr12:123586815:123586897:+|5pUTR_CDS|ENSG00000086598|msi1_unk|total|mutant	chr12:123586815:123586897:+	GAATCCAGTGGGAAATACACATTTGCTGCTCACATGGATGGAACATACAAATTTTGTTTCCGTAACCGGATGTCCACCATGACTCCAAAAACCGTGATGTTCACCATTGATATTGGGGAG	msi1_unk	mutant	total	FALSE	ENSG00000086598	0	5pUTR_CDS	0.26763554815181
chr12:123662440:123662541:+|3pUTR|ENSG00000111358|unk|FALSE|unique	chr12:123662440:123662541:+	AATGGAAATCACAATTTTAAGTCTAGGAAATAAAGTATTATATATACTTTCAAACAAGCTAGCAAGGCTTTTATTATTACTTTTTTATTTGAAATATCTTATATATTTGGTTAGTTCTGT	unk	unique	FALSE	TRUE	ENSG00000111358	3	3pUTR	12.7881497086278
chr12:123662440:123662541:+|3pUTR|ENSG00000111358|unk|total|mutant	chr12:123662440:123662541:+	AATGGAAATCACAATTTTAAGTCCCGGAAATAAAGTATTATATATACTTTCAAACAAGCCCGCAAGGCTTTTATTATTACTTTTTTATTTGAAATATCTTATATATTTGGTCCGTTCTGT	unk	mutant	total	FALSE	ENSG00000111358	0	3pUTR	1.6173126630787
chr12:123761472:123761573:+|3pUTR|ENSG00000185344|unk|FALSE|unique	chr12:123761472:123761573:+	AATAAGGCAGTTTGAACGAACAGTCTTCCCACAGTCAGGCCATTTTTGCTGATTTGGTTTAGAATTTTCAGAAATACTTAGTACACTCCACCTGTTCTTTGATGGGAATATCTAAGAAGG	unk	unique	FALSE	TRUE	ENSG00000185344	2	3pUTR	0.821206104812361
chr12:123761472:123761573:+|3pUTR|ENSG00000185344|unk|total|mutant	chr12:123761472:123761573:+	AATAAGGCAGTTTGAACGAACAGTCTTCCCACAGTCAGGCCATTTTTGCTGATTTGGTTCCGAATTTTCAGAAATACTCCGTACACTCCACCTGTTCTTTGATGGGAATATCTAAGAAGG	unk	mutant	total	FALSE	ENSG00000185344	0	3pUTR	0.206881706377976
chr12:125025615:125025697:+|3pUTR|ENSG00000184992|msi1_unk|FALSE|overlapping	chr12:125025615:125025697:+	GGACACATTCCCAGAAGAGCGGAAAGATCATTGACGTGGAACTACACACGAAGTGTAATTAGTGGGGGAAAAAATATTTTTTAAACAAAGGATATAACCATATTTAGTTGTACAGTAAGA	msi1_unk	overlapping	FALSE	TRUE	ENSG00000184992	2	3pUTR	3.62091714085851
chr12:125025615:125025697:+|3pUTR|ENSG00000184992|msi1_unk|total|mutant	chr12:125025615:125025697:+	GGACACATTCCCAGAAGAGCGGAAAGATCATTGACGTGGAACTACACACGAAGTGTAATCCGTGGGGGAAAAAATATTTTTTAAACAAAGGATATAACCATATTCCGTTGTACAGTAAGA	msi1_unk	mutant	total	FALSE	ENSG00000184992	0	3pUTR	0.404734099898389
chr12:12643182:12643283:+|3pUTR|ENSG00000111269|unk|FALSE|unique	chr12:12643182:12643283:+	CTGGAGTTGTGCACAGCACCGCAGCTAGTGGGCCTGGCTGGGGGTGCAGAAGGGCAGGGTAGTTCTTTCCATTTCCCCTTGCAGCTACACTTACTTTCTCCCTGACTACCAAATGGAGTG	unk	unique	FALSE	TRUE	ENSG00000111269	2	3pUTR	0.688262764461126
chr12:12643182:12643283:+|3pUTR|ENSG00000111269|unk|total|mutant	chr12:12643182:12643283:+	CTGGAGTTGTGCACAGCACCGCAGCCCGTGGGCCTGGCTGGGGGTGCAGAAGGGCAGGGCCGTTCTTTCCATTTCCCCTTGCAGCTACACTTACTTTCTCCCTGACTACCAAATGGAGTG	unk	mutant	total	FALSE	ENSG00000111269	0	3pUTR	0.810681216381464
chr12:129073877:129075059:-|CDS|ENSG00000151952|control|control|control	chr12:129073877:129075059:-	ACCTTCACCGCCGTCTCCTCAGACGACGAGTACCCCACCAGGAACTCCATCGTGATGAGTAGCGAGGATGACATTAAGTGGGTCTGCCAGGATCTGGACCCTGGGGACTGCAAAGAGCTG	control	control	control	FALSE	ENSG00000151952	1	CDS	0.537626533292719
chr12:13083531:13085147:-|three_prime_utr|ENSG00000111305|control|control|control	chr12:13083531:13085147:-	TCCGAGCTGCGGAACAAGGGATTTCAAAGAGGGGCCAGCCAGGAGCTGAAAGAAGCAGTTAGGTCATCTGTAGAGGAAGAGCAGTGTTAGGAGTTAAGCGGGTTTGGGGAGTAGGCTTGA	control	control	control	FALSE	ENSG00000111305	4	three_prime_utr	1.27483910241257
chr12:130875966:130876013:+|3pUTR|ENSG00000132341|msi1_unk|FALSE|overlapping	chr12:130875966:130876013:+	GATGAGGATGATGACCTGTGAGAATGAAGCTGGAGCCCAGCGTCAGAAGTCTAGTTTTATAGGCAGCTGTCCTGTGATGTCAGCGGTGCAGCGTGTGTGCCACCTCATTATTATCTAGCT	msi1_unk	overlapping	FALSE	TRUE	ENSG00000132341	3	3pUTR	0.630920350029847
chr12:130875966:130876013:+|3pUTR|ENSG00000132341|msi1_unk|total|mutant	chr12:130875966:130876013:+	GATGAGGATGATGACCTGTGAGAATGAAGCTGGAGCCCAGCGTCAGAAGTCCCGTTTTACCGGCAGCTGTCCTGTGATGTCAGCGGTGCAGCGTGTGTGCCACCTCATTATTATCCCGCT	msi1_unk	mutant	total	FALSE	ENSG00000132341	0	3pUTR	0.475727978420104
chr12:131960804:131960905:+|CDS|ENSG00000183495|unk|FALSE|bound_elsewhere	chr12:131960804:131960905:+	CCCTCAGCAAGCCCGTCGGCACCCCAGTCTCCCAGTTATCAAATACAGCAGCTGATGAATAGGAGCCCTGCAACCGGGCAGAACGTGAACATCACCCTGCAGAGCGTGGGCCCTGTCGTC	unk	bound_elsewhere	FALSE	TRUE	ENSG00000183495	1	CDS	0.592767986864518
chr12:131960804:131960905:+|CDS|ENSG00000183495|unk|total|mutant	chr12:131960804:131960905:+	CCCTCAGCAAGCCCGTCGGCACCCCAGTCTCCCAGTTATCAAATACAGCAGCTGATGAACCGGAGCCCTGCAACCGGGCAGAACGTGAACATCACCCTGCAGAGCGTGGGCCCTGTCGTC	unk	mutant	total	FALSE	ENSG00000183495	0	CDS	0.582760285195793
chr12:132079871:132079972:+|3pUTR|ENSG00000183495|msi1|FALSE|bound_elsewhere	chr12:132079871:132079972:+	AGATGCTACCGTTGACCTGAGTTAAATTCATTTAGTCGTGTACGTAAAAACTCTCCTTTTAGTGTGTTATTTTCTTGGCCTTCCCTTTTAAAGGTTAAAGTTTCTAACCTAAGAATTAAG	msi1	bound_elsewhere	FALSE	TRUE	ENSG00000183495	2	3pUTR	4.9417551876278
chr12:132079871:132079972:+|3pUTR|ENSG00000183495|msi1|total|mutant	chr12:132079871:132079972:+	AGATGCTACCGTTGACCTGAGTTAAATTCATTCCGTCGTGTACGTAAAAACTCTCCTTTCCGTGTGTTATTTTCTTGGCCTTCCCTTTTAAAGGTTAAAGTTTCTAACCTAAGAATTAAG	msi1	mutant	total	FALSE	ENSG00000183495	0	3pUTR	0.276183505612367
chr12:13219749:13219850:+|3pUTR|ENSG00000134531|unk|FALSE|unique	chr12:13219749:13219850:+	ACAACAGTGGATGGGGAGGAAGAACAGACTTTTGAGCTCTTCCCAATATAGGAATGTGTTAGTTCTAAAAATTTTCTTAAGTTGTTTGCTTGGAACTCAGAGTATATTTTTCCATACGAA	unk	unique	FALSE	TRUE	ENSG00000134531	2	3pUTR	6.84623220110342
chr12:13219749:13219850:+|3pUTR|ENSG00000134531|unk|total|mutant	chr12:13219749:13219850:+	ACAACAGTGGATGGGGAGGAAGAACAGACTTTTGAGCTCTTCCCAATACCGGAATGTGTCCGTTCTAAAAATTTTCTTAAGTTGTTTGCTTGGAACTCAGAGTATATTTTTCCATACGAA	unk	mutant	total	FALSE	ENSG00000134531	0	3pUTR	0.424208395951636
chr12:132722103:132722204:+|3pUTR|ENSG00000247077|msi1|FALSE|unique	chr12:132722103:132722204:+	GCTTCGCCTTTGACCTTCATGCTGGTCTCGGCTGAGGTGACACGCTAGTGACAGCCCAATAGGGGGTTACCCTTATTGAGTAAAATACTTCAGATTGACAGCTCAATCTTAGTTTGCCTC	msi1	unique	FALSE	TRUE	ENSG00000247077	3	3pUTR	0.316290374033268
chr12:132722103:132722204:+|3pUTR|ENSG00000247077|msi1|total|mutant	chr12:132722103:132722204:+	GCTTCGCCTTTGACCTTCATGCTGGTCTCGGCTGAGGTGACACGCCCGTGACAGCCCAACCGGGGGTTACCCTTATTGAGTAAAATACTTCAGATTGACAGCTCAATCTCCGTTTGCCTC	msi1	mutant	total	FALSE	ENSG00000247077	0	3pUTR	0.283076186537784
chr12:133204733:133204837:+|3pUTR|ENSG00000090612|unk|FALSE|unique	chr12:133204733:133204837:+	CAAAAAGATAGTAGACAATACACAGGAAAACTGAATTTAGTAACCACTCTGAAAATTTTTAGCAGCAAGTCATACCTTTTTTTAAAAAGTTCATACAGGTGAGGAACCATGTTAAACGTT	unk	unique	FALSE	TRUE	ENSG00000090612	4	3pUTR	3.57650622718687
chr12:133204733:133204837:+|3pUTR|ENSG00000090612|unk|total|mutant	chr12:133204733:133204837:+	CAAAAAGACCGCCGACAATACACAGGAAAACTGAATTCCGTAACCACTCTGAAAATTTTCCGCAGCAAGTCATACCTTTTTTTAAAAAGTTCATACAGGTGAGGAACCATGTTAAACGTT	unk	mutant	total	FALSE	ENSG00000090612	0	3pUTR	0.223766417530933
chr12:133218311:133218884:-|three_prime_utr|ENSG00000227059|control|control|control	chr12:133218311:133218884:-	AGAGTTCCCCTGGGGGCTCTGCTGAAAAGCAGAGATTCTTTCCCACTGCCATGTTTGAATAGTTTGGTTAGCAATTCCCTGTAGTAGAGAAAGCATTTGAGAAATGTTCGTGAGATCAGA	control	control	control	FALSE	ENSG00000227059	4	three_prime_utr	6.2548250660529
chr12:14497711:14497812:+|CDS|ENSG00000171681|unk|FALSE|unique	chr12:14497711:14497812:+	ACAGCGTCTGCCCCCAGAAGCTGCCAGCACATCTCTGCCTCAGAAGCCACACTTGAAGTTAGCACGCGTTCAGAGTCAAAATGGCATAGTACTGTCATGGAGTGTCCTGGAGGTGGATCG	unk	unique	FALSE	TRUE	ENSG00000171681	2	CDS	0.585579999965989
chr12:14497711:14497812:+|CDS|ENSG00000171681|unk|total|mutant	chr12:14497711:14497812:+	ACAGCGTCTGCCCCCAGAAGCTGCCAGCACATCTCTGCCTCAGAAGCCACACTTGAAGTCCGCACGCGTTCAGAGTCAAAATGGCACCGTACTGTCATGGAGTGTCCTGGAGGTGGATCG	unk	mutant	total	FALSE	ENSG00000171681	0	CDS	0.411718925144473
chr12:14501823:14501924:+|3pUTR|ENSG00000171681|unk|FALSE|unique	chr12:14501823:14501924:+	TTTTGTTGTTTGCTCTTTTGCTTTAAATATTCTCCAAATTACCATTTATGCAACATGGTTAGGGTTAATACTGCATGGTATTCATTTATCTTGTTTCATGAACTTTCCAGTACTGTACAA	unk	unique	FALSE	TRUE	ENSG00000171681	1	3pUTR	0.420997070709554
chr12:14501823:14501924:+|3pUTR|ENSG00000171681|unk|total|mutant	chr12:14501823:14501924:+	TTTTGTTGTTTGCTCTTTTGCTTTAAATATTCTCCAAATTACCATTTATGCAACATGGTCCGGGTTAATACTGCATGGTATTCATTTATCTTGTTTCATGAACTTTCCAGTACTGTACAA	unk	mutant	total	FALSE	ENSG00000171681	0	3pUTR	0.51316530095389
chr12:16548371:16551327:-|three_prime_utr|ENSG00000048540|control|control|control	chr12:16548371:16551327:-	CATTCTTTTATCTTTTTTGCTCCACATGTACATAAGAATTGACACAGGAACCTACTGAATAGCGTAGATATAGGAAGGCAGGATGGTTATATGGAATAAAAGGCGGACTGCATCTGTATG	control	control	control	FALSE	ENSG00000048540	3	three_prime_utr	11.250139378803
chr12:1780521:1780622:+|CDS|ENSG00000006831|msi1|FALSE|bound_elsewhere	chr12:1780521:1780622:+	CCCAAATATCTCCTTTGTGGCCCCTCTGCAAGAGAAGGTGGTCTTTGGATTATTTTTCTTAGGAGCCATTCTCTGCCTTTCTTTTTCATGGCTCTTCCACACAGTCTACTGCCACTCAGA	msi1	bound_elsewhere	FALSE	TRUE	ENSG00000006831	1	CDS	0.609444994531511
chr12:1780521:1780622:+|CDS|ENSG00000006831|msi1|total|mutant	chr12:1780521:1780622:+	CCCAAATATCTCCTTTGTGGCCCCTCTGCAAGAGAAGGTGGTCTTTGGATTATTTTTCTCCGGAGCCATTCTCTGCCTTTCTTTTTCATGGCTCTTCCACACAGTCTACTGCCACTCAGA	msi1	mutant	total	FALSE	ENSG00000006831	0	CDS	0.481830888325857
chr12:1788447:1788559:+|3pUTR|ENSG00000006831|unk|FALSE|bound_elsewhere	chr12:1788447:1788559:+	TTTCTTTTTTGGCCCTAGGCTGGTTGGGACCTCTACAGCTTCATTCTTTCACCATTAAATAGTGGCCTTTTTCAGTATTTTCCCTCTTCCCCTTTATAAATTATGCTAAAGCCACAAAGC	unk	bound_elsewhere	FALSE	TRUE	ENSG00000006831	2	3pUTR	2.00326470797001
chr12:1788447:1788559:+|3pUTR|ENSG00000006831|unk|total|mutant	chr12:1788447:1788559:+	TTTCTTTTTTGGCCCCCGGCTGGTTGGGACCTCTACAGCTTCATTCTTTCACCATTAAACCGTGGCCTTTTTCAGTATTTTCCCTCTTCCCCTTTATAAATTATGCTAAAGCCACAAAGC	unk	mutant	total	FALSE	ENSG00000006831	0	3pUTR	0.932948072803336
chr12:18688087:18688218:-|CDS|ENSG00000139151|control|control|control	chr12:18688087:18688218:-	TGGTATCCAGTTGCCTCTTACTCATTCATCATCTAACAAAGGTGATTCATTAGTAATTATAGAAGTTTTTGGTGTTCCAAATGATCAAATGAAGCAGCAGACTCGTGTAATTAAAAAAAA	control	control	control	FALSE	ENSG00000139151	2	CDS	0.585463702222616
chr12:20680103:20680206:+|CDS|ENSG00000172572|unk|FALSE|unique	chr12:20680103:20680206:+	CTTACAGAACCACAAGATGTGGAAGAAAGTCATTGAAGAGGAGCAACGGTTGGCAGGCATAGAAAATCAATCCCTGGACCAGACCCCTCAGTCGCACTCTTCAGAACAGATCCAGGCTAT	unk	unique	FALSE	TRUE	ENSG00000172572	1	CDS	0.530652153736053
chr12:20680103:20680206:+|CDS|ENSG00000172572|unk|total|mutant	chr12:20680103:20680206:+	CTTACAGAACCACAAGATGTGGAAGAAAGTCATTGAAGAGGAGCAACGGTTGGCAGGCACCGAAAATCAATCCCTGGACCAGACCCCTCAGTCGCACTCTTCAGAACAGATCCAGGCTAT	unk	mutant	total	FALSE	ENSG00000172572	0	CDS	0.464596563269403
chr12:21491601:21491717:-|CDS|ENSG00000004700|unk|FALSE|unique	chr12:21491601:21491717:-	GCTGCCTCCCATAGCTCTAACTGAGGAACTGGATTCTATAACCAGTGAGCTACATGCAGTAGAAATTCAAATTCAAGAACTTACGGAAAGGCAACAAGAGCTTATTCAGAAAAAAAAAGT	unk	unique	FALSE	TRUE	ENSG00000004700	2	CDS	0.401101843556371
chr12:21491601:21491717:-|CDS|ENSG00000004700|unk|total|mutant	chr12:21491601:21491717:-	GCTGCCTCCCACCGCTCTAACTGAGGAACTGGATTCTATAACCAGTGAGCTACATGCAGCCGAAATTCAAATTCAAGAACTTACGGAAAGGCAACAAGAGCTTATTCAGAAAAAAAAAGT	unk	mutant	total	FALSE	ENSG00000004700	0	CDS	0.351944025722159
chr12:24811411:24811512:-|3pUTR|ENSG00000060982|msi1|FALSE|unique	chr12:24811411:24811512:-	GTGAAGAACTCTATATTTGTATGTTGAGAGGGCATGGAATAATTGTATTTTGCTGGCAATAGACACATTCTTTATTATTTGCAGATTCCTCATCAAATCTGTAATTATGCACAGTTTCTG	msi1	unique	FALSE	TRUE	ENSG00000060982	1	3pUTR	0.947220819223994
chr12:24811411:24811512:-|3pUTR|ENSG00000060982|msi1|total|mutant	chr12:24811411:24811512:-	GTGAAGAACTCTATATTTGTATGTTGAGAGGGCATGGAATAATTGTATTTTGCTGGCAACCGACACATTCTTTATTATTTGCAGATTCCTCATCAAATCTGTAATTATGCACAGTTTCTG	msi1	mutant	total	FALSE	ENSG00000060982	0	3pUTR	0.666572135308885
chr12:24812190:24812291:-|3pUTR|ENSG00000060982|msi1|FALSE|unique	chr12:24812190:24812291:-	TTTACTATCTCCTATCCTGATAGGTGGAAGGTTTACTGAATTGGAAATTGGTTGACTATTAGTTTTTAACTAAAATGTGCAATAACACATTGCAGTTTCCTCAAACTAGTTTCCTATGAT	msi1	unique	FALSE	TRUE	ENSG00000060982	3	3pUTR	0.803892766554511
chr12:24812190:24812291:-|3pUTR|ENSG00000060982|msi1|total|mutant	chr12:24812190:24812291:-	TTTACTATCTCCTATCCTGACCGGTGGAAGGTTTACTGAATTGGAAATTGGTTGACTATCCGTTTTTAACTAAAATGTGCAATAACACATTGCAGTTTCCTCAAACCCGTTTCCTATGAT	msi1	mutant	total	FALSE	ENSG00000060982	0	3pUTR	0.208507226308333
chr12:24812577:24812678:-|3pUTR|ENSG00000060982|msi1|FALSE|unique	chr12:24812577:24812678:-	ATCCAAAGGAGCTTTTTCCTTATTCTGTCAAGCATTGAGATCTTCTTCAGCTTTCAATGTAGTTGCTAAATACAAATAATGCTACTAGGTAGTGACTAAATATAGCAAACACTTCATCAG	msi1	unique	FALSE	TRUE	ENSG00000060982	4	3pUTR	1.85880461409564
chr12:24812577:24812678:-|3pUTR|ENSG00000060982|msi1|total|mutant	chr12:24812577:24812678:-	ATCCAAAGGAGCTTTTTCCTTATTCTGTCAAGCATTGAGATCTTCTTCAGCTTTCAATGCCGTTGCTAAATACAAATAATGCTACCCGGCCGTGACTAAATACCGCAAACACTTCATCAG	msi1	mutant	total	FALSE	ENSG00000060982	0	3pUTR	0.20258583827503
chr12:25205306:25205412:-|3pUTR|ENSG00000133703|unk|FALSE|unique	chr12:25205306:25205412:-	GTCATATCAAACATTAAAAATGACCACTCTTTTAATTGAAATTAACTTTTAAATGTTTATAGGAGTATGTGCTGTGAAGTGATCTAAAATTTGTAATATTTTTGTCATGAACTGTACTAC	unk	unique	FALSE	TRUE	ENSG00000133703	1	3pUTR	0.678383694219898
chr12:25205306:25205412:-|3pUTR|ENSG00000133703|unk|total|mutant	chr12:25205306:25205412:-	GTCATATCAAACATTAAAAATGACCACTCTTTTAATTGAAATTAACTTTTAAATGTTTACCGGAGTATGTGCTGTGAAGTGATCTAAAATTTGTAATATTTTTGTCATGAACTGTACTAC	unk	mutant	total	FALSE	ENSG00000133703	0	3pUTR	0.498208856503738
chr12:26337790:26337891:-|3pUTR|ENSG00000123104|unk|FALSE|unique	chr12:26337790:26337891:-	AAGATCTATGTAGAATATAAAGGAAGCCTGAACCAATCCTTCCACATACTGTTAAGATGTAGACTTGGAACAAAGCTGTTGGGACCCAGAGCAATGAATTTTTGAACTGAAGCTACTGGT	unk	unique	FALSE	TRUE	ENSG00000123104	2	3pUTR	0.550385208115295
chr12:26337790:26337891:-|3pUTR|ENSG00000123104|unk|total|mutant	chr12:26337790:26337891:-	AAGATCTATGCCGAATATAAAGGAAGCCTGAACCAATCCTTCCACATACTGTTAAGATGCCGACTTGGAACAAAGCTGTTGGGACCCAGAGCAATGAATTTTTGAACTGAAGCTACTGGT	unk	mutant	total	FALSE	ENSG00000123104	0	3pUTR	0.334777524335992
chr12:27081967:27082483:-|CDS|ENSG00000214700|control|control|control	chr12:27081967:27082483:-	GAGAACAAAACTGTCTGTTGGCAAACTGAATAATCTTGTGCAAGAGTTTCAGATATTTCTAGAAAATCTGAAAGATGATGACGCTGTATTTCCTGAAACTGCTCAGCAAGATTTCCAGCT	control	control	control	FALSE	ENSG00000214700	1	CDS	0.235604492932552
chr12:27755550:27755651:+|3pUTR|ENSG00000061794|msi1|FALSE|unique	chr12:27755550:27755651:+	ATACTAATGCTTAATGGCAATGATTACTCCAGAGTTTTTTAATTTTTACACTGGGGCAATAGACTAGGAGGTCTCTGATTTCTTCTTGGTCTAAAGTGTTTTGATTTTATTTCTACATAA	msi1	unique	FALSE	TRUE	ENSG00000061794	2	3pUTR	0.471364172034207
chr12:27755550:27755651:+|3pUTR|ENSG00000061794|msi1|total|mutant	chr12:27755550:27755651:+	ATACTAATGCTTAATGGCAATGATTACTCCAGAGTTTTTTAATTTTTACACTGGGGCAACCGACCCGGAGGTCTCTGATTTCTTCTTGGTCTAAAGTGTTTTGATTTTATTTCTACATAA	msi1	mutant	total	FALSE	ENSG00000061794	0	3pUTR	0.496924258206305
chr12:2800410:2800520:+|CDS|ENSG00000004478|unk|FALSE|unique	chr12:2800410:2800520:+	AAATACAAGCAAGCTTTACTACAGTATAAGAAGATCGTGTCTTGGCTGGAATATGAGTCTAGTTTTTCCAATGAGGAAGCACAGAAAGCACAGGCCCTTCGACTGGCCTCTCACCTCAAC	unk	unique	FALSE	TRUE	ENSG00000004478	1	CDS	0.78138739076742
chr12:2800410:2800520:+|CDS|ENSG00000004478|unk|total|mutant	chr12:2800410:2800520:+	AAATACAAGCAAGCTTTACTACAGTATAAGAAGATCGTGTCTTGGCTGGAATATGAGTCCCGTTTTTCCAATGAGGAAGCACAGAAAGCACAGGCCCTTCGACTGGCCTCTCACCTCAAC	unk	mutant	total	FALSE	ENSG00000004478	0	CDS	0.380962550584629
chr12:2849045:2849230:-|three_prime_utr|ENSG00000283297|control|control|control	chr12:2849045:2849230:-	CCCAGAGCCCCAGGCTCCAGTGTTCTCAATCAATGCTCCTTCAGCAAGAGGCCCTGGGGTAGCAAAAGGACTCTGGCTTCTGCAGAACAGCCTCTCCACCATCCTCCCAGCCTCAAGCCA	control	control	control	FALSE	ENSG00000283297	1	three_prime_utr	0.455714010767448
chr12:285015:285116:-|3pUTR|ENSG00000073614|msi1|FALSE|bound_elsewhere	chr12:285015:285116:-	TAACAGGGCATATAGGATGTGGCTTTTGTCCAGCTGATAGTAGTTAGAGGCTTACAACTTAGGAGCAGCACCAACTGAAGGTGCTAATTGCTTGGATCTCCTTCATTGGGATAGTTGGAG	msi1	bound_elsewhere	FALSE	TRUE	ENSG00000073614	6	3pUTR	2.15572597337534
chr12:285015:285116:-|3pUTR|ENSG00000073614|msi1|total|mutant	chr12:285015:285116:-	TAACAGGGCATACCGGATGTGGCTTTTGTCCAGCTGACCGCCGTCCGAGGCTTACAACTCCGGAGCAGCACCAACTGAAGGTGCTAATTGCTTGGATCTCCTTCATTGGGACCGTTGGAG	msi1	mutant	total	FALSE	ENSG00000073614	0	3pUTR	0.507745765442203
chr12:293013:293114:-|CDS|ENSG00000073614|unk|FALSE|bound_elsewhere	chr12:293013:293114:-	ACTAAAAGTGAAAGGAAAGGACTCTTCAGAGAAGAAACGGAAACGGAAGCTAGAAAAGGTAGAGCAACTTTTTGGAGAAGGAAAACAGAAGTCCAAGGAGTTAAAGAAAATGGACAAACC	unk	bound_elsewhere	FALSE	TRUE	ENSG00000073614	2	CDS	0.888720679934206
chr12:293013:293114:-|CDS|ENSG00000073614|unk|total|mutant	chr12:293013:293114:-	ACTAAAAGTGAAAGGAAAGGACTCTTCAGAGAAGAAACGGAAACGGAAGCCCGAAAAGGCCGAGCAACTTTTTGGAGAAGGAAAACAGAAGTCCAAGGAGTTAAAGAAAATGGACAAACC	unk	mutant	total	FALSE	ENSG00000073614	0	CDS	0.417666971097146
chr12:29451344:29451569:-|CDS|ENSG00000187950|control|control|control	chr12:29451344:29451569:-	GAAGCAGAGCTAGAAAAGCCTAGAGGCTTTTTTCCCACACCACGGTATCTACTGGATTATAGAGGAAGACTGGAATGTTCTTGGGTGCTCAGAGTTTCAGCAAGCAGTATGGCAAAATTT	control	control	control	FALSE	ENSG00000187950	3	CDS	0.740135992561318
chr12:29502561:29502662:-|3pUTR|ENSG00000133687|msi1|FALSE|unique	chr12:29502561:29502662:-	TCTTAACAATGATGTATGGCACAATTGGTTGGTTGAGGCTATCATTCCATGATTACAAATAGGTGGTTATGTGGGGTGGTTTTGCACTTGTGGCAATTGGACTGCAATTTGGCCTTAAAA	msi1	unique	FALSE	TRUE	ENSG00000133687	1	3pUTR	0.409507053066931
chr12:29502561:29502662:-|3pUTR|ENSG00000133687|msi1|total|mutant	chr12:29502561:29502662:-	TCTTAACAATGATGTATGGCACAATTGGTTGGTTGAGGCTATCATTCCATGATTACAAACCGGTGGTTATGTGGGGTGGTTTTGCACTTGTGGCAATTGGACTGCAATTTGGCCTTAAAA	msi1	mutant	total	FALSE	ENSG00000133687	0	3pUTR	0.310005257160349
chr12:30629720:30629821:-|3pUTR|ENSG00000133704|msi1|FALSE|bound_elsewhere	chr12:30629720:30629821:-	CTTCTTGCTTTCTCACCTATTTGAATTTTCTCCTACCTAATTTGTTTGTGTCTTTATTATAGCTCAGTTTGACTTCTCAAACTTTTCAAGGGTTGGGGCAGCTGCACTTTTAGGTTGCCT	msi1	bound_elsewhere	FALSE	TRUE	ENSG00000133704	2	3pUTR	1.78807498158676
chr12:30629720:30629821:-|3pUTR|ENSG00000133704|msi1|total|mutant	chr12:30629720:30629821:-	CTTCTTGCTTTCTCACCTATTTGAATTTTCTCCTACCTAATTTGTTTGTGTCTTTATTACCGCTCAGTTTGACTTCTCAAACTTTTCAAGGGTTGGGGCAGCTGCACTTTCCGGTTGCCT	msi1	mutant	total	FALSE	ENSG00000133704	0	3pUTR	0.627791694685962
chr12:30637093:30637194:-|CDS|ENSG00000133704|unk|FALSE|bound_elsewhere	chr12:30637093:30637194:-	TGTCTACATTTTTTTTTTCTTCAAAATTTGCAGGCATCATGACCGGAAGATGTGTATAATAGGACTGAGTATCCTTTTGGAATTGCAAAATCGACCTCCTGCAGTAGATGCTGTGGTGGG	unk	bound_elsewhere	FALSE	TRUE	ENSG00000133704	2	CDS	0.324401209300283
chr12:30637093:30637194:-|CDS|ENSG00000133704|unk|total|mutant	chr12:30637093:30637194:-	TGTCTACATTTTTTTTTTCTTCAAAATTTGCAGGCATCATGACCGGAAGATGTGTATAACCGGACTGAGTATCCTTTTGGAATTGCAAAATCGACCTCCTGCAGCCGATGCTGTGGTGGG	unk	mutant	total	FALSE	ENSG00000133704	0	CDS	0.26679558552167
chr12:32745429:32745530:+|3pUTR|ENSG00000087470|msi1|FALSE|unique	chr12:32745429:32745530:+	CAACGGAAAGAGAAAAGCCTTCCTTTGTTGGCCCTTAAACTGAGTCAAGATCTGAAATGTAGAGATGATCTCTGACGATACCTGTATGTTCTTATTGTGTAAATAAAATTGCTGGTATGA	msi1	unique	FALSE	TRUE	ENSG00000087470	1	3pUTR	0.326053361694418
chr12:32745429:32745530:+|3pUTR|ENSG00000087470|msi1|total|mutant	chr12:32745429:32745530:+	CAACGGAAAGAGAAAAGCCTTCCTTTGTTGGCCCTTAAACTGAGTCAAGATCTGAAATGCCGAGATGATCTCTGACGATACCTGTATGTTCTTATTGTGTAAATAAAATTGCTGGTATGA	msi1	mutant	total	FALSE	ENSG00000087470	0	3pUTR	0.227851237431356
chr12:32755127:32755228:-|CDS|ENSG00000139131|unk|FALSE|unique	chr12:32755127:32755228:-	CTTCTATTACCTCTTCCAGCGTTATGGATGCAGGGTCCAGCTGGGCGGATCTGATCAACTAGGCAACATCATGTCCGGATATGAGTTCATCAACAAGTAAGTGCCTTTAAACCTTGGGGA	unk	unique	FALSE	TRUE	ENSG00000139131	1	CDS	0.397701543944468
chr12:32755127:32755228:-|CDS|ENSG00000139131|unk|total|mutant	chr12:32755127:32755228:-	CTTCTATTACCTCTTCCAGCGTTATGGATGCAGGGTCCAGCTGGGCGGATCTGATCAACCCGGCAACATCATGTCCGGATATGAGTTCATCAACAAGTAAGTGCCTTTAAACCTTGGGGA	unk	mutant	total	FALSE	ENSG00000139131	0	CDS	0.301228422558886
chr12:3284029:3284272:+|3pUTR|ENSG00000011105|msi1|FALSE|unique	chr12:3284029:3284272:+	CATGTGGGTATTCCCACAACAGGTTCTGCACACCCCAGTTATTTCACAGACATTCCTGCTAGAAACTGTCAGACAAATACCTCTCTAGTTCGGATGCTGCTCACTTTCCCCCTTGCTTCT	msi1	unique	FALSE	TRUE	ENSG00000011105	2	3pUTR	0.685121063616235
chr12:3284029:3284272:+|3pUTR|ENSG00000011105|msi1|total|mutant	chr12:3284029:3284272:+	CATGTGGGTATTCCCACAACAGGTTCTGCACACCCCAGTTATTTCACAGACATTCCTGCCCGAAACTGTCAGACAAATACCTCTCCCGTTCGGATGCTGCTCACTTTCCCCCTTGCTTCT	msi1	mutant	total	FALSE	ENSG00000011105	0	3pUTR	0.768101839748728
chr12:3284911:3285012:+|3pUTR|ENSG00000011105|msi1|FALSE|unique	chr12:3284911:3285012:+	GGAGGACAGAACCGTTGGCATTATCAGGATTCGTGTTTTGTGGGGGTGGGAGTGGAGAGTAGGGTGGTCTTGTGAGTTGTGCAGGGTGAAGACCGCTTCCCTGAGACAGGGGCAGTGGTG	msi1	unique	FALSE	TRUE	ENSG00000011105	1	3pUTR	0.735752229283695
chr12:3284911:3285012:+|3pUTR|ENSG00000011105|msi1|total|mutant	chr12:3284911:3285012:+	GGAGGACAGAACCGTTGGCATTATCAGGATTCGTGTTTTGTGGGGGTGGGAGTGGAGAGCCGGGTGGTCTTGTGAGTTGTGCAGGGTGAAGACCGCTTCCCTGAGACAGGGGCAGTGGTG	msi1	mutant	total	FALSE	ENSG00000011105	0	3pUTR	0.675540085746262
chr12:39369705:39369875:-|CDS|ENSG00000139116|unk|FALSE|unique	chr12:39369705:39369875:-	GGGTATTATTTCTCGAGCTGTTAAACACCTTTTTAAGAGTATTGAAGAAAAAAAACACATAGCAATTAAAAATGGGCTTCCTGCTCCAGATTTTAAAGTGAATGCCCAATTCTTAGAGGT	unk	unique	FALSE	TRUE	ENSG00000139116	2	CDS	3.99704602685442
chr12:39369705:39369875:-|CDS|ENSG00000139116|unk|total|mutant	chr12:39369705:39369875:-	GGGTATTATTTCTCGAGCTGTTAAACACCTTTTTAAGAGTATTGAAGAAAAAAAACACACCGCAATTAAAAATGGGCTTCCTGCTCCAGATTTTAAAGTGAATGCCCAATTCTCCGAGGT	unk	mutant	total	FALSE	ENSG00000139116	0	CDS	0.865319745009142
chr12:39370042:39370220:-|CDS|ENSG00000139116|unk|FALSE|unique	chr12:39370042:39370220:-	TACTTTTGACTATGTATTTGACATTGACTCCCAGCAAGAGCAGATCTACATTCAATGTATAGAAAAACTAATTGAAGGTTGCTTTGAAGGATACAATGCTACAGTTTTTGCTTATGGACA	unk	unique	FALSE	TRUE	ENSG00000139116	1	CDS	1.19347116527119
chr12:39370042:39370220:-|CDS|ENSG00000139116|unk|total|mutant	chr12:39370042:39370220:-	TACTTTTGACTATGTATTTGACATTGACTCCCAGCAAGAGCAGATCTACATTCAATGTACCGAAAAACTAATTGAAGGTTGCTTTGAAGGATACAATGCTACAGTTTTTGCTTATGGACA	unk	mutant	total	FALSE	ENSG00000139116	0	CDS	0.390528931203225
chr12:39550845:39550946:-|3pUTR|ENSG00000173208|unk|FALSE|unique	chr12:39550845:39550946:-	GGTTCCAAGTATAGTTTCATATTTGGCAATAGATTCATCTTATTCTAATATGTTTGGAATAGCTTTTTGATTCAATGAGTCTAGGAAAATCTGTTACACATTGAAACCCAAGTCCAGAGA	unk	unique	FALSE	TRUE	ENSG00000173208	4	3pUTR	0.32869654111397
chr12:39550845:39550946:-|3pUTR|ENSG00000173208|unk|total|mutant	chr12:39550845:39550946:-	GGTTCCAAGTACCGTTTCATATTTGGCAACCGATTCATCTTATTCTAATATGTTTGGAACCGCTTTTTGATTCAATGAGTCCCGGAAAATCTGTTACACATTGAAACCCAAGTCCAGAGA	unk	mutant	total	FALSE	ENSG00000173208	0	3pUTR	0.17335805711001
chr12:39553410:39553513:-|3pUTR|ENSG00000173208|unk|FALSE|unique	chr12:39553410:39553513:-	TAAGATTCAAACTTTGAGTGACATTTAGTCCATTTATGGTTGATATTAGGTTTAATAGCTAGAATTCAAATTGATTATTGCTAGTGGCCAACTAAACCTGTACAAAATAGCTGACAGTTT	unk	unique	FALSE	TRUE	ENSG00000173208	6	3pUTR	5.43516537082552
chr12:39553410:39553513:-|3pUTR|ENSG00000173208|unk|total|mutant	chr12:39553410:39553513:-	TAAGATTCAAACTTTGAGTGACATTCCGTCCATTTATGGTTGATATCCGGTTTAACCGCCCGAATTCAAATTGATTATTGCCCGTGGCCAACTAAACCTGTACAAAACCGCTGACAGTTT	unk	mutant	total	FALSE	ENSG00000173208	0	3pUTR	0.184684938996148
chr12:39553730:39553837:-|3pUTR|ENSG00000173208|unk|FALSE|unique	chr12:39553730:39553837:-	GAAGTATGTTAAGCTAAGCACAGAGAAAAAAAGGCAGCAAGACATGTTTTATAAGATTTTAGCATTAAGGAAGTATATGATCTGACTTTTCAGAAGAAAATAAACAAATGCATTATGTAA	unk	unique	FALSE	TRUE	ENSG00000173208	1	3pUTR	2.43216409327643
chr12:39553730:39553837:-|3pUTR|ENSG00000173208|unk|total|mutant	chr12:39553730:39553837:-	GAAGTATGTTAAGCTAAGCACAGAGAAAAAAAGGCAGCAAGACATGTTTTATAAGATTTCCGCATTAAGGAAGTATATGATCTGACTTTTCAGAAGAAAATAAACAAATGCATTATGTAA	unk	mutant	total	FALSE	ENSG00000173208	0	3pUTR	0.772471359343276
chr12:39618871:39619093:-|CDS|ENSG00000173208|unk|FALSE|unique	chr12:39618871:39619093:-	TATTATGATGTTCTCCCAATCTGTGGCTCACTTGTATTCCAATCTGACCAAACCTATTTTAGATGTAATGCTGACCTCCTATACACTCATTCAAACTGCTACATCCAGAGGAGCAAGCCC	unk	unique	FALSE	TRUE	ENSG00000173208	1	CDS	1.54555734195343
chr12:39618871:39619093:-|CDS|ENSG00000173208|unk|total|mutant	chr12:39618871:39619093:-	TATTATGATGTTCTCCCAATCTGTGGCTCACTTGTATTCCAATCTGACCAAACCTATTTCCGATGTAATGCTGACCTCCTATACACTCATTCAAACTGCTACATCCAGAGGAGCAAGCCC	unk	mutant	total	FALSE	ENSG00000173208	0	CDS	0.621459067531628
chr12:39619279:39619382:-|CDS|ENSG00000173208|unk|FALSE|unique	chr12:39619279:39619382:-	CGAGACCATTTGTGAAAAACCTTCGCCTGGAGTGAATGCAGATTTCTTCAAACAGCTACTAGAACTTCGGAAAATTTTGTTTCCAAAACTTGTGACCACTGAAACAGGGTGGCTCTGCCT	unk	unique	FALSE	TRUE	ENSG00000173208	1	CDS	0.307504842076686
chr12:39619279:39619382:-|CDS|ENSG00000173208|unk|total|mutant	chr12:39619279:39619382:-	CGAGACCATTTGTGAAAAACCTTCGCCTGGAGTGAATGCAGATTTCTTCAAACAGCTACCCGAACTTCGGAAAATTTTGTTTCCAAAACTTGTGACCACTGAAACAGGGTGGCTCTGCCT	unk	mutant	total	FALSE	ENSG00000173208	0	CDS	0.252484127942973
chr12:42105817:42106069:-|CDS|ENSG00000151233|control|control|control	chr12:42105817:42106069:-	ATTGCTGCAATGGCACCAGAACATGAGGAACCTCGAATAGGATGGTATAATCGCTTTGCTAGGCATCCATATTATGGAAAAACTGGAGTAAACTCTGGAGTTATGTTGATGAACATGACT	control	control	control	FALSE	ENSG00000151233	2	CDS	0.380794628115252
chr12:42456824:42456925:-|3pUTR|ENSG00000139174|unk|FALSE|unique	chr12:42456824:42456925:-	ATGAGCCACTGCGTCTGGCAATAATGTAACTTTGAAGCTTAAAAATTAATCCCAGTTTGTAGCAATAACAGAAGACTATCTACAACGGAAGAAAGAAGCAACTGCCTTACAGTTCTGTAA	unk	unique	FALSE	TRUE	ENSG00000139174	1	3pUTR	0.548188513291811
chr12:42456824:42456925:-|3pUTR|ENSG00000139174|unk|total|mutant	chr12:42456824:42456925:-	ATGAGCCACTGCGTCTGGCAATAATGTAACTTTGAAGCTTAAAAATTAATCCCAGTTTGCCGCAATAACAGAAGACTATCTACAACGGAAGAAAGAAGCAACTGCCTTACAGTTCTGTAA	unk	mutant	total	FALSE	ENSG00000139174	0	3pUTR	0.476639706974885
chr12:442458:442559:+|3pUTR|ENSG00000120647|unk|FALSE|unique	chr12:442458:442559:+	CCTGAGCAGAGCCTGAATTACGTTTTTGGGCAATTTCATGGTGTTTCACCAGAGGGCGCTAGAGACTCAAACGAAATGTCCATCTGGAAAGATTCGGGAGACACTTTGCCGAGGGGATGA	unk	unique	FALSE	TRUE	ENSG00000120647	1	3pUTR	0.338370324420874
chr12:442458:442559:+|3pUTR|ENSG00000120647|unk|total|mutant	chr12:442458:442559:+	CCTGAGCAGAGCCTGAATTACGTTTTTGGGCAATTTCATGGTGTTTCACCAGAGGGCGCCCGAGACTCAAACGAAATGTCCATCTGGAAAGATTCGGGAGACACTTTGCCGAGGGGATGA	unk	mutant	total	FALSE	ENSG00000120647	0	3pUTR	0.345953394782299
chr12:4445224:4445570:-|CDS|ENSG00000111241|control|control|control	chr12:4445224:4445570:-	CAACACGCTGCTGGACTCGAGGGGCTGGGGCACCCTGCTGTCCAGGTCTCGCGCCGGGCTAGCTGGAGAGATTGCCGGGGTGAACTGGGAAAGTGGCTATTTGGTGGGGATCAAGCGGCA	control	control	control	FALSE	ENSG00000111241	1	CDS	0.512370766063334
chr12:46358264:46358384:-|3pUTR|ENSG00000134294|msi1|FALSE|unique	chr12:46358264:46358384:-	AATGTGATCTAGTGTAATGGAAGACCTTTGAGAACCTGGGTGTATTAACTTTGTGTATATAGTGTAAATATCCCCACTGTACTGTTAGAGGCCAACAATTCTAGTATGGCTTGTTGGCAA	msi1	unique	FALSE	TRUE	ENSG00000134294	4	3pUTR	3.77367332588226
chr12:46358264:46358384:-|3pUTR|ENSG00000134294|msi1|total|mutant	chr12:46358264:46358384:-	AATGTGATCCCGTGTAATGGAAGACCTTTGAGAACCTGGGTGTATTAACTTTGTGTATACCGTGTAAATATCCCCACTGTACTGTCCGAGGCCAACAATTCCCGTATGGCTTGTTGGCAA	msi1	mutant	total	FALSE	ENSG00000134294	0	3pUTR	0.362412443283934
chr12:47968718:47968836:+|3pUTR|ENSG00000134291|unk|FALSE|unique	chr12:47968718:47968836:+	CTGGGAGCTTTTTGAAAAGAAAGAAAAAAGTGTGTTGGCTTTTTTTTTTTTTAGAAAGTTAGAATTGTTTTTACCAAGAGTCTATGTGGGGCTTGATTCACCCTTCATCCATTGGCTGGA	unk	unique	FALSE	TRUE	ENSG00000134291	2	3pUTR	0.41197774744723
chr12:47968718:47968836:+|3pUTR|ENSG00000134291|unk|total|mutant	chr12:47968718:47968836:+	CTGGGAGCTTTTTGAAAAGAAAGAAAAAAGTGTGTTGGCTTTTTTTTTTTTCCGAAAGTCCGAATTGTTTTTACCAAGAGTCTATGTGGGGCTTGATTCACCCTTCATCCATTGGCTGGA	unk	mutant	total	FALSE	ENSG00000134291	0	3pUTR	0.25434911744079
chr12:48145849:48145950:+|3pUTR|ENSG00000152556|msi1|FALSE|unique	chr12:48145849:48145950:+	CATGACCAGTTCTGGCCAGGAGCTGGAGGAGCAGGCAGTGGGTGGGAGCTCCTTTTAGGTAGAATTTAACATGACTTCTGCCCCAGCTTTATCTGTCACACAAGGCTGGGCACCTCTAGT	msi1	unique	FALSE	TRUE	ENSG00000152556	3	3pUTR	2.30458762174584
chr12:48145849:48145950:+|3pUTR|ENSG00000152556|msi1|total|mutant	chr12:48145849:48145950:+	CATGACCAGTTCTGGCCAGGAGCTGGAGGAGCAGGCAGTGGGTGGGAGCTCCTTTCCGGCCGAATTTAACATGACTTCTGCCCCAGCTTTATCTGTCACACAAGGCTGGGCACCTCCCGT	msi1	mutant	total	FALSE	ENSG00000152556	0	3pUTR	0.377897734402082
chr12:48147896:48148005:-|3pUTR|ENSG00000177981|unk|FALSE|unique	chr12:48147896:48148005:-	CTGCTTTAGTGAACGATACTCTTTCATTTTTCTAAATTAGATCAAGTTGTTATTGATTTTAGATGACTTGTATGCAAATTTGAAAAACTTTTTTTTTTAAAGCTGATTGGGAACTACAAA	unk	unique	FALSE	TRUE	ENSG00000177981	3	3pUTR	1.15171368096058
chr12:48147896:48148005:-|3pUTR|ENSG00000177981|unk|total|mutant	chr12:48147896:48148005:-	CTGCTTCCGTGAACGATACTCTTTCATTTTTCTAAATCCGATCAAGTTGTTATTGATTTCCGATGACTTGTATGCAAATTTGAAAAACTTTTTTTTTTAAAGCTGATTGGGAACTACAAA	unk	mutant	total	FALSE	ENSG00000177981	0	3pUTR	0.282324726269846
chr12:48342538:48342639:-|3pUTR|ENSG00000167528|unk|FALSE|unique	chr12:48342538:48342639:-	TTGTTAAACATTTTGAGTATCACTCTTGCATACTGTTACTATTATATTTTCTCTATATATAGACAGAAAGGCCATTTTAGAATATTAAAGGCTCTGAAAATTTCTGCAGTAGACCCAACT	unk	unique	FALSE	TRUE	ENSG00000167528	3	3pUTR	10.8475496610393
chr12:48342538:48342639:-|3pUTR|ENSG00000167528|unk|total|mutant	chr12:48342538:48342639:-	TTGTTAAACATTTTGAGTATCACTCTTGCATACTGTTACTATTATATTTTCTCTATATACCGACAGAAAGGCCATTTCCGAATATTAAAGGCTCTGAAAATTTCTGCAGCCGACCCAACT	unk	mutant	total	FALSE	ENSG00000167528	0	3pUTR	1.26563409347892
chr12:48653210:48654175:-|three_prime_utr|ENSG00000139620|control|control|control	chr12:48653210:48654175:-	GCACCATTGTCTCAGAGTGGATTGGCTACTGCAAATGGGAAGCCAGAACCCACTTCTATTAGTTGATAGTTTGGGGAACCATTTTACTTTGGTGGATTTAAATTTCTCGTTCTTCAAAGA	control	control	control	FALSE	ENSG00000139620	2	three_prime_utr	0.610118469550419
chr12:48782793:48782894:-|CDS|ENSG00000174233|msi1|FALSE|unique	chr12:48782793:48782894:-	GCACTGTTGGCCTGTGCCGCCGCCCTGTTCGTGGGGCTCATGGTGGTGTGTAACCGGCATAGCTTCCGCCAGGACTCCATGTGGGTGGTGAGCTACGTGGTGCTGGGCATCCTGGCGGCA	msi1	unique	FALSE	TRUE	ENSG00000174233	1	CDS	0.411424550328665
chr12:48782793:48782894:-|CDS|ENSG00000174233|msi1|total|mutant	chr12:48782793:48782894:-	GCACTGTTGGCCTGTGCCGCCGCCCTGTTCGTGGGGCTCATGGTGGTGTGTAACCGGCACCGCTTCCGCCAGGACTCCATGTGGGTGGTGAGCTACGTGGTGCTGGGCATCCTGGCGGCA	msi1	mutant	total	FALSE	ENSG00000174233	0	CDS	0.345816171293767
chr12:49127802:49127903:-|3pUTR|ENSG00000123416|msi1_unk|FALSE|overlapping	chr12:49127802:49127903:-	ATGTCATGCTCCCAGAATTTCAGCTTCAGCTTAACTGACAGACGTTAAAGCTTTCTGGTTAGATTGTTTTCACTTGGTGATCATGTCTTTTCCATGTGTACCTGTAATATTTTTCCATCA	msi1_unk	overlapping	FALSE	TRUE	ENSG00000123416	1	3pUTR	2.00059357246459
chr12:49127802:49127903:-|3pUTR|ENSG00000123416|msi1_unk|total|mutant	chr12:49127802:49127903:-	ATGTCATGCTCCCAGAATTTCAGCTTCAGCTTAACTGACAGACGTTAAAGCTTTCTGGTCCGATTGTTTTCACTTGGTGATCATGTCTTTTCCATGTGTACCTGTAATATTTTTCCATCA	msi1_unk	mutant	total	FALSE	ENSG00000123416	0	3pUTR	0.703669495064112
chr12:49323620:49323721:+|CDS|ENSG00000135451|unk|FALSE|unique	chr12:49323620:49323721:+	ATCATGACCACCCGGCAAGCCACGAAGGATCCCCTCCTCCGGGGTGTATCTCCTACCCCTAGCAAGATTCCGGTACGCTCTCAGAAACGCACGCCTTTCCCCACTGTTACATCGTGCGCC	unk	unique	FALSE	TRUE	ENSG00000135451	1	CDS	0.833195801306039
chr12:49323620:49323721:+|CDS|ENSG00000135451|unk|total|mutant	chr12:49323620:49323721:+	ATCATGACCACCCGGCAAGCCACGAAGGATCCCCTCCTCCGGGGTGTATCTCCTACCCCCCGCAAGATTCCGGTACGCTCTCAGAAACGCACGCCTTTCCCCACTGTTACATCGTGCGCC	unk	mutant	total	FALSE	ENSG00000135451	0	CDS	0.67573062732671
chr12:49763637:49763739:+|3pUTR|ENSG00000139644|msi1_unk|FALSE|overlapping	chr12:49763637:49763739:+	ATGTGTATCAAGGTACAGCATCGTAGGGTTCCCCTAAACTTGCCCTGTTTTTGTTTTTTTAGTTTGTTATCCCCTTACTGAGCGGCCTCTACTAGGTGGCTGTGATTAAATGTCCCAAGC	msi1_unk	overlapping	FALSE	TRUE	ENSG00000139644	3	3pUTR	1.56954853337995
chr12:49763637:49763739:+|3pUTR|ENSG00000139644|msi1_unk|total|mutant	chr12:49763637:49763739:+	ATGTGTATCAAGGTACAGCATCGCCGGGTTCCCCTAAACTTGCCCTGTTTTTGTTTTTTCCGTTTGTTATCCCCTTACTGAGCGGCCTCTACCCGGTGGCTGTGATTAAATGTCCCAAGC	msi1_unk	mutant	total	FALSE	ENSG00000139644	0	3pUTR	0.480741822722376
chr12:49764829:49764866:+|3pUTR|ENSG00000139644|msi1_unk|FALSE|overlapping	chr12:49764829:49764866:+	ACTTTTAAAGAAAATACCTAACAGATTTTTAATATAGTTATCTCTACCACTTTCTTTTCTAGTTTCTTGATTTTCAGCTCAGGCTGCATTCTAACTCATACTGTGAAGACAAAGGTGTTT	msi1_unk	overlapping	FALSE	TRUE	ENSG00000139644	2	3pUTR	3.04684223217472
chr12:49764829:49764866:+|3pUTR|ENSG00000139644|msi1_unk|total|mutant	chr12:49764829:49764866:+	ACTTTTAAAGAAAATACCTAACAGATTTTTAATACCGTTATCTCTACCACTTTCTTTTCCCGTTTCTTGATTTTCAGCTCAGGCTGCATTCTAACTCATACTGTGAAGACAAAGGTGTTT	msi1_unk	mutant	total	FALSE	ENSG00000139644	0	3pUTR	0.560520105454577
chr12:49796586:49796721:-|CDS|ENSG00000167566|msi1|FALSE|unique	chr12:49796586:49796721:-	GAGGCCCACAGGCCAGGCTTCGGTGCTACCTCAGAGGGCCAGGGGCCCCTCCCCTTCCTTAGCATGTTCATGGGTGCTGGGGATGCCCCACTGGGCTCTCGGCCTGGCCACCCCCATTCC	msi1	unique	FALSE	TRUE	ENSG00000167566	1	CDS	0.352735155369375
chr12:49796586:49796721:-|CDS|ENSG00000167566|msi1|total|mutant	chr12:49796586:49796721:-	GAGGCCCACAGGCCAGGCTTCGGTGCTACCTCAGAGGGCCAGGGGCCCCTCCCCTTCCTCCGCATGTTCATGGGTGCTGGGGATGCCCCACTGGGCTCTCGGCCTGGCCACCCCCATTCC	msi1	mutant	total	FALSE	ENSG00000167566	0	CDS	0.320801594348766
chr12:50175971:50176072:-|3pUTR|ENSG00000050405|msi1|FALSE|bound_elsewhere	chr12:50175971:50176072:-	CACAGTATTCTCAGGGTGAAATTAAACCAACTATAGGCCTTTTTCTTGGGATGATTTTCTAGTCTTAAGGTTTGGGGACATTATAAACTTGAGTACATTTGTTGTACACAGTTGATATTC	msi1	bound_elsewhere	FALSE	TRUE	ENSG00000050405	2	3pUTR	0.76760593625908
chr12:50175971:50176072:-|3pUTR|ENSG00000050405|msi1|total|mutant	chr12:50175971:50176072:-	CACAGTATTCTCAGGGTGAAATTAAACCAACTACCGGCCTTTTTCTTGGGATGATTTTCCCGTCTTAAGGTTTGGGGACATTATAAACTTGAGTACATTTGTTGTACACAGTTGATATTC	msi1	mutant	total	FALSE	ENSG00000050405	0	3pUTR	0.336796325391562
chr12:50222030:50222167:-|CDS|ENSG00000050405|unk|FALSE|bound_elsewhere	chr12:50222030:50222167:-	ATCCAGGCATGAAGTAGAAAAATCAGAAATCAGTGAAAACACAGATGCTTCGGGCAAAATAGAGAAATATAATGTTCCGCTGAACAGGCTTAAGATGATGTTTGAGAAAGGTGAACCAAC	unk	bound_elsewhere	FALSE	TRUE	ENSG00000050405	2	CDS	7.02758303690538
chr12:50222030:50222167:-|CDS|ENSG00000050405|unk|total|mutant	chr12:50222030:50222167:-	ATCCAGGCATGAAGCCGAAAAATCAGAAATCAGTGAAAACACAGATGCTTCGGGCAAAACCGAGAAATATAATGTTCCGCTGAACAGGCTTAAGATGATGTTTGAGAAAGGTGAACCAAC	unk	mutant	total	FALSE	ENSG00000050405	0	CDS	0.257504834195557
chr12:50748518:50748596:+|3pUTR|ENSG00000066084|msi1_unk|FALSE|overlapping	chr12:50748518:50748596:+	TCAAATTCAAACTACAGTACTGTGTAATTATGTATAAAGTTTTTTTATTTATTTGAAGTTAGACTAGATATACGTTTTTAAATTTAACATCTGGCTGGACAGTGTTCTATTAACTCATTG	msi1_unk	overlapping	FALSE	TRUE	ENSG00000066084	2	3pUTR	5.20060814130971
chr12:50748518:50748596:+|3pUTR|ENSG00000066084|msi1_unk|total|mutant	chr12:50748518:50748596:+	TCAAATTCAAACTACAGTACTGTGTAATTATGTATAAAGTTTTTTTATTTATTTGAAGTCCGACCCGATATACGTTTTTAAATTTAACATCTGGCTGGACAGTGTTCTATTAACTCATTG	msi1_unk	mutant	total	FALSE	ENSG00000066084	0	3pUTR	1.59343266439794
chr12:51291590:51292344:-|CDS|ENSG00000110934|control|control|control	chr12:51291590:51292344:-	TTCACCCACCAGCCCTAGGGCCTCCTTGGGGACTGGGACTGCAAGTCCTAGGACCTCCCTAGAGGTCTCTCCTAATCCAGAACCACCAGAGAAGCCAGTAAGAACTCCTGAGGCCAAAGA	control	control	control	FALSE	ENSG00000110934	3	CDS	0.477018547021184
chr12:51809400:51809501:+|3pUTR|ENSG00000196876|unk|FALSE|unique	chr12:51809400:51809501:+	CTGCCTTGCAGTAGAAGCACTTTGAAGGTAATTTCACAGTCCACCAGACTAGTTTTGCATAGAACAAACCACAGTAAGTCGGCAAGCAGAGCTTTCTATCTTGTTGGACCACTAGAAACT	unk	unique	FALSE	TRUE	ENSG00000196876	4	3pUTR	3.85634966557445
chr12:51809400:51809501:+|3pUTR|ENSG00000196876|unk|total|mutant	chr12:51809400:51809501:+	CTGCCTTGCAGCCGAAGCACTTTGAAGGTAATTTCACAGTCCACCAGACCCGTTTTGCACCGAACAAACCACAGTAAGTCGGCAAGCAGAGCTTTCTATCTTGTTGGACCACCCGAAACT	unk	mutant	total	FALSE	ENSG00000196876	0	3pUTR	0.501872054213266
chr12:52170242:52170446:-|3pUTR|ENSG00000167767|msi1|FALSE|unique	chr12:52170242:52170446:-	TGGCCCTCCCCTCCTTGGCATTCATGGGGGAGCCCAGGAACCCCCCACACCTATGGGGTTAGAGCTCCTCCTTTCTTCTCACTCCTTCCCCTTCCTCCCTCCATGCCCACTCCCCCTGCC	msi1	unique	FALSE	TRUE	ENSG00000167767	1	3pUTR	1.08460182250734
chr12:52170242:52170446:-|3pUTR|ENSG00000167767|msi1|total|mutant	chr12:52170242:52170446:-	TGGCCCTCCCCTCCTTGGCATTCATGGGGGAGCCCAGGAACCCCCCACACCTATGGGGTCCGAGCTCCTCCTTTCTTCTCACTCCTTCCCCTTCCTCCCTCCATGCCCACTCCCCCTGCC	msi1	mutant	total	FALSE	ENSG00000167767	0	3pUTR	0.822915061783093
chr12:52430540:52430705:-|CDS|ENSG00000170454|control|control|control	chr12:52430540:52430705:-	CAGGTCGGTGACACATCCGTGGTGCTGTCCATGGACAACAACCGCAACCTGGACCTGGATAGTATCATCGCCGAGGTCAAAGCACAATACGAGGACATTGCCAACCGCAGCCGGGCCGAG	control	control	control	FALSE	ENSG00000170454	1	CDS	0.352086718986915
chr12:52514574:52514941:-|three_prime_utr|ENSG00000186081|control|control|control	chr12:52514574:52514941:-	CCTGCTGCAAGTCACTGCCTTCCAAGTGCAGCAACCCAGCCCATGGAGATTGCCTCTTCTAGGCAGTTGCTCAAGCCATGTTTTATCCTTTTCTGGAGAGTAGTCTAGACCAAGCCAATT	control	control	control	FALSE	ENSG00000186081	3	three_prime_utr	1.05921855505389
chr12:52702891:52703434:-|CDS|ENSG00000189182|control|control|control	chr12:52702891:52703434:-	CTTTGGTCCTTATTGTCCTCCTGGGGGCATCCAAGAGGTGACCATTAACCAGAGCCTCCTAGAGCCACTTCACCTGGAGGTGGACCCTGAAATTCAGAGGATCAAGACCCAGGAGCGGGA	control	control	control	FALSE	ENSG00000189182	1	CDS	0.356700425373019
chr12:53210768:53210868:-|3pUTR|ENSG00000172819|msi1_unk|FALSE|overlapping	chr12:53210768:53210868:-	AGGGGGGATGCTGCTTAGCTGATCCCGCCCTGACCCAGAGGAAGCCTCTATTTATTTATTAGCTTTTGTTTACACCGTGGAATTGACCCCTTCCTCCAGGGGTCTTGGGTGGGGGAGCCC	msi1_unk	overlapping	FALSE	TRUE	ENSG00000172819	2	3pUTR	3.07879800619835
chr12:53210768:53210868:-|3pUTR|ENSG00000172819|msi1_unk|total|mutant	chr12:53210768:53210868:-	AGGGGGGATGCTGCTCCGCTGATCCCGCCCTGACCCAGAGGAAGCCTCTATTTATTTATCCGCTTTTGTTTACACCGTGGAATTGACCCCTTCCTCCAGGGGTCTTGGGTGGGGGAGCCC	msi1_unk	mutant	total	FALSE	ENSG00000172819	0	3pUTR	0.6263380778375
chr12:53253816:53253925:+|CDS|ENSG00000182544|unk|FALSE|unique	chr12:53253816:53253925:+	TCTCTTCATGTTGACTTTCTCTACCAGCCCAGGCCAGGAGAGTCCGGTGGAGTCCTTCATAGCCTTTCTACTTATTGAGTTGGCTTGTGGATTATACTTTCCCAGCATGAGCTTCCTACG	unk	unique	FALSE	TRUE	ENSG00000182544	1	CDS	0.503221517222014
chr12:53253816:53253925:+|CDS|ENSG00000182544|unk|total|mutant	chr12:53253816:53253925:+	TCTCTTCATGTTGACTTTCTCTACCAGCCCAGGCCAGGAGAGTCCGGTGGAGTCCTTCACCGCCTTTCTACTTATTGAGTTGGCTTGTGGATTATACTTTCCCAGCATGAGCTTCCTACG	unk	mutant	total	FALSE	ENSG00000182544	0	CDS	0.39525586619866
chr12:54238554:54238587:-|3pUTR|ENSG00000094916|msi1_unk|FALSE|overlapping	chr12:54238554:54238587:-	GGGAGCACCCATTTTAAACCTGGAGAGAACCATGATGTTTTCTTCTTCAAATAACAATCTAGTTTTTTTTCCCCCAGTACTAAAATTGTATTGTCTTTCAGACAATATAATTTTTATTTA	msi1_unk	overlapping	FALSE	TRUE	ENSG00000094916	1	3pUTR	2.06419122972313
chr12:54238554:54238587:-|3pUTR|ENSG00000094916|msi1_unk|total|mutant	chr12:54238554:54238587:-	GGGAGCACCCATTTTAAACCTGGAGAGAACCATGATGTTTTCTTCTTCAAATAACAATCCCGTTTTTTTTCCCCCAGTACTAAAATTGTATTGTCTTTCAGACAATATAATTTTTATTTA	msi1_unk	mutant	total	FALSE	ENSG00000094916	0	3pUTR	0.474182479074605
chr12:54350855:54350965:+|3pUTR|ENSG00000111481|msi1|FALSE|unique	chr12:54350855:54350965:+	TTGCCCTGACATTTTTGTAAATTCTGTGCCCTTTGCTGTAGCTACACTTCAGATTAAAGTAGGAGAAAGAATGTGCTGAGTGTTTTCCTCCCTTTGCCTCTACCTGGCCCTCATCCCAAC	msi1	unique	FALSE	TRUE	ENSG00000111481	2	3pUTR	0.649013859326364
chr12:54350855:54350965:+|3pUTR|ENSG00000111481|msi1|total|mutant	chr12:54350855:54350965:+	TTGCCCTGACATTTTTGTAAATTCTGTGCCCTTTGCTGCCGCTACACTTCAGATTAAAGCCGGAGAAAGAATGTGCTGAGTGTTTTCCTCCCTTTGCCTCTACCTGGCCCTCATCCCAAC	msi1	mutant	total	FALSE	ENSG00000111481	0	3pUTR	0.502411288542817
chr12:54395726:54395827:-|3pUTR|ENSG00000161638|msi1_unk|FALSE|overlapping	chr12:54395726:54395827:-	AAGAACACTAACTATGCATGGTGCCCCAGGACCAGCTCAGGACAGATGCCACACAAGGATAGATGCTGGCCCAGGGCCCAGAGCCCAGCTCCAAGGGGAATCAGAACTCAAATGGGGCCA	msi1_unk	overlapping	FALSE	TRUE	ENSG00000161638	1	3pUTR	0.464260995878049
chr12:54395726:54395827:-|3pUTR|ENSG00000161638|msi1_unk|total|mutant	chr12:54395726:54395827:-	AAGAACACTAACTATGCATGGTGCCCCAGGACCAGCTCAGGACAGATGCCACACAAGGACCGATGCTGGCCCAGGGCCCAGAGCCCAGCTCCAAGGGGAATCAGAACTCAAATGGGGCCA	msi1_unk	mutant	total	FALSE	ENSG00000161638	0	3pUTR	0.515340283159
chr12:55956948:55957671:-|CDS|ENSG00000185664|control|control|control	chr12:55956948:55957671:-	GTGCTTTCTGGAACCACAGCTGCACAGGTAACAACTACAGAGTGGGTGGAGACCACAGCTAGAGAGCTACCTATCCCTGAGCCTGAAGGTCCAGATGCCAGCTCAATCATGTCTACGGAA	control	control	control	FALSE	ENSG00000185664	1	CDS	0.483211627448074
chr12:56162362:56162467:-|3pUTR|ENSG00000139613|unk|FALSE|unique	chr12:56162362:56162467:-	GGTTCCTCCCACCAGGCCCTTTGTTCCTCATGTCCCCATGTTTCTCTCCCTCTGCGTCTTAGCACCTTTCTTCTGTTCAAAGTTTTCTGTAAATTTTCTCTTTTTTTCTTTCTTTCTTTT	unk	unique	FALSE	TRUE	ENSG00000139613	1	3pUTR	0.987309135800613
chr12:56162362:56162467:-|3pUTR|ENSG00000139613|unk|total|mutant	chr12:56162362:56162467:-	GGTTCCTCCCACCAGGCCCTTTGTTCCTCATGTCCCCATGTTTCTCTCCCTCTGCGTCTCCGCACCTTTCTTCTGTTCAAAGTTTTCTGTAAATTTTCTCTTTTTTTCTTTCTTTCTTTT	unk	mutant	total	FALSE	ENSG00000139613	0	3pUTR	1.139335748122
chr12:56204332:56204433:-|3pUTR|ENSG00000181852|unk|FALSE|unique	chr12:56204332:56204433:-	TTTTGCCTTTCTCTCACCTTAATTCCCTTTCTTCCTTACTTTGTTACCTACCCTTATCTTAGTGCTAACTTCTCTTTCAGGAGGATGTCTGGGAGTAGTGTGCACTTCACAGCTGCTTTC	unk	unique	FALSE	TRUE	ENSG00000181852	2	3pUTR	1.3996729202469
chr12:56204332:56204433:-|3pUTR|ENSG00000181852|unk|total|mutant	chr12:56204332:56204433:-	TTTTGCCTTTCTCTCACCTTAATTCCCTTTCTTCCTTACTTTGTTACCTACCCTTATCTCCGTGCTAACTTCTCTTTCAGGAGGATGTCTGGGAGCCGTGTGCACTTCACAGCTGCTTTC	unk	mutant	total	FALSE	ENSG00000181852	0	3pUTR	1.00417947718468
chr12:56205560:56205676:-|3pUTR|ENSG00000181852|unk|FALSE|unique	chr12:56205560:56205676:-	CTCTTGTGGCACAGGCCATAATTGTTCCATAGACCCCTCTCTAGCCCTGTGACTGTAGTTAGTTACTTTGATAATTTTCTTTGGCCATTGTTTGTTTATATTTCACAAACTCCACCTACT	unk	unique	FALSE	TRUE	ENSG00000181852	4	3pUTR	11.2473118925073
chr12:56205560:56205676:-|3pUTR|ENSG00000181852|unk|total|mutant	chr12:56205560:56205676:-	CTCTTGTGGCACAGGCCATAATTGTTCCACCGACCCCTCTCCCGCCCTGTGACTGCCGTCCGTTACTTTGATAATTTTCTTTGGCCATTGTTTGTTTATATTTCACAAACTCCACCTACT	unk	mutant	total	FALSE	ENSG00000181852	0	3pUTR	0.68511007461739
chr12:56416428:56416529:-|3pUTR|ENSG00000111602|msi1|FALSE|unique	chr12:56416428:56416529:-	ATGTTCTTACCCATTCTTGGAAACGTCAGCTTTCTTGCTTCCTGTGCTTCCAGCCGAGGTAGGGCAAAGGTGAGATTGAGAAAATAGCCATTCAGCTCAGGAAGGCTTCTAAGTAAAGGA	msi1	unique	FALSE	TRUE	ENSG00000111602	2	3pUTR	0.454142464048249
chr12:56416428:56416529:-|3pUTR|ENSG00000111602|msi1|total|mutant	chr12:56416428:56416529:-	ATGTTCTTACCCATTCTTGGAAACGTCAGCTTTCTTGCTTCCTGTGCTTCCAGCCGAGGCCGGGCAAAGGTGAGATTGAGAAAACCGCCATTCAGCTCAGGAAGGCTTCTAAGTAAAGGA	msi1	mutant	total	FALSE	ENSG00000111602	0	3pUTR	0.362490799179541
chr12:57010726:57010903:-|three_prime_utr|ENSG00000166863|control|control|control	chr12:57010726:57010903:-	GAGGGACCCATAATTGCAGCTTTCATAATCTTACCATTGAGGGAGCATTCCCAACCTGTTAGGTGTCAGGCAGAATAGGACATAAGGTTTCTGGGAGCTGGCATTTAAAGATTAGATGAG	control	control	control	FALSE	ENSG00000166863	3	three_prime_utr	0.899492917676687
chr12:57028516:57028881:-|three_prime_utr|ENSG00000166866|control|control|control	chr12:57028516:57028881:-	TTAAACTACCCTTGAAGAGGACCCTTGTCCCAAACCCTTCTTGTTCTCTCCTCCAAAAGTAGCTTCCTCCAACCCGCAGCCTCTCTGCACACTAATAAAACATGTGGCTTGGAAAGGTTC	control	control	control	FALSE	ENSG00000166866	1	three_prime_utr	0.675463177343998
chr12:57478539:57478757:-|CDS|ENSG00000123329|control|control|control	chr12:57478539:57478757:-	CTCCCAAGCAGGGCTCAGGCTAGCTCGGAGCAGCCTCCTCCACTTCCCCGCAAAATGTGTAGGAGCGTCAGCACTGACAATCTGAGCCCCAGCCTTCTGAAGCCTTTCCAGGAAGGACCA	control	control	control	FALSE	ENSG00000123329	2	CDS	0.402200281016336
chr12:57516587:57516808:-|three_prime_utr|ENSG00000175197|control|control|control	chr12:57516587:57516808:-	CCCCCACTTGGGCCACACTACCCACCTTTCCCAGAAGTGGCTACTGACTACCCTCTCACTAGTGCCAATGATGTGACCCTCAATCCCACATACGCAGGGGGAAGGCTTGGAGTAGACAAA	control	control	control	FALSE	ENSG00000175197	2	three_prime_utr	0.549285392958956
chr12:57626096:57626197:-|3pUTR|ENSG00000135454|msi1|FALSE|unique	chr12:57626096:57626197:-	GTGTCTCTGCAATGCTGTGGGCACAAAAGAAGGGGCACCAGAGTCCCTGTGCAAACACCTAGACTCACTTCATGGATTCCAAAGCTCTCAGCTTCATTTTATTAGTTACGTTAGGTAAGG	msi1	unique	FALSE	TRUE	ENSG00000135454	3	3pUTR	13.5294105243289
chr12:57626096:57626197:-|3pUTR|ENSG00000135454|msi1|total|mutant	chr12:57626096:57626197:-	GTGTCTCTGCAATGCTGTGGGCACAAAAGAAGGGGCACCAGAGTCCCTGTGCAAACACCCCGACTCACTTCATGGATTCCAAAGCTCTCAGCTTCATTTTATCCGTTACGTCCGGTAAGG	msi1	mutant	total	FALSE	ENSG00000135454	0	3pUTR	0.390314314506042
chr12:57820040:57820141:-|3pUTR|ENSG00000175215|msi1|FALSE|unique	chr12:57820040:57820141:-	TTTTGCTTATCATGTTCCATTTCGTGCCGCTTTCCCCCTTCAAGATGCCATTTGGAGGGTAGGGGATCTGCTTCCCACTGTGACTGGGCTATGGGATTCTGACTACCTTGCTTACAGATT	msi1	unique	FALSE	TRUE	ENSG00000175215	1	3pUTR	0.539000650481393
chr12:57820040:57820141:-|3pUTR|ENSG00000175215|msi1|total|mutant	chr12:57820040:57820141:-	TTTTGCTTATCATGTTCCATTTCGTGCCGCTTTCCCCCTTCAAGATGCCATTTGGAGGGCCGGGGATCTGCTTCCCACTGTGACTGGGCTATGGGATTCTGACTACCTTGCTTACAGATT	msi1	mutant	total	FALSE	ENSG00000175215	0	3pUTR	0.570485705037947
chr12:6238009:6238110:+|3pUTR|ENSG00000010278|msi1_unk|FALSE|overlapping	chr12:6238009:6238110:+	ATAAAAGCTGAAGTTACTTTATGTTTGTCTTTTAATGCTTCATTCAATATTGACATTTGTAGTTGAGCGGGGGGTTTGGTTTGCTTTGGTTTATATTTTTTCAGTTGTTTGTTTTTGCTT	msi1_unk	overlapping	FALSE	TRUE	ENSG00000010278	1	3pUTR	2.36894024002453
chr12:6238009:6238110:+|3pUTR|ENSG00000010278|msi1_unk|total|mutant	chr12:6238009:6238110:+	ATAAAAGCTGAAGTTACTTTATGTTTGTCTTTTAATGCTTCATTCAATATTGACATTTGCCGTTGAGCGGGGGGTTTGGTTTGCTTTGGTTTATATTTTTTCAGTTGTTTGTTTTTGCTT	msi1_unk	mutant	total	FALSE	ENSG00000010278	0	3pUTR	1.20653409507244
chr12:6238111:6238124:+|3pUTR|ENSG00000010278|msi1_unk|FALSE|overlapping	chr12:6238111:6238124:+	TGTTTGTTTTTGCTTGTTATATTAAGCAGAAATCCTGCAATGAAAGGTACTATATTTGCTAGACTCTAGACAAGATATTGTACATAAAAGAATTTTTTTGTCTTTAAATAGATACAAATG	msi1_unk	overlapping	FALSE	TRUE	ENSG00000010278	3	3pUTR	1.03329902612421
chr12:6238111:6238124:+|3pUTR|ENSG00000010278|msi1_unk|total|mutant	chr12:6238111:6238124:+	TGTTTGTTTTTGCTTGTTATATTAAGCAGAAATCCTGCAATGAAAGGTACTATATTTGCCCGACTCCCGACAAGATATTGTACATAAAAGAATTTTTTTGTCTTTAAACCGATACAAATG	msi1_unk	mutant	total	FALSE	ENSG00000010278	0	3pUTR	0.37853022981233
chr12:62383855:62383964:+|CDS|ENSG00000135655|unk|FALSE|unique	chr12:62383855:62383964:+	GGTAGGACGTTTTGCACCTCAGTTCTCTGGATATCAGCAGCAAGACTGTCAAGAACTGTTAGCTTTCCTATTAGATGGATTACATGAGGATTTGAATAGAATTAGGAAAAAACCATATAT	unk	unique	FALSE	TRUE	ENSG00000135655	5	CDS	11.3813989227031
chr12:62383855:62383964:+|CDS|ENSG00000135655|unk|total|mutant	chr12:62383855:62383964:+	GGCCGGACGTTTTGCACCTCAGTTCTCTGGATATCAGCAGCAAGACTGTCAAGAACTGTCCGCTTTCCTATCCGATGGATTACATGAGGATTTGAACCGAATCCGGAAAAAACCATATAT	unk	mutant	total	FALSE	ENSG00000135655	0	CDS	0.357416308126315
chr12:6347307:6347408:-|3pUTR|ENSG00000111319|msi1|FALSE|unique	chr12:6347307:6347408:-	GTCTGCTCCTCCTCTTGAACTTGGGTGGGAAACCCCACCCAAAAGCCCCCTTTGTTACTTAGGCAATTCCCCTTCCCTGACTCCCGAGGGCTAGGGCTAGAGCAGACCCGGGTAAGTAAA	msi1	unique	FALSE	TRUE	ENSG00000111319	3	3pUTR	1.38999363531288
chr12:6347307:6347408:-|3pUTR|ENSG00000111319|msi1|total|mutant	chr12:6347307:6347408:-	GTCTGCTCCTCCTCTTGAACTTGGGTGGGAAACCCCACCCAAAAGCCCCCTTTGTTACTCCGGCAATTCCCCTTCCCTGACTCCCGAGGGCCCGGGCCCGAGCAGACCCGGGTAAGTAAA	msi1	mutant	total	FALSE	ENSG00000111319	0	3pUTR	0.710066378157568
chr12:64128047:64128160:+|CDS|ENSG00000196935|unk|FALSE|unique	chr12:64128047:64128160:+	GGCAGCCTGACCAACATCAGCCGGCACGACTCCCTCAAGAAGATCGACAGCCCTCCCATTAGAAGGTCCACGTCATCAGGGCAATACACGGGCTTCAATGACCACAAGCCACTGGACCCA	unk	unique	FALSE	TRUE	ENSG00000196935	1	CDS	0.621936981848365
chr12:64128047:64128160:+|CDS|ENSG00000196935|unk|total|mutant	chr12:64128047:64128160:+	GGCAGCCTGACCAACATCAGCCGGCACGACTCCCTCAAGAAGATCGACAGCCCTCCCATCCGAAGGTCCACGTCATCAGGGCAATACACGGGCTTCAATGACCACAAGCCACTGGACCCA	unk	mutant	total	FALSE	ENSG00000196935	0	CDS	0.422642306669292
chr12:64147824:64147925:+|3pUTR|ENSG00000196935|unk|FALSE|unique	chr12:64147824:64147925:+	CATCTCTGTGGTGTCTTTGTTCCTTTCCTTTCATTCATCACTACTTTCTCCTTGACAGCTAGCTTGCATTAAATAATGTGAAACTTTTACCTTTAAAATATTTTTTTATCTCACTTTCAT	unk	unique	FALSE	TRUE	ENSG00000196935	1	3pUTR	7.22337310246773
chr12:64147824:64147925:+|3pUTR|ENSG00000196935|unk|total|mutant	chr12:64147824:64147925:+	CATCTCTGTGGTGTCTTTGTTCCTTTCCTTTCATTCATCACTACTTTCTCCTTGACAGCCCGCTTGCATTAAATAATGTGAAACTTTTACCTTTAAAATATTTTTTTATCTCACTTTCAT	unk	mutant	total	FALSE	ENSG00000196935	0	3pUTR	2.31872507817863
chr12:64421256:64421371:+|CDS|ENSG00000184575|unk|FALSE|unique	chr12:64421256:64421371:+	GTTGACTTCCTGGCCAGATTTTCTAAGTTGGTAAATGGAATGGGACAGTCATTGATAGTTAGTTGGAGTAAATTAATTAAGAATGGGGATATTAAGAATGCTCAAGAGGCACTACAAGCT	unk	unique	FALSE	TRUE	ENSG00000184575	2	CDS	1.28397521604946
chr12:64421256:64421371:+|CDS|ENSG00000184575|unk|total|mutant	chr12:64421256:64421371:+	GTTGACTTCCTGGCCAGATTTTCTAAGTTGGTAAATGGAATGGGACAGTCATTGACCGTCCGTTGGAGTAAATTAATTAAGAATGGGGATATTAAGAATGCTCAAGAGGCACTACAAGCT	unk	mutant	total	FALSE	ENSG00000184575	0	CDS	0.570169428434741
chr12:65247554:65247656:+|3pUTR|ENSG00000174106|unk|FALSE|unique	chr12:65247554:65247656:+	CAGTATTTAATTTGTTTCAGTAAACTTACTTTATTACTGTTTATGATTTCAGATAAAAATAGTTGCTGAGTAAATTTTACTTGTAATCTACAATTGGCTTTTTAAAAATAACCTGTTGAT	unk	unique	FALSE	TRUE	ENSG00000174106	1	3pUTR	0.451277606631997
chr12:65247554:65247656:+|3pUTR|ENSG00000174106|unk|total|mutant	chr12:65247554:65247656:+	CAGTATTTAATTTGTTTCAGTAAACTTACTTTATTACTGTTTATGATTTCAGATAAAAACCGTTGCTGAGTAAATTTTACTTGTAATCTACAATTGGCTTTTTAAAAATAACCTGTTGAT	unk	mutant	total	FALSE	ENSG00000174106	0	3pUTR	0.656636422894358
chr12:6537755:6537875:+|CDS|ENSG00000111640|unk|FALSE|bound_elsewhere	chr12:6537755:6537875:+	TGGCATGGCCTTCCGTGTCCCCACTGCCAACGTGTCAGTGGTGGACCTGACCTGCCGTCTAGAAAAACCTGCCAAATATGATGACATCAAGAAGGTGGTGAAGCAGGCGTCGGAGGGCCC	unk	bound_elsewhere	FALSE	TRUE	ENSG00000111640	1	CDS	0.330895279199094
chr12:6537755:6537875:+|CDS|ENSG00000111640|unk|total|mutant	chr12:6537755:6537875:+	TGGCATGGCCTTCCGTGTCCCCACTGCCAACGTGTCAGTGGTGGACCTGACCTGCCGTCCCGAAAAACCTGCCAAATATGATGACATCAAGAAGGTGGTGAAGCAGGCGTCGGAGGGCCC	unk	mutant	total	FALSE	ENSG00000111640	0	CDS	0.320720278852111
chr12:6538194:6538351:+|3pUTR|ENSG00000111640|msi1|FALSE|bound_elsewhere	chr12:6538194:6538351:+	AGTCCCTGCCACACTCAGTCCCCCACCACACTGAATCTCCCCTCCTCACAGTTGCCATGTAGACCCCTTGAAGAGGGGAGGGGCCTAGGGAGCCGCACCTTGTCATGTACCATCAATAAA	msi1	bound_elsewhere	FALSE	TRUE	ENSG00000111640	2	3pUTR	0.737067589746599
chr12:6538194:6538351:+|3pUTR|ENSG00000111640|msi1|total|mutant	chr12:6538194:6538351:+	AGTCCCTGCCACACTCAGTCCCCCACCACACTGAATCTCCCCTCCTCACAGTTGCCATGCCGACCCCTTGAAGAGGGGAGGGGCCCCGGGAGCCGCACCTTGTCATGTACCATCAATAAA	msi1	mutant	total	FALSE	ENSG00000111640	0	3pUTR	0.472140956111433
chr12:66123492:66123593:-|3pUTR|ENSG00000139233|msi1|FALSE|unique	chr12:66123492:66123593:-	ATGCTACCCAATATCCAGTTATAATCAGGCCTCAACGTTCTGTCAGGTATTAATATGGTTAGAATTGTTCTTACAACTGGTAATTATAGTCAATAGAGATAAAACAGATGATGTACTGAC	msi1	unique	FALSE	TRUE	ENSG00000139233	3	3pUTR	17.6883537370078
chr12:66123492:66123593:-|3pUTR|ENSG00000139233|msi1|total|mutant	chr12:66123492:66123593:-	ATGCTACCCAATATCCAGTTATAATCAGGCCTCAACGTTCTGTCAGGTATTAATATGGTCCGAATTGTTCTTACAACTGGTAATTACCGTCAACCGAGATAAAACAGATGATGTACTGAC	msi1	mutant	total	FALSE	ENSG00000139233	0	3pUTR	0.303161062750787
chr12:6655637:6655878:-|three_prime_utr|ENSG00000111653|control|control|control	chr12:6655637:6655878:-	TCACTTGGTTTCTTCAAAGATGTCTGTTGGAGCTATTCCCATACCCACTGAAGGATCTGTAGTCTTGTCTTCATTCTATGTAGCCATGTTCAAGGATGTAACAGACTGGTTTTGAGATAC	control	control	control	FALSE	ENSG00000111653	2	three_prime_utr	0.297371895805673
chr12:67313014:67313056:+|3pUTR|ENSG00000111530|msi1_unk|FALSE|overlapping	chr12:67313014:67313056:+	TTTTTGTAGCATTTATTTCAGAAATGTGTATTTCCATAATCCAGAGGTTGTAAAACCACTAGTGTTTTAGTGGTTACAGCAACATTTGAAATGGAAACTAAAAGTTAGGATTTTATGGAG	msi1_unk	overlapping	FALSE	TRUE	ENSG00000111530	4	3pUTR	0.407916568232062
chr12:67313014:67313056:+|3pUTR|ENSG00000111530|msi1_unk|total|mutant	chr12:67313014:67313056:+	TTTTTGCCGCATTTATTTCAGAAATGTGTATTTCCATAATCCAGAGGTTGTAAAACCACCCGTGTTTCCGTGGTTACAGCAACATTTGAAATGGAAACTAAAAGTCCGGATTTTATGGAG	msi1_unk	mutant	total	FALSE	ENSG00000111530	0	3pUTR	0.295332475380501
chr12:68660398:68660499:+|3pUTR|ENSG00000127314|msi1|FALSE|unique	chr12:68660398:68660499:+	TTGAGGTGGCCAAATGTAAACTAAAAGCCTTAATTAAAGTGGTGCAATTTTGTATAACTTAGCATCAGTAGTTCAATAAATTTGGATTGCCATGCAAGGGCTTGCATTATAATTACTTGC	msi1	unique	FALSE	TRUE	ENSG00000127314	2	3pUTR	0.544996667287995
chr12:68660398:68660499:+|3pUTR|ENSG00000127314|msi1|total|mutant	chr12:68660398:68660499:+	TTGAGGTGGCCAAATGTAAACTAAAAGCCTTAATTAAAGTGGTGCAATTTTGTATAACTCCGCATCAGCCGTTCAATAAATTTGGATTGCCATGCAAGGGCTTGCATTATAATTACTTGC	msi1	mutant	total	FALSE	ENSG00000127314	0	3pUTR	0.349493932143698
chr12:68839811:68839877:+|CDS_3pUTR|ENSG00000135679|msi1_unk|FALSE|overlapping	chr12:68839811:68839877:+	ATAAGCCCTGCCCAGTATGTAGACAACCAATTCAAATGATTGTGCTAACTTATTTCCCCTAGTTGACCTGTCTATAAGAGAATTATATATTTCTAACTATATAACCCTAGGAATTTAGAC	msi1_unk	overlapping	FALSE	TRUE	ENSG00000135679	4	CDS_3pUTR	3.21128697104184
chr12:68839811:68839877:+|CDS_3pUTR|ENSG00000135679|msi1_unk|total|mutant	chr12:68839811:68839877:+	ATAAGCCCTGCCCAGTATGCCGACAACCAATTCAAATGATTGTGCTAACTTATTTCCCCCCGTTGACCTGTCTATAAGAGAATTATATATTTCTAACTATATAACCCCCGGAATTCCGAC	msi1_unk	mutant	total	FALSE	ENSG00000135679	0	CDS_3pUTR	0.876728629133157
chr12:6965432:6965572:-|3pUTR|ENSG00000215021|unk|FALSE|unique	chr12:6965432:6965572:-	TGCGATGGTCCCCCACACCGGTTCCCTGAACCCCTCTTGGATTAAGGAAGACTGAAGACTAGCCCCTTTTCTGGGGAATTACTTTCCTCCTCCCTGTGTTAACTGGGGCTGTTGGGGACA	unk	unique	FALSE	TRUE	ENSG00000215021	1	3pUTR	0.423934338495053
chr12:6965432:6965572:-|3pUTR|ENSG00000215021|unk|total|mutant	chr12:6965432:6965572:-	TGCGATGGTCCCCCACACCGGTTCCCTGAACCCCTCTTGGATTAAGGAAGACTGAAGACCCGCCCCTTTTCTGGGGAATTACTTTCCTCCTCCCTGTGTTAACTGGGGCTGTTGGGGACA	unk	mutant	total	FALSE	ENSG00000215021	0	3pUTR	0.450180919641014
chr12:6965580:6965681:-|3pUTR|ENSG00000215021|unk|FALSE|unique	chr12:6965580:6965681:-	GTCATTATCTATCTTTTTTTTCCTACAGTGACAGCCTCATCAAGGGTAAGAAATGAGCCTAGTCACCAAGAACTCCACCCCCAGAGGAAGTGGATCTGCTTCTCCAGTTTTTGAGGAGCC	unk	unique	FALSE	TRUE	ENSG00000215021	1	3pUTR	1.07492108909111
chr12:6965580:6965681:-|3pUTR|ENSG00000215021|unk|total|mutant	chr12:6965580:6965681:-	GTCATTATCTATCTTTTTTTTCCTACAGTGACAGCCTCATCAAGGGTAAGAAATGAGCCCCGTCACCAAGAACTCCACCCCCAGAGGAAGTGGATCTGCTTCTCCAGTTTTTGAGGAGCC	unk	mutant	total	FALSE	ENSG00000215021	0	3pUTR	0.92434606151255
chr12:71139710:71139848:-|CDS|ENSG00000127324|control|control|control	chr12:71139710:71139848:-	TTTTGGTTCTGAAGATGTAGGCTCTAGCTCCTACGTTGCTGTGGACATATTGATTGCTGTAGGTGCCATCATCATGATTCTGGGCTTCCTGGGATGCTGCGGTGCTATAAAAGAAAGTCG	control	control	control	FALSE	ENSG00000127324	3	CDS	0.32381691306666
chr12:71585298:71585408:+|3pUTR|ENSG00000139292|unk|FALSE|unique	chr12:71585298:71585408:+	TTGTTAACTCACTCATATTGAGATCATTTTTAGAGATACCAGGTTTTATGTATCAGCACTAGATGGTTCCACCCTCATGGGATAAAACTGCTTACAAGTATTTTGAAAGAAAAACTGACC	unk	unique	FALSE	TRUE	ENSG00000139292	2	3pUTR	1.04926962255018
chr12:71585298:71585408:+|3pUTR|ENSG00000139292|unk|total|mutant	chr12:71585298:71585408:+	TTGTTAACTCACTCATATTGAGATCATTTTCCGAGATACCAGGTTTTATGTATCAGCACCCGATGGTTCCACCCTCATGGGATAAAACTGCTTACAAGTATTTTGAAAGAAAAACTGACC	unk	mutant	total	FALSE	ENSG00000139292	0	3pUTR	0.415291685709456
chr12:74538151:74538338:+|CDS|ENSG00000253719|unk|FALSE|bound_elsewhere	chr12:74538151:74538338:+	TTTGAGGTGCACCGGGCAGTCAAGTGTGGCTACTTCTACCTGGAGTTCGCAGAGACTGGTAGCGTGAAGGATTTTGGCATTCAGCCAGTGGAAGACAAAGGAGCGTGCCGCCTCCCGCTT	unk	bound_elsewhere	FALSE	TRUE	ENSG00000253719	1	CDS	0.46058516167065
chr12:74538151:74538338:+|CDS|ENSG00000253719|unk|total|mutant	chr12:74538151:74538338:+	TTTGAGGTGCACCGGGCAGTCAAGTGTGGCTACTTCTACCTGGAGTTCGCAGAGACTGGCCGCGTGAAGGATTTTGGCATTCAGCCAGTGGAAGACAAAGGAGCGTGCCGCCTCCCGCTT	unk	mutant	total	FALSE	ENSG00000253719	0	CDS	0.362779734318596
chr12:74541195:74541296:+|3pUTR|ENSG00000253719|msi1|FALSE|bound_elsewhere	chr12:74541195:74541296:+	TGGGGGAAGGGGGGGGTTCTTTAAAATTTCTGTGGTTTGTGGCTTTTTCTTCCATACATTAGTTCCCACCATCGCATGCCCAGGGACCACTGCCTGGCATTATCGCATGCTGGGATCATC	msi1	bound_elsewhere	FALSE	TRUE	ENSG00000253719	1	3pUTR	0.97867228695763
chr12:74541195:74541296:+|3pUTR|ENSG00000253719|msi1|total|mutant	chr12:74541195:74541296:+	TGGGGGAAGGGGGGGGTTCTTTAAAATTTCTGTGGTTTGTGGCTTTTTCTTCCATACATCCGTTCCCACCATCGCATGCCCAGGGACCACTGCCTGGCATTATCGCATGCTGGGATCATC	msi1	mutant	total	FALSE	ENSG00000253719	0	3pUTR	0.82744091185352
chr12:76025442:76025543:-|3pUTR|ENSG00000139289|msi1|FALSE|unique	chr12:76025442:76025543:-	ATACACCATCACATTCATGAATTTTTTAGCATGGTCAGAACTTGTGTAAATATGTCTCTTAGATGATTTTGGGGAGATGTGATTTATTTTTCATATTTTCAAAATGCATTTCATTTCAAA	msi1	unique	FALSE	TRUE	ENSG00000139289	2	3pUTR	0.954039192699774
chr12:76025442:76025543:-|3pUTR|ENSG00000139289|msi1|total|mutant	chr12:76025442:76025543:-	ATACACCATCACATTCATGAATTTTTCCGCATGGTCAGAACTTGTGTAAATATGTCTCTCCGATGATTTTGGGGAGATGTGATTTATTTTTCATATTTTCAAAATGCATTTCATTTCAAA	msi1	mutant	total	FALSE	ENSG00000139289	0	3pUTR	0.318224718204857
chr12:76027553:76027654:-|3pUTR|ENSG00000139289|msi1|FALSE|unique	chr12:76027553:76027654:-	CTCCTGAGTAGCTGGGACTACAGGTGAATGCCACCACGCCCGGCTGATTTTTGTATTTTTAGTAGAGATGGGGTTTCACCATAGTGGTCAGGCTGTTCTCGAACTCCTGACCTCAGGTGA	msi1	unique	FALSE	TRUE	ENSG00000139289	4	3pUTR	2.06884559845016
chr12:76027553:76027654:-|3pUTR|ENSG00000139289|msi1|total|mutant	chr12:76027553:76027654:-	CTCCTGAGCCGCTGGGACTACAGGTGAATGCCACCACGCCCGGCTGATTTTTGTATTTTCCGCCGAGATGGGGTTTCACCACCGTGGTCAGGCTGTTCTCGAACTCCTGACCTCAGGTGA	msi1	mutant	total	FALSE	ENSG00000139289	0	3pUTR	0.369726413997344
chr12:76028505:76028606:-|3pUTR|ENSG00000139289|msi1|FALSE|unique	chr12:76028505:76028606:-	AAGTCTTGGTCAGTATTTTTCCAGCATTTAAATTGAAACGGTCAGTATTAGACCACTGCTAGGTTATGTAGTCAAGAAATAAAAATAGAATTACATGCTACAGATGTCTTTATTCTCCTT	msi1	unique	FALSE	TRUE	ENSG00000139289	4	3pUTR	1.98318234513489
chr12:76028505:76028606:-|3pUTR|ENSG00000139289|msi1|total|mutant	chr12:76028505:76028606:-	AAGTCTTGGTCAGTATTTTTCCAGCATTTAAATTGAAACGGTCAGTATCCGACCACTGCCCGGTTATGCCGTCAAGAAATAAAAACCGAATTACATGCTACAGATGTCTTTATTCTCCTT	msi1	mutant	total	FALSE	ENSG00000139289	0	3pUTR	0.319275740935314
chr12:76028832:76028933:-|3pUTR|ENSG00000139289|msi1|FALSE|unique	chr12:76028832:76028933:-	AAAGGAAAAGACTGGATAAACACAGGATTTTCAGTAAGAAAACAACCCCAGTCTTGTCTTAGAAGCCACTTGTTGAGGAGTCTGTTGGGGGAAAAAAGAGGATATGCTTTTAAAGGTAGA	msi1	unique	FALSE	TRUE	ENSG00000139289	2	3pUTR	0.854082339786681
chr12:76028832:76028933:-|3pUTR|ENSG00000139289|msi1|total|mutant	chr12:76028832:76028933:-	AAAGGAAAAGACTGGATAAACACAGGATTTTCAGTAAGAAAACAACCCCAGTCTTGTCTCCGAAGCCACTTGTTGAGGAGTCTGTTGGGGGAAAAAAGAGGATATGCTTTTAAAGGCCGA	msi1	mutant	total	FALSE	ENSG00000139289	0	3pUTR	0.354835731005421
chr12:76029359:76029534:-|3pUTR|ENSG00000139289|msi1|FALSE|unique	chr12:76029359:76029534:-	AGAAGTTTAAAAAGCTAAAAGTTAAAAATGGTGTAATTATGAAAATCTAACACTCAAGATAGTTTCTAAAAGGAAATCAGTAGTTAAGGATACCTGATTTCAAAATATTTAAAGCATAAC	msi1	unique	FALSE	TRUE	ENSG00000139289	2	3pUTR	10.1564918929955
chr12:76029359:76029534:-|3pUTR|ENSG00000139289|msi1|total|mutant	chr12:76029359:76029534:-	AGAAGTTTAAAAAGCTAAAAGTTAAAAATGGTGTAATTATGAAAATCTAACACTCAAGACCGTTTCTAAAAGGAAATCAGCCGTTAAGGATACCTGATTTCAAAATATTTAAAGCATAAC	msi1	mutant	total	FALSE	ENSG00000139289	0	3pUTR	2.7305692306907
chr12:7652437:7652835:-|CDS|ENSG00000111701|control|control|control	chr12:7652437:7652835:-	CTCCCAGGCTATTAGAGAGTTTCTGAGTCGGCACCCTGGTGTGACTCTAGTGATCTACGTAGCTCGGCTTTTTTGGCACATGGATCAACAAAATCGGCAAGGTCTCAGGGACCTTGTTAA	control	control	control	FALSE	ENSG00000111701	3	CDS	0.298844786190653
chr12:7729382:7729740:-|three_prime_utr|ENSG00000198178|control|control|control	chr12:7729382:7729740:-	ATCTACATATAAATGAAATATTCTCCCTGGAAATGTGTTTGGGTTGGCATCCACCGTTGTAGAAAGCTAAATTGATTTTTTAATTTATGTGTAAGTTTTGTACAAGGAATGCCCCTAAAA	control	control	control	FALSE	ENSG00000198178	1	three_prime_utr	0.68069951946114
chr12:79451877:79451978:+|3pUTR|ENSG00000067715|msi1|FALSE|unique	chr12:79451877:79451978:+	CCTTCATTTTTGATGAGGTGATTTAAATTTTGTTTCACTTTGTGTAGTGAATTCCACAGTAGTTTTCTGATTGTTGTTAAAAATGACTTAACATATTACACAGATATTCAATAAAAATGT	msi1	unique	FALSE	TRUE	ENSG00000067715	2	3pUTR	0.962033669088073
chr12:79451877:79451978:+|3pUTR|ENSG00000067715|msi1|total|mutant	chr12:79451877:79451978:+	CCTTCATTTTTGATGAGGTGATTTAAATTTTGTTTCACTTTGTGCCGTGAATTCCACAGCCGTTTTCTGATTGTTGTTAAAAATGACTTAACATATTACACAGATATTCAATAAAAATGT	msi1	mutant	total	FALSE	ENSG00000067715	0	3pUTR	0.432698724152365
chr12:79773885:79773986:-|3pUTR|ENSG00000058272|msi1|FALSE|unique	chr12:79773885:79773986:-	GGTTATTTATTCTTTGTATCTAAAACTGAACAGCTACTGTGCTATATTGATTTTATTGGTAGTATTGAGCAGACCTTGTTTCTGCATGAAACTAGTTGCAAAACCCACTATTTTGGAAAT	msi1	unique	FALSE	TRUE	ENSG00000058272	2	3pUTR	1.35094730107226
chr12:79773885:79773986:-|3pUTR|ENSG00000058272|msi1|total|mutant	chr12:79773885:79773986:-	GGTTATTTATTCTTTGTATCTAAAACTGAACAGCTACTGTGCTATATTGATTTTATTGGCCGTATTGAGCAGACCTTGTTTCTGCATGAAACCCGTTGCAAAACCCACTATTTTGGAAAT	msi1	mutant	total	FALSE	ENSG00000058272	0	3pUTR	0.794575796831198
chr12:81257974:81259660:-|three_prime_utr|ENSG00000139220|control|control|control	chr12:81257974:81259660:-	ATGACTTATTAAAAGCTGAAAAATGTGATTTTTGGGGGGAGTCAGATATTACATTTGATTAGTTTACTACAAATTGTAATAAAATGCTTAAGTCATTTGAATAATAAACATCATCTACAT	control	control	control	FALSE	ENSG00000139220	1	three_prime_utr	0.900026772645535
chr12:85264020:85264122:+|3pUTR|ENSG00000133640|unk|FALSE|unique	chr12:85264020:85264122:+	CATAGTATTTCAGTTACTTTCCACAGCTGTGTTGCTCAATAATAGCATCCAGTGAACTTTAGTATTTTTTTGTTTTTCCTGTATTTTATTAAAATATTTCATCTAGAGATAACTGAAGTG	unk	unique	FALSE	TRUE	ENSG00000133640	4	3pUTR	3.88127243306246
chr12:85264020:85264122:+|3pUTR|ENSG00000133640|unk|total|mutant	chr12:85264020:85264122:+	CACCGTATTTCAGTTACTTTCCACAGCTGTGTTGCTCAATAACCGCATCCAGTGAACTTCCGTATTTTTTTGTTTTTCCTGTATTTTATTAAAATATTTCATCCCGAGATAACTGAAGTG	unk	mutant	total	FALSE	ENSG00000133640	0	3pUTR	2.60935905119273
chr12:85803847:85803948:-|3pUTR|ENSG00000198774|unk|FALSE|unique	chr12:85803847:85803948:-	CCAAACCCATGTTCATTCACTGAGTGAGGTATAGTGTGGGTTACAGAGAAAATCAGTCATAGTGTTATTTGTTTATGTCCTATCTACAAAAGTTGCAATGATGGAATTTGGAACCCTTCT	unk	unique	FALSE	TRUE	ENSG00000198774	2	3pUTR	0.946559705320308
chr12:85803847:85803948:-|3pUTR|ENSG00000198774|unk|total|mutant	chr12:85803847:85803948:-	CCAAACCCATGTTCATTCACTGAGTGAGGTACCGTGTGGGTTACAGAGAAAATCAGTCACCGTGTTATTTGTTTATGTCCTATCTACAAAAGTTGCAATGATGGAATTTGGAACCCTTCT	unk	mutant	total	FALSE	ENSG00000198774	0	3pUTR	0.247867505282821
chr12:88196262:88196297:+|3pUTR|ENSG00000139324|msi1_unk|FALSE|overlapping	chr12:88196262:88196297:+	TGTATACTTGTTTTTAACTTTAAATGTAATTTTTAATCAGGTAAAGTTTGACACATGTATAGCTACATACACACATTTTTAATGGTGCTCATATATACTGTATTTTTTGTTGTTTAGTTT	msi1_unk	overlapping	FALSE	TRUE	ENSG00000139324	2	3pUTR	8.28100528825867
chr12:88196262:88196297:+|3pUTR|ENSG00000139324|msi1_unk|total|mutant	chr12:88196262:88196297:+	TGTATACTTGTTTTTAACTTTAAATGTAATTTTTAATCAGGTAAAGTTTGACACATGTACCGCTACATACACACATTTTTAATGGTGCTCATATATACTGTATTTTTTGTTGTTCCGTTT	msi1_unk	mutant	total	FALSE	ENSG00000139324	0	3pUTR	1.33588689114621
chr12:88493871:88493972:-|3pUTR|ENSG00000049130|msi1|FALSE|unique	chr12:88493871:88493972:-	AAGTATCTTGACCATAAAAAGTCATTGCTGTTCTTGTTTCTAATGTAAATAGTGTCCATTAGTAAAAGTGAAATTCAGTCTTAAGTAGGGTGAATTGGATCACCATTTACACAAGAGATG	msi1	unique	FALSE	TRUE	ENSG00000049130	3	3pUTR	2.12670392466852
chr12:88493871:88493972:-|3pUTR|ENSG00000049130|msi1|total|mutant	chr12:88493871:88493972:-	AAGTATCTTGACCATAAAAAGTCATTGCTGTTCTTGTTTCTAATGTAAACCGTGTCCATCCGTAAAAGTGAAATTCAGTCTTAAGCCGGGTGAATTGGATCACCATTTACACAAGAGATG	msi1	mutant	total	FALSE	ENSG00000049130	0	3pUTR	0.19651704250723
chr12:89590234:89590335:-|3pUTR|ENSG00000070961|msi1|FALSE|bound_elsewhere	chr12:89590234:89590335:-	TTTGCCTACAATTTACCTTGTTAAATATTGTAGATAAATTGCTAATACTAATAGCCAAATAGATAACACTAATGCTTTGTTTAAAAAAACGAAAAAAACAAAACAAAACAAAAAAACATG	msi1	bound_elsewhere	FALSE	TRUE	ENSG00000070961	3	3pUTR	1.6704467018048
chr12:89590234:89590335:-|3pUTR|ENSG00000070961|msi1|total|mutant	chr12:89590234:89590335:-	TTTGCCTACAATTTACCTTGTTAAATATTGCCGATAAATTGCTAATACTAACCGCCAAACCGATAACACTAATGCTTTGTTTAAAAAAACGAAAAAAACAAAACAAAACAAAAAAACATG	msi1	mutant	total	FALSE	ENSG00000070961	0	3pUTR	0.964143152957525
chr12:89642165:89642281:-|CDS|ENSG00000070961|unk|FALSE|bound_elsewhere	chr12:89642165:89642281:-	GCCAAAAACCTTTCTTCAATTAGTATGGGAAGCATTACAAGATGTCACTTTAATTATATTAGAAATTGCAGCCATAGTATCATTGGGCCTTTCTTTTTATCAGCCTCCAGAAGGGGATAA	unk	bound_elsewhere	FALSE	TRUE	ENSG00000070961	3	CDS	9.09354333374414
chr12:89642165:89642281:-|CDS|ENSG00000070961|unk|total|mutant	chr12:89642165:89642281:-	GCCAAAAACCTTTCTTCAATCCGTATGGGAAGCATTACAAGATGTCACTTTAATTATATCCGAAATTGCAGCCACCGTATCATTGGGCCTTTCTTTTTATCAGCCTCCAGAAGGGGATAA	unk	mutant	total	FALSE	ENSG00000070961	0	CDS	0.452547393940156
chr12:907890:907991:+|CDS|ENSG00000060237|msi1|FALSE|bound_elsewhere	chr12:907890:907991:+	GCCTCCTGCCATGACGTCCAGCAGGAAGGGCACATTCACAGATGACTTGCACAAGTTGGTAGACAATTGGGCCCGAGATGCCATGAATCTCTCAGGCAGGAGAGGAAGCAAAGGGCACAT	msi1	bound_elsewhere	FALSE	TRUE	ENSG00000060237	1	CDS	0.439689580468979
chr12:907890:907991:+|CDS|ENSG00000060237|msi1|total|mutant	chr12:907890:907991:+	GCCTCCTGCCATGACGTCCAGCAGGAAGGGCACATTCACAGATGACTTGCACAAGTTGGCCGACAATTGGGCCCGAGATGCCATGAATCTCTCAGGCAGGAGAGGAAGCAAAGGGCACAT	msi1	mutant	total	FALSE	ENSG00000060237	0	CDS	0.364428039640099
chr12:909583:909684:+|3pUTR|ENSG00000060237|unk|FALSE|bound_elsewhere	chr12:909583:909684:+	TAGCTCTGTCCTTTACTTATTGAGACACTTTAACTTTTTCCTTTGTATTTCCATTGTATTAGATAAATAAATGTGAATGTAAAATTGTATAAATTACTGTACTTGAATACTTCTGTTTCC	unk	bound_elsewhere	FALSE	TRUE	ENSG00000060237	2	3pUTR	13.093288868494
chr12:909583:909684:+|3pUTR|ENSG00000060237|unk|total|mutant	chr12:909583:909684:+	CCGCTCTGTCCTTTACTTATTGAGACACTTTAACTTTTTCCTTTGTATTTCCATTGTATCCGATAAATAAATGTGAATGTAAAATTGTATAAATTACTGTACTTGAATACTTCTGTTTCC	unk	mutant	total	FALSE	ENSG00000060237	0	3pUTR	3.09823116801429
chr12:95077336:95077437:-|3pUTR|ENSG00000180263|msi1|FALSE|unique	chr12:95077336:95077437:-	TCCTCATTGACCCATCCGCATCTCTGTTTATCCAAGACTTCTCTGTGATAGCTGACCCTTAGTCTTTCTCTCCCCTATTCCTCCAGACTAGATCCTGTCTCCTTCCTGCAGCCCCGACAC	msi1	unique	FALSE	TRUE	ENSG00000180263	3	3pUTR	1.2400880501471
chr12:95077336:95077437:-|3pUTR|ENSG00000180263|msi1|total|mutant	chr12:95077336:95077437:-	TCCTCATTGACCCATCCGCATCTCTGTTTATCCAAGACTTCTCTGTGACCGCTGACCCTCCGTCTTTCTCTCCCCTATTCCTCCAGACCCGATCCTGTCTCCTTCCTGCAGCCCCGACAC	msi1	mutant	total	FALSE	ENSG00000180263	0	3pUTR	0.928196699957484
chr12:95514132:95514176:+|3pUTR|ENSG00000111142|msi1_unk|FALSE|overlapping	chr12:95514132:95514176:+	CTTTTAAATGCTAACTGTTTTTCCCCTTCCTGTCTAGGAAAATGCTATAAAGCTCAAATTAGTTAGGAATGACTTATACGTTTTGTTTTGAATACCTAAGAGATACTTTTTGGATATTTA	msi1_unk	overlapping	FALSE	TRUE	ENSG00000111142	3	3pUTR	6.00369120165165
chr12:95514132:95514176:+|3pUTR|ENSG00000111142|msi1_unk|total|mutant	chr12:95514132:95514176:+	CTTTTAAATGCTAACTGTTTTTCCCCTTCCTGTCCCGGAAAATGCTATAAAGCTCAAATCCGTCCGGAATGACTTATACGTTTTGTTTTGAATACCTAAGAGATACTTTTTGGATATTTA	msi1_unk	mutant	total	FALSE	ENSG00000111142	0	3pUTR	0.386054602650247
chr12:96943601:96943709:+|CDS|ENSG00000139350|unk|FALSE|unique	chr12:96943601:96943709:+	AACTCAGTGTTTCCTCCAAGAAAAAATCCAGTAACTTCAAGTACTTCAGTATTGCATTCTAGTCCTCTTAATGTTTTTATGGGATCTCCAGGGAAAGAGGAAAATGAAAACCGTGATCTA	unk	unique	FALSE	TRUE	ENSG00000139350	1	CDS	0.877685607011824
chr12:96943601:96943709:+|CDS|ENSG00000139350|unk|total|mutant	chr12:96943601:96943709:+	AACTCAGTGTTTCCTCCAAGAAAAAATCCAGTAACTTCAAGTACTTCAGTATTGCATTCCCGTCCTCTTAATGTTTTTATGGGATCTCCAGGGAAAGAGGAAAATGAAAACCGTGATCTA	unk	mutant	total	FALSE	ENSG00000139350	0	CDS	0.361353040071788
chr12:96953524:96953626:+|3pUTR|ENSG00000139350|unk|total|mutant	chr12:96953524:96953626:+	CTTTTTTAAAAAAATAAATACACATAATGTATATTAAAAGAGGTGGGATGAAATAATTTCCGTAATTATGTGTACAGATGAAACATTTTTGTCATGGAATTTAAAAGCTAAGTAAGTATA	unk	mutant	total	FALSE	ENSG00000139350	0	3pUTR	4.23194077391145
chr12:98549714:98549829:+|3pUTR|ENSG00000120802|unk|FALSE|unique	chr12:98549714:98549829:+	GAAGATGTATATTTAGACCAGCACACAATTTTGATTTCAATTAGCCTTATTCTAATATTTAGCTTTTAGATCTTTCATACACATTTTCACGTACTTTGCAATTGAGACCAGAAAGACTTG	unk	unique	FALSE	TRUE	ENSG00000120802	4	3pUTR	23.6517931025234
chr12:98549714:98549829:+|3pUTR|ENSG00000120802|unk|total|mutant	chr12:98549714:98549829:+	GAAGATGTATATTCCGACCAGCACACAATTTTGATTTCAATCCGCCTTATTCTAATATTCCGCTTTCCGATCTTTCATACACATTTTCACGTACTTTGCAATTGAGACCAGAAAGACTTG	unk	mutant	total	FALSE	ENSG00000120802	0	3pUTR	0.832264868282182
chr12:98549999:98550103:+|3pUTR|ENSG00000120802|unk|FALSE|unique	chr12:98549999:98550103:+	TGTTTCCCATACTGTTTTCAGCCTTTTGTTTATAATTAGAAATTGTGAGAAGCTTCATTTAGTGTTTAAAAATGTGGGGAGATAAATCAGACTTAACATGTATGTAAGATCAATTCACTT	unk	unique	FALSE	TRUE	ENSG00000120802	2	3pUTR	27.3252676681567
chr12:98549999:98550103:+|3pUTR|ENSG00000120802|unk|total|mutant	chr12:98549999:98550103:+	TGTTTCCCATACTGTTTTCAGCCTTTTGTTTATAATCCGAAATTGTGAGAAGCTTCATTCCGTGTTTAAAAATGTGGGGAGATAAATCAGACTTAACATGTATGTAAGATCAATTCACTT	unk	mutant	total	FALSE	ENSG00000120802	0	3pUTR	0.42577808630472
[truncated: 4,418 more rows]
