# Supplementary material for: Dissecting RNA selectivity mediated by tandem RNA-binding domains
Source: J Biol Chem. 2025 Mar 20;301(5):108435. doi: 10.1016/j.jbc.2025.108435 (PMC12136788; doi:10.1016/j.jbc.2025.108435)
Supplement: Supplementary Data 5 [file mmc7.zip › jbc_108435_mmc7.txt]

oligo	basename	sequence	set	oligo_group	mutant_type	bound_bool	gene	num_TAGs	region	rval
chr1:100520103:100520216:+|3pUTR|ENSG00000079335|unk|FALSE|unique	chr1:100520103:100520216:+	TTACACATGTGCCTACATAGACACACCAAGAAGTGGATGTATATAATATAGAAAGTATATAGCAAAGTAATTTTACTCTGATAATAAAAATTGTTTGACATGTATTTTGTTATGAATAGT	unk	unique	FALSE	TRUE	ENSG00000079335	4	3pUTR	1.44840907561395
chr1:100520103:100520216:+|3pUTR|ENSG00000079335|unk|total|mutant	chr1:100520103:100520216:+	TTACACATGTGCCTACACCGACACACCAAGAAGTGGATGTATATAATACCGAAAGTATACCGCAAAGTAATTTTACTCTGATAATAAAAATTGTTTGACATGTATTTTGTTATGAACCGT	unk	mutant	total	FALSE	ENSG00000079335	0	3pUTR	0.344144923434835
chr1:10178627:10178729:+|CDS|ENSG00000130939|unk|FALSE|unique	chr1:10178627:10178729:+	TAAGGAATTGTTTGAAGAAGTTATTTCAAAGATGCGGAAGGCAGGGATCAAATCCACAATAGCAATAGAAAAATTTAAGCTGCTCGCCGAGAAAGTGGAGGAGATAGTGGCCAAGAACGC	unk	unique	FALSE	TRUE	ENSG00000130939	3	CDS	3.52682231149998
chr1:10178627:10178729:+|CDS|ENSG00000130939|unk|total|mutant	chr1:10178627:10178729:+	TAAGGAATTGTTTGAAGAAGTTATTTCAAAGATGCGGAAGGCAGGGATCAAATCCACAACCGCAACCGAAAAATTTAAGCTGCTCGCCGAGAAAGTGGAGGAGACCGTGGCCAAGAACGC	unk	mutant	total	FALSE	ENSG00000130939	0	CDS	0.627754849417005
chr1:10469171:10469279:-|CDS|ENSG00000160049|unk|FALSE|unique	chr1:10469171:10469279:-	GTGGATGATGACGATTACTTTCTGTGTCTACCTTCCAATACTAAGTTTGTGGCATTGGCTAGTAATGAGAAATGGGCATACAACAATTCAGGTAAGAAACTCTAGCCATGTATAAAACGG	unk	unique	FALSE	TRUE	ENSG00000160049	2	CDS	0.437176615325418
chr1:10469171:10469279:-|CDS|ENSG00000160049|unk|total|mutant	chr1:10469171:10469279:-	GTGGATGATGACGATTACTTTCTGTGTCTACCTTCCAATACTAAGTTTGTGGCATTGGCCCGTAATGAGAAATGGGCATACAACAATTCAGGTAAGAAACTCCCGCCATGTATAAAACGG	unk	mutant	total	FALSE	ENSG00000160049	0	CDS	0.543050752217571
chr1:108222463:108223704:-|three_prime_utr|ENSG00000196427|control|control|control	chr1:108222463:108223704:-	ACTATGCTCCTTTGATTTGAGAAGCCACATTCCATCCCCCTCCAATTGTGATCAATACCTAGGGAGACCAATGCCCAGATGGACAAATAGCATTGACCGGCGTTAGCCCTGTTTCTCAAT	control	control	control	FALSE	ENSG00000196427	3	three_prime_utr	0.525725280854986
chr1:108699644:108699745:+|CDS|ENSG00000134186|unk|FALSE|bound_elsewhere	chr1:108699644:108699745:+	GATTCCAAGAAAGAGAAAAAACACAGTAGAAGCAGAAGCAGAGAAAGGAAACACAGAAGTAGGAGTCGAAGTAGAAATGCAGGGAAACGAAGTAGAAGTAGAAGCAAAGAGAAATCAAGT	unk	bound_elsewhere	FALSE	TRUE	ENSG00000134186	5	CDS	1.20444178318553
chr1:108699644:108699745:+|CDS|ENSG00000134186|unk|total|mutant	chr1:108699644:108699745:+	GATTCCAAGAAAGAGAAAAAACACAGCCGAAGCAGAAGCAGAGAAAGGAAACACAGAAGCCGGAGTCGAAGCCGAAATGCAGGGAAACGAAGCCGAAGCCGAAGCAAAGAGAAATCAAGT	unk	mutant	total	FALSE	ENSG00000134186	0	CDS	0.59353360806927
chr1:108700024:108700125:+|3pUTR|ENSG00000134186|msi1|FALSE|bound_elsewhere	chr1:108700024:108700125:+	CACATTGAATCCTATAAATGATTAAATCTGCTTTTTTCCCCCACGTTGAGATTGTGCAGTAGTTCGCACTCCTCAAGCTCTCCCTGTAGGCTGCATTTTCATTTCCTCTTTCGTGTAGGG	msi1	bound_elsewhere	FALSE	TRUE	ENSG00000134186	3	3pUTR	0.661820951787846
chr1:108700024:108700125:+|3pUTR|ENSG00000134186|msi1|total|mutant	chr1:108700024:108700125:+	CACATTGAATCCTATAAATGATTAAATCTGCTTTTTTCCCCCACGTTGAGATTGTGCAGCCGTTCGCACTCCTCAAGCTCTCCCTGCCGGCTGCATTTTCATTTCCTCTTTCGTGCCGGG	msi1	mutant	total	FALSE	ENSG00000134186	0	3pUTR	0.791674453437495
chr1:109011400:109011505:-|CDS|ENSG00000085433|unk|FALSE|unique	chr1:109011400:109011505:-	GTCATGGTTGCAGAATTCATCCCTGCTGATAGGAAGCTAAGTGAAGCTGGTTTTAAGGCTAGTAACAATCGTTTATTTCAGCTTGTAATGAAAGGCCTGCTTTATGAATGCTGTGTAGAA	unk	unique	FALSE	TRUE	ENSG00000085433	3	CDS	0.864194620536038
chr1:109011400:109011505:-|CDS|ENSG00000085433|unk|total|mutant	chr1:109011400:109011505:-	GTCATGGTTGCAGAATTCATCCCTGCTGACCGGAAGCTAAGTGAAGCTGGTTTTAAGGCCCGTAACAATCGTTTATTTCAGCTTGTAATGAAAGGCCTGCTTTATGAATGCTGTGCCGAA	unk	mutant	total	FALSE	ENSG00000085433	0	CDS	0.748371733168275
chr1:109062613:109062715:-|3pUTR|ENSG00000197780|unk|FALSE|unique	chr1:109062613:109062715:-	AGTTCTGAATACACAGGTTTTGTGTGTATTTACTCTATGTATTAAATTATTATTGCCCTTAGTTTAAAGTAAGGATTACAATTGGATTTAAGTAGATCACTGAATGTTATTGTTTATGAA	unk	unique	FALSE	TRUE	ENSG00000197780	2	3pUTR	1.13226752637432
chr1:109062613:109062715:-|3pUTR|ENSG00000197780|unk|total|mutant	chr1:109062613:109062715:-	AGTTCTGAATACACAGGTTTTGTGTGTATTTACTCTATGTATTAAATTATTATTGCCCTCCGTTTAAAGTAAGGATTACAATTGGATTTAAGCCGATCACTGAATGTTATTGTTTATGAA	unk	mutant	total	FALSE	ENSG00000197780	0	3pUTR	0.998745667359844
chr1:109062750:109062855:-|3pUTR|ENSG00000197780|unk|FALSE|unique	chr1:109062750:109062855:-	GCTTTCAGTAGCAGGAATGGCATTGTTTAAAAAGCTGATGGCAGGGTAAGCATTTGGGTTAGTGTTTTATTAACATATTTGTAAGTACTTGTTCATTGTGGAAATGTGTCCTTGACTAAA	unk	unique	FALSE	TRUE	ENSG00000197780	2	3pUTR	0.667397695461716
chr1:109062750:109062855:-|3pUTR|ENSG00000197780|unk|total|mutant	chr1:109062750:109062855:-	GCTTTCAGCCGCAGGAATGGCATTGTTTAAAAAGCTGATGGCAGGGTAAGCATTTGGGTCCGTGTTTTATTAACATATTTGTAAGTACTTGTTCATTGTGGAAATGTGTCCTTGACTAAA	unk	mutant	total	FALSE	ENSG00000197780	0	3pUTR	0.702162343029238
chr1:109310645:109310811:-|3pUTR|ENSG00000134243|msi1|FALSE|unique	chr1:109310645:109310811:-	AGGGTAACGGGGCTGGCCTGGCATTAGTCATTATTTAGTTTCCAGGCCAACCATCCAGATAGAGATTCCCTCTTTCCTTTGAGCAGTGCTCTCAAGAGCTCCGTGCCTGTCCACAATGAC	msi1	unique	FALSE	TRUE	ENSG00000134243	3	3pUTR	2.82336921223256
chr1:109310645:109310811:-|3pUTR|ENSG00000134243|msi1|total|mutant	chr1:109310645:109310811:-	AGGGTAACGGGGCTGGCCTGGCATCCGTCATTATTCCGTTTCCAGGCCAACCATCCAGACCGAGATTCCCTCTTTCCTTTGAGCAGTGCTCTCAAGAGCTCCGTGCCTGTCCACAATGAC	msi1	mutant	total	FALSE	ENSG00000134243	0	3pUTR	0.743491537342924
chr1:109313209:109313310:-|3pUTR|ENSG00000134243|msi1|FALSE|unique	chr1:109313209:109313310:-	CAGGGCAATATTTTTAACTTGGGGCAGGAAGAAGGGAGCAGCAGAGAATTGACTAGATATAGCACCTATTAAAAGAGAACTCTTGCTTCTTCTGAGATTTTTCAAGCTGTGCTTTGTGTG	msi1	unique	FALSE	TRUE	ENSG00000134243	2	3pUTR	1.32254157525644
chr1:109313209:109313310:-|3pUTR|ENSG00000134243|msi1|total|mutant	chr1:109313209:109313310:-	CAGGGCAATATTTTTAACTTGGGGCAGGAAGAAGGGAGCAGCAGAGAATTGACCCGATACCGCACCTATTAAAAGAGAACTCTTGCTTCTTCTGAGATTTTTCAAGCTGTGCTTTGTGTG	msi1	mutant	total	FALSE	ENSG00000134243	0	3pUTR	0.928149381841464
chr1:10947665:10948844:-|CDS|ENSG00000175262|control|control|control	chr1:10947665:10948844:-	CCCCAGGGAGGGGGCCAGGGGGCACATGGACCTTTCATCCTCAGAACCAAGCCAGGACATAGAGGGGCCGGGACTCTCCATCCTGCCAGCGAGGGATGCCACATTCTCCACCCCAAGTGT	control	control	control	FALSE	ENSG00000175262	1	CDS	0.995018224577659
chr1:11013840:11013957:+|CDS|ENSG00000120948|unk|FALSE|unique	chr1:11013840:11013957:+	GGCGTGTGGGCTTCGCTACAGGAATCCAGTGTCTCAGTGTATGAGAGGTGTCCGGCTGGTAGAAGGAATTCTGCATGCCCCAGATGCTGGCTGGGGAAATCTGGTGTATGTTGTCAACTA	unk	unique	FALSE	TRUE	ENSG00000120948	1	CDS	0.762097001137564
chr1:11013840:11013957:+|CDS|ENSG00000120948|unk|total|mutant	chr1:11013840:11013957:+	GGCGTGTGGGCTTCGCTACAGGAATCCAGTGTCTCAGTGTATGAGAGGTGTCCGGCTGGCCGAAGGAATTCTGCATGCCCCAGATGCTGGCTGGGGAAATCTGGTGTATGTTGTCAACTA	unk	mutant	total	FALSE	ENSG00000120948	0	CDS	1.08599919391021
chr1:110340924:110341033:+|CDS|ENSG00000162775|unk|FALSE|unique	chr1:110340924:110341033:+	TGCTGCCTGGACCCATATGCGGGGCTTCCCACTTGGTGGCCCAGATCGACGCCTTAGAGTAGACTTTGCCGACACCGAACATCGTTACCAGCAGCAGTATCTGCAGCCTCTGCCCTTGAC	unk	unique	FALSE	TRUE	ENSG00000162775	2	CDS	0.796132220052443
chr1:110340924:110341033:+|CDS|ENSG00000162775|unk|total|mutant	chr1:110340924:110341033:+	TGCTGCCTGGACCCATATGCGGGGCTTCCCACTTGGTGGCCCAGATCGACGCCTCCGAGCCGACTTTGCCGACACCGAACATCGTTACCAGCAGCAGTATCTGCAGCCTCTGCCCTTGAC	unk	mutant	total	FALSE	ENSG00000162775	0	CDS	0.673149871679254
chr1:110947961:110948399:-|CDS|ENSG00000121931|control|control|control	chr1:110947961:110948399:-	AAGTCATTTCTTCAATAAAAATTATACCGAAGATATTTTCCCAGTGACACCACCGGAGTTAGAAGAAACCATTCGAGATGAAAAAATAAGAAGACTTAAGCAGGTGCTGAGAGAGAAAGA	control	control	control	FALSE	ENSG00000121931	1	CDS	0.796679984724404
chr1:111117940:111118053:-|3pUTR|ENSG00000156171|unk|FALSE|unique	chr1:111117940:111118053:-	AGGCTGACAGTAACACTGATGAATGCTGATAATCAGGAAACATGAAAGAAGCCATTTGATAGATTATTCTAAAGGATATCATCAAGAAGACTATTAAAAACACCTATGCCTATACTTTTT	unk	unique	FALSE	TRUE	ENSG00000156171	1	3pUTR	0.438422467377535
chr1:111117940:111118053:-|3pUTR|ENSG00000156171|unk|total|mutant	chr1:111117940:111118053:-	AGGCTGACAGTAACACTGATGAATGCTGATAATCAGGAAACATGAAAGAAGCCATTTGACCGATTATTCTAAAGGATATCATCAAGAAGACTATTAAAAACACCTATGCCTATACTTTTT	unk	mutant	total	FALSE	ENSG00000156171	0	3pUTR	0.382774851555206
chr1:111147767:111147876:+|CDS|ENSG00000134255|unk|FALSE|unique	chr1:111147767:111147876:+	ATTAAATAAATTGTTTCAGTTACCAACACCACCATTGTCAAGACACCAACTAAAGCGGCTAGAAGAACACAGATATCAAAGTGCTGGACGGTCCCTGCTTGAGCCCTTAATGCAAGGGTA	unk	unique	FALSE	TRUE	ENSG00000134255	1	CDS	0.7434603950621
chr1:111147767:111147876:+|CDS|ENSG00000134255|unk|total|mutant	chr1:111147767:111147876:+	ATTAAATAAATTGTTTCAGTTACCAACACCACCATTGTCAAGACACCAACTAAAGCGGCCCGAAGAACACAGATATCAAAGTGCTGGACGGTCCCTGCTTGAGCCCTTAATGCAAGGGTA	unk	mutant	total	FALSE	ENSG00000134255	0	CDS	0.589766466597692
chr1:112701350:112701454:-|3pUTR|ENSG00000155366|unk|FALSE|unique	chr1:112701350:112701454:-	GGCTCCATGCTGAAGGCTCCCATTTTCAGTTCCCTCCTGCCCAGGACTGCATTGTTTTCTAGCCCCGAGGTGGTGGCACGGGCCCTCCCTCCCAGCGCTCTGGGAGCCACGCCTATGCCC	unk	unique	FALSE	TRUE	ENSG00000155366	1	3pUTR	0.843481823505001
chr1:112701350:112701454:-|3pUTR|ENSG00000155366|unk|total|mutant	chr1:112701350:112701454:-	GGCTCCATGCTGAAGGCTCCCATTTTCAGTTCCCTCCTGCCCAGGACTGCATTGTTTTCCCGCCCCGAGGTGGTGGCACGGGCCCTCCCTCCCAGCGCTCTGGGAGCCACGCCTATGCCC	unk	mutant	total	FALSE	ENSG00000155366	0	3pUTR	0.95816587118965
chr1:112912765:112912828:-|3pUTR|ENSG00000155380|msi1_unk|FALSE|overlapping	chr1:112912765:112912828:-	TTAAGGTTTGCAAATTAAAAAGGGCCAGAAAAATTTGGCACCAGGCAAACGAATAAAGATAGGATTGGGAAAGAAGTTGCTAAGTGTGCTTAGTTTTAATAAGTAATTCCTTCTCTTTTT	msi1_unk	overlapping	FALSE	TRUE	ENSG00000155380	2	3pUTR	0.903426476093613
chr1:112912765:112912828:-|3pUTR|ENSG00000155380|msi1_unk|total|mutant	chr1:112912765:112912828:-	TTAAGGTTTGCAAATTAAAAAGGGCCAGAAAAATTTGGCACCAGGCAAACGAATAAAGACCGGATTGGGAAAGAAGTTGCTAAGTGTGCTCCGTTTTAATAAGTAATTCCTTCTCTTTTT	msi1_unk	mutant	total	FALSE	ENSG00000155380	0	3pUTR	0.359865404012163
chr1:113128187:113128288:+|3pUTR|ENSG00000198799|unk|FALSE|unique	chr1:113128187:113128288:+	TCATACTTATTTTCAATCCTAAGTGTTCTCCCATGGGCAGCAGCACTTCTTGAGCTGTTTAGTACTGCCACACCTTTTTATGTCTTTACTATGTCAGCCTCTGATCATTTTCACTTTGAA	unk	unique	FALSE	TRUE	ENSG00000198799	1	3pUTR	0.645545585492664
chr1:113128187:113128288:+|3pUTR|ENSG00000198799|unk|total|mutant	chr1:113128187:113128288:+	TCATACTTATTTTCAATCCTAAGTGTTCTCCCATGGGCAGCAGCACTTCTTGAGCTGTTCCGTACTGCCACACCTTTTTATGTCTTTACTATGTCAGCCTCTGATCATTTTCACTTTGAA	unk	mutant	total	FALSE	ENSG00000198799	0	3pUTR	0.611912961741035
chr1:113590523:113590624:+|CDS|ENSG00000081026|unk|FALSE|unique	chr1:113590523:113590624:+	TCATCTGACTGGATGAAGACTGTTCCAAGTTACAACCAAACAAATAGCTCCATGGACTTTAGAAATTATATGATGAGAGATGAGACTCTGGAACCACTGCCCAAAAACTGGGAAATGGCC	unk	unique	FALSE	TRUE	ENSG00000081026	2	CDS	1.14980939940724
chr1:113590523:113590624:+|CDS|ENSG00000081026|unk|total|mutant	chr1:113590523:113590624:+	TCATCTGACTGGATGAAGACTGTTCCAAGTTACAACCAAACAAACCGCTCCATGGACTTCCGAAATTATATGATGAGAGATGAGACTCTGGAACCACTGCCCAAAAACTGGGAAATGGCC	unk	mutant	total	FALSE	ENSG00000081026	0	CDS	0.473975762642983
chr1:113685846:113685948:+|3pUTR|ENSG00000081026|unk|FALSE|unique	chr1:113685846:113685948:+	TATATACACTTGAGGTTCTGATTAGAGAAAGATCTGTAAATTGCTCATTATTTTTTATATAGATATTTAAAAAAAACAGTTTATGGCCTGCATTTCTTTTACTGTCACATTGGTTTAATG	unk	unique	FALSE	TRUE	ENSG00000081026	2	3pUTR	2.28301631607551
chr1:113685846:113685948:+|3pUTR|ENSG00000081026|unk|total|mutant	chr1:113685846:113685948:+	TATATACACTTGAGGTTCTGATCCGAGAAAGATCTGTAAATTGCTCATTATTTTTTATACCGATATTTAAAAAAAACAGTTTATGGCCTGCATTTCTTTTACTGTCACATTGGTTTAATG	unk	mutant	total	FALSE	ENSG00000081026	0	3pUTR	0.880094069143605
chr1:113706032:113706133:-|CDS|ENSG00000116793|unk|FALSE|unique	chr1:113706032:113706133:-	CAATGCCTATCAGCAAGGAGTAGGTTATCAGATGCTGGGAAATGTTGTCACTATTGGATTAGCATTTTTTCCATTCTTACATCGACTTTTCCGTGAGAAGAGCCTTGACCAACTAAAGTC	unk	unique	FALSE	TRUE	ENSG00000116793	2	CDS	0.478882093345885
chr1:113706032:113706133:-|CDS|ENSG00000116793|unk|total|mutant	chr1:113706032:113706133:-	CAATGCCTATCAGCAAGGAGCCGGTTATCAGATGCTGGGAAATGTTGTCACTATTGGATCCGCATTTTTTCCATTCTTACATCGACTTTTCCGTGAGAAGAGCCTTGACCAACTAAAGTC	unk	mutant	total	FALSE	ENSG00000116793	0	CDS	0.363972301138974
chr1:113764432:113764533:-|3pUTR|ENSG00000081019|msi1|FALSE|bound_elsewhere	chr1:113764432:113764533:-	AAAATATTCTGAAATAGGTTAAATCTTATATAAATATTACTTTGTGCAATATTGTTGTGTAGTTAAATGCATATTAGCAAAGTATAGAGGTCACTGTGTAAACCGATAGAAAAGTAACCA	msi1	bound_elsewhere	FALSE	TRUE	ENSG00000081019	5	3pUTR	6.20607034464369
chr1:113764432:113764533:-|3pUTR|ENSG00000081019|msi1|total|mutant	chr1:113764432:113764533:-	AAAATATTCTGAAACCGGTTAAATCTTATATAAATATTACTTTGTGCAATATTGTTGTGCCGTTAAATGCATATCCGCAAAGTACCGAGGTCACTGTGTAAACCGACCGAAAAGTAACCA	msi1	mutant	total	FALSE	ENSG00000081019	0	3pUTR	0.639497864972444
chr1:113797602:113797710:-|CDS|ENSG00000081019|unk|FALSE|bound_elsewhere	chr1:113797602:113797710:-	TTTATGACTCACCAGGAACATTCTATTCGTAGAAATTTCTTAAAAACAGGTACTAAATTTAGCAACTTTATTCATGAGGAACACCAGTCCAATGGTGGTGCTCTTGTCCTTCATGCTTAC	unk	bound_elsewhere	FALSE	TRUE	ENSG00000081019	2	CDS	0.720679625930877
chr1:113797602:113797710:-|CDS|ENSG00000081019|unk|total|mutant	chr1:113797602:113797710:-	TTTATGACTCACCAGGAACATTCTATTCGCCGAAATTTCTTAAAAACAGGTACTAAATTCCGCAACTTTATTCATGAGGAACACCAGTCCAATGGTGGTGCTCTTGTCCTTCATGCTTAC	unk	mutant	total	FALSE	ENSG00000081019	0	CDS	0.204866059707718
chr1:114567884:114567985:-|3pUTR|ENSG00000116752|msi1|FALSE|bound_elsewhere	chr1:114567884:114567985:-	TGGTAATTCTATTTGTATATCTCAACAGAATTAAAATGTCTAGCTTGGTGGTATTTTTATAGCCATAAAAGAAAATCTTTAGGCTTTCAAAATAAGGATGACTTTAGAATAATATTGTGT	msi1	bound_elsewhere	FALSE	TRUE	ENSG00000116752	4	3pUTR	1.07822569009097
chr1:114567884:114567985:-|3pUTR|ENSG00000116752|msi1|total|mutant	chr1:114567884:114567985:-	TGGTAATTCTATTTGTATATCTCAACAGAATTAAAATGTCCCGCTTGGTGGTATTTTTACCGCCATAAAAGAAAATCTTCCGGCTTTCAAAATAAGGATGACTTCCGAATAATATTGTGT	msi1	mutant	total	FALSE	ENSG00000116752	0	3pUTR	0.399285880132799
chr1:114568131:114568247:-|CDS|ENSG00000116752|unk|FALSE|bound_elsewhere	chr1:114568131:114568247:-	TTCTAGTTGGGTATCCCTGGTCAGTAAGAATTATGAGATTGAACGGACTATTGTTCAGCTAGAAAATGAAATCTATCAAATTAAGCAGCAACATGGAGAGGCAAACAAAGAAAACATCCG	unk	bound_elsewhere	FALSE	TRUE	ENSG00000116752	2	CDS	0.79429600696637
chr1:114568131:114568247:-|CDS|ENSG00000116752|unk|total|mutant	chr1:114568131:114568247:-	TTCCCGTTGGGTATCCCTGGTCAGTAAGAATTATGAGATTGAACGGACTATTGTTCAGCCCGAAAATGAAATCTATCAAATTAAGCAGCAACATGGAGAGGCAAACAAAGAAAACATCCG	unk	mutant	total	FALSE	ENSG00000116752	0	CDS	0.716547360901226
chr1:116393555:116393656:+|CDS|ENSG00000163399|msi1|FALSE|unique	chr1:116393555:116393656:+	CCCCAACACATCGGAGCCCCAACACCTGTTGGTGATGAAGGGCGCCCCAGAAAGGATCCTAGACCGTTGCAGCTCTATCCTCCTCCACGGCAAGGAGCAGCCCCTGGATGAGGAGCTGAA	msi1	unique	FALSE	TRUE	ENSG00000163399	1	CDS	0.573542650713655
chr1:116393555:116393656:+|CDS|ENSG00000163399|msi1|total|mutant	chr1:116393555:116393656:+	CCCCAACACATCGGAGCCCCAACACCTGTTGGTGATGAAGGGCGCCCCAGAAAGGATCCCCGACCGTTGCAGCTCTATCCTCCTCCACGGCAAGGAGCAGCCCCTGGATGAGGAGCTGAA	msi1	mutant	total	FALSE	ENSG00000163399	0	CDS	0.554588491200751
chr1:117368288:117368465:+|CDS|ENSG00000198162|unk|FALSE|unique	chr1:117368288:117368465:+	TTTTGGGGCATTCTTTTTCCTTCCAGACTCTTCAAAACACAAACGCTTTGATTTGGGTTTAGAAGATGTGTTAATTCCACATGTAGATGCCGGTAAAGGGGCTAAAAACCCCGGAGTCTT	unk	unique	FALSE	TRUE	ENSG00000198162	2	CDS	0.337882170018565
chr1:117368288:117368465:+|CDS|ENSG00000198162|unk|total|mutant	chr1:117368288:117368465:+	TTTTGGGGCATTCTTTTTCCTTCCAGACTCTTCAAAACACAAACGCTTTGATTTGGGTTCCGAAGATGTGTTAATTCCACATGCCGATGCCGGTAAAGGGGCTAAAAACCCCGGAGTCTT	unk	mutant	total	FALSE	ENSG00000198162	0	CDS	0.46407791841491
chr1:117869688:117869789:-|3pUTR|ENSG00000196505|msi1|FALSE|unique	chr1:117869688:117869789:-	ACTCCAGCAGTGAGCATTTAGAGAGTGTGTTGTCTTCCAGAGTCATGAATGATTTTGTTTAGCTATCAGGTCTACTACCTCTAAGGACATTTCATAGCAGCATCTCTTGAGTTGCCTGCA	msi1	unique	FALSE	TRUE	ENSG00000196505	3	3pUTR	0.336339259828022
chr1:117869688:117869789:-|3pUTR|ENSG00000196505|msi1|total|mutant	chr1:117869688:117869789:-	ACTCCAGCAGTGAGCATTCCGAGAGTGTGTTGTCTTCCAGAGTCATGAATGATTTTGTTCCGCTATCAGGTCTACTACCTCTAAGGACATTTCACCGCAGCATCTCTTGAGTTGCCTGCA	msi1	mutant	total	FALSE	ENSG00000196505	0	3pUTR	0.346119196880495
chr1:117959336:117959438:+|CDS|ENSG00000065183|unk|FALSE|unique	chr1:117959336:117959438:+	GATTATCTCAAGAGGGAATGCGAGGCAAAAAGTGAAGTTATGTTTTTTGCTGATGCTACTAGCCACTTGGAAGAGAAGAAGAGGAAGAGGAAAAAGAGGGAGAAGTTGATTCTAACGTTG	unk	unique	FALSE	TRUE	ENSG00000065183	1	CDS	0.838314265224729
chr1:117959336:117959438:+|CDS|ENSG00000065183|unk|total|mutant	chr1:117959336:117959438:+	GATTATCTCAAGAGGGAATGCGAGGCAAAAAGTGAAGTTATGTTTTTTGCTGATGCTACCCGCCACTTGGAAGAGAAGAAGAGGAAGAGGAAAAAGAGGGAGAAGTTGATTCTAACGTTG	unk	mutant	total	FALSE	ENSG00000065183	0	CDS	0.706286637532914
chr1:119801171:119802827:-|three_prime_utr|ENSG00000134193|control|control|control	chr1:119801171:119802827:-	AATTCACAGAAAGGATAATGGAGTTTCTGTACAAGATTTACCAGAAAGAGAGTGGTGTGTAGACATGCCTGGAGCAGACACCTTGGAGCCGCTGACAGAAGGTGAAGCAGTCCAAGAAAA	control	control	control	FALSE	ENSG00000134193	1	three_prime_utr	0.626945918482842
chr1:119913532:119913650:-|3pUTR|ENSG00000134250|msi1|FALSE|bound_elsewhere	chr1:119913532:119913650:-	TCATGCTCTTGGCAATTTCTTTGACTTTCTTTTAAGGGCAGAAGCATTTTAGTTAATTGTAGATAAAGAATAGTTTTCTTCCTCTTCTCCTTGGGCCAGTTAATAATTGGTCCATGGCTA	msi1	bound_elsewhere	FALSE	TRUE	ENSG00000134250	3	3pUTR	1.97347708372913
chr1:119913532:119913650:-|3pUTR|ENSG00000134250|msi1|total|mutant	chr1:119913532:119913650:-	TCATGCTCTTGGCAATTTCTTTGACTTTCTTTTAAGGGCAGAAGCATTTCCGTTAATTGCCGATAAAGAACCGTTTTCTTCCTCTTCTCCTTGGGCCAGTTAATAATTGGTCCATGGCTA	msi1	mutant	total	FALSE	ENSG00000134250	0	3pUTR	0.271262526256922
chr1:119916538:119916684:-|CDS|ENSG00000134250|unk|FALSE|bound_elsewhere	chr1:119916538:119916684:-	AGAGACACCTCTGTTTCTTGCTGCCCGGGAGGGGAGCTATGAAGCAGCCAAGATCCTGTTAGACCATTTTGCCAATCGAGACATCACAGACCATATGGATCGTCTTCCCCGGGATGTGGC	unk	bound_elsewhere	FALSE	TRUE	ENSG00000134250	1	CDS	1.26908053020513
chr1:119916538:119916684:-|CDS|ENSG00000134250|unk|total|mutant	chr1:119916538:119916684:-	AGAGACACCTCTGTTTCTTGCTGCCCGGGAGGGGAGCTATGAAGCAGCCAAGATCCTGTCCGACCATTTTGCCAATCGAGACATCACAGACCATATGGATCGTCTTCCCCGGGATGTGGC	unk	mutant	total	FALSE	ENSG00000134250	0	CDS	0.755056502587735
chr1:13049810:13050369:-|CDS|ENSG00000274764|control|control|control	chr1:13049810:13050369:-	GCCCCGCGGGAGAGTTATGGTGCTGATGGTACTCTCTGCTGGAACAGATTTGCTCAAATTAGGGCTGAGCTGATGAACAGAGTGAGGGACTTAAGGCACCCCAAGAGGATCTTTTTCTGT	control	control	control	FALSE	ENSG00000274764	1	CDS	1.00541660470103
chr1:13115521:13116400:-|CDS|ENSG00000275774|control|control|control	chr1:13115521:13116400:-	GAACAGAGCAAACAAGAGGTAGAGGTGAAAAATGCTAAGTCAGAAGAGGAGCAGAGCAGTAGCTCCATGAAGAAAGATGAGACTCATGTAAAGATGGAGTCTGAGGGGGGTGCAGAAGAC	control	control	control	FALSE	ENSG00000275774	2	CDS	0.882051991477122
chr1:13148904:13149928:-|three_prime_utr|ENSG00000280267|control|control|control	chr1:13148904:13149928:-	CCTGGACCTGAGTGGCATCAGACTGACCAATTACAGTCTTGTGCCTCTCCAAATTCTCCTAGAAAAAGTTGCAGCCACCCTTGAGTACCTGGATTTAGATGACTGTGGCATCATAGACTC	control	control	control	FALSE	ENSG00000280267	3	three_prime_utr	0.576598428079114
chr1:13223334:13223905:-|CDS|ENSG00000279804|control|control|control	chr1:13223334:13223905:-	TCTTGAGCCCCTCCGAGCTCTGCTAGAGAAAGTTGCTGCCACTCTTCAGACCCTCTTCTTAGTGGACTGTGGGATTGGGTACTCCAAACTCAGGGTCATCCTGCCTGCCCTGAGCCGCTG	control	control	control	FALSE	ENSG00000279804	2	CDS	1.00211775481432
chr1:145912163:145912566:-|CDS|ENSG00000131779|control|control|control	chr1:145912163:145912566:-	CCCACTTCTGCTAGACGTGGTCAGAAATGCCTGTGATCTCTTCATTCCTCTGGACAAACTAGGCCTCTGGCGCTGTGGCCCTGGGATTGTGGGGCTTTGTGGCCTCGTGTCCTCCATCCT	control	control	control	FALSE	ENSG00000131779	2	CDS	0.713335406011768
chr1:149903635:149903737:-|3pUTR|ENSG00000159164|unk|FALSE|unique	chr1:149903635:149903737:-	GGCTGCTTTCTTTGGTGCCCTCCCCTCACCCCACTGTAGCTGTGACGTGTTGTAGTTTTTAGATGTTTGTAAAATGTTTAAAAAAATGTTAAAAGGAAAAAAGTGAAAATAACAAAAAAG	unk	unique	FALSE	TRUE	ENSG00000159164	3	3pUTR	0.959604617798734
chr1:149903635:149903737:-|3pUTR|ENSG00000159164|unk|total|mutant	chr1:149903635:149903737:-	GGCTGCTTTCTTTGGTGCCCTCCCCTCACCCCACTGCCGCTGTGACGTGTTGCCGTTTTCCGATGTTTGTAAAATGTTTAAAAAAATGTTAAAAGGAAAAAAGTGAAAATAACAAAAAAG	unk	mutant	total	FALSE	ENSG00000159164	0	3pUTR	0.593755846830823
chr1:150144965:150145066:+|3pUTR|ENSG00000136631|msi1|FALSE|unique	chr1:150144965:150145066:+	AGACTCCCAGAGTTGTCCTAACAATAAGTCTGAGCCCATCTCAACCCACTTTTCTCCGGTAGTCTTTATGTATCTGTTAGCACAATCACTTCAGTTACTGATGAATTTTGTTGGGATCTG	msi1	unique	FALSE	TRUE	ENSG00000136631	2	3pUTR	0.565783946316804
chr1:150144965:150145066:+|3pUTR|ENSG00000136631|msi1|total|mutant	chr1:150144965:150145066:+	AGACTCCCAGAGTTGTCCTAACAATAAGTCTGAGCCCATCTCAACCCACTTTTCTCCGGCCGTCTTTATGTATCTGTCCGCACAATCACTTCAGTTACTGATGAATTTTGTTGGGATCTG	msi1	mutant	total	FALSE	ENSG00000136631	0	3pUTR	0.733708936837498
chr1:150220393:150220494:-|3pUTR|ENSG00000143401|msi1_unk|FALSE|overlapping	chr1:150220393:150220494:-	ATTGTATGTAGAGAAAAATTTTCATTGACTCCCATTGTGGAATTCCCTAGCAATTTATTTAGACTTAATTTTTTAAATTCAAGCTTACTGTATTAGTCATTTTTAGCCCATAATTAAAAC	msi1_unk	overlapping	FALSE	TRUE	ENSG00000143401	5	3pUTR	227.978256635199
chr1:150220393:150220494:-|3pUTR|ENSG00000143401|msi1_unk|total|mutant	chr1:150220393:150220494:-	ATTGTATGCCGAGAAAAATTTTCATTGACTCCCATTGTGGAATTCCCCCGCAATTTATTCCGACTTAATTTTTTAAATTCAAGCTTACTGTATCCGTCATTTTCCGCCCATAATTAAAAC	msi1_unk	mutant	total	FALSE	ENSG00000143401	0	3pUTR	2.55629365662577
chr1:150647640:150647741:-|3pUTR|ENSG00000143457|unk|FALSE|unique	chr1:150647640:150647741:-	AGATTCAATTACCTGGATGTCAAAGTCCTAGAGCCAGAAATATATTCTCTCATCCCTCTTAGCATTCTCTTGCTCCCTCATTCACTAGGGCAAATGTCTAAATGAAGAAAAGTCTCTCTC	unk	unique	FALSE	TRUE	ENSG00000143457	3	3pUTR	0.622847812514613
chr1:150647640:150647741:-|3pUTR|ENSG00000143457|unk|total|mutant	chr1:150647640:150647741:-	AGATTCAATTACCTGGATGTCAAAGTCCCCGAGCCAGAAATATATTCTCTCATCCCTCTCCGCATTCTCTTGCTCCCTCATTCACCCGGGCAAATGTCTAAATGAAGAAAAGTCTCTCTC	unk	mutant	total	FALSE	ENSG00000143457	0	3pUTR	0.714738571676612
chr1:150648406:150648517:-|CDS|ENSG00000143457|unk|FALSE|unique	chr1:150648406:150648517:-	TCAGCGTATGGACAAGCGAACACTAGCACTCCTGGTGCTAGCCCACTCCTCTGATGTGCTAGAGAATGTCTTCTCCTCTCTGACAGATGACAAGTATGATGTGGCAATGAATCGAGCCAA	unk	unique	FALSE	TRUE	ENSG00000143457	3	CDS	0.467182411309159
chr1:150648406:150648517:-|CDS|ENSG00000143457|unk|total|mutant	chr1:150648406:150648517:-	TCAGCGTATGGACAAGCGAACACCCGCACTCCTGGTGCCCGCCCACTCCTCTGATGTGCCCGAGAATGTCTTCTCCTCTCTGACAGATGACAAGTATGATGTGGCAATGAATCGAGCCAA	unk	mutant	total	FALSE	ENSG00000143457	0	CDS	0.635622222391618
chr1:150960872:150960973:+|CDS|ENSG00000143379|unk|FALSE|unique	chr1:150960872:150960973:+	GGACTCCCACCCCCCAGATCTTGGACCCCCACATATTCCTGTTCCTCCCTCAATCCCTGTAGGTGGCTGCAATCCACCTTCCTCCGAAGAGACACCCAAGAACAAGGTGGCCTCATGGTT	unk	unique	FALSE	TRUE	ENSG00000143379	1	CDS	0.698022201811528
chr1:150960872:150960973:+|CDS|ENSG00000143379|unk|total|mutant	chr1:150960872:150960973:+	GGACTCCCACCCCCCAGATCTTGGACCCCCACATATTCCTGTTCCTCCCTCAATCCCTGCCGGTGGCTGCAATCCACCTTCCTCCGAAGAGACACCCAAGAACAAGGTGGCCTCATGGTT	unk	mutant	total	FALSE	ENSG00000143379	0	CDS	0.751860560935009
chr1:151048051:151048152:+|CDS|ENSG00000143443|unk|FALSE|unique	chr1:151048051:151048152:+	GACCGCCTGGCTGGACCAGCGGCTGCCGAGCTCTTGGCCGCCACGGTGTCCACCGGCTTTAGCCGGTCGTCCGCCATTAACGAGGAGGATGGGTCTTCAGAAGAGGGGGTTGTGATTAAT	unk	unique	FALSE	TRUE	ENSG00000143443	1	CDS	0.756174649951308
chr1:151048051:151048152:+|CDS|ENSG00000143443|unk|total|mutant	chr1:151048051:151048152:+	GACCGCCTGGCTGGACCAGCGGCTGCCGAGCTCTTGGCCGCCACGGTGTCCACCGGCTTCCGCCGGTCGTCCGCCATTAACGAGGAGGATGGGTCTTCAGAAGAGGGGGTTGTGATTAAT	unk	mutant	total	FALSE	ENSG00000143443	0	CDS	0.746831331654326
chr1:151249111:151249212:+|3pUTR|ENSG00000143398|unk|FALSE|unique	chr1:151249111:151249212:+	GCAGATTGTTGAATTCCTGTTCTATCCCTTCTCTATCCCACCCTGCCTTGATAATATGTTAGCCCATACCCCAAATAACTGTCTATATTAGACACCCCCAGCCAGTTTCTGGCTGCCTGT	unk	unique	FALSE	TRUE	ENSG00000143398	2	3pUTR	2.25518221320926
chr1:151249111:151249212:+|3pUTR|ENSG00000143398|unk|total|mutant	chr1:151249111:151249212:+	GCAGATTGTTGAATTCCTGTTCTATCCCTTCTCTATCCCACCCTGCCTTGATAATATGTCCGCCCATACCCCAAATAACTGTCTATATCCGACACCCCCAGCCAGTTTCTGGCTGCCTGT	unk	mutant	total	FALSE	ENSG00000143398	0	3pUTR	1.46485376434607
chr1:151291320:151291421:+|3pUTR|ENSG00000143373|unk|FALSE|unique	chr1:151291320:151291421:+	AATATTTTGTTAATTCCTGTCTCTCCAACCTGAAGAAGAAGAGCATTTGAGGATTATTCTAGTTATTTGCAACCTCCCTTTGGGTTTGGCCCTGGAGTCCTAGTAGAGTGGACCCTCCAT	unk	unique	FALSE	TRUE	ENSG00000143373	3	3pUTR	0.887107124553448
chr1:151291320:151291421:+|3pUTR|ENSG00000143373|unk|total|mutant	chr1:151291320:151291421:+	AATATTTTGTTAATTCCTGTCTCTCCAACCTGAAGAAGAAGAGCATTTGAGGATTATTCCCGTTATTTGCAACCTCCCTTTGGGTTTGGCCCTGGAGTCCCCGCCGAGTGGACCCTCCAT	unk	mutant	total	FALSE	ENSG00000143373	0	3pUTR	0.725493600538113
chr1:151800263:151800922:-|three_prime_utr|ENSG00000213171|control|control|control	chr1:151800263:151800922:-	CCAAGTCCGCTTCAGATACCAAAGGGGAAGACAGAACCAAGGCTGCTTGAACCAGAACCTAGTCCCGAGCAGCACCGCTCTCCTGCACCTCCCGCCTGCGTTGTGCCTCCTGCCGGAGAG	control	control	control	FALSE	ENSG00000213171	1	three_prime_utr	0.643097613435833
chr1:152032676:152032810:-|CDS|ENSG00000163191|unk|FALSE|unique	chr1:152032676:152032810:-	GGACCCTGGTGTCCTTGACCGCATGATGAAGAAACTGGACACCAACAGTGATGGTCAGCTAGATTTCTCAGAATTTCTTAATCTGATTGGTGGCCTAGCTATGGCTTGCCATGACTCCTT	unk	unique	FALSE	TRUE	ENSG00000163191	2	CDS	0.414063926150214
chr1:152032676:152032810:-|CDS|ENSG00000163191|unk|total|mutant	chr1:152032676:152032810:-	GGACCCTGGTGTCCTTGACCGCATGATGAAGAAACTGGACACCAACAGTGATGGTCAGCCCGATTTCTCAGAATTTCTTAATCTGATTGGTGGCCCCGCTATGGCTTGCCATGACTCCTT	unk	mutant	total	FALSE	ENSG00000163191	0	CDS	0.427182263398452
chr1:152033651:152033752:-|CDS|ENSG00000163191|unk|FALSE|unique	chr1:152033651:152033752:-	GGATGGTTATAACTACACTCTCTCCAAGACAGAGTTCCTAAGCTTCATGAATACAGAACTAGCTGCCTTCACAAAGGTACTGGTCCCTGTCTCCCCCACTTCCCCAAACTACCCACAACA	unk	unique	FALSE	TRUE	ENSG00000163191	1	CDS	0.653563946407876
chr1:152033651:152033752:-|CDS|ENSG00000163191|unk|total|mutant	chr1:152033651:152033752:-	GGATGGTTATAACTACACTCTCTCCAAGACAGAGTTCCTAAGCTTCATGAATACAGAACCCGCTGCCTTCACAAAGGTACTGGTCCCTGTCTCCCCCACTTCCCCAAACTACCCACAACA	unk	mutant	total	FALSE	ENSG00000163191	0	CDS	0.699162595139291
chr1:152579660:152579936:-|CDS|ENSG00000163202|control|control|control	chr1:152579660:152579936:-	GTACAGTGTCTGCCTCCAGCTTCCTCTGGCTGTGCCCCAAGCTCTGGGGGCTGTGGCCCTAGCTCCGAGGGCGGCTGCTTCCTGAACCACCACAGGCGCCACCACCGATGCCGGCGCCAG	control	control	control	FALSE	ENSG00000163202	1	CDS	0.889594976617199
chr1:153626309:153626462:-|CDS|ENSG00000189171|unk|FALSE|unique	chr1:153626309:153626462:-	TCCATTGAGACCGTGGTCACCACCTTCTTCACCTTTGCAAGGCAGGAGGGCCGGAAGGATAGCCTCAGCGTCAACGAGTTCAAAGAGCTGGTTACCCAGCAGTTGCCCCATCTGCTCAAG	unk	unique	FALSE	TRUE	ENSG00000189171	1	CDS	0.514026641279269
chr1:153626309:153626462:-|CDS|ENSG00000189171|unk|total|mutant	chr1:153626309:153626462:-	TCCATTGAGACCGTGGTCACCACCTTCTTCACCTTTGCAAGGCAGGAGGGCCGGAAGGACCGCCTCAGCGTCAACGAGTTCAAAGAGCTGGTTACCCAGCAGTTGCCCCATCTGCTCAAG	unk	mutant	total	FALSE	ENSG00000189171	0	CDS	0.514091048542238
chr1:153662446:153662560:-|CDS|ENSG00000143621|unk|FALSE|unique	chr1:153662446:153662560:-	AATCACCTTTTTCTCTTTCCTAGATCTTGCTTCTGAAATATCTACCTGGGATGGAGTGATAGTAACACCTTCAGAAAAGGCTTATGAGAAGCCACCAGAGAAGAAGGAAGGAGAGGAAGA	unk	unique	FALSE	TRUE	ENSG00000143621	2	CDS	0.671039634198558
chr1:153662446:153662560:-|CDS|ENSG00000143621|unk|total|mutant	chr1:153662446:153662560:-	AATCACCTTTTTCTCTTTCCCCGATCTTGCTTCTGAAATATCTACCTGGGATGGAGTGACCGTAACACCTTCAGAAAAGGCTTATGAGAAGCCACCAGAGAAGAAGGAAGGAGAGGAAGA	unk	mutant	total	FALSE	ENSG00000143621	0	CDS	0.585924561272189
chr1:153933785:153933886:-|CDS|ENSG00000198837|msi1|FALSE|unique	chr1:153933785:153933886:-	GGGAAGTTGGTGCAGAGGCTGGGGTCCATCTTCCCTCATTCTTTTCTGTGCTGCAGTGATAGAGGCCTTGGGGGTCCTGGAACCCCGGGGATCACCTGTGCCCTGGCACGATGGAAGTCT	msi1	unique	FALSE	TRUE	ENSG00000198837	1	CDS	1.27654002279303
chr1:153933785:153933886:-|CDS|ENSG00000198837|msi1|total|mutant	chr1:153933785:153933886:-	GGGAAGTTGGTGCAGAGGCTGGGGTCCATCTTCCCTCATTCTTTTCTGTGCTGCAGTGACCGAGGCCTTGGGGGTCCTGGAACCCCGGGGATCACCTGTGCCCTGGCACGATGGAAGTCT	msi1	mutant	total	FALSE	ENSG00000198837	0	CDS	1.2014532348435
chr1:153948111:153948329:-|CDS|ENSG00000160741|control|control|control	chr1:153948111:153948329:-	CCTGGCCGGAGTGCCTGGCTTTGAGGTGTCAGCAGCTGGATTGGAGCTAGGGCTTGGGCTAGAAGATGAGCTGCGCATGGAGCCACTGGGCCTGGAAGGGCTAAACATGCTGAGTGACCC	control	control	control	FALSE	ENSG00000160741	2	CDS	0.883385029528338
chr1:154207159:154207278:-|3pUTR|ENSG00000143612|msi1_unk|FALSE|overlapping	chr1:154207159:154207278:-	TTCCCCAACCCTTCCTTATGAGCATTTTTAGAACATTGGCTAAGACTATTTTCCCCCAGTAGCGCTTTTTTCTGGATTTGCATTCAGGTGTTATTCTTAATGTTTCTGTCAAAGCTTCTT	msi1_unk	overlapping	FALSE	TRUE	ENSG00000143612	2	3pUTR	0.831672035049875
chr1:154207159:154207278:-|3pUTR|ENSG00000143612|msi1_unk|total|mutant	chr1:154207159:154207278:-	TTCCCCAACCCTTCCTTATGAGCATTTTCCGAACATTGGCTAAGACTATTTTCCCCCAGCCGCGCTTTTTTCTGGATTTGCATTCAGGTGTTATTCTTAATGTTTCTGTCAAAGCTTCTT	msi1_unk	mutant	total	FALSE	ENSG00000143612	0	3pUTR	0.478536126827247
chr1:15430058:15430159:+|3pUTR|ENSG00000142634|msi1|FALSE|unique	chr1:15430058:15430159:+	CCTGGAAGCTACGCGGACTTGCAGAGGTTTTATTTTTTGGCCTTAGAATCTGCAGAAATTAGGAGGCACCGAGCCCAGCGCAGCAGCCTCGGACCCGGATTGCGTTTGCCTTAGCGGATA	msi1	unique	FALSE	TRUE	ENSG00000142634	3	3pUTR	1.28821995176893
chr1:15430058:15430159:+|3pUTR|ENSG00000142634|msi1|total|mutant	chr1:15430058:15430159:+	CCTGGAAGCTACGCGGACTTGCAGAGGTTTTATTTTTTGGCCTCCGAATCTGCAGAAATCCGGAGGCACCGAGCCCAGCGCAGCAGCCTCGGACCCGGATTGCGTTTGCCTCCGCGGATA	msi1	mutant	total	FALSE	ENSG00000142634	0	3pUTR	0.643671162042516
chr1:154584646:154584747:-|3pUTR|ENSG00000160710|unk|FALSE|unique	chr1:154584646:154584747:-	ATGCTCCAGTGACAGATGGATTAGGGTGTGTCATACTAGGGTGTGAGAGAGGTAGGTCGTAGCATTCCTCATCACATGGTCAGGGGATTTTTTTTTCTCCTTTTTTTTTCTTTTTAAGCC	unk	unique	FALSE	TRUE	ENSG00000160710	4	3pUTR	2.79840657882245
chr1:154584646:154584747:-|3pUTR|ENSG00000160710|unk|total|mutant	chr1:154584646:154584747:-	ATGCTCCAGTGACAGATGGATCCGGGTGTGTCATACCCGGGTGTGAGAGAGGCCGGTCGCCGCATTCCTCATCACATGGTCAGGGGATTTTTTTTTCTCCTTTTTTTTTCTTTTTAAGCC	unk	mutant	total	FALSE	ENSG00000160710	0	3pUTR	1.33791956394193
chr1:154944474:154944574:-|3pUTR|ENSG00000163346|msi1_unk|FALSE|overlapping	chr1:154944474:154944574:-	TCGAGGCCCAGCACGAGGACTTACCCTGGGGTTTTGTTAGGTTTGGAAGCAGCTGTCCCTAGGGGGTGAAGTCCCCCCCCTTTTTTTTTTTACCCCTGCTTCTCCCACGGCTTCACCTCC	msi1_unk	overlapping	FALSE	TRUE	ENSG00000163346	2	3pUTR	1.37217445088036
chr1:154944474:154944574:-|3pUTR|ENSG00000163346|msi1_unk|total|mutant	chr1:154944474:154944574:-	TCGAGGCCCAGCACGAGGACTTACCCTGGGGTTTTGTCCGGTTTGGAAGCAGCTGTCCCCCGGGGGTGAAGTCCCCCCCCTTTTTTTTTTTACCCCTGCTTCTCCCACGGCTTCACCTCC	msi1_unk	mutant	total	FALSE	ENSG00000163346	0	3pUTR	1.24081249581885
chr1:155134173:155134274:+|3pUTR|ENSG00000169242|msi1|FALSE|unique	chr1:155134173:155134274:+	GCCACTTTCAGAGCCCCCAGCCCTGGGAACCACTCCCACCACAGGCATAAGCTATCACCTAGCAGCCTCAAAACGGGTCAGTATTAAGGTTTTCAACCGGAAGGAGGCCAACCAGCCCGA	msi1	unique	FALSE	TRUE	ENSG00000169242	1	3pUTR	0.799669853609396
chr1:155134173:155134274:+|3pUTR|ENSG00000169242|msi1|total|mutant	chr1:155134173:155134274:+	GCCACTTTCAGAGCCCCCAGCCCTGGGAACCACTCCCACCACAGGCATAAGCTATCACCCCGCAGCCTCAAAACGGGTCAGTATTAAGGTTTTCAACCGGAAGGAGGCCAACCAGCCCGA	msi1	mutant	total	FALSE	ENSG00000169242	0	3pUTR	0.961393808680997
chr1:155263244:155263345:-|CDS|ENSG00000176444|unk|FALSE|unique	chr1:155263244:155263345:-	GTATCTGACCTCAGAGGCAGAGGAACACCACCAGCTCTTCGATCTGATTGAAAGCATGCTAGAGTATGAACCAGCTAAGCGGCTGACCTTGGGTGAAGCCCTTCAGCATCCTTTCTTCGC	unk	unique	FALSE	TRUE	ENSG00000176444	1	CDS	0.585618781205202
chr1:155263244:155263345:-|CDS|ENSG00000176444|unk|total|mutant	chr1:155263244:155263345:-	GTATCTGACCTCAGAGGCAGAGGAACACCACCAGCTCTTCGATCTGATTGAAAGCATGCCCGAGTATGAACCAGCTAAGCGGCTGACCTTGGGTGAAGCCCTTCAGCATCCTTTCTTCGC	unk	mutant	total	FALSE	ENSG00000176444	0	CDS	0.480379383040402
chr1:155884367:155884468:+|3pUTR|ENSG00000132718|msi1|FALSE|unique	chr1:155884367:155884468:+	TGGGTCTACTGAGCAGTGGGTGCTGAGGTGACAGGGGAGGAACCAGTTGTTCTGTAGCCTAGGAACTGCCTCAGTGTCTTTGCCAGAAAAAGGCAAAGAGGCGGACAGTGCAGGGCTCCT	msi1	unique	FALSE	TRUE	ENSG00000132718	2	3pUTR	0.744556235568784
chr1:155884367:155884468:+|3pUTR|ENSG00000132718|msi1|total|mutant	chr1:155884367:155884468:+	TGGGTCTACTGAGCAGTGGGTGCTGAGGTGACAGGGGAGGAACCAGTTGTTCTGCCGCCCCGGAACTGCCTCAGTGTCTTTGCCAGAAAAAGGCAAAGAGGCGGACAGTGCAGGGCTCCT	msi1	mutant	total	FALSE	ENSG00000132718	0	3pUTR	0.568391350323642
chr1:156243319:156244403:-|three_prime_utr|ENSG00000160781|control|control|control	chr1:156243319:156244403:-	ACCAACAGGGGCTGAGGAGAGAGGGCACAGGAGAGAGGGCAGAGAAGAGGAGGGGTGTCTAGGGGGACTGGCAGAGTGTGAGAGGGACCGTGAGGGGGCTCTTGATGGGAGTGGAAGAAG	control	control	control	FALSE	ENSG00000160781	1	three_prime_utr	1.37619765404157
chr1:156668797:156668898:-|3pUTR|ENSG00000132688|msi1|FALSE|bound_elsewhere	chr1:156668797:156668898:-	TGACGGCACTCCCATGTGCTGACTCCCCCCATCCCTGCCACGCTGTGGCCCTGCCTGGCTAGTCCCTGCCTGAATAAAGTAATGCCTCCGCTTCAAAGTCTGGACTCTTCTTTCCCCCAC	msi1	bound_elsewhere	FALSE	TRUE	ENSG00000132688	1	3pUTR	1.26065447682559
chr1:156668797:156668898:-|3pUTR|ENSG00000132688|msi1|total|mutant	chr1:156668797:156668898:-	TGACGGCACTCCCATGTGCTGACTCCCCCCATCCCTGCCACGCTGTGGCCCTGCCTGGCCCGTCCCTGCCTGAATAAAGTAATGCCTCCGCTTCAAAGTCTGGACTCTTCTTTCCCCCAC	msi1	mutant	total	FALSE	ENSG00000132688	0	3pUTR	1.3396431467992
chr1:156672197:156672316:-|CDS|ENSG00000132688|unk|FALSE|bound_elsewhere	chr1:156672197:156672316:-	GACATTGCAATCCCTGCAAAAGGAGAATCAAGAACTAATGAAATCTCTTGAAGGTAATCTAGAGACATTTTTATTTCCAGGAACGGAAAATCAAGAATTAGTAAGTTCTCTGCAAGAGAA	unk	bound_elsewhere	FALSE	TRUE	ENSG00000132688	2	CDS	0.38897521727774
chr1:156672197:156672316:-|CDS|ENSG00000132688|unk|total|mutant	chr1:156672197:156672316:-	GACATTGCAATCCCTGCAAAAGGAGAATCAAGAACTAATGAAATCTCTTGAAGGTAATCCCGAGACATTTTTATTTCCAGGAACGGAAAATCAAGAATCCGTAAGTTCTCTGCAAGAGAA	unk	mutant	total	FALSE	ENSG00000132688	0	CDS	0.176847950277129
chr1:156742365:156742464:-|3pUTR|ENSG00000143321|msi1_unk|FALSE|overlapping	chr1:156742365:156742464:-	ATTTCTGAGGTGCACTGGGAGGCTCCCCTTCTATTTGGGGCTTGATGACTTTCTTTTTGTAGCTGGGGCTTTGATGTTCCTTCCAGTGTCATTTCTCATCCACATACCCTGACCTGGCCC	msi1_unk	overlapping	FALSE	TRUE	ENSG00000143321	1	3pUTR	0.801385614838766
chr1:156742365:156742464:-|3pUTR|ENSG00000143321|msi1_unk|total|mutant	chr1:156742365:156742464:-	ATTTCTGAGGTGCACTGGGAGGCTCCCCTTCTATTTGGGGCTTGATGACTTTCTTTTTGCCGCTGGGGCTTTGATGTTCCTTCCAGTGTCATTTCTCATCCACATACCCTGACCTGGCCC	msi1_unk	mutant	total	FALSE	ENSG00000143321	0	3pUTR	0.721454730506492
chr1:157676480:157678709:-|three_prime_utr|ENSG00000160856|control|control|control	chr1:157676480:157678709:-	AAGCACTGTGTTATTTTCACAGTGGAGACACGTGGCAAGGCAGGAGGGCCCTCAGCTCCTAGGGCTGTCGAATAGAGGAGGAGAGAGAAATGGTCTAGCCAGGGTTACAAGGGCACAATC	control	control	control	FALSE	ENSG00000160856	3	three_prime_utr	1.0706923161052
chr1:158329851:158330130:-|CDS|ENSG00000158485|control|control|control	chr1:158329851:158330130:-	CATAGCAGGCTGTGAGCTACATTCTGGAGGTGCCATAGTAAGCTTCCTGAGGGGAGCTCTAGGAGGATTGGATTTCCTGAGTGTCAAGAATGCTTCATGTGTGCCTTCCCCAGAAGGTGG	control	control	control	FALSE	ENSG00000158485	3	CDS	0.763684981124913
chr1:158765746:158766682:-|CDS|ENSG00000197403|control|control|control	chr1:158765746:158766682:-	TTGCACTGATACGTCTATAAATGTCCTAGTAGATTTTGTTATAAATTCCTGCAAGATCCTAGCCACCTTCCTGCTGATCCTCTGCTCCTATGTGCAGATCATCTGCACAGTGCTCAGAAT	control	control	control	FALSE	ENSG00000197403	3	CDS	0.542589472166274
chr1:159061598:159062691:-|three_prime_utr|ENSG00000163568|control|control|control	chr1:159061598:159062691:-	TCAATCAGATTGTAAGTTACCTGAAAGCTGCAGTTCACAGGCTCCTCTCTCCACCAAATTAGGATAGAATAATTGCTGGATAAACAAATTCAGAATATCAACAGATGATCACAATAAACA	control	control	control	FALSE	ENSG00000163568	2	three_prime_utr	1.85800182286854
chr1:160214333:160214525:+|3pUTR|ENSG00000162734|msi1|FALSE|unique	chr1:160214333:160214525:+	CTACAGTGTTTTCCTTTGCACCGATCCCCACCCCAATTCAATCCCGGAAGGGACTTACTTAGGAAACCCTTCTTTACTAGATATCCTGGCCCCCTGGGCTTGTGAACACCTCCTAGCCAC	msi1	unique	FALSE	TRUE	ENSG00000162734	3	3pUTR	2.33437434978529
chr1:160214333:160214525:+|3pUTR|ENSG00000162734|msi1|total|mutant	chr1:160214333:160214525:+	CTACAGTGTTTTCCTTTGCACCGATCCCCACCCCAATTCAATCCCGGAAGGGACTTACTCCGGAAACCCTTCTTTACCCGATATCCTGGCCCCCTGGGCTTGTGAACACCTCCCCGCCAC	msi1	mutant	total	FALSE	ENSG00000162734	0	3pUTR	1.14455446989784
chr1:16057768:16058436:-|three_prime_utr|ENSG00000185519|control|control|control	chr1:16057768:16058436:-	GCAGCCCAGGCATATCTGGACCCCGGGGTCCAGGGCAGGGCATCCCTTGACCCCTCGGGTAGGCACAGGGTAGGTGCGGCAGGGATGGGGCCAGTGCTCATGGTGGCCTCTCTGTGCCTC	control	control	control	FALSE	ENSG00000185519	2	three_prime_utr	0.720609186651858
chr1:161171309:161171815:-|three_prime_utr|ENSG00000158850|control|control|control	chr1:161171309:161171815:-	ACCCTCAGCTCCTCACTGTTCTCAGAGGGATGTGAGGGAACTGAACTCTGGTGCCGTGCTAGGGGGTAGGGGCCTCTCCCTCACTGCTGGACTGGAGCTGGGCTCCTGTAGACCTGAGGG	control	control	control	FALSE	ENSG00000158850	3	three_prime_utr	1.01951336685471
chr1:161190761:161190881:-|3pUTR|ENSG00000158859|msi1|FALSE|unique	chr1:161190761:161190881:-	TGCGGGTCACAGGAGGGAGGGGGAAGGCAGGGAGGGCCTGGGCCCCAGTTGTATTTATTTAGTATTTATTCACTTTTATTTAGCACCAGGGAAGGGGACAAGGACTAGGGTCCTGGGGAA	msi1	unique	FALSE	TRUE	ENSG00000158859	3	3pUTR	32.8961377050657
chr1:161190761:161190881:-|3pUTR|ENSG00000158859|msi1|total|mutant	chr1:161190761:161190881:-	TGCGGGTCACAGGAGGGAGGGGGAAGGCAGGGAGGGCCTGGGCCCCAGTTGTATTTATTCCGTATTTATTCACTTTTATTCCGCACCAGGGAAGGGGACAAGGACCCGGGTCCTGGGGAA	msi1	mutant	total	FALSE	ENSG00000158859	0	3pUTR	2.04598527332804
chr1:161222291:161222522:-|three_prime_utr|ENSG00000158874|control|control|control	chr1:161222291:161222522:-	ACACAGCCTGCCACCCAGTGAAGTGTCCAGACCATTGTCTTCCAACCCCAGCTGGCCTCTAGAACACCCACTGGCCAGTCCTAGAGCTCCTGTCCCTACCCACTCTTTGCTACAATAAAT	control	control	control	FALSE	ENSG00000158874	2	three_prime_utr	1.09047604995814
chr1:16124349:16124452:-|3pUTR|ENSG00000142627|msi1|FALSE|unique	chr1:16124349:16124452:-	TTTGTTTTGTTGGACATTTTTTTCGAATCTTAATTTATTATTTTTTTTATATTTATTGTTAGAAAATGACTTATTTCTGCTCTGGAATAAAGTTGCAGATGATTCAAACCGATCTTGGCT	msi1	unique	FALSE	TRUE	ENSG00000142627	1	3pUTR	8.98208125991263
chr1:16124349:16124452:-|3pUTR|ENSG00000142627|msi1|total|mutant	chr1:16124349:16124452:-	TTTGTTTTGTTGGACATTTTTTTCGAATCTTAATTTATTATTTTTTTTATATTTATTGTCCGAAAATGACTTATTTCTGCTCTGGAATAAAGTTGCAGATGATTCAAACCGATCTTGGCT	msi1	mutant	total	FALSE	ENSG00000142627	0	3pUTR	1.51696611749203
chr1:16124655:16124788:-|3pUTR|ENSG00000142627|msi1|FALSE|unique	chr1:16124655:16124788:-	AGACTGTGAACTTGACTGGGTGAGACCCAAAGCGGTCCCTGTCCCTCTAGTGCCTTCTTTAGACCCTCGGGCCCCATCCTCATCCCTGACTGGCCAAACCCTTGCTTTCCTGGGCCTTTG	msi1	unique	FALSE	TRUE	ENSG00000142627	2	3pUTR	1.36147418581257
chr1:16124655:16124788:-|3pUTR|ENSG00000142627|msi1|total|mutant	chr1:16124655:16124788:-	AGACTGTGAACTTGACTGGGTGAGACCCAAAGCGGTCCCTGTCCCTCCCGTGCCTTCTTCCGACCCTCGGGCCCCATCCTCATCCCTGACTGGCCAAACCCTTGCTTTCCTGGGCCTTTG	msi1	mutant	total	FALSE	ENSG00000142627	0	3pUTR	1.05693655011144
chr1:162523450:162523604:+|3pUTR|ENSG00000152332|msi1|FALSE|unique	chr1:162523450:162523604:+	AGACTAAGTTGTGCCAGATGTAAATCAACCCCTCTTTTAGTTTACTTTAGACTTTGTATTAGCTCATCTTTTTTGTAGTAAATCTATAGTTTTAAGGTTTCTCAAGATGTGGCTCTACCT	msi1	unique	FALSE	TRUE	ENSG00000152332	5	3pUTR	58.177517487724
chr1:162523450:162523604:+|3pUTR|ENSG00000152332|msi1|total|mutant	chr1:162523450:162523604:+	AGACTAAGTTGTGCCAGATGTAAATCAACCCCTCTTTCCGTTTACTTCCGACTTTGTATCCGCTCATCTTTTTTGCCGTAAATCTACCGTTTTAAGGTTTCTCAAGATGTGGCTCTACCT	msi1	mutant	total	FALSE	ENSG00000152332	0	3pUTR	0.325654027047936
chr1:162599429:162599460:+|3pUTR|ENSG00000117143|msi1_unk|FALSE|overlapping	chr1:162599429:162599460:+	GGTATTTGAACCAGATACCAAGTTTTGTTTGCCACGATAGGAATAGCTTTTATTTTTGATAGACCAACTGTGAACCTACAAGACGTCTTGGACAACTGAAGTTTAAATATCCACAGGGTT	msi1_unk	overlapping	FALSE	TRUE	ENSG00000117143	3	3pUTR	0.666471506606111
chr1:162599429:162599460:+|3pUTR|ENSG00000117143|msi1_unk|total|mutant	chr1:162599429:162599460:+	GGTATTTGAACCAGATACCAAGTTTTGTTTGCCACGACCGGAACCGCTTTTATTTTTGACCGACCAACTGTGAACCTACAAGACGTCTTGGACAACTGAAGTTTAAATATCCACAGGGTT	msi1_unk	mutant	total	FALSE	ENSG00000117143	0	3pUTR	0.38305683839596
chr1:162783069:162783171:+|3pUTR|ENSG00000162733|unk|FALSE|unique	chr1:162783069:162783171:+	TGAAAGTAGTTCAAATTTGAATTAGAAGAATGAAGCTAGGACTTATTTGGAAAAGGAGATAGAAAAAAAATGATCAGAAACTGTGGGGCCTTATTACCTTTGCAGTAAGTTATCTTCTTC	unk	unique	FALSE	TRUE	ENSG00000162733	4	3pUTR	1.05260218795449
chr1:162783069:162783171:+|3pUTR|ENSG00000162733|unk|total|mutant	chr1:162783069:162783171:+	TGAAAGCCGTTCAAATTTGAATCCGAAGAATGAAGCCCGGACTTATTTGGAAAAGGAGACCGAAAAAAAATGATCAGAAACTGTGGGGCCTTATTACCTTTGCAGTAAGTTATCTTCTTC	unk	mutant	total	FALSE	ENSG00000162733	0	3pUTR	0.3491875505816
chr1:162785649:162785750:+|3pUTR|ENSG00000162733|unk|FALSE|unique	chr1:162785649:162785750:+	TGAATGTTGTTTTTTTGAATGAACATAAGATAGAAACAAAAACTTCTCATCCAGTTAACTAGAGTGAATGTAGGGAGAATTGTTTTGCTTGTAACATGGAGAGTTTATTTTCAAGTGAGG	unk	unique	FALSE	TRUE	ENSG00000162733	3	3pUTR	0.683406028146765
chr1:162785649:162785750:+|3pUTR|ENSG00000162733|unk|total|mutant	chr1:162785649:162785750:+	TGAATGTTGTTTTTTTGAATGAACATAAGACCGAAACAAAAACTTCTCATCCAGTTAACCCGAGTGAATGCCGGGAGAATTGTTTTGCTTGTAACATGGAGAGTTTATTTTCAAGTGAGG	unk	mutant	total	FALSE	ENSG00000162733	0	3pUTR	0.302017883643035
chr1:16399343:16399521:-|CDS|ENSG00000187144|control|control|control	chr1:16399343:16399521:-	GCTCTGCCCACAGCTGGACAAGAAGATGGTCCGTAGGCAGCCGAGCAACCACTATGCACTAGACCAGTGCACACCCCCTGGCCTGGATCCTGACATCCGCAGCCCCTTCTTCCAGTCAGG	control	control	control	FALSE	ENSG00000187144	2	CDS	0.684824023227612
chr1:165890246:165890361:+|CDS|ENSG00000143179|unk|FALSE|unique	chr1:165890246:165890361:+	CTCCTGGGGCAGAATGAGGTGGACTATCGCCAGAAGCAGGTGGTCATCCTGAGCCAGGATAGCTTCTACCGTGTCCTTACCTCGGAGCAGAAGGCCAAAGCCCTGAAGGGCCAGTTCAAC	unk	unique	FALSE	TRUE	ENSG00000143179	1	CDS	0.748498474601198
chr1:165890246:165890361:+|CDS|ENSG00000143179|unk|total|mutant	chr1:165890246:165890361:+	CTCCTGGGGCAGAATGAGGTGGACTATCGCCAGAAGCAGGTGGTCATCCTGAGCCAGGACCGCTTCTACCGTGTCCTTACCTCGGAGCAGAAGGCCAAAGCCCTGAAGGGCCAGTTCAAC	unk	mutant	total	FALSE	ENSG00000143179	0	CDS	0.709154037001272
chr1:165910223:165910324:+|3pUTR|ENSG00000143179|unk|FALSE|unique	chr1:165910223:165910324:+	CCAGCATTTGGCCAACTCTGTATCTGAACTTGAGCTTTCTATGGAACAAACAATGGTCTTAGTTTTTTAAGAGCCTCTGGGTCTCTGATTCCATGGAGAGTCAGGAGTAGAATTAGTGGA	unk	unique	FALSE	TRUE	ENSG00000143179	3	3pUTR	1.36515707604156
chr1:165910223:165910324:+|3pUTR|ENSG00000143179|unk|total|mutant	chr1:165910223:165910324:+	CCAGCATTTGGCCAACTCTGTATCTGAACTTGAGCTTTCTATGGAACAAACAATGGTCTCCGTTTTTTAAGAGCCTCTGGGTCTCTGATTCCATGGAGAGTCAGGAGCCGAATCCGTGGA	unk	mutant	total	FALSE	ENSG00000143179	0	3pUTR	0.546292939612716
chr1:166069298:166070240:-|three_prime_utr|ENSG00000188859|control|control|control	chr1:166069298:166070240:-	AGTTTCTGAGCCAAAGCAGACCTCTCGGTTTGCCAGCCTTTGCAGCCACTTTTGAAGAGTAGGGCTGCTCCTTGGGTGGTAGAACCATAATCCTTAGGAAAAATCCCTTCCTCTTAGGAA	control	control	control	FALSE	ENSG00000188859	4	three_prime_utr	0.581812497788518
chr1:167421552:167421653:+|3pUTR|ENSG00000143190|unk|FALSE|unique	chr1:167421552:167421653:+	TTTTCTTCTAACCTTATTCATTAAGTAGTTCCTTGTTTTGGCCCTTCTACTCTTGGCCTTAGCTAAAAGCAGTAAATGTGAGTGAATTTTATGTTGATTATGTCACCTGGATCTCCTTTC	unk	unique	FALSE	TRUE	ENSG00000143190	2	3pUTR	0.662793883714494
chr1:167421552:167421653:+|3pUTR|ENSG00000143190|unk|total|mutant	chr1:167421552:167421653:+	TTTTCTTCTAACCTTATTCATTAAGCCGTTCCTTGTTTTGGCCCTTCTACTCTTGGCCTCCGCTAAAAGCAGTAAATGTGAGTGAATTTTATGTTGATTATGTCACCTGGATCTCCTTTC	unk	mutant	total	FALSE	ENSG00000143190	0	3pUTR	0.441919293444047
chr1:168200228:168200338:+|3pUTR|ENSG00000143155|unk|FALSE|unique	chr1:168200228:168200338:+	TATTTTCTGGAGTTAAATTTGGATGATTTCTAAATTATCACAAAGTGGGACCTCAGCAGTAGTGATGTGTGTGTCTCATGAGCAGTGAGCACAGTCTGCATTCATCATGAAACACTATCT	unk	unique	FALSE	TRUE	ENSG00000143155	1	3pUTR	0.357549877355558
chr1:168200228:168200338:+|3pUTR|ENSG00000143155|unk|total|mutant	chr1:168200228:168200338:+	TATTTTCTGGAGTTAAATTTGGATGATTTCTAAATTATCACAAAGTGGGACCTCAGCAGCCGTGATGTGTGTGTCTCATGAGCAGTGAGCACAGTCTGCATTCATCATGAAACACTATCT	unk	mutant	total	FALSE	ENSG00000143155	0	3pUTR	0.516938833531203
chr1:169124931:169125019:+|5pUTR_CDS|ENSG00000143153|msi1_unk|FALSE|overlapping	chr1:169124931:169125019:+	GAAATTTCCTTTCGTCCTAATGATCCCAAGAGCTATGAGGCATATGTACTGAACATAGTTAGGTTCCTGGAAAAGTACAAAGATTCAGCCCAGAGGGATGACATGATTTTTGAAGATTGT	msi1_unk	overlapping	FALSE	TRUE	ENSG00000143153	2	5pUTR_CDS	0.436978543957464
chr1:169124931:169125019:+|5pUTR_CDS|ENSG00000143153|msi1_unk|total|mutant	chr1:169124931:169125019:+	GAAATTTCCTTTCGTCCTAATGATCCCAAGAGCTATGAGGCATATGTACTGAACACCGTCCGGTTCCTGGAAAAGTACAAAGATTCAGCCCAGAGGGATGACATGATTTTTGAAGATTGT	msi1_unk	mutant	total	FALSE	ENSG00000143153	0	5pUTR_CDS	0.520693799370025
chr1:169376695:169376796:+|CDS|ENSG00000117475|unk|FALSE|unique	chr1:169376695:169376796:+	TCTTCAGCTAGGGAAAATGCTCACTGAAAAAGCAATGGAAGTTAAAGCTGTAAGAATATTAGTTCCCAAAGCTGCTATAACTCATGATATCCCCAACAAAAATACAAAGGTTAAGTCTCT	unk	unique	FALSE	TRUE	ENSG00000117475	2	CDS	0.30412666731731
chr1:169376695:169376796:+|CDS|ENSG00000117475|unk|total|mutant	chr1:169376695:169376796:+	TCTTCAGCCCGGGAAAATGCTCACTGAAAAAGCAATGGAAGTTAAAGCTGTAAGAATATCCGTTCCCAAAGCTGCTATAACTCATGATATCCCCAACAAAAATACAAAGGTTAAGTCTCT	unk	mutant	total	FALSE	ENSG00000117475	0	CDS	0.321911782484281
chr1:169588848:169589605:-|three_prime_utr|ENSG00000174175|control|control|control	chr1:169588848:169589605:-	ATAATGCATTTGCTGCAGGTTTCCATAAACACCCATGAATCAAAGACATGGAATTACCTTAGATTAGCTCTGGACCAGCCTGTTGGACCCGCTCTGGACCAACCCTGTTTCCTGAGTTTG	control	control	control	FALSE	ENSG00000174175	2	three_prime_utr	1.37070789861081
chr1:169690664:169691783:-|three_prime_utr|ENSG00000188404|control|control|control	chr1:169690664:169691783:-	AGTTTTCTTGCAGATCAAATTTCACGTCGTCTTCTGTATACTGTGGAGGTACACTCTTATAGAAAGTTCAAAAAGTCTACGCTCTCCTTTCTTTCTAACTCCAGTGAAGTAATGGGGTCC	control	control	control	FALSE	ENSG00000188404	1	three_prime_utr	0.510286448871696
chr1:17067390:17067767:-|3pUTR|ENSG00000117115|msi1|FALSE|unique	chr1:17067390:17067767:-	CCCAACATGCAAAGCCCACATTTAAAGGCCAGCCTCTGCCCCTTCAGTGATGCGCTCTTTAGAAATGCCAGTCCACTATATTCAGAAATCCGCAGGGCACAAAACTTCCAGCAAGTCACT	msi1	unique	FALSE	TRUE	ENSG00000117115	1	3pUTR	0.963986317746474
chr1:17067390:17067767:-|3pUTR|ENSG00000117115|msi1|total|mutant	chr1:17067390:17067767:-	CCCAACATGCAAAGCCCACATTTAAAGGCCAGCCTCTGCCCCTTCAGTGATGCGCTCTTCCGAAATGCCAGTCCACTATATTCAGAAATCCGCAGGGCACAAAACTTCCAGCAAGTCACT	msi1	mutant	total	FALSE	ENSG00000117115	0	3pUTR	0.701830503886935
chr1:17067826:17067927:-|3pUTR|ENSG00000117115|msi1|FALSE|unique	chr1:17067826:17067927:-	CCAGATTCATTCCCTGGCTCCAACTGAAAAGACTCAGTTTCAATCGTTAAAAGTTCCTTTAGGGCCAGAAGAATAAATGAATTATAATCCCATTTTGAAGAACCGATTTATAACCAATGA	msi1	unique	FALSE	TRUE	ENSG00000117115	1	3pUTR	0.556965683481935
chr1:17067826:17067927:-|3pUTR|ENSG00000117115|msi1|total|mutant	chr1:17067826:17067927:-	CCAGATTCATTCCCTGGCTCCAACTGAAAAGACTCAGTTTCAATCGTTAAAAGTTCCTTCCGGGCCAGAAGAATAAATGAATTATAATCCCATTTTGAAGAACCGATTTATAACCAATGA	msi1	mutant	total	FALSE	ENSG00000117115	0	3pUTR	0.464578547625313
chr1:17067933:17068034:-|3pUTR|ENSG00000117115|msi1|FALSE|unique	chr1:17067933:17068034:-	ACATAAGGACCCTGGCCTACCCTCCAGCCCAACAGCCAGTTCTGGGTCAGCTGCCAACTTAGGGGTGGTTTGATTATCCCATTGAAATTCACCAGTGCCTTTGCCAAAGACCCTCTCATT	msi1	unique	FALSE	TRUE	ENSG00000117115	1	3pUTR	0.896157146802971
chr1:17067933:17068034:-|3pUTR|ENSG00000117115|msi1|total|mutant	chr1:17067933:17068034:-	ACATAAGGACCCTGGCCTACCCTCCAGCCCAACAGCCAGTTCTGGGTCAGCTGCCAACTCCGGGGTGGTTTGATTATCCCATTGAAATTCACCAGTGCCTTTGCCAAAGACCCTCTCATT	msi1	mutant	total	FALSE	ENSG00000117115	0	3pUTR	0.749174467702913
chr1:17068045:17068226:-|3pUTR|ENSG00000117115|msi1|FALSE|unique	chr1:17068045:17068226:-	CTCCTTCCACTGCCTTGACTTTCTTCCTTTTTATTCCTGGTGCCATCTGTCCAGGCAGCTAGACAAGAACTTGTTCGCCAGCAGCCAGATTCAGGCCTTCCCAGGGGCATAATAAGTGAC	msi1	unique	FALSE	TRUE	ENSG00000117115	1	3pUTR	0.790909278042041
chr1:17068045:17068226:-|3pUTR|ENSG00000117115|msi1|total|mutant	chr1:17068045:17068226:-	CTCCTTCCACTGCCTTGACTTTCTTCCTTTTTATTCCTGGTGCCATCTGTCCAGGCAGCCCGACAAGAACTTGTTCGCCAGCAGCCAGATTCAGGCCTTCCCAGGGGCATAATAAGTGAC	msi1	mutant	total	FALSE	ENSG00000117115	0	3pUTR	0.71825659932569
chr1:17283265:17283432:+|3pUTR|ENSG00000142619|msi1|FALSE|unique	chr1:17283265:17283432:+	CATGTGGTTCTCAGACTTGAATCTTCTCGGCCCCCCAAAAAGAAGGACCTCATTTCTTATAGCCTCTCCTGTGATTCAACACAACCCATGGAGATGTCCCCTTCTCACTCTGAAATCATC	msi1	unique	FALSE	TRUE	ENSG00000142619	1	3pUTR	0.503800951029048
chr1:17283265:17283432:+|3pUTR|ENSG00000142619|msi1|total|mutant	chr1:17283265:17283432:+	CATGTGGTTCTCAGACTTGAATCTTCTCGGCCCCCCAAAAAGAAGGACCTCATTTCTTACCGCCTCTCCTGTGATTCAACACAACCCATGGAGATGTCCCCTTCTCACTCTGAAATCATC	msi1	mutant	total	FALSE	ENSG00000142619	0	3pUTR	0.500939764283318
chr1:173734013:173734119:+|CDS|ENSG00000076321|unk|FALSE|unique	chr1:173734013:173734119:+	CATTGACGAGAGGGCTATGGAATTACTGATTGACTTTGCGTATACCTCCCAGATAACAGTAGAAGAGGGCAATGTTCAGACTCTTCTGCCAGCTGCTTGCCTCCTCCAGCTGGCAGAAAT	unk	unique	FALSE	TRUE	ENSG00000076321	1	CDS	0.71978420981366
chr1:173734013:173734119:+|CDS|ENSG00000076321|unk|total|mutant	chr1:173734013:173734119:+	CATTGACGAGAGGGCTATGGAATTACTGATTGACTTTGCGTATACCTCCCAGATAACAGCCGAAGAGGGCAATGTTCAGACTCTTCTGCCAGCTGCTTGCCTCCTCCAGCTGGCAGAAAT	unk	mutant	total	FALSE	ENSG00000076321	0	CDS	0.626378750306251
chr1:173887777:173887878:+|3pUTR|ENSG00000185278|unk|FALSE|unique	chr1:173887777:173887878:+	AAAGAGATTTGGCAGAGGGACAGGTTGTACCTGCACTGGTGAACCATCTGTGAGAATGTTAGTCATGTGCTCCTTTCCTGAGATTGCTTTGTGGTATGTGAAAAGGTGGGTAGAAAAGAA	unk	unique	FALSE	TRUE	ENSG00000185278	2	3pUTR	0.822724642165463
chr1:173887777:173887878:+|3pUTR|ENSG00000185278|unk|total|mutant	chr1:173887777:173887878:+	AAAGAGATTTGGCAGAGGGACAGGTTGTACCTGCACTGGTGAACCATCTGTGAGAATGTCCGTCATGTGCTCCTTTCCTGAGATTGCTTTGTGGTATGTGAAAAGGTGGGCCGAAAAGAA	unk	mutant	total	FALSE	ENSG00000185278	0	3pUTR	0.760472371940145
chr1:17407970:17408071:-|3pUTR|ENSG00000179051|msi1|FALSE|unique	chr1:17407970:17408071:-	GGGTACCGTTCTGCTGACCCAGCTCCCTTTAGTCACGTTTGCTTGGCTCTGGTACCAAATAGTTGGGATTACCGAAGAGTCCCCTTCCTTGCGTGTCAGCACGGATGCTGTGACTGCCAC	msi1	unique	FALSE	TRUE	ENSG00000179051	2	3pUTR	2.00053507829119
chr1:17407970:17408071:-|3pUTR|ENSG00000179051|msi1|total|mutant	chr1:17407970:17408071:-	GGGTACCGTTCTGCTGACCCAGCTCCCTTCCGTCACGTTTGCTTGGCTCTGGTACCAAACCGTTGGGATTACCGAAGAGTCCCCTTCCTTGCGTGTCAGCACGGATGCTGTGACTGCCAC	msi1	mutant	total	FALSE	ENSG00000179051	0	3pUTR	0.631146863728987
chr1:17826356:17826472:+|CDS|ENSG00000117148|unk|FALSE|unique	chr1:17826356:17826472:+	AGGGAGCTGATGGGGGATCACGTCTCCTCCACCAAGGCCACAGTCTGGGAGGGTTCCAATAGAAACTTTAGTGTCTGGCTAGGAGCGTCCGTGGTGGCTCACCTTTCTACCTACCAGTCT	unk	unique	FALSE	TRUE	ENSG00000117148	3	CDS	1.3403769115952
chr1:17826356:17826472:+|CDS|ENSG00000117148|unk|total|mutant	chr1:17826356:17826472:+	AGGGAGCTGATGGGGGATCACGTCTCCTCCACCAAGGCCACAGTCTGGGAGGGTTCCAACCGAAACTTCCGTGTCTGGCCCGGAGCGTCCGTGGTGGCTCACCTTTCTACCTACCAGTCT	unk	mutant	total	FALSE	ENSG00000117148	0	CDS	0.815382822928558
chr1:178442813:178442920:+|CDS|ENSG00000075391|unk|FALSE|unique	chr1:178442813:178442920:+	AAAGCAGACAATATTTTCTGGGGCGAACATTTTGAATTCTTCAGCCTTCCACCTCTTCATAGTATCACAGTTCACATTTACAAGGATGTGGAAAAAAAGAAAAAAAAGGACAAGAATAAT	unk	unique	FALSE	TRUE	ENSG00000075391	1	CDS	0.818319177719409
chr1:178442813:178442920:+|CDS|ENSG00000075391|unk|total|mutant	chr1:178442813:178442920:+	AAAGCAGACAATATTTTCTGGGGCGAACATTTTGAATTCTTCAGCCTTCCACCTCTTCACCGTATCACAGTTCACATTTACAAGGATGTGGAAAAAAAGAAAAAAAAGGACAAGAATAAT	unk	mutant	total	FALSE	ENSG00000075391	0	CDS	0.496709734934577
chr1:178479239:178479534:-|three_prime_utr|ENSG00000188585|control|control|control	chr1:178479239:178479534:-	CAGTTTCTGTTTCATGCAATCTTCTCTGGATTTTGAGTAAATTTTAATTTTTTAATCCCTAGTAGAACAAGATTAGGAAGAACTCGACATGTGCCAAAAAGCACAGACCTACAACTAACA	control	control	control	FALSE	ENSG00000188585	3	three_prime_utr	0.449339872389314
chr1:1785892:1785993:-|3pUTR|ENSG00000078369|msi1|FALSE|unique	chr1:1785892:1785993:-	TTTACTCTTAGAATCGCATGCTGTAGAAATGCTCAAAAGTGCATATGGGACTCAGTCCTTAGGTGTTCTTTTTCTTTTAAGAAATAACCTCTTACAGTTGTAACCATTGCGGCTCTGTCC	msi1	unique	FALSE	TRUE	ENSG00000078369	3	3pUTR	0.369567306366562
chr1:1785892:1785993:-|3pUTR|ENSG00000078369|msi1|total|mutant	chr1:1785892:1785993:-	TTTACTCTCCGAATCGCATGCTGCCGAAATGCTCAAAAGTGCATATGGGACTCAGTCCTCCGGTGTTCTTTTTCTTTTAAGAAATAACCTCTTACAGTTGTAACCATTGCGGCTCTGTCC	msi1	mutant	total	FALSE	ENSG00000078369	0	3pUTR	0.424115760329081
chr1:178849534:178851128:-|three_prime_utr|ENSG00000116194|control|control|control	chr1:178849534:178851128:-	CTACACAGAAAGTTTTTAAAATGAATTTTACCGTAACTATAAAAGGGAACCTATAAATGTAGTTTCATCTGTCGTCAATTACTGCAGAAAATTATGTGTATCCACAACCTAGTTATTTTA	control	control	control	FALSE	ENSG00000116194	2	three_prime_utr	2.60285099080701
chr1:179105649:179105771:-|3pUTR|ENSG00000143322|msi1|FALSE|bound_elsewhere	chr1:179105649:179105771:-	AGAAAGGAAACCTTGATTCTTACCATTGCTGCTCCAAAGGAGGCCCAGGTTAAGAGGATTAGAGGAGACACGCGGTGCTGGGCATTCCTGGCAGGTGTTGGGTGATCCCCGCAGTATGTC	msi1	bound_elsewhere	FALSE	TRUE	ENSG00000143322	1	3pUTR	0.777385448188792
chr1:179105649:179105771:-|3pUTR|ENSG00000143322|msi1|total|mutant	chr1:179105649:179105771:-	AGAAAGGAAACCTTGATTCTTACCATTGCTGCTCCAAAGGAGGCCCAGGTTAAGAGGATCCGAGGAGACACGCGGTGCTGGGCATTCCTGGCAGGTGTTGGGTGATCCCCGCAGTATGTC	msi1	mutant	total	FALSE	ENSG00000143322	0	3pUTR	0.721753179667274
chr1:179108573:179108674:-|CDS|ENSG00000143322|unk|FALSE|bound_elsewhere	chr1:179108573:179108674:-	AGCCAAGTTATTGCCCAGAGGAGCCACAGCTCTTCCTCTCAGAACACCCTCTGGGGATCTAGCCATTACAGAGAAGGACCCTCCAGGGGTGGGAGTGGCTGGAGTGGCAGCTGCCCCCAA	unk	bound_elsewhere	FALSE	TRUE	ENSG00000143322	1	CDS	0.760289132213886
chr1:179108573:179108674:-|CDS|ENSG00000143322|unk|total|mutant	chr1:179108573:179108674:-	AGCCAAGTTATTGCCCAGAGGAGCCACAGCTCTTCCTCTCAGAACACCCTCTGGGGATCCCGCCATTACAGAGAAGGACCCTCCAGGGGTGGGAGTGGCTGGAGTGGCAGCTGCCCCCAA	unk	mutant	total	FALSE	ENSG00000143322	0	CDS	0.611438553944369
chr1:180199467:180199568:+|3pUTR|ENSG00000116260|msi1|FALSE|unique	chr1:180199467:180199568:+	CACAGGAACAATTTCCTCAAGGAGACAGTGGCATGGAGCTTTGAAAGACGAGTAGGTGTTAGCAAGGAAATAAGGAGGAACGGGGGTTACGGGCAGAGGAGAAAGCACATGCCAAGTCAG	msi1	unique	FALSE	TRUE	ENSG00000116260	2	3pUTR	1.50906138319371
chr1:180199467:180199568:+|3pUTR|ENSG00000116260|msi1|total|mutant	chr1:180199467:180199568:+	CACAGGAACAATTTCCTCAAGGAGACAGTGGCATGGAGCTTTGAAAGACGAGCCGGTGTCCGCAAGGAAATAAGGAGGAACGGGGGTTACGGGCAGAGGAGAAAGCACATGCCAAGTCAG	msi1	mutant	total	FALSE	ENSG00000116260	0	3pUTR	0.768564935365964
chr1:180885099:180885158:+|3pUTR|ENSG00000143324|msi1_unk|FALSE|overlapping	chr1:180885099:180885158:+	AGCTGAAGCTATGCCTTATTATGCATCCACATGTATGGTCCCTGTAGCGTGACCTTTACTAGCTCTGAATCAGAAGACAGAGCTATTTCAGAGGCTCTGTGTGCCCTCACTAGATAGTTT	msi1_unk	overlapping	FALSE	TRUE	ENSG00000143324	4	3pUTR	2.63963325483211
chr1:180885099:180885158:+|3pUTR|ENSG00000143324|msi1_unk|total|mutant	chr1:180885099:180885158:+	AGCTGAAGCTATGCCTTATTATGCATCCACATGTATGGTCCCTGCCGCGTGACCTTTACCCGCTCTGAATCAGAAGACAGAGCTATTTCAGAGGCTCTGTGTGCCCTCACCCGACCGTTT	msi1_unk	mutant	total	FALSE	ENSG00000143324	0	3pUTR	0.55866870109004
chr1:180885316:180885399:+|3pUTR|ENSG00000143324|msi1_unk|FALSE|overlapping	chr1:180885316:180885399:+	TTGGCAGCCATTTCTCCCAGCAGTTTTAAAGGATGAACATTGGATTTCATGCCATCCCATAGAAAACCTGTTTTAAAATTTTAGGGATCTTTACTTGGTCATACATGAAAAGTACACTGC	msi1_unk	overlapping	FALSE	TRUE	ENSG00000143324	2	3pUTR	1.91189857392921
chr1:180885316:180885399:+|3pUTR|ENSG00000143324|msi1_unk|total|mutant	chr1:180885316:180885399:+	TTGGCAGCCATTTCTCCCAGCAGTTTTAAAGGATGAACATTGGATTTCATGCCATCCCACCGAAAACCTGTTTTAAAATTTCCGGGATCTTTACTTGGTCATACATGAAAAGTACACTGC	msi1_unk	mutant	total	FALSE	ENSG00000143324	0	3pUTR	0.292434554189063
chr1:183142599:183142700:+|CDS|ENSG00000135862|msi1|FALSE|unique	chr1:183142599:183142700:+	AACGAGATTGAAGGCACCCTAAACAAAGCCAAAGATGAAATGAAGGTCAGCGATCTTGATAGGAAAGTGTCTGACCTGGAGAATGAAGCCAAGAAGCAGGAGGCTGCCATCATGGACTAT	msi1	unique	FALSE	TRUE	ENSG00000135862	1	CDS	0.677706136962246
chr1:183142599:183142700:+|CDS|ENSG00000135862|msi1|total|mutant	chr1:183142599:183142700:+	AACGAGATTGAAGGCACCCTAAACAAAGCCAAAGATGAAATGAAGGTCAGCGATCTTGACCGGAAAGTGTCTGACCTGGAGAATGAAGCCAAGAAGCAGGAGGCTGCCATCATGGACTAT	msi1	mutant	total	FALSE	ENSG00000135862	0	CDS	0.7317852005109
chr1:183143318:183143419:+|3pUTR|ENSG00000135862|msi1|FALSE|unique	chr1:183143318:183143419:+	ACATCCTGTGCCAAAGGTATTGGTCATTTAGAATGTCGGTAGCCATCCATCAGTGCTTTTAGTTATTATGAGTGTAGGACACTGAGCCATCCGTGGGTCAGGATGCAATTATTTATAAAA	msi1	unique	FALSE	TRUE	ENSG00000135862	4	3pUTR	2.27447950035012
chr1:183143318:183143419:+|3pUTR|ENSG00000135862|msi1|total|mutant	chr1:183143318:183143419:+	ACATCCTGTGCCAAAGGTATTGGTCATTCCGAATGTCGGCCGCCATCCATCAGTGCTTTCCGTTATTATGAGTGCCGGACACTGAGCCATCCGTGGGTCAGGATGCAATTATTTATAAAA	msi1	mutant	total	FALSE	ENSG00000135862	0	3pUTR	0.549131630896971
chr1:183252010:183252124:-|3pUTR|ENSG00000157064|unk|FALSE|unique	chr1:183252010:183252124:-	TCTTTGTTCACTCCCTGTAGAACTTGGATGAAATCAGTGTCCATGGTTCTTTATGTTTGTAGTCTTGATGTGCTCCTGTGGTATTACTTCCCCTCTGATAGGACATTGTAGCCAGCCTCA	unk	unique	FALSE	TRUE	ENSG00000157064	4	3pUTR	0.763333074536676
chr1:183252010:183252124:-|3pUTR|ENSG00000157064|unk|total|mutant	chr1:183252010:183252124:-	TCTTTGTTCACTCCCTGCCGAACTTGGATGAAATCAGTGTCCATGGTTCTTTATGTTTGCCGTCTTGATGTGCTCCTGTGGTATTACTTCCCCTCTGACCGGACATTGCCGCCAGCCTCA	unk	mutant	total	FALSE	ENSG00000157064	0	3pUTR	0.645700040755046
chr1:184691659:184691688:-|3pUTR|ENSG00000116406|msi1_unk|FALSE|overlapping	chr1:184691659:184691688:-	CTCCAACGTTGTAATTACAACTCTACATTCATTTACTTACTTGACATACTGCCACAAAGTAGTTTTTGAGTTCATTAAAAATTCCAAAGGCATTAGTTGTTTTTTTTTTTTTTAGTGTTT	msi1_unk	overlapping	FALSE	TRUE	ENSG00000116406	3	3pUTR	8.43896468156438
chr1:184691659:184691688:-|3pUTR|ENSG00000116406|msi1_unk|total|mutant	chr1:184691659:184691688:-	CTCCAACGTTGTAATTACAACTCTACATTCATTTACTTACTTGACATACTGCCACAAAGCCGTTTTTGAGTTCATTAAAAATTCCAAAGGCATCCGTTGTTTTTTTTTTTTTCCGTGTTT	msi1_unk	mutant	total	FALSE	ENSG00000116406	0	3pUTR	0.805320019653483
chr1:185309019:185309167:-|CDS|ENSG00000116679|unk|FALSE|unique	chr1:185309019:185309167:-	GCACACAGAGCAGTGCTAGCTTGCTGCAGTCCCTATTTATTTGAAATCTTTAATAGTGATAGTGATCCTCATGGAATTTCTCACGTTAAATTTGATGATCTCAATCCAGAAGCTGTTGAA	unk	unique	FALSE	TRUE	ENSG00000116679	3	CDS	0.523257875480944
chr1:185309019:185309167:-|CDS|ENSG00000116679|unk|total|mutant	chr1:185309019:185309167:-	GCACACAGAGCAGTGCCCGCTTGCTGCAGTCCCTATTTATTTGAAATCTTTAACCGTGACCGTGATCCTCATGGAATTTCTCACGTTAAATTTGATGATCTCAATCCAGAAGCTGTTGAA	unk	mutant	total	FALSE	ENSG00000116679	0	CDS	0.632742896936335
chr1:186359875:186359976:-|CDS|ENSG00000047410|msi1_unk|FALSE|overlapping	chr1:186359875:186359976:-	GGAAACTCAGGATCAGTTGCTTTTGGAGAAACTAGAGAACAAAAGAATTAATAAGTACCTAGATGAAATAGTGAAAGAAGTGGAAGCCAAAGCACCAATTTTGAAACGCCAGCGTGAGGA	msi1_unk	overlapping	FALSE	TRUE	ENSG00000047410	3	CDS	4.28439608632593
chr1:186359875:186359976:-|CDS|ENSG00000047410|msi1_unk|total|mutant	chr1:186359875:186359976:-	GGAAACTCAGGATCAGTTGCTTTTGGAGAAACCCGAGAACAAAAGAATTAATAAGTACCCCGATGAAACCGTGAAAGAAGTGGAAGCCAAAGCACCAATTTTGAAACGCCAGCGTGAGGA	msi1_unk	mutant	total	FALSE	ENSG00000047410	0	CDS	0.979027436543056
chr1:18907414:18907603:-|3pUTR|ENSG00000169991|msi1|FALSE|unique	chr1:18907414:18907603:-	CCTTGATTTCCCTGATAACTTGATGTTCTTCCCTCCCTCGCCAGCCAACAATAGAGGCTTAGAGATCTGTAATTTCTCTGTGAGAAAGTCTGAAGGGGCCAGGCCTGGTCTCTGCTCCCT	msi1	unique	FALSE	TRUE	ENSG00000169991	2	3pUTR	0.91239384489885
chr1:18907414:18907603:-|3pUTR|ENSG00000169991|msi1|total|mutant	chr1:18907414:18907603:-	CCTTGATTTCCCTGATAACTTGATGTTCTTCCCTCCCTCGCCAGCCAACAACCGAGGCTCCGAGATCTGTAATTTCTCTGTGAGAAAGTCTGAAGGGGCCAGGCCTGGTCTCTGCTCCCT	msi1	mutant	total	FALSE	ENSG00000169991	0	3pUTR	0.732667536461464
chr1:192811693:192811799:+|3pUTR|ENSG00000116741|unk|FALSE|unique	chr1:192811693:192811799:+	CTTGAATTCAGCCTGGGTGTTCAGGAAACATCACTCAGAACTATTGATTCAAAGTTGGGTAGTGAATCAGGAAGCCAGTAACTGACTAGGAGAAGCTGGTATCAGAACAGCTTCCCTCAC	unk	unique	FALSE	TRUE	ENSG00000116741	2	3pUTR	0.393620226591957
chr1:192811693:192811799:+|3pUTR|ENSG00000116741|unk|total|mutant	chr1:192811693:192811799:+	CTTGAATTCAGCCTGGGTGTTCAGGAAACATCACTCAGAACTATTGATTCAAAGTTGGGCCGTGAATCAGGAAGCCAGTAACTGACCCGGAGAAGCTGGTATCAGAACAGCTTCCCTCAC	unk	mutant	total	FALSE	ENSG00000116741	0	3pUTR	0.374585461166191
chr1:193013303:193013404:-|3pUTR|ENSG00000116750|unk|FALSE|unique	chr1:193013303:193013404:-	AAACCACTCTAGCTATTTGAAGAGGAATGCAGATTTATATTGGGAGTTTTGAAACTACATAGTTTCTTACAAAATCATTGGAAGGTTTGGAGGAGCGGTTTCAAGCTTAAGTCTCCAGAG	unk	unique	FALSE	TRUE	ENSG00000116750	2	3pUTR	0.511335508800903
chr1:193013303:193013404:-|3pUTR|ENSG00000116750|unk|total|mutant	chr1:193013303:193013404:-	AAACCACTCCCGCTATTTGAAGAGGAATGCAGATTTATATTGGGAGTTTTGAAACTACACCGTTTCTTACAAAATCATTGGAAGGTTTGGAGGAGCGGTTTCAAGCTTAAGTCTCCAGAG	unk	mutant	total	FALSE	ENSG00000116750	0	3pUTR	0.618547752544425
chr1:193014253:193014354:-|3pUTR|ENSG00000116750|unk|FALSE|unique	chr1:193014253:193014354:-	TTAATAGGTATAAGGATTTTTCTTATTAATCTAATAAAATTCCTTAATAGGAATTTCCATAGCTTAAGAGTGGTTTATTTTATCTGCATCTTCTTTGGTGATTGCAAATCCCTTGTGATA	unk	unique	FALSE	TRUE	ENSG00000116750	3	3pUTR	0.854329651499897
chr1:193014253:193014354:-|3pUTR|ENSG00000116750|unk|total|mutant	chr1:193014253:193014354:-	TTAACCGGTATAAGGATTTTTCTTATTAATCTAATAAAATTCCTTAACCGGAATTTCCACCGCTTAAGAGTGGTTTATTTTATCTGCATCTTCTTTGGTGATTGCAAATCCCTTGTGATA	unk	mutant	total	FALSE	ENSG00000116750	0	3pUTR	0.371609162595729
chr1:193029531:193029688:-|CDS|ENSG00000116750|unk|FALSE|unique	chr1:193029531:193029688:-	TTGATATCTTCACTTTTATATTTTATAGGTAATTAATAATGCTTGTGCTACTCAAGCCATAGTGAGTGTGTTACTGAACTGTACCCACCAGGATGTCCATTTAGGCGAGACATTATCAGA	unk	unique	FALSE	TRUE	ENSG00000116750	3	CDS	7.08808281184457
chr1:193029531:193029688:-|CDS|ENSG00000116750|unk|total|mutant	chr1:193029531:193029688:-	TTGATATCTTCACTTTTATATTTTACCGGTAATTAATAATGCTTGTGCTACTCAAGCCACCGTGAGTGTGTTACTGAACTGTACCCACCAGGATGTCCATTCCGGCGAGACATTATCAGA	unk	mutant	total	FALSE	ENSG00000116750	0	CDS	0.805399683779095
chr1:193096648:193096749:-|CDS|ENSG00000023572|msi1_unk|FALSE|overlapping	chr1:193096648:193096749:-	CAACAGGTTCCAAGAATATTTGTCAATGGTACTTTTATTGGAGGTGCAACTGACACTCATAGGCTTCACAAAGAAGGAAAATTGCTCCCACTAGTTCATCAGTGTTATTTAAAAAAAAGT	msi1_unk	overlapping	FALSE	TRUE	ENSG00000023572	2	CDS	5.63255804509954
chr1:193096648:193096749:-|CDS|ENSG00000023572|msi1_unk|total|mutant	chr1:193096648:193096749:-	CAACAGGTTCCAAGAATATTTGTCAATGGTACTTTTATTGGAGGTGCAACTGACACTCACCGGCTTCACAAAGAAGGAAAATTGCTCCCACCCGTTCATCAGTGTTATTTAAAAAAAAGT	msi1_unk	mutant	total	FALSE	ENSG00000023572	0	CDS	0.39837250041222
chr1:19339193:19339294:-|3pUTR|ENSG00000077549|msi1|FALSE|unique	chr1:19339193:19339294:-	GAGACCGTGTGGTTTTTGTTCACCCGGGCCCCCCGTCTTCCTCCCTGTCCCCCCATTTATAGGCATAAAATCCACTGTCTGCCAGCCTCCCTTCCCTCCCACCTTTTTGGTACATTGGTG	msi1	unique	FALSE	TRUE	ENSG00000077549	1	3pUTR	1.43854724374344
chr1:19339193:19339294:-|3pUTR|ENSG00000077549|msi1|total|mutant	chr1:19339193:19339294:-	GAGACCGTGTGGTTTTTGTTCACCCGGGCCCCCCGTCTTCCTCCCTGTCCCCCCATTTACCGGCATAAAATCCACTGTCTGCCAGCCTCCCTTCCCTCCCACCTTTTTGGTACATTGGTG	msi1	mutant	total	FALSE	ENSG00000077549	0	3pUTR	1.46914774704327
chr1:198253062:198253183:+|CDS|ENSG00000151414|unk|FALSE|unique	chr1:198253062:198253183:+	ATGGGCTATAATACATTAGCCAACTTTCGAATAGAAAAGAAAATTGGTCGCGGACAATTTAGTGAAGTTTATAGAGCAGCCTGTCTCTTGGATGGAGTACCAGTAGCTTTAAAAAAAGTG	unk	unique	FALSE	TRUE	ENSG00000151414	5	CDS	1.38979605588745
chr1:198253062:198253183:+|CDS|ENSG00000151414|unk|total|mutant	chr1:198253062:198253183:+	ATGGGCTATAATACATCCGCCAACTTTCGAACCGAAAAGAAAATTGGTCGCGGACAATTCCGTGAAGTTTACCGAGCAGCCTGTCTCTTGGATGGAGTACCAGCCGCTTTAAAAAAAGTG	unk	mutant	total	FALSE	ENSG00000151414	0	CDS	0.411412828574513
chr1:200665936:200666740:-|CDS|ENSG00000118197|control|control|control	chr1:200665936:200666740:-	CTGGGAATTTTAGTTCAAGGGCAAGAAGTCACCAGGCCCATTATTGACTTTGAACATTGTAGTCTCCCTGAGGTCTTAAATCACAACTTGAAGAAATCAGGCTATGAGGTGCCAACTCCC	control	control	control	FALSE	ENSG00000118197	2	CDS	0.830235495488839
chr1:20111938:20114255:-|three_prime_utr|ENSG00000117215|control|control|control	chr1:20111938:20114255:-	ACCAGAAGCGACTGCGTTTCTACTGGCGGCCCCACTGCCGGGGGCAGACCCCTGGGTGCTAGAAGCCCACACCCTCTACCCTGTTCCTCAGCATGGAGCTCTGGCATCCCCACCTCAGTA	control	control	control	FALSE	ENSG00000117215	1	three_prime_utr	0.812558265100635
chr1:201892154:201892255:+|3pUTR|ENSG00000198892|msi1|FALSE|unique	chr1:201892154:201892255:+	TGTTTGTCCCCTCTGGGCTGGGGTGGGGGGAGGGAGGAGGTTCCGTCAGCAGCTGGCAGTAGCCCTCCTCTCTGGCTGCCCCACTGGCCACATCTCTGGCCTGCTAGATTAAAGCTGTAA	msi1	unique	FALSE	TRUE	ENSG00000198892	2	3pUTR	0.817731679349563
chr1:201892154:201892255:+|3pUTR|ENSG00000198892|msi1|total|mutant	chr1:201892154:201892255:+	TGTTTGTCCCCTCTGGGCTGGGGTGGGGGGAGGGAGGAGGTTCCGTCAGCAGCTGGCAGCCGCCCTCCTCTCTGGCTGCCCCACTGGCCACATCTCTGGCCTGCCCGATTAAAGCTGTAA	msi1	mutant	total	FALSE	ENSG00000198892	0	3pUTR	0.54710870380487
chr1:202147012:202148699:-|three_prime_utr|ENSG00000143851|control|control|control	chr1:202147012:202148699:-	AAGTGGGCCGAGTGATCTGGGGGTACCCCTTGGGTTGGTGTGGGGAAGGAGTGCCTCCTTAGTGGTGCTTGCAGTCACAGGAAGCAGCAGCAGTAAGGACAAGGGGCCGGATTCCAGGTC	control	control	control	FALSE	ENSG00000143851	1	three_prime_utr	1.10752113037309
chr1:202726062:202726163:-|3pUTR|ENSG00000117139|unk|FALSE|unique	chr1:202726062:202726163:-	GAAATGCACCTGATTTGCCATTATACCCACCATCAAAAGCAACATGGCCCTTTGGGTATTAGTGCAAGATTAGCCTAAGAATAGAGTAGATCTCTACCTGGAAGAGGGTGAAACATGGCT	unk	unique	FALSE	TRUE	ENSG00000117139	4	3pUTR	0.63537628965604
chr1:202726062:202726163:-|3pUTR|ENSG00000117139|unk|total|mutant	chr1:202726062:202726163:-	GAAATGCACCTGATTTGCCATTATACCCACCATCAAAAGCAACATGGCCCTTTGGGTATCCGTGCAAGATCCGCCTAAGAACCGAGCCGATCTCTACCTGGAAGAGGGTGAAACATGGCT	unk	mutant	total	FALSE	ENSG00000117139	0	3pUTR	0.489677148004122
chr1:202892395:202892497:-|3pUTR|ENSG00000117153|unk|FALSE|unique	chr1:202892395:202892497:-	GCGAGAAGTGACCATTGTTGGAGCACCATCCAGAGCTAGTGACCAGTCCAGTGGACAGTTAGTGGGAGAATCAAAAATCCTTTCCAGAATGTCTGTTTCTCACTATGTGCACCGGGTGAT	unk	unique	FALSE	TRUE	ENSG00000117153	2	3pUTR	0.478704688020766
chr1:202892395:202892497:-|3pUTR|ENSG00000117153|unk|total|mutant	chr1:202892395:202892497:-	GCGAGAAGTGACCATTGTTGGAGCACCATCCAGAGCCCGTGACCAGTCCAGTGGACAGTCCGTGGGAGAATCAAAAATCCTTTCCAGAATGTCTGTTTCTCACTATGTGCACCGGGTGAT	unk	mutant	total	FALSE	ENSG00000117153	0	3pUTR	0.411916433480875
chr1:202941098:202941199:-|3pUTR|ENSG00000159346|msi1_unk|FALSE|overlapping	chr1:202941098:202941199:-	CCTCCCTTACCCCCATCCTTAACTTTGTATCCTGGCTTATAACAGGCCATCCATTTTTGTAGCACACTTTTCAAAAACAATTATATACCCTGGTCCCATCTTTCTAGGGCCTGGATCTGC	msi1_unk	overlapping	FALSE	TRUE	ENSG00000159346	2	3pUTR	8.46093489121271
chr1:202941098:202941199:-|3pUTR|ENSG00000159346|msi1_unk|total|mutant	chr1:202941098:202941199:-	CCTCCCTTACCCCCATCCTTAACTTTGTATCCTGGCTTATAACAGGCCATCCATTTTTGCCGCACACTTTTCAAAAACAATTATATACCCTGGTCCCATCTTTCCCGGGCCTGGATCTGC	msi1_unk	mutant	total	FALSE	ENSG00000159346	0	3pUTR	2.09302587522364
chr1:203167810:203168091:-|three_prime_utr|ENSG00000133055|control|control|control	chr1:203167810:203168091:-	GGGCCAGGTCCACCAGGCCTACAGTCAAACTCCAGAGATGCCCAAGACCCCCGCTTCCATAGCGACGGCTGATGGAACCGCCCCTGGTACCTGCTGGCCTCCCTTCCCCAGAGGCTGGTG	control	control	control	FALSE	ENSG00000133055	1	three_prime_utr	0.76178721956054
chr1:203340627:203342342:-|three_prime_utr|ENSG00000122176|control|control|control	chr1:203340627:203342342:-	TGGCTTTTGCTGGAAGGTCCAGGATGGACCATGTGACAGAAGTCCACGGGCACCCTCTGTAGTCTTCTTTCCTGTAGGTGGGGTTAGGGGGGGCGATCAGGGACAGGCAGCCTTCTGCTG	control	control	control	FALSE	ENSG00000122176	3	three_prime_utr	1.19662381173447
chr1:203709306:203709407:+|CDS|ENSG00000058668|msi1|FALSE|unique	chr1:203709306:203709407:+	TCCAGAGAAGGAGGGAGGCCTGCCTCGGCAGGTGGGCAACAAGACCGAGTGTGCTCTGCTAGGCTTTGTCACAGATCTGAAGCAGGATTATCAGGCTGTGCGTAATGAAGTGCCCGAGGA	msi1	unique	FALSE	TRUE	ENSG00000058668	1	CDS	0.723798507301654
chr1:203709306:203709407:+|CDS|ENSG00000058668|msi1|total|mutant	chr1:203709306:203709407:+	TCCAGAGAAGGAGGGAGGCCTGCCTCGGCAGGTGGGCAACAAGACCGAGTGTGCTCTGCCCGGCTTTGTCACAGATCTGAAGCAGGATTATCAGGCTGTGCGTAATGAAGTGCCCGAGGA	msi1	mutant	total	FALSE	ENSG00000058668	0	CDS	0.691091781421046
chr1:203741488:203741589:+|3pUTR|ENSG00000058668|msi1|FALSE|unique	chr1:203741488:203741589:+	GCCAGTTCATGTCCCTGACTCTCACCTCCCATTAGATAAATGAAGCCCACCCCCCTTTCTAGAGTGATGAGAGTCAAGAAGAGGGGATGTATGAACGGCCAAATTCCCATGTGAGAGGAA	msi1	unique	FALSE	TRUE	ENSG00000058668	2	3pUTR	2.66973287653423
chr1:203741488:203741589:+|3pUTR|ENSG00000058668|msi1|total|mutant	chr1:203741488:203741589:+	GCCAGTTCATGTCCCTGACTCTCACCTCCCATCCGATAAATGAAGCCCACCCCCCTTTCCCGAGTGATGAGAGTCAAGAAGAGGGGATGTATGAACGGCCAAATTCCCATGTGAGAGGAA	msi1	mutant	total	FALSE	ENSG00000058668	0	3pUTR	0.866295226163911
chr1:203741760:203741861:+|3pUTR|ENSG00000058668|msi1|FALSE|unique	chr1:203741760:203741861:+	ATTTTGGTTTTGTAAAACGTACATGCTTCAATAATTCTTTTTTGTGTCTTAAATACTCATAGGGGAAAAAAACAGCTCACCCAAGGTGTTAGGTTTCACATATATATTCATCAACTATTT	msi1	unique	FALSE	TRUE	ENSG00000058668	2	3pUTR	1.40607740836846
chr1:203741760:203741861:+|3pUTR|ENSG00000058668|msi1|total|mutant	chr1:203741760:203741861:+	ATTTTGGTTTTGTAAAACGTACATGCTTCAATAATTCTTTTTTGTGTCTTAAATACTCACCGGGGAAAAAAACAGCTCACCCAAGGTGTCCGGTTTCACATATATATTCATCAACTATTT	msi1	mutant	total	FALSE	ENSG00000058668	0	3pUTR	0.740464939861445
chr1:204551843:204551944:+|3pUTR|ENSG00000198625|unk|FALSE|unique	chr1:204551843:204551944:+	AGTGTTCCTGGAATCTCTATGCAAGTTTTATACAGAACATACTTTTGGAATCCTTGCCCTAGACAGGGGTGTCCAATCTTTTGGCTTCCCTGGTCCACAATGGAAGAAGAATTGTCTTGG	unk	unique	FALSE	TRUE	ENSG00000198625	1	3pUTR	0.432751071491378
chr1:204551843:204551944:+|3pUTR|ENSG00000198625|unk|total|mutant	chr1:204551843:204551944:+	AGTGTTCCTGGAATCTCTATGCAAGTTTTATACAGAACATACTTTTGGAATCCTTGCCCCCGACAGGGGTGTCCAATCTTTTGGCTTCCCTGGTCCACAATGGAAGAAGAATTGTCTTGG	unk	mutant	total	FALSE	ENSG00000198625	0	3pUTR	0.328180181995278
chr1:204554719:204554820:+|3pUTR|ENSG00000198625|unk|FALSE|unique	chr1:204554719:204554820:+	AAGTACTTTCTTTTGACAGAAATTTTCATTCTGCTTGCCATTGCTATATTCTCCCTTTATAGGAGCCATTGGATTTCTTTCCTTTTGTGGGAAATGTCCCATTAGCATTTTCAGATCTTT	unk	unique	FALSE	TRUE	ENSG00000198625	2	3pUTR	1.01314338463652
chr1:204554719:204554820:+|3pUTR|ENSG00000198625|unk|total|mutant	chr1:204554719:204554820:+	AAGTACTTTCTTTTGACAGAAATTTTCATTCTGCTTGCCATTGCTATATTCTCCCTTTACCGGAGCCATTGGATTTCTTTCCTTTTGTGGGAAATGTCCCATCCGCATTTTCAGATCTTT	unk	mutant	total	FALSE	ENSG00000198625	0	3pUTR	0.351713463990463
chr1:205084032:205084133:-|CDS|ENSG00000174529|msi1|FALSE|unique	chr1:205084032:205084133:-	GGAGACCGTCTGTGAGGTGGGCCCTGATGGAGTGAGAAGGAAATGTCAGACTCGGCGCTTAGAATGTCTGACCAACTGGATCTGTGGGATGCTCCATTTCACCATTCTCATTGGCAAGGA	msi1	unique	FALSE	TRUE	ENSG00000174529	1	CDS	0.832561767545553
chr1:205084032:205084133:-|CDS|ENSG00000174529|msi1|total|mutant	chr1:205084032:205084133:-	GGAGACCGTCTGTGAGGTGGGCCCTGATGGAGTGAGAAGGAAATGTCAGACTCGGCGCTCCGAATGTCTGACCAACTGGATCTGTGGGATGCTCCATTTCACCATTCTCATTGGCAAGGA	msi1	mutant	total	FALSE	ENSG00000174529	0	CDS	0.781644095291205
chr1:205337401:205337592:-|CDS|ENSG00000162873|control|control|control	chr1:205337401:205337592:-	GAAGAACAAATGGGAGATCCTCCCTGCCATGCCCACACCCCGCTGTGCCTGCTCCAGCATAGTCGTCAAGAACTGCCTCCTCGCCGTGGGAGGTGTCAACCAGGGTCTGAGTGACGCAGT	control	control	control	FALSE	ENSG00000162873	1	CDS	0.869007782997121
chr1:205434884:205440924:-|three_prime_utr|ENSG00000281406|control|control|control	chr1:205434884:205440924:-	TGCCTGCTTCTGGCTGGGGCTTGGAGCAGGAAGCCGTGTGTGTATCTTAAGTCTTGATTTAGCCAGTGCTCTTCTCAGCCTGACTCTCACCCGAGGGCATCAGCCTCCTGTGTGCCTCTC	control	control	control	FALSE	ENSG00000281406	1	three_prime_utr	0.744948331335949
chr1:205620050:205620151:-|CDS|ENSG00000158711|unk|FALSE|unique	chr1:205620050:205620151:-	GCCAATGGAACTTCCAGAGAATTTGTCACTGGAGCCTAAAGACCAGGATTCAGTCTTGCTAGAAAAGGACAAAGTAAATAATTCATCAAGATCCAAGAAACCCAAAGGGTTAGAACTGGC	unk	unique	FALSE	TRUE	ENSG00000158711	2	CDS	0.851953129808873
chr1:205620050:205620151:-|CDS|ENSG00000158711|unk|total|mutant	chr1:205620050:205620151:-	GCCAATGGAACTTCCAGAGAATTTGTCACTGGAGCCTAAAGACCAGGATTCAGTCTTGCCCGAAAAGGACAAAGTAAATAATTCATCAAGATCCAAGAAACCCAAAGGGTCCGAACTGGC	unk	mutant	total	FALSE	ENSG00000158711	0	CDS	0.831552373154152
chr1:205657850:205659233:-|three_prime_utr|ENSG00000158715|control|control|control	chr1:205657850:205659233:-	ACTTCCAGCACATTGGGGTGGAGGGCCTGCCTCACTGGGTCCCAGCTCCCCGCTCCTGTTAGCCCCATGGGGCTGCCGGGCTGGCCGCCAGTTTCTGTTGCTGCCAAAGTAATGTGGCTC	control	control	control	FALSE	ENSG00000158715	1	three_prime_utr	0.782663920551779
chr1:205715917:205716022:-|3pUTR|ENSG00000069275|msi1_unk|FALSE|overlapping	chr1:205715917:205716022:-	GAGACAGGCTCTGAATAACCTTTGTTTTCTCCACTTTTTATTGATGATTTAAAACACTCTAGTCTTCCCCTCAAATCATGCATGCAAATAGGAGGACAGTGGTGGTGACTCAACTGGATA	msi1_unk	overlapping	FALSE	TRUE	ENSG00000069275	2	3pUTR	0.807499181899119
chr1:205715917:205716022:-|3pUTR|ENSG00000069275|msi1_unk|total|mutant	chr1:205715917:205716022:-	GAGACAGGCTCTGAATAACCTTTGTTTTCTCCACTTTTTATTGATGATTTAAAACACTCCCGTCTTCCCCTCAAATCATGCATGCAAACCGGAGGACAGTGGTGGTGACTCAACTGGATA	msi1_unk	mutant	total	FALSE	ENSG00000069275	0	3pUTR	0.723975181174906
chr1:205790044:205790145:-|3pUTR|ENSG00000133065|msi1|FALSE|bound_elsewhere	chr1:205790044:205790145:-	AGATTCTTCTGCCTCTTTCTCCTTTCCAGACCCCTACTCTGTGCAGTGCTGACCACAGCTAGAGCCACCGCCCCATTGCTCAACCAGTATTTATTTCCCTAAACGACCCTTCCTCACATT	msi1	bound_elsewhere	FALSE	TRUE	ENSG00000133065	1	3pUTR	1.07309551760387
chr1:205790044:205790145:-|3pUTR|ENSG00000133065|msi1|total|mutant	chr1:205790044:205790145:-	AGATTCTTCTGCCTCTTTCTCCTTTCCAGACCCCTACTCTGTGCAGTGCTGACCACAGCCCGAGCCACCGCCCCATTGCTCAACCAGTATTTATTTCCCTAAACGACCCTTCCTCACATT	msi1	mutant	total	FALSE	ENSG00000133065	0	3pUTR	1.12311473864527
chr1:205810550:205810651:-|5pUTR|ENSG00000133065|unk|FALSE|bound_elsewhere	chr1:205810550:205810651:-	TTGCGGCTTCAGTGCTTGATGGGGCTGCCTGTTGGTGGATCAGTTTTTGCAGTGCCTGGTAGGAGTGGAGAGCCGTGGGAAGAGGTCCTGCGGCGCCCAAGCCTGGGTTCACCCCAAGAC	unk	bound_elsewhere	FALSE	TRUE	ENSG00000133065	1	5pUTR	0.767409822233996
chr1:205810550:205810651:-|5pUTR|ENSG00000133065|unk|total|mutant	chr1:205810550:205810651:-	TTGCGGCTTCAGTGCTTGATGGGGCTGCCTGTTGGTGGATCAGTTTTTGCAGTGCCTGGCCGGAGTGGAGAGCCGTGGGAAGAGGTCCTGCGGCGCCCAAGCCTGGGTTCACCCCAAGAC	unk	mutant	total	FALSE	ENSG00000133065	0	5pUTR	0.79816585679212
chr1:20652278:20652361:-|3pUTR|ENSG00000244038|msi1_unk|FALSE|overlapping	chr1:20652278:20652361:-	GACTGAGGGGCTAGAGCCCTCTCCGCACAGCGTGGAGACGGGGCAAGGAGGGGGGTTATTAGGATTGGTGGTTTTGTTTTGCTTTGTTTAAAGCCGTGGGAAAATGGCACAACTTTACCT	msi1_unk	overlapping	FALSE	TRUE	ENSG00000244038	2	3pUTR	1.06018858024243
chr1:20652278:20652361:-|3pUTR|ENSG00000244038|msi1_unk|total|mutant	chr1:20652278:20652361:-	GACTGAGGGGCCCGAGCCCTCTCCGCACAGCGTGGAGACGGGGCAAGGAGGGGGGTTATCCGGATTGGTGGTTTTGTTTTGCTTTGTTTAAAGCCGTGGGAAAATGGCACAACTTTACCT	msi1_unk	mutant	total	FALSE	ENSG00000244038	0	3pUTR	0.792975414045187
chr1:206732925:206733026:+|3pUTR|ENSG00000162889|msi1|FALSE|unique	chr1:206732925:206733026:+	AAGTGAGCAAGGTGCTCTTGAACCTGTGCTCATTTTGCAATTTTATCAGTAATTTGACTTAGAGTTTTTACGAAACCTCTTTTGTTGTCCTTGCCCCACTCCTCTCCACCAGACGCCTTC	msi1	unique	FALSE	TRUE	ENSG00000162889	1	3pUTR	0.465074279891651
chr1:206732925:206733026:+|3pUTR|ENSG00000162889|msi1|total|mutant	chr1:206732925:206733026:+	AAGTGAGCAAGGTGCTCTTGAACCTGTGCTCATTTTGCAATTTTATCAGTAATTTGACTCCGAGTTTTTACGAAACCTCTTTTGTTGTCCTTGCCCCACTCCTCTCCACCAGACGCCTTC	msi1	mutant	total	FALSE	ENSG00000162889	0	3pUTR	0.379304307580217
chr1:206903316:206905147:-|three_prime_utr|ENSG00000162894|control|control|control	chr1:206903316:206905147:-	TCTGTGCCCTGAGCATGGCTCTGCCCCCAGGTCGTCTTGCACACCTTGGCAGCCCCCTGTAGTTGACAGGTAAGCTGTAGGCATGTAGAGCAATTGTCCCAATGCCACTTGCTTCCTTTC	control	control	control	FALSE	ENSG00000162894	3	three_prime_utr	0.728267674964628
chr1:20742972:20743075:-|3pUTR|ENSG00000127483|unk|FALSE|unique	chr1:20742972:20743075:-	TAACCCTTTCTTATTTGTATTTGTTTTAGTATTGTGAAGTTGTGTTAAATAGTACTAGCTAGAAATACAAATTTCTGGTTATCATTTCTCTTCCCTGTGGCACTTGACATTTTAATTGTC	unk	unique	FALSE	TRUE	ENSG00000127483	4	3pUTR	1.32698346274377
chr1:20742972:20743075:-|3pUTR|ENSG00000127483|unk|total|mutant	chr1:20742972:20743075:-	TAACCCTTTCTTATTTGTATTTGTTTCCGTATTGTGAAGTTGTGTTAAACCGTACCCGCCCGAAATACAAATTTCTGGTTATCATTTCTCTTCCCTGTGGCACTTGACATTTTAATTGTC	unk	mutant	total	FALSE	ENSG00000127483	0	3pUTR	0.703980581058366
chr1:207898972:207899226:-|CDS|ENSG00000174059|control|control|control	chr1:207898972:207899226:-	ACAACCTTGAAGCCTAGCCTGTCACCTGGAAATGTTTCAGACCTTTCAACCACTAGCACTAGCCTTGCAACATCTCCCACTAAACCCTATACATCATCTTCTCCTATCCTAAGTGACATC	control	control	control	FALSE	ENSG00000174059	3	CDS	2.44540575340896
chr1:208022241:208027242:-|three_prime_utr|ENSG00000076356|control|control|control	chr1:208022241:208027242:-	GAGACCCCATCCTGGGGAGAGGGGAGGACTCCTCTCCCTACGCCAGCCAAGTTTCGTCATAGCCAGTTCCAGCTGGGAGAGACAGTGGGCGTCGTCCATCCTCAGTGAGAACACCAGAGA	control	control	control	FALSE	ENSG00000076356	1	three_prime_utr	0.602581385897148
chr1:209614869:209615270:-|three_prime_utr|ENSG00000196878|control|control|control	chr1:209614869:209615270:-	TTCCATCTCCAGGAGACTTTCATGCAGCCTAAAGTACAGCCTGGACCACCCCTGGTGTGTAGCTAGTAAGATTACCCTGAGCTGCAGCTGAGCCTGAGCCAATGGGACAGTTACACTTGA	control	control	control	FALSE	ENSG00000196878	2	three_prime_utr	0.650755849350318
chr1:211748167:211748268:-|3pUTR|ENSG00000123684|msi1|FALSE|unique	chr1:211748167:211748268:-	GTACTGCATCAGTGAGATGAGTAGGGTTTTTGTTTGGGATTGTAAGACTATTAAGATCCTAGTAAGTCAGTGGTAGTTTACTGTGATGTGAGCATTGTAGATTCCCCCGTTGTCACTAAT	msi1	unique	FALSE	TRUE	ENSG00000123684	4	3pUTR	0.480502781818495
chr1:211748167:211748268:-|3pUTR|ENSG00000123684|msi1|total|mutant	chr1:211748167:211748268:-	GTACTGCATCAGTGAGATGAGCCGGGTTTTTGTTTGGGATTGTAAGACTATTAAGATCCCCGTAAGTCAGTGGCCGTTTACTGTGATGTGAGCATTGCCGATTCCCCCGTTGTCACTAAT	msi1	mutant	total	FALSE	ENSG00000123684	0	3pUTR	0.6725708755935
chr1:212100457:212100572:+|CDS|ENSG00000143476|unk|FALSE|unique	chr1:212100457:212100572:+	AGAAGAGGCTCTGTCTCCTCCGTCTCTCCCAAGCCACCTTCATCTTTCAAGATGTCGATTAGAAACTGGGTGACCCGAACACCTTCCTCATCACCACCCATCACTCCACCTGCTTCGGAG	unk	unique	FALSE	TRUE	ENSG00000143476	1	CDS	0.772087478507891
chr1:212100457:212100572:+|CDS|ENSG00000143476|unk|total|mutant	chr1:212100457:212100572:+	AGAAGAGGCTCTGTCTCCTCCGTCTCTCCCAAGCCACCTTCATCTTTCAAGATGTCGATCCGAAACTGGGTGACCCGAACACCTTCCTCATCACCACCCATCACTCCACCTGCTTCGGAG	unk	mutant	total	FALSE	ENSG00000143476	0	CDS	0.560422560977946
chr1:21217244:21217432:-|3pUTR|ENSG00000117298|msi1|FALSE|unique	chr1:21217244:21217432:-	CCGCTCCAGAGCTTTAAGGAAAATGAAGTGAGACCCCTCCCCTTAGGCCTGGGGAGCCATAGGGCTGGCTTCTCTGTGGGTGCGTGGACGTGGGGTTGGGAGCTGGGAATCTATTTTTTG	msi1	unique	FALSE	TRUE	ENSG00000117298	2	3pUTR	0.921876231093607
chr1:21217244:21217432:-|3pUTR|ENSG00000117298|msi1|total|mutant	chr1:21217244:21217432:-	CCGCTCCAGAGCTTTAAGGAAAATGAAGTGAGACCCCTCCCCTCCGGCCTGGGGAGCCACCGGGCTGGCTTCTCTGTGGGTGCGTGGACGTGGGGTTGGGAGCTGGGAATCTATTTTTTG	msi1	mutant	total	FALSE	ENSG00000117298	0	3pUTR	0.791915669034556
chr1:212686416:212686790:-|three_prime_utr|ENSG00000123685|control|control|control	chr1:212686416:212686790:-	TTGTGCAGATCCAGCATGGAGGCCACCCTCAGGAGTGACTTCTCATCCACCCTGGCAGCTAGTAGGTTCTGCTGTTATGCAGAGCCATTTCCTCTAGAATTTGGATAATAAAGATGCTTA	control	control	control	FALSE	ENSG00000123685	3	three_prime_utr	0.630352410419182
chr1:213005240:213005351:-|CDS|ENSG00000174606|unk|FALSE|unique	chr1:213005240:213005351:-	GAACCCAGTGGAATTCTTCCGCCCTGATATTTCTCTGTTGGACAGAGACAATGTTGGATTAGTTTTACTCTTACAGCCCAAAATTCCATATGCTGCCTGCCCTGCAATCTGCGTAGCAAA	unk	unique	FALSE	TRUE	ENSG00000174606	2	CDS	1.53882484273406
chr1:213005240:213005351:-|CDS|ENSG00000174606|unk|total|mutant	chr1:213005240:213005351:-	GAACCCAGTGGAATTCTTCCGCCCTGATATTTCTCTGTTGGACAGAGACAATGTTGGATCCGTTTTACTCTTACAGCCCAAAATTCCATATGCTGCCTGCCCTGCAATCTGCGCCGCAAA	unk	mutant	total	FALSE	ENSG00000174606	0	CDS	0.516549944189577
chr1:213241217:213241334:+|CDS|ENSG00000136643|unk|FALSE|unique	chr1:213241217:213241334:+	AGTTCTCCAAGAACATCAGATTCCCTCAGTAGATCAAAAAATAGCCCCATGGAATTCTTTAGGATAGACAGTAAGGATAGCGCAAGTGAACTCCTGGGACTTGACTTTGGAGAAAAATTG	unk	unique	FALSE	TRUE	ENSG00000136643	5	CDS	2.63222351813309
chr1:213241217:213241334:+|CDS|ENSG00000136643|unk|total|mutant	chr1:213241217:213241334:+	AGTTCTCCAAGAACATCAGATTCCCTCAGCCGATCAAAAAACCGCCCCATGGAATTCTTCCGGACCGACAGTAAGGACCGCGCAAGTGAACTCCTGGGACTTGACTTTGGAGAAAAATTG	unk	mutant	total	FALSE	ENSG00000136643	0	CDS	0.72100968197086
chr1:213241816:213241921:+|CDS|ENSG00000136643|unk|FALSE|unique	chr1:213241816:213241921:+	GAGAAACACTATGCACAGGAGGATCCCAGGATGTTATTTGTAGCAGCTGTTGATCATAGTAGTTCAGGAGATATGTCTTTGTTACCCAGCTCAGATCCTAAGTTTCAAGGACTTGGAGTG	unk	unique	FALSE	TRUE	ENSG00000136643	3	CDS	0.790434462394044
chr1:213241816:213241921:+|CDS|ENSG00000136643|unk|total|mutant	chr1:213241816:213241921:+	GAGAAACACTATGCACAGGAGGATCCCAGGATGTTATTTGCCGCAGCTGTTGATCACCGCCGTTCAGGAGATATGTCTTTGTTACCCAGCTCAGATCCTAAGTTTCAAGGACTTGGAGTG	unk	mutant	total	FALSE	ENSG00000136643	0	CDS	0.720568349912649
chr1:214641902:214642005:+|CDS|ENSG00000117724|unk|FALSE|bound_elsewhere	chr1:214641902:214642005:+	AGAAATCAATGTAATTTTAAACCTCAGATGGATCTTGAAGTTAAAGAAATTTCTCTAGATAGTTATAATGCGCAGTTGGTGCAATTAGAAGCTATGCTAAGAAATAAGGAATTAAAACTT	unk	bound_elsewhere	FALSE	TRUE	ENSG00000117724	3	CDS	0.496733622470715
chr1:214641902:214642005:+|CDS|ENSG00000117724|unk|total|mutant	chr1:214641902:214642005:+	AGAAATCAATGTAATTTTAAACCTCAGATGGATCTTGAAGTTAAAGAAATTTCTCCCGACCGTTATAATGCGCAGTTGGTGCAATCCGAAGCTATGCTAAGAAATAAGGAATTAAAACTT	unk	mutant	total	FALSE	ENSG00000117724	0	CDS	0.401105154194108
chr1:214663888:214664008:+|3pUTR|ENSG00000117724|msi1|FALSE|bound_elsewhere	chr1:214663888:214664008:+	AGGAGAAAACAATTCCTTAGAAGTCTTAAATATATTGTACTCTTTAGATCTCCCATGTGTAGGTATTGAAAAAGTTTGGAAGCACTGATCACCTGTTAGCATTGCCATTCCTCTACTGCA	msi1	bound_elsewhere	FALSE	TRUE	ENSG00000117724	4	3pUTR	4.98688698081865
chr1:214663888:214664008:+|3pUTR|ENSG00000117724|msi1|total|mutant	chr1:214663888:214664008:+	AGGAGAAAACAATTCCTCCGAAGTCTTAAATATATTGTACTCTTCCGATCTCCCATGTGCCGGTATTGAAAAAGTTTGGAAGCACTGATCACCTGTCCGCATTGCCATTCCTCTACTGCA	msi1	mutant	total	FALSE	ENSG00000117724	0	3pUTR	0.417475327417065
chr1:215620365:215620495:+|CDS|ENSG00000136636|unk|FALSE|unique	chr1:215620365:215620495:+	GGTTTTTCAGAATCCAAGAAAAGGTCATCAGAAGATGAAAATGAAAATAAAATAGAGTTTAGGAAGAAAGGAGGATTTGAAGGGGGAGGATTCCTTGGAAGAAAGAAAGTTCCCTATCTG	unk	unique	FALSE	TRUE	ENSG00000136636	2	CDS	1.22878065990521
chr1:215620365:215620495:+|CDS|ENSG00000136636|unk|total|mutant	chr1:215620365:215620495:+	GGTTTTTCAGAATCCAAGAAAAGGTCATCAGAAGATGAAAATGAAAATAAAACCGAGTTCCGGAAGAAAGGAGGATTTGAAGGGGGAGGATTCCTTGGAAGAAAGAAAGTTCCCTATCTG	unk	mutant	total	FALSE	ENSG00000136636	0	CDS	0.698266727389082
chr1:21603657:21603912:-|CDS|ENSG00000076864|control|control|control	chr1:21603657:21603912:-	ATTGCTTATTCCTGGGAAAAGTGCGAGTAGATTCGGACGCCGGGGCAGTGCCATAGGCATAGGAACCGTGGAAGAGGTTGTCGTCCGCGGGGCCGCCGGCTCTGGAGGCTGCCTGCACGC	control	control	control	FALSE	ENSG00000076864	3	CDS	0.610757661983074
chr1:217137657:217137758:-|5pUTR|ENSG00000196482|msi1|FALSE|unique	chr1:217137657:217137758:-	CGGGCTCCAGGCCGGGCTCCCTAAACGGGTCAGCAATTGGAGCGGGAAGGCCGGACAGGTAGGTGGCGTGGGGCGCACAAGCCCGGCAGCGATAACCGGGGACGTCTGTACTGCTTCCAA	msi1	unique	FALSE	TRUE	ENSG00000196482	1	5pUTR	0.98654034276423
chr1:217137657:217137758:-|5pUTR|ENSG00000196482|msi1|total|mutant	chr1:217137657:217137758:-	CGGGCTCCAGGCCGGGCTCCCTAAACGGGTCAGCAATTGGAGCGGGAAGGCCGGACAGGCCGGTGGCGTGGGGCGCACAAGCCCGGCAGCGATAACCGGGGACGTCTGTACTGCTTCCAA	msi1	mutant	total	FALSE	ENSG00000196482	0	5pUTR	0.948092641605795
chr1:220062840:220062943:-|CDS|ENSG00000162813|unk|FALSE|unique	chr1:220062840:220062943:-	GTTTACACAGGCAGGACCAGATGCTGTGTTGGGGAGGACAATCTGGGGAGTTTTAGGTTTAGGCGCCTTTGGGTTTCAGCTGAAAGAAGTCCCTGCTGGGAAACACATTATCACAACTAC	unk	unique	FALSE	TRUE	ENSG00000162813	2	CDS	1.36071218652367
chr1:220062840:220062943:-|CDS|ENSG00000162813|unk|total|mutant	chr1:220062840:220062943:-	GTTTACACAGGCAGGACCAGATGCTGTGTTGGGGAGGACAATCTGGGGAGTTTCCGGTTCCGGCGCCTTTGGGTTTCAGCTGAAAGAAGTCCCTGCTGGGAAACACATTATCACAACTAC	unk	mutant	total	FALSE	ENSG00000162813	0	CDS	0.771602822845062
chr1:22120052:22120517:-|CDS|ENSG00000162552|control|control|control	chr1:22120052:22120517:-	GTGCCACGCAACGCACAGTTCAAGCCGCACACAGATGAGGACCTGGTGTACTTGGAGCCTAGCCCCGACTTCTGTGAGCAGGACATGCGCAGCGGCGTGCTGGGCACGAGGGGCCGCACA	control	control	control	FALSE	ENSG00000162552	1	CDS	0.813098828997393
chr1:223774945:223775046:+|3pUTR|ENSG00000162909|msi1|FALSE|unique	chr1:223774945:223775046:+	AAATACACTTTGTATCTGGACCTCAAAATTATGGGAACATTTACTTAAACGGATGATCATAGCTGAAAATAATGATACTGTCAATTTGAGATAGCAGAAGTTTCACACATCAAAGTAAAA	msi1	unique	FALSE	TRUE	ENSG00000162909	2	3pUTR	0.322493866645448
chr1:223774945:223775046:+|3pUTR|ENSG00000162909|msi1|total|mutant	chr1:223774945:223775046:+	AAATACACTTTGTATCTGGACCTCAAAATTATGGGAACATTTACTTAAACGGATGATCACCGCTGAAAATAATGATACTGTCAATTTGAGACCGCAGAAGTTTCACACATCAAAGTAAAA	msi1	mutant	total	FALSE	ENSG00000162909	0	3pUTR	0.325405259236201
chr1:22530103:22530204:+|3pUTR|ENSG00000184677|msi1|FALSE|unique	chr1:22530103:22530204:+	CATGTATAGAGTGGGCAGGCGGTTCCAGGGAGACAAGCAGCATGTTATTAAATTGGGCCTAGGCAGTTGGACGATAATGGAGAAAAAGCAGGGATGCTATAATGAGTCCTCCCCAAGGGT	msi1	unique	FALSE	TRUE	ENSG00000184677	2	3pUTR	1.42697783846957
chr1:22530103:22530204:+|3pUTR|ENSG00000184677|msi1|total|mutant	chr1:22530103:22530204:+	CATGTACCGAGTGGGCAGGCGGTTCCAGGGAGACAAGCAGCATGTTATTAAATTGGGCCCCGGCAGTTGGACGATAATGGAGAAAAAGCAGGGATGCTATAATGAGTCCTCCCCAAGGGT	msi1	mutant	total	FALSE	ENSG00000184677	0	3pUTR	1.09938825572247
chr1:225419324:225419425:-|CDS|ENSG00000143815|msi1|FALSE|unique	chr1:225419324:225419425:-	TTACATAGCAACACAGTATAGCCTTCGTCCAAGAAGAGAAGAAGTCAAATTAAAAGAAATAGATTCTAAGGAAGAAAAATACGTTGCAAAAGAACTGGCAGTGAGAACCTTTGAAGTGAC	msi1	unique	FALSE	TRUE	ENSG00000143815	3	CDS	0.537624564266548
chr1:225419324:225419425:-|CDS|ENSG00000143815|msi1|total|mutant	chr1:225419324:225419425:-	TTACACCGCAACACAGTACCGCCTTCGTCCAAGAAGAGAAGAAGTCAAATTAAAAGAAACCGATTCTAAGGAAGAAAAATACGTTGCAAAAGAACTGGCAGTGAGAACCTTTGAAGTGAC	msi1	mutant	total	FALSE	ENSG00000143815	0	CDS	0.379979338060626
chr1:225491636:225491737:-|3pUTR|ENSG00000154380|msi1|FALSE|unique	chr1:225491636:225491737:-	GTACTTTGAATTCCATAGGAAAAAGCACTCAGAAGAAAAAGTCTACATTGGCTAGTGTTTAGATTGAGAGTTAATTTTCCCATCAAGTCCAAAAGTTTCCATCCAAGTCTATAGAAACTG	msi1	unique	FALSE	TRUE	ENSG00000154380	4	3pUTR	0.708022347102441
chr1:225491636:225491737:-|3pUTR|ENSG00000154380|msi1|total|mutant	chr1:225491636:225491737:-	GTACTTTGAATTCCACCGGAAAAAGCACTCAGAAGAAAAAGTCTACATTGGCCCGTGTTCCGATTGAGAGTTAATTTTCCCATCAAGTCCAAAAGTTTCCATCCAAGTCTACCGAAACTG	msi1	mutant	total	FALSE	ENSG00000154380	0	3pUTR	0.457077000476883
chr1:225494445:225494546:-|3pUTR|ENSG00000154380|msi1|FALSE|unique	chr1:225494445:225494546:-	TTGGGTGTTCCCTCTTCTTATTTTCTCTCTGCCCACCTTGACACAGTAACTTCCTCTTATAGTCAAGATGATGATTAAGTGTTTAATTTTTATTCCATTTTGTTCTGCAACACGTTCAGG	msi1	unique	FALSE	TRUE	ENSG00000154380	1	3pUTR	0.807064111333111
chr1:225494445:225494546:-|3pUTR|ENSG00000154380|msi1|total|mutant	chr1:225494445:225494546:-	TTGGGTGTTCCCTCTTCTTATTTTCTCTCTGCCCACCTTGACACAGTAACTTCCTCTTACCGTCAAGATGATGATTAAGTGTTTAATTTTTATTCCATTTTGTTCTGCAACACGTTCAGG	msi1	mutant	total	FALSE	ENSG00000154380	0	3pUTR	0.642365347643007
chr1:225495143:225495244:-|3pUTR|ENSG00000154380|msi1|FALSE|unique	chr1:225495143:225495244:-	ACATTATTATGATGGTTTTTGTGCTCTTGTACGTTGGATGTCTTAAGCTGAGTACAGTTTAGGGGATCCTTTCTAATGACAGGAAGGCACTGCTTTCCTCAACACTGTGATCTGACCTGT	msi1	unique	FALSE	TRUE	ENSG00000154380	1	3pUTR	0.301267413329414
chr1:225495143:225495244:-|3pUTR|ENSG00000154380|msi1|total|mutant	chr1:225495143:225495244:-	ACATTATTATGATGGTTTTTGTGCTCTTGTACGTTGGATGTCTTAAGCTGAGTACAGTTCCGGGGATCCTTTCTAATGACAGGAAGGCACTGCTTTCCTCAACACTGTGATCTGACCTGT	msi1	mutant	total	FALSE	ENSG00000154380	0	3pUTR	0.428648925574354
chr1:225496770:225496921:-|3pUTR|ENSG00000154380|msi1|FALSE|unique	chr1:225496770:225496921:-	TTTTTTAATTGCAGACAGTAATGCATGTCACACTAATATGTAGTGGCCTTTTCAAGGCCTAGTCCCAGGGAAAACATTTTGTAGAGTATAGGGGAGTGGGAGGAAGGGGAGGAATAATTT	msi1	unique	FALSE	TRUE	ENSG00000154380	4	3pUTR	7.59311387608441
chr1:225496770:225496921:-|3pUTR|ENSG00000154380|msi1|total|mutant	chr1:225496770:225496921:-	TTTTTTAATTGCAGACAGTAATGCATGTCACACTAATATGCCGTGGCCTTTTCAAGGCCCCGTCCCAGGGAAAACATTTTGCCGAGTACCGGGGAGTGGGAGGAAGGGGAGGAATAATTT	msi1	mutant	total	FALSE	ENSG00000154380	0	3pUTR	1.22438515198028
chr1:225789428:225789553:+|3pUTR|ENSG00000143742|unk|FALSE|unique	chr1:225789428:225789553:+	TTAGAGAAAGTGTTGGGACAGAAAGTACTTTATGTAACTAAGTGGGCTGTTCAGAAGCTTAGAGGTCATTTTTTGTAATTTTCTTTTTAATTACTTTAGAGAGCTAGGGATGCAAATGTT	unk	unique	FALSE	TRUE	ENSG00000143742	4	3pUTR	1.52670670812397
chr1:225789428:225789553:+|3pUTR|ENSG00000143742|unk|total|mutant	chr1:225789428:225789553:+	TCCGAGAAAGTGTTGGGACAGAAAGTACTTTATGTAACTAAGTGGGCTGTTCAGAAGCTCCGAGGTCATTTTTTGTAATTTTCTTTTTAATTACTTCCGAGAGCCCGGGATGCAAATGTT	unk	mutant	total	FALSE	ENSG00000143742	0	3pUTR	0.525699064818915
chr1:225845535:225846932:-|three_prime_utr|ENSG00000196187|control|control|control	chr1:225845535:225846932:-	GAACAGGTTGGGAGGTGGCCAGTGCTCCTGCCAGCTGTGCACACATCTCTGTATCCCGCTAGAGTTCTGTGTTTTTGTATCATGTTGTCAGGGACGCTAGCTGGGTCAGGGTTACCCCAT	control	control	control	FALSE	ENSG00000196187	2	three_prime_utr	0.838245289229404
chr1:226361101:226361261:-|3pUTR|ENSG00000143799|msi1|FALSE|unique	chr1:226361101:226361261:-	TTTCTTGCCAGGTAGATAAAACTGACATAGAGAAAAGGCTGGAGAGAGATTCTGTTGCATAGACTAGTCCTATGGAAAAAACCAAGCTTCGTTAGAATGTCTGCCTTACTGGTTTCCCCA	msi1	unique	FALSE	TRUE	ENSG00000143799	5	3pUTR	0.838738338046882
chr1:226361101:226361261:-|3pUTR|ENSG00000143799|msi1|total|mutant	chr1:226361101:226361261:-	TTTCTTGCCAGGCCGATAAAACTGACACCGAGAAAAGGCTGGAGAGAGATTCTGTTGCACCGACCCGTCCTATGGAAAAAACCAAGCTTCGTCCGAATGTCTGCCTTACTGGTTTCCCCA	msi1	mutant	total	FALSE	ENSG00000143799	0	3pUTR	0.52564116584366
chr1:226632358:226632459:-|3pUTR|ENSG00000143772|msi1|FALSE|unique	chr1:226632358:226632459:-	TCAAGCCATTTTGCCACTCGCTTCCCTGCCATCTGGCCCTTCCCTTTGTCTCAGTGGGATAGATGGATTGTGAAATGGAATCTCCCAGAACCCCTGCCCTGGCAGCCTGGAAGACCGTGC	msi1	unique	FALSE	TRUE	ENSG00000143772	1	3pUTR	2.41796862281502
chr1:226632358:226632459:-|3pUTR|ENSG00000143772|msi1|total|mutant	chr1:226632358:226632459:-	TCAAGCCATTTTGCCACTCGCTTCCCTGCCATCTGGCCCTTCCCTTTGTCTCAGTGGGACCGATGGATTGTGAAATGGAATCTCCCAGAACCCCTGCCCTGGCAGCCTGGAAGACCGTGC	msi1	mutant	total	FALSE	ENSG00000143772	0	3pUTR	2.1011826613661
chr1:227780961:227781062:+|3pUTR|ENSG00000143740|unk|FALSE|unique	chr1:227780961:227781062:+	CCTGGAAGAGGCCGCCCTCGTCTTGTCTCGGCTCCCTTTCATGGACAGACTGGCCTTCTTAGCTGTACTATAAATTTGTGAGTGAAGTTAGAGCCCAGCTCACTTAGCCAGCTCACTTTG	unk	unique	FALSE	TRUE	ENSG00000143740	3	3pUTR	1.00418149613944
chr1:227780961:227781062:+|3pUTR|ENSG00000143740|unk|total|mutant	chr1:227780961:227781062:+	CCTGGAAGAGGCCGCCCTCGTCTTGTCTCGGCTCCCTTTCATGGACAGACTGGCCTTCTCCGCTGTACTATAAATTTGTGAGTGAAGTCCGAGCCCAGCTCACTCCGCCAGCTCACTTTG	unk	mutant	total	FALSE	ENSG00000143740	0	3pUTR	0.646674665937597
chr1:228098150:228098251:+|3pUTR|ENSG00000143761|msi1_unk|FALSE|overlapping	chr1:228098150:228098251:+	GCACCGTGCTGTAAATGTGGCAGACGCAGCCTGCGGCCAGGCTTTTTATTTAATGTAAATAGTTTTTGTTTCCAATGAGGCAGTTTCTGGTACTCCTATGCAATATTACTCAGCTTTTTT	msi1_unk	overlapping	FALSE	TRUE	ENSG00000143761	1	3pUTR	1.38718844985027
chr1:228098150:228098251:+|3pUTR|ENSG00000143761|msi1_unk|total|mutant	chr1:228098150:228098251:+	GCACCGTGCTGTAAATGTGGCAGACGCAGCCTGCGGCCAGGCTTTTTATTTAATGTAAACCGTTTTTGTTTCCAATGAGGCAGTTTCTGGTACTCCTATGCAATATTACTCAGCTTTTTT	msi1_unk	mutant	total	FALSE	ENSG00000143761	0	3pUTR	0.89633122967732
chr1:228098371:228098472:+|3pUTR|ENSG00000143761|msi1_unk|FALSE|overlapping	chr1:228098371:228098472:+	TGTGTTGAAATCCATTTTGGTGGTTGGTTTTTAACCCAAACTCAGTGCATTTTTTAAAATAGTTAAGAATCCAAGTCGAGAACACTTGAACACACAGAAGGGAGACCCCGCCTAGCATAG	msi1_unk	overlapping	FALSE	TRUE	ENSG00000143761	3	3pUTR	0.953977578916395
chr1:228098371:228098472:+|3pUTR|ENSG00000143761|msi1_unk|total|mutant	chr1:228098371:228098472:+	TGTGTTGAAATCCATTTTGGTGGTTGGTTTTTAACCCAAACTCAGTGCATTTTTTAAAACCGTTAAGAATCCAAGTCGAGAACACTTGAACACACAGAAGGGAGACCCCGCCCCGCACCG	msi1_unk	mutant	total	FALSE	ENSG00000143761	0	3pUTR	0.569371266675045
chr1:228407934:228408200:-|three_prime_utr|ENSG00000162931|control|control|control	chr1:228407934:228408200:-	GGCCTTCTGCTTACTGCAGGCCACCTGCCAGGGTTCTCTGGCATCACGCTGGCAGCCATTAGACACACAGGGGGGTTTCTCAAATTCTAAATATAATTGTGATTAGAACTGTCAAACATT	control	control	control	FALSE	ENSG00000162931	2	three_prime_utr	0.936971435615535
chr1:228494639:228494729:+|3pUTR|ENSG00000168159|msi1_unk|FALSE|overlapping	chr1:228494639:228494729:+	GCCATCGTGTCTCATCTTGCTGTTATCTCTAGCTCTTTCCCTCCTCCCATTTCCTTTAGTAGTTGAATTTTGCAAAGCTTGTAGCAGTAGCTCAGTTGCCTGCAGCATCCTTGTGTGTAG	msi1_unk	overlapping	FALSE	TRUE	ENSG00000168159	6	3pUTR	14.6940718262059
chr1:228494639:228494729:+|3pUTR|ENSG00000168159|msi1_unk|total|mutant	chr1:228494639:228494729:+	GCCATCGTGTCTCATCTTGCTGTTATCTCCCGCTCTTTCCCTCCTCCCATTTCCTTCCGCCGTTGAATTTTGCAAAGCTTGCCGCAGCCGCTCAGTTGCCTGCAGCATCCTTGTGTGCCG	msi1_unk	mutant	total	FALSE	ENSG00000168159	0	3pUTR	0.920851157263786
chr1:229632307:229632408:+|CDS|ENSG00000135763|unk|FALSE|bound_elsewhere	chr1:229632307:229632408:+	ATTTTATAAGAAAAAGCTTGAACTGAAGGAAGATATTGTTGAAAGGCTTTGGATCTATATAGATAACATTTTACATAGCAGAAAATTGCAGAATCTCCTCAAGAATGGAAAGACCATTAA	unk	bound_elsewhere	FALSE	TRUE	ENSG00000135763	2	CDS	2.37128138757361
chr1:229632307:229632408:+|CDS|ENSG00000135763|unk|total|mutant	chr1:229632307:229632408:+	ATTTTATAAGAAAAAGCTTGAACTGAAGGAAGATATTGTTGAAAGGCTTTGGATCTATACCGATAACATTTTACACCGCAGAAAATTGCAGAATCTCCTCAAGAATGGAAAGACCATTAA	unk	mutant	total	FALSE	ENSG00000135763	0	CDS	0.486374413284421
chr1:229660051:229660152:+|3pUTR|ENSG00000135763|msi1|FALSE|bound_elsewhere	chr1:229660051:229660152:+	CTCATTCATAGTCTCAGTTACCCAGATAACCTCGGTTGTCACCTTGGAGTATCTTGTTGTAGTCCCTTTACTATGTGTATGTATATAGATGTGCATATAAATATATATAGTAGCTAAATT	msi1	bound_elsewhere	FALSE	TRUE	ENSG00000135763	5	3pUTR	1.0712086643803
chr1:229660051:229660152:+|3pUTR|ENSG00000135763|msi1|total|mutant	chr1:229660051:229660152:+	CTCATTCACCGTCTCAGTTACCCAGATAACCTCGGTTGTCACCTTGGAGTATCTTGTTGCCGTCCCTTTACTATGTGTATGTATACCGATGTGCATATAAATATATACCGCCGCTAAATT	msi1	mutant	total	FALSE	ENSG00000135763	0	3pUTR	0.318440404619874
chr1:230709994:230710823:-|CDS|ENSG00000135744|control|control|control	chr1:230709994:230710823:-	AAGGTCCTGTCTGCCCTGCAGGCTGTACAGGGCCTGCTAGTGGCCCAGGGCAGGGCTGATAGCCAGGCCCAGCTGCTGCTGTCCACGGTGGTGGGCGTGTTCACAGCCCCAGGCCTGCAC	control	control	control	FALSE	ENSG00000135744	2	CDS	0.571548612072563
chr1:2308404:2308505:+|3pUTR|ENSG00000157933|unk|FALSE|unique	chr1:2308404:2308505:+	TTCTTTGCTTTTGTTTTCTTTGCGGTTGTTCTGTGTGCATGGATTCCACACCTCTGCCGTAGGTAGATCCGTCAGCGGGCATTATTACCGTGTCTTGTAAAGGGTCGGTTTTGTTATGCA	unk	unique	FALSE	TRUE	ENSG00000157933	2	3pUTR	0.456529912956578
chr1:2308404:2308505:+|3pUTR|ENSG00000157933|unk|total|mutant	chr1:2308404:2308505:+	TTCTTTGCTTTTGTTTTCTTTGCGGTTGTTCTGTGTGCATGGATTCCACACCTCTGCCGCCGGCCGATCCGTCAGCGGGCATTATTACCGTGTCTTGTAAAGGGTCGGTTTTGTTATGCA	unk	mutant	total	FALSE	ENSG00000157933	0	3pUTR	0.54320357179942
chr1:23091194:23091296:-|CDS|ENSG00000169641|unk|FALSE|unique	chr1:23091194:23091296:-	CTCCAGAAGGACCCAAAGTAGCCTCACTGTGTCAGAGGTGCTTACCCGTCGGAATCGGGTAGGAGACACCATCACTGTCGCAGCCTGGAACCACTCAGCAAGCATGGTGAGTTCCAGCCT	unk	unique	FALSE	TRUE	ENSG00000169641	2	CDS	0.388594939030327
chr1:23091194:23091296:-|CDS|ENSG00000169641|unk|total|mutant	chr1:23091194:23091296:-	CTCCAGAAGGACCCAAAGCCGCCTCACTGTGTCAGAGGTGCTTACCCGTCGGAATCGGGCCGGAGACACCATCACTGTCGCAGCCTGGAACCACTCAGCAAGCATGGTGAGTTCCAGCCT	unk	mutant	total	FALSE	ENSG00000169641	0	CDS	0.603420074274627
chr1:23094017:23094118:-|CDS|ENSG00000169641|unk|FALSE|unique	chr1:23094017:23094118:-	CTCCAGAAAGCAGAGGATGAACTCCTGGATCTCCAGGACAAGGTGATTCAGGCAGAAGGTAGCAACTCCAGCATGTTGGCGGAGATTGAAGTGCTGCGCCAGCGGGTGCTGAGAATTGAA	unk	unique	FALSE	TRUE	ENSG00000169641	1	CDS	0.512769729891197
chr1:23094017:23094118:-|CDS|ENSG00000169641|unk|total|mutant	chr1:23094017:23094118:-	CTCCAGAAAGCAGAGGATGAACTCCTGGATCTCCAGGACAAGGTGATTCAGGCAGAAGGCCGCAACTCCAGCATGTTGGCGGAGATTGAAGTGCTGCGCCAGCGGGTGCTGAGAATTGAA	unk	mutant	total	FALSE	ENSG00000169641	0	CDS	0.488144093604784
chr1:231019617:231019718:-|3pUTR|ENSG00000182118|msi1|FALSE|unique	chr1:231019617:231019718:-	GCAGGGAGTTCTCCGCGGATGCATGGTGGCAGTCTGCTTTGATGGCAGCAGTTTCTGCTTAGGTGACCTAGAGGTCCTCAGCAGTATCCTCCACACCTATTTATTGAGGTGCACCTGCTG	msi1	unique	FALSE	TRUE	ENSG00000182118	2	3pUTR	0.802468582228676
chr1:231019617:231019718:-|3pUTR|ENSG00000182118|msi1|total|mutant	chr1:231019617:231019718:-	GCAGGGAGTTCTCCGCGGATGCATGGTGGCAGTCTGCTTTGATGGCAGCAGTTTCTGCTCCGGTGACCCCGAGGTCCTCAGCAGTATCCTCCACACCTATTTATTGAGGTGCACCTGCTG	msi1	mutant	total	FALSE	ENSG00000182118	0	3pUTR	0.753703344493482
chr1:231223762:231225466:-|three_prime_utr|ENSG00000143633|control|control|control	chr1:231223762:231225466:-	ATCTGGATGAACCTACTGATGAGTTCTGACAAGGACGCCTTGAATGTATGTGGTGTTGCTAGCCCATTAGAGCGCTTCACTGTCTCTCATTTATCCTTGTCAAAGTAGGATTTAGTAAAC	control	control	control	FALSE	ENSG00000143633	4	three_prime_utr	0.52447124761059
chr1:232398519:232398625:-|3pUTR|ENSG00000116991|unk|FALSE|unique	chr1:232398519:232398625:-	ACAGTAGTTTTATTTCCACAGCCACATTACCATAGCAATAAGAAAGGAGGCATAGTACATAGTTGGAAAAGCTTTGTGGGGGGATTAAAAAAAAAAAAAAGCACTGTTGTGTTTAACACT	unk	unique	FALSE	TRUE	ENSG00000116991	4	3pUTR	2.01448922751372
chr1:232398519:232398625:-|3pUTR|ENSG00000116991|unk|total|mutant	chr1:232398519:232398625:-	ACAGCCGTTTTATTTCCACAGCCACATTACCACCGCAATAAGAAAGGAGGCACCGTACACCGTTGGAAAAGCTTTGTGGGGGGATTAAAAAAAAAAAAAAGCACTGTTGTGTTTAACACT	unk	mutant	total	FALSE	ENSG00000116991	0	3pUTR	0.634742755627604
chr1:233671823:233671924:+|3pUTR|ENSG00000135750|msi1|FALSE|unique	chr1:233671823:233671924:+	TGCTGCTGTGGTTAGAAGCAGATTTTATACTTTTAACTGGAAACTTTGGGGTTTGCATTTAGATCATTTAGCTGATGGCTAAATAGCAAAATTTATATTTAGAAGCAAAAAAAAAAAGCA	msi1	unique	FALSE	TRUE	ENSG00000135750	5	3pUTR	5.04496072667192
chr1:233671823:233671924:+|3pUTR|ENSG00000135750|msi1|total|mutant	chr1:233671823:233671924:+	TGCTGCTGTGGTCCGAAGCAGATTTTATACTTTTAACTGGAAACTTTGGGGTTTGCATTCCGATCATTCCGCTGATGGCTAAACCGCAAAATTTATATTCCGAAGCAAAAAAAAAAAGCA	msi1	mutant	total	FALSE	ENSG00000135750	0	3pUTR	0.403124796012235
chr1:234405902:234406099:-|CDS|ENSG00000059588|control|control|control	chr1:234405902:234406099:-	CCTTATAGTTGTGCTGCAGTGGTGTTTCAATCACAATTTTAGTGTTCGACTGTATGCTTTAGTTGCTCTTAAGAAACTCTGGACTGTGTGTAAAGTGTTAAGTGTTGAAGAATTTGATGC	control	control	control	FALSE	ENSG00000059588	3	CDS	0.663875289528163
chr1:235113809:235113910:-|CDS|ENSG00000173726|msi1_unk|FALSE|overlapping	chr1:235113809:235113910:-	AGGCTTTTCAGGTTACATGTAATTTTATGTAAATCTTACAGGTGAATATGAGAAGGGCGTAGACCATCTGACAAATGCAATTGCTGTGTGTGGACAGCCACAGCAGTTACTGCAGGTCTT	msi1_unk	overlapping	FALSE	TRUE	ENSG00000173726	1	CDS	0.397038723429421
chr1:235113809:235113910:-|CDS|ENSG00000173726|msi1_unk|total|mutant	chr1:235113809:235113910:-	AGGCTTTTCAGGTTACATGTAATTTTATGTAAATCTTACAGGTGAATATGAGAAGGGCGCCGACCATCTGACAAATGCAATTGCTGTGTGTGGACAGCCACAGCAGTTACTGCAGGTCTT	msi1_unk	mutant	total	FALSE	ENSG00000173726	0	CDS	0.354926335052414
chr1:235182574:235182675:-|CDS|ENSG00000054267|unk|FALSE|unique	chr1:235182574:235182675:-	TTTGACCAACAACAGAAATGATCTTATTTCAAAGGAGGAACAGAACAGTTCATCTTTGCTAGAAGAAAACAAAGTTCATGCAGATTTGGTAATATCCAAACCAGTGTCAAAATCTCCAGA	unk	unique	FALSE	TRUE	ENSG00000054267	1	CDS	0.258208360485037
chr1:235182574:235182675:-|CDS|ENSG00000054267|unk|total|mutant	chr1:235182574:235182675:-	TTTGACCAACAACAGAAATGATCTTATTTCAAAGGAGGAACAGAACAGTTCATCTTTGCCCGAAGAAAACAAAGTTCATGCAGATTTGGTAATATCCAAACCAGTGTCAAAATCTCCAGA	unk	mutant	total	FALSE	ENSG00000054267	0	CDS	0.181904110963336
chr1:235448940:235449205:-|3pUTR|ENSG00000162885|unk|FALSE|unique	chr1:235448940:235449205:-	AATAGAGAATTCCATTAAAACTAGTCTTATGACAGATATTAACTGTGTTCAGATTTTATTAGGCTAGCTAGTTTCTTTCTATTTAATATTTAAATCTTATCATGAAATGCAGTGATGAGC	unk	unique	FALSE	TRUE	ENSG00000162885	5	3pUTR	35.5649531680652
chr1:235448940:235449205:-|3pUTR|ENSG00000162885|unk|total|mutant	chr1:235448940:235449205:-	AACCGAGAATTCCATTAAAACCCGTCTTATGACAGATATTAACTGTGTTCAGATTTTATCCGGCCCGCCCGTTTCTTTCTATTTAATATTTAAATCTTATCATGAAATGCAGTGATGAGC	unk	mutant	total	FALSE	ENSG00000162885	0	3pUTR	2.39271031158589
chr1:23559171:23559278:-|CDS|ENSG00000117318|unk|FALSE|unique	chr1:23559171:23559278:-	AACCACTGCTACTCCCGCCTGCGGGAACTGGTACCCGGAGTCCCGAGAGGCACTCAGCTTAGCCAGGTGGAAATCCTACAGCGCGTCATCGACTACATTCTCGACCTGCAGGTAGTCCTG	unk	unique	FALSE	TRUE	ENSG00000117318	2	CDS	0.809531834636451
chr1:23559171:23559278:-|CDS|ENSG00000117318|unk|total|mutant	chr1:23559171:23559278:-	AACCACTGCTACTCCCGCCTGCGGGAACTGGTACCCGGAGTCCCGAGAGGCACTCAGCTCCGCCAGGTGGAAATCCTACAGCGCGTCATCGACTACATTCTCGACCTGCAGGCCGTCCTG	unk	mutant	total	FALSE	ENSG00000117318	0	CDS	0.76802208454342
chr1:235808650:235808751:-|CDS|ENSG00000143669|unk|FALSE|unique	chr1:235808650:235808751:-	TGGAAATGGGATGCTTTAAAGGCTTATCAGAACTTTGTTTTTGAAGAAGACAGATTACATAGTATACAGATTGCAAATCACATTTGCAATTTAATCCAGAAAGGCAATATAGTTGTTCAG	unk	unique	FALSE	TRUE	ENSG00000143669	2	CDS	0.598920959249591
chr1:235808650:235808751:-|CDS|ENSG00000143669|unk|total|mutant	chr1:235808650:235808751:-	TGGAAATGGGATGCTTTAAAGGCTTATCAGAACTTTGTTTTTGAAGAAGACAGATTACACCGTATACAGATTGCAAATCACATTTGCAATTTAATCCAGAAAGGCAATACCGTTGTTCAG	unk	mutant	total	FALSE	ENSG00000143669	0	CDS	0.400757899702472
chr1:235977234:235977335:-|3pUTR|ENSG00000116962|msi1|FALSE|unique	chr1:235977234:235977335:-	GTCTAAGACCCCCATTATAATATTCATGCGCTGCTTTTTCATCAAAACCTACCCTGTCCTAGAGATCTATGGGCATTTGGTGGATGATAATGAGCAGCCCCTCCCAGATAGAATGTCAAT	msi1	unique	FALSE	TRUE	ENSG00000116962	2	3pUTR	3.14967448312983
chr1:235977234:235977335:-|3pUTR|ENSG00000116962|msi1|total|mutant	chr1:235977234:235977335:-	GTCTAAGACCCCCATTATAATATTCATGCGCTGCTTTTTCATCAAAACCTACCCTGTCCCCGAGATCTATGGGCATTTGGTGGATGATAATGAGCAGCCCCTCCCAGACCGAATGTCAAT	msi1	mutant	total	FALSE	ENSG00000116962	0	3pUTR	1.68348268941406
chr1:236581285:236581397:-|CDS|ENSG00000119285|unk|FALSE|unique	chr1:236581285:236581397:-	CATCTAGAAGATGTTTTTCAGTTATTCAAGTTCTGTTCTGTTTTATGGACCTATGGTTCTAGCCTTTCAAATCCACTAAACTGCAGTGTGAAAACAGTGCTGCAGACTCAAGCTCTTTAT	unk	unique	FALSE	TRUE	ENSG00000119285	2	CDS	1.20392700316743
chr1:236581285:236581397:-|CDS|ENSG00000119285|unk|total|mutant	chr1:236581285:236581397:-	CATCCCGAAGATGTTTTTCAGTTATTCAAGTTCTGTTCTGTTTTATGGACCTATGGTTCCCGCCTTTCAAATCCACTAAACTGCAGTGTGAAAACAGTGCTGCAGACTCAAGCTCTTTAT	unk	mutant	total	FALSE	ENSG00000119285	0	CDS	0.314253054059006
chr1:23854467:23854568:-|CDS|ENSG00000179163|unk|FALSE|unique	chr1:23854467:23854568:-	AAGTCAAGTGGTTTTACTCCTCATGACCAAATATTCTTTCCCTCCTTAGGATGAGGTGGTAGTAAATGACCGATGGGGTCAGAACTGTTCCTGTCACCATGGAGGATACTATAACTGTGA	unk	unique	FALSE	TRUE	ENSG00000179163	2	CDS	0.502126784480207
chr1:23854467:23854568:-|CDS|ENSG00000179163|unk|total|mutant	chr1:23854467:23854568:-	AAGTCAAGTGGTTTTACTCCTCATGACCAAATATTCTTTCCCTCCTCCGGATGAGGTGGCCGTAAATGACCGATGGGGTCAGAACTGTTCCTGTCACCATGGAGGATACTATAACTGTGA	unk	mutant	total	FALSE	ENSG00000179163	0	CDS	0.488198823080014
chr1:24654915:24655033:+|CDS|ENSG00000133226|unk|FALSE|unique	chr1:24654915:24655033:+	TCACGGTCACCACCAAAGAAGCCTCCCAAGAGGACATCCAGCCCCCCTCGGAAAACTCGTAGGTTATCTCCTTCAGCAAGTCCTCCAAGGCGAAGGCACAGGCCATCACCTCCTGCAACT	unk	unique	FALSE	TRUE	ENSG00000133226	1	CDS	0.706710827534294
chr1:24654915:24655033:+|CDS|ENSG00000133226|unk|total|mutant	chr1:24654915:24655033:+	TCACGGTCACCACCAAAGAAGCCTCCCAAGAGGACATCCAGCCCCCCTCGGAAAACTCGCCGGTTATCTCCTTCAGCAAGTCCTCCAAGGCGAAGGCACAGGCCATCACCTCCTGCAACT	unk	mutant	total	FALSE	ENSG00000133226	0	CDS	0.6534274397198
chr1:246839951:246840052:-|3pUTR|ENSG00000153207|msi1|FALSE|bound_elsewhere	chr1:246839951:246840052:-	AAATGTAAAATAAATCTGTTTATGGATATTGAGTGCATCTTGTATGTGCCTAATATTGATAGGATGAGATGTCTGAACAAATTTTTATAATATTGCTGTGAAGGAGCTTGCTATTGAACC	msi1	bound_elsewhere	FALSE	TRUE	ENSG00000153207	1	3pUTR	0.499835355323442
chr1:246839951:246840052:-|3pUTR|ENSG00000153207|msi1|total|mutant	chr1:246839951:246840052:-	AAATGTAAAATAAATCTGTTTATGGATATTGAGTGCATCTTGTATGTGCCTAATATTGACCGGATGAGATGTCTGAACAAATTTTTATAATATTGCTGTGAAGGAGCTTGCTATTGAACC	msi1	mutant	total	FALSE	ENSG00000153207	0	3pUTR	0.415229253411036
chr1:246907611:246907713:-|CDS|ENSG00000153207|unk|FALSE|bound_elsewhere	chr1:246907611:246907713:-	TGAAGTACCACACATTAGAGAAAGTGTAATGAGACAAGGGCGCCATCTGTGTTTCCAGTTAGTAAGTCCAACAGGAACAGCTGTTTCAACTCTTAGTTACATAAGCAGGACAAATCAGCT	unk	bound_elsewhere	FALSE	TRUE	ENSG00000153207	3	CDS	0.796587883258671
chr1:246907611:246907713:-|CDS|ENSG00000153207|unk|total|mutant	chr1:246907611:246907713:-	TGAAGTACCACACATCCGAGAAAGTGTAATGAGACAAGGGCGCCATCTGTGTTTCCAGTCCGTAAGTCCAACAGGAACAGCTGTTTCAACTCTCCGTTACATAAGCAGGACAAATCAGCT	unk	mutant	total	FALSE	ENSG00000153207	0	CDS	0.565328353965882
chr1:248294618:248295578:-|CDS|ENSG00000177201|control|control|control	chr1:248294618:248295578:-	TGGCTGTGGTGTGCAGATCTTCTTCCTCCCCACACTGGGTGGTGGAGAGTGCTTCCTCTTAGCAGCCATGGCCTATGACCGCTATGCGGCTGTCTGCCACCCACTCCGATATCCCACTCT	control	control	control	FALSE	ENSG00000177201	1	CDS	0.60419060758968
chr1:24839915:24840022:+|CDS|ENSG00000169504|unk|FALSE|bound_elsewhere	chr1:24839915:24840022:+	ACCCTGCAGAAACTGGATGAATATCTGAATTCTCCTCTCCCTGATGAAATTGATGAAAATAGTATGGAGGACATAAAGTTTTCTACACGTAAATTTCTGGATGGCAATGAAATGACATTA	unk	bound_elsewhere	FALSE	TRUE	ENSG00000169504	1	CDS	0.330188079378881
chr1:24839915:24840022:+|CDS|ENSG00000169504|unk|total|mutant	chr1:24839915:24840022:+	ACCCTGCAGAAACTGGATGAATATCTGAATTCTCCTCTCCCTGATGAAATTGATGAAAACCGTATGGAGGACATAAAGTTTTCTACACGTAAATTTCTGGATGGCAATGAAATGACATTA	unk	mutant	total	FALSE	ENSG00000169504	0	CDS	0.262345738678224
chr1:24840999:24841100:+|3pUTR|ENSG00000169504|msi1|FALSE|bound_elsewhere	chr1:24840999:24841100:+	GCTACTCCTTCCTGTAGAGCAGAAATTGTATTTTGCACGAACATGCAGTTATTGAAGATTAGGATCAAGGATAGACAAGGTATAGTAGTTATCTTAAAATATACACTCCTAAGCAGTATT	msi1	bound_elsewhere	FALSE	TRUE	ENSG00000169504	5	3pUTR	0.841006511664808
chr1:24840999:24841100:+|3pUTR|ENSG00000169504|msi1|total|mutant	chr1:24840999:24841100:+	GCTACTCCTTCCTGCCGAGCAGAAATTGTATTTTGCACGAACATGCAGTTATTGAAGATCCGGATCAAGGACCGACAAGGTACCGCCGTTATCTTAAAATATACACTCCTAAGCAGTATT	msi1	mutant	total	FALSE	ENSG00000169504	0	3pUTR	0.530684469362984
chr1:248623556:248626177:-|three_prime_utr|ENSG00000279301|control|control|control	chr1:248623556:248626177:-	TGCAGAGATCTTTCAGTGAAGTATCAAAAATGGTTTATTATGAAGTTAAATAATTTATCTAGTCTTTTTATTTAGGGAAGAAAAACCCCAAATATTAGAGTTCACAGCAACCTTTCACTC	control	control	control	FALSE	ENSG00000279301	3	three_prime_utr	1.48989236541927
chr1:248850005:248850516:-|three_prime_utr|ENSG00000171163|control|control|control	chr1:248850005:248850516:-	TTCCCCTGTGAATTCTGCGGCAAGCGCTTTGAGAAGCCAGACAGTGTTGCAGCCCACCGTAGCAAAAGTCACCCAGCCCTGCTTCTAGCCCCTCAAGAGTCACCCAGTGGTCCCCTAGAG	control	control	control	FALSE	ENSG00000171163	3	three_prime_utr	0.925190546990019
chr1:25360731:25360844:+|3pUTR|ENSG00000183726|unk|FALSE|unique	chr1:25360731:25360844:+	TTTTTTACTGCTCACTCCCAACCTTTTGTAATGCCATTTTCTAAACTTATTTCTGAGTGTAGTCTCAGCTTAAAGTTGTGTAATACTAAAATCACGAGAACACCTAAACAACAACCAAAA	unk	unique	FALSE	TRUE	ENSG00000183726	1	3pUTR	0.614269487258896
chr1:25360731:25360844:+|3pUTR|ENSG00000183726|unk|total|mutant	chr1:25360731:25360844:+	TTTTTTACTGCTCACTCCCAACCTTTTGTAATGCCATTTTCTAAACTTATTTCTGAGTGCCGTCTCAGCTTAAAGTTGTGTAATACTAAAATCACGAGAACACCTAAACAACAACCAAAA	unk	mutant	total	FALSE	ENSG00000183726	0	3pUTR	0.571633810302998
chr1:25831912:25832087:-|three_prime_utr|ENSG00000127423|control|control|control	chr1:25831912:25832087:-	GACTGAGTTTGCAGAGCTGAGGGTTGTCAATTTCCTTTTCTACTGATATCTTCTTCCTTTAGAGCAAACTTCCTCCTTAGGACCTCAGAGATAAGCACAGCAGGGTCTTCCTCCTTCAAT	control	control	control	FALSE	ENSG00000127423	2	three_prime_utr	0.641518909001512
chr1:26281289:26281390:+|3pUTR|ENSG00000142669|msi1_unk|FALSE|overlapping	chr1:26281289:26281390:+	TCCCTCCTCTCTAAATGTAGTCCCCTCTCCTCCATCTAAAGGCAACATTCCTTACCCATTAGTCTCAGAAATTGTCTTAAGCAACAGCCCCAAATGCTGGCTGCCCCCAGCCAAGCATTG	msi1_unk	overlapping	FALSE	TRUE	ENSG00000142669	2	3pUTR	1.60514951630509
chr1:26281289:26281390:+|3pUTR|ENSG00000142669|msi1_unk|total|mutant	chr1:26281289:26281390:+	TCCCTCCTCTCTAAATGCCGTCCCCTCTCCTCCATCTAAAGGCAACATTCCTTACCCATCCGTCTCAGAAATTGTCTTAAGCAACAGCCCCAAATGCTGGCTGCCCCCAGCCAAGCATTG	msi1_unk	mutant	total	FALSE	ENSG00000142669	0	3pUTR	0.852608204431416
chr1:26899991:26900442:-|CDS|ENSG00000198746|control|control|control	chr1:26899991:26900442:-	TACCTGGTAGTGAGCGGTATCCCCTCCGTGTTGCGCTCGGCCCATTTACGGAGCTATTTTAGCCAGTTCCGAGAAGAGCGCGGCGGTGGCTTCCTCTGTTTCCACTACCGGCATCGGCCT	control	control	control	FALSE	ENSG00000198746	2	CDS	0.513298352274013
chr1:27370145:27370587:-|three_prime_utr|ENSG00000142748|control|control|control	chr1:27370145:27370587:-	CCAGTGCTGCCACTGCCCCCATGAATGACCCAGGGCAATCCTGTCTCCTCTGTGGGCCTTAGTTTCCGCATCTGAGAAATGGCAATCATGAAACAGGATGGTGCAACAGTGAAGAATTTG	control	control	control	FALSE	ENSG00000142748	1	three_prime_utr	0.792174768557045
chr1:27612063:27612913:-|three_prime_utr|ENSG00000000938|control|control|control	chr1:27612063:27612913:-	GGTGGCCACCAGTCCTTGCCAATCCCCAGAGCTGTTCTTCCAAAGCCCCCAGGCTGGCTTAGAACCCCATAGAGTCCTAGCATCACCGAGGACGTGGCTGCTCTGACACCACCTAGGGCA	control	control	control	FALSE	ENSG00000000938	4	three_prime_utr	1.40664323413614
chr1:27823432:27823533:+|3pUTR|ENSG00000117758|unk|FALSE|unique	chr1:27823432:27823533:+	TTTCAATAAAATTACTGTCTTGTAATATAAATGTTGTCCACTTCCCTTTTCCACAGGCCTAGAACAGTTAAAGGGAACATAATTTGTTTAGGCTCCCACATAAATGTGAATCTGGCCAAC	unk	unique	FALSE	TRUE	ENSG00000117758	2	3pUTR	0.379014036095663
chr1:27823432:27823533:+|3pUTR|ENSG00000117758|unk|total|mutant	chr1:27823432:27823533:+	TTTCAATAAAATTACTGTCTTGTAATATAAATGTTGTCCACTTCCCTTTTCCACAGGCCCCGAACAGTTAAAGGGAACATAATTTGTTCCGGCTCCCACATAAATGTGAATCTGGCCAAC	unk	mutant	total	FALSE	ENSG00000117758	0	3pUTR	0.523409836434496
chr1:28742582:28742694:+|CDS|ENSG00000198492|unk|FALSE|bound_elsewhere	chr1:28742582:28742694:+	AGCAACGGAGAGCCCCACTTCCTACCAGATGCAATGTTTGGGCAACCAGGAGCCCTAGGTAGCACTCCATTTCTTGGTCAGCATGGTTTTAATTTCTTTCCCAGTGGGATTGACTTCTCA	unk	bound_elsewhere	FALSE	TRUE	ENSG00000198492	2	CDS	0.665008735811985
chr1:28742582:28742694:+|CDS|ENSG00000198492|unk|total|mutant	chr1:28742582:28742694:+	AGCAACGGAGAGCCCCACTTCCTACCAGATGCAATGTTTGGGCAACCAGGAGCCCCCGGCCGCACTCCATTTCTTGGTCAGCATGGTTTTAATTTCTTTCCCAGTGGGATTGACTTCTCA	unk	mutant	total	FALSE	ENSG00000198492	0	CDS	0.667251226279727
chr1:28768968:28769069:+|3pUTR|ENSG00000198492|msi1|FALSE|bound_elsewhere	chr1:28768968:28769069:+	GACTGCAGCAACGGTTGCATCTGCATATCCTAAGAGGAAAAAATGACCTTCAAGAGAATTAGGACTTTTTTCTTAATTTCACTGACTTCAGAGACGATTGCAGACTTGCAGTTTAAGTAT	msi1	bound_elsewhere	FALSE	TRUE	ENSG00000198492	1	3pUTR	0.274054586115502
chr1:28768968:28769069:+|3pUTR|ENSG00000198492|msi1|total|mutant	chr1:28768968:28769069:+	GACTGCAGCAACGGTTGCATCTGCATATCCTAAGAGGAAAAAATGACCTTCAAGAGAATCCGGACTTTTTTCTTAATTTCACTGACTTCAGAGACGATTGCAGACTTGCAGTTTAAGTAT	msi1	mutant	total	FALSE	ENSG00000198492	0	3pUTR	0.365398269780299
chr1:31179744:31181702:-|three_prime_utr|ENSG00000084628|control|control|control	chr1:31179744:31181702:-	TCAGACCCATCCCATCCCACCACACTCACTCACCAGCTCTGGGGAAAGCTACTGTGAACTAGGAGCAGGATTCCTGGGTTCTAATCGCAGGTCCATCACTGACTGTGACGTCTAGCAAAG	control	control	control	FALSE	ENSG00000084628	2	three_prime_utr	0.761204643328872
chr1:31365252:31365939:-|three_prime_utr|ENSG00000121769|control|control|control	chr1:31365252:31365939:-	ATCCAGTTCCAGTTCCCATGGTGTATGTGGTTTTTTTTTTTTTTTTTTAACTGCACTCATAGGGTGCTCTGAGGTCAATAAAGCAGAGCCAAGGCCACCCAGTTGCCTTTTTGCCTTTGG	control	control	control	FALSE	ENSG00000121769	1	three_prime_utr	1.84763435895303
chr1:31434308:31434366:+|3pUTR|ENSG00000168528|msi1_unk|FALSE|overlapping	chr1:31434308:31434366:+	GCCAGGCTGAGCCCCCACCCCTGCCCCAGCTCCAGGACCTGCCCCTGAGCCGGGCCTTCTAGTCGTAGTGCCTTCAGGGTCCGAGGAGCATCAGGCTCCTGCAGAGCCCCATCCCCCCGC	msi1_unk	overlapping	FALSE	TRUE	ENSG00000168528	2	3pUTR	2.0179625137078
chr1:31434308:31434366:+|3pUTR|ENSG00000168528|msi1_unk|total|mutant	chr1:31434308:31434366:+	GCCAGGCTGAGCCCCCACCCCTGCCCCAGCTCCAGGACCTGCCCCTGAGCCGGGCCTTCCCGTCGCCGTGCCTTCAGGGTCCGAGGAGCATCAGGCTCCTGCAGAGCCCCATCCCCCCGC	msi1_unk	mutant	total	FALSE	ENSG00000168528	0	3pUTR	1.3580686735738
chr1:32075697:32075801:+|CDS|ENSG00000121775|unk|FALSE|unique	chr1:32075697:32075801:+	CGAGCTGCCAGTCCAGGCCAGCATTCTGTTTGAGTTGCAGCTCTTCTTCTGCCAGCTCATAGCACTCTTCGTCCACTACATCAACATCTACAAGACAGTGTGGTGGTATCCACCTTCCCA	unk	unique	FALSE	TRUE	ENSG00000121775	1	CDS	0.551224101024205
chr1:32075697:32075801:+|CDS|ENSG00000121775|unk|total|mutant	chr1:32075697:32075801:+	CGAGCTGCCAGTCCAGGCCAGCATTCTGTTTGAGTTGCAGCTCTTCTTCTGCCAGCTCACCGCACTCTTCGTCCACTACATCAACATCTACAAGACAGTGTGGTGGTATCCACCTTCCCA	unk	mutant	total	FALSE	ENSG00000121775	0	CDS	0.523912407529119
chr1:32195301:32195402:+|3pUTR|ENSG00000084652|msi1|FALSE|unique	chr1:32195301:32195402:+	TGACCTGGCTGGCATCTGGCACTTGCAATTTTGGATTTTGTGGGTCAGTTTTACGTACATAGGGCATTTTGCAAGGCCTTGCAAATGCATTTATACCTGTAAGTGTACAGTGGGCTTGCA	msi1	unique	FALSE	TRUE	ENSG00000084652	1	3pUTR	0.634628620593812
chr1:32195301:32195402:+|3pUTR|ENSG00000084652|msi1|total|mutant	chr1:32195301:32195402:+	TGACCTGGCTGGCATCTGGCACTTGCAATTTTGGATTTTGTGGGTCAGTTTTACGTACACCGGGCATTTTGCAAGGCCTTGCAAATGCATTTATACCTGTAAGTGTACAGTGGGCTTGCA	msi1	mutant	total	FALSE	ENSG00000084652	0	3pUTR	0.624982665053288
chr1:32196422:32196614:+|3pUTR|ENSG00000084652|msi1|FALSE|unique	chr1:32196422:32196614:+	ACAGTTGTTTCTGTGTCCTGTTCTACCCCCACTCCAGTACATAACTACTATGTACTGTGTAGAGCCATTCTATATGCTGAATGTTCTGCTGTTGCAAACTTGCCAGGGTATTAGCCAGTG	msi1	unique	FALSE	TRUE	ENSG00000084652	2	3pUTR	0.631371303808172
chr1:32196422:32196614:+|3pUTR|ENSG00000084652|msi1|total|mutant	chr1:32196422:32196614:+	ACAGTTGTTTCTGTGTCCTGTTCTACCCCCACTCCAGTACATAACTACTATGTACTGTGCCGAGCCATTCTATATGCTGAATGTTCTGCTGTTGCAAACTTGCCAGGGTATCCGCCAGTG	msi1	mutant	total	FALSE	ENSG00000084652	0	3pUTR	0.55486795977153
chr1:32196777:32196878:+|3pUTR|ENSG00000084652|msi1|FALSE|unique	chr1:32196777:32196878:+	TTTGAAGCTAGTTCATTGTCCTGCAGGTCCCTTCATCTTCCATACCTAGCCCACTCTTTTAGCCCTTACCTTAAATCTCTCAGATAAGTTGGTTCACAAAGAATGTTAAGTACTGAATCA	msi1	unique	FALSE	TRUE	ENSG00000084652	3	3pUTR	1.19449061508689
chr1:32196777:32196878:+|3pUTR|ENSG00000084652|msi1|total|mutant	chr1:32196777:32196878:+	TTTGAAGCCCGTTCATTGTCCTGCAGGTCCCTTCATCTTCCATACCCCGCCCACTCTTTCCGCCCTTACCTTAAATCTCTCAGATAAGTTGGTTCACAAAGAATGTTAAGTACTGAATCA	msi1	mutant	total	FALSE	ENSG00000084652	0	3pUTR	0.656720406838573
chr1:32364632:32368550:-|three_prime_utr|ENSG00000160058|control|control|control	chr1:32364632:32368550:-	GCTCAGACCCACAACATTGGTCATCAGCAGGCTGCACTTTTCCTCAGTTCCAGGGTGGATAGAGGGTCAAGTTCTTGACCTTAGCTCTGTATCAAAATTGCCTGAGAAACTGCTTAAGAA	control	control	control	FALSE	ENSG00000160058	2	three_prime_utr	0.833666507899923
chr1:32680599:32680700:+|3pUTR|ENSG00000162521|msi1|FALSE|unique	chr1:32680599:32680700:+	AAGTGCTTAAAATGGAATAAATTGCTTTTCTACATAACCCCATGCTGATGGGTTTTATTTAGTATAAAACATCCATCAAACACCAGTCTCTGGCTTCTAGAAGAGTCCTTCAGATGACAG	msi1	unique	FALSE	TRUE	ENSG00000162521	2	3pUTR	0.545086092045736
chr1:32680599:32680700:+|3pUTR|ENSG00000162521|msi1|total|mutant	chr1:32680599:32680700:+	AAGTGCTTAAAATGGAATAAATTGCTTTTCTACATAACCCCATGCTGATGGGTTTTATTCCGTATAAAACATCCATCAAACACCAGTCTCTGGCTTCCCGAAGAGTCCTTCAGATGACAG	msi1	mutant	total	FALSE	ENSG00000162521	0	3pUTR	0.411910609455736
chr1:33300114:33300153:+|3pUTR|ENSG00000160094|msi1_unk|FALSE|overlapping	chr1:33300114:33300153:+	CCCTGCCCCCAGCCCCCACAGACACACCCCAATCTGAAAGCCATGCGTGTCGGTGTATATAGGAACCATGTACAGAGCCCAGAGAAGCCCCCTACATCCCCCCGGGAAAAAAAAGAAAAC	msi1_unk	overlapping	FALSE	TRUE	ENSG00000160094	1	3pUTR	0.882247991714804
chr1:33300114:33300153:+|3pUTR|ENSG00000160094|msi1_unk|total|mutant	chr1:33300114:33300153:+	CCCTGCCCCCAGCCCCCACAGACACACCCCAATCTGAAAGCCATGCGTGTCGGTGTATACCGGAACCATGTACAGAGCCCAGAGAAGCCCCCTACATCCCCCCGGGAAAAAAAAGAAAAC	msi1_unk	mutant	total	FALSE	ENSG00000160094	0	3pUTR	0.733042605677445
chr1:34868604:34869089:-|CDS|ENSG00000116544|control|control|control	chr1:34868604:34869089:-	GCCCCCACCCCCGGCCCTGGGGCCGGCCGCCGTGACTCCTGGATAGAGCGCGGTTCACGTAGCCTCCCCGACTCAGGCCGCGCATCCCCCTGCCCACGCGACGGCGAGTGGTTCATCAAG	control	control	control	FALSE	ENSG00000116544	2	CDS	0.97065478291592
chr1:35190724:35191005:-|CDS|ENSG00000116560|unk|FALSE|unique	chr1:35190724:35191005:-	GCCCTTTCTGTTCGTAATCTTTCACCTTATGTTTCCAATGAACTGTTGGAAGAAGCCTTTAGCCAATTTGGTCCTATTGAAAGGGCTGTTGTAATAGTGGATGATCGTGGAAGATCTACA	unk	unique	FALSE	TRUE	ENSG00000116560	2	CDS	0.39293944623908
chr1:35190724:35191005:-|CDS|ENSG00000116560|unk|total|mutant	chr1:35190724:35191005:-	GCCCTTTCTGTTCGTAATCTTTCACCTTATGTTTCCAATGAACTGTTGGAAGAAGCCTTCCGCCAATTTGGTCCTATTGAAAGGGCTGTTGTAACCGTGGATGATCGTGGAAGATCTACA	unk	mutant	total	FALSE	ENSG00000116560	0	CDS	0.479432963315095
chr1:35359206:35359314:+|CDS|ENSG00000146463|unk|FALSE|bound_elsewhere	chr1:35359206:35359314:+	AAAGACTTTCCTAAACAATTTGATCAGGTTTCTGTCTTTAAATCAATACGGAAAGATTTTAGTCTAGTAAGAGAAAACAGCAAAGAGACATTTTCTGGAAAGGAGAAAAATAGAGACCTA	unk	bound_elsewhere	FALSE	TRUE	ENSG00000146463	3	CDS	0.814799970716914
chr1:35359206:35359314:+|CDS|ENSG00000146463|unk|total|mutant	chr1:35359206:35359314:+	AAAGACTTTCCTAAACAATTTGATCAGGTTTCTGTCTTTAAATCAATACGGAAAGATTTCCGTCCCGTAAGAGAAAACAGCAAAGAGACATTTTCTGGAAAGGAGAAAAACCGAGACCTA	unk	mutant	total	FALSE	ENSG00000146463	0	CDS	0.253273969869937
chr1:35420597:35420698:+|3pUTR|ENSG00000146463|msi1|FALSE|bound_elsewhere	chr1:35420597:35420698:+	GTTCCTCTTATTTTGTCTTTTGCACCAGTTTCTGGAGGCCCTTGTCATTTCAAAAAGGATAGTCTCTTTTCTTACTCTGGCAAACCTGTGAGTGATTCCACAAAGATACAGTATTACTTA	msi1	bound_elsewhere	FALSE	TRUE	ENSG00000146463	1	3pUTR	0.782346175364131
chr1:35420597:35420698:+|3pUTR|ENSG00000146463|msi1|total|mutant	chr1:35420597:35420698:+	GTTCCTCTTATTTTGTCTTTTGCACCAGTTTCTGGAGGCCCTTGTCATTTCAAAAAGGACCGTCTCTTTTCTTACTCTGGCAAACCTGTGAGTGATTCCACAAAGATACAGTATTACTTA	msi1	mutant	total	FALSE	ENSG00000146463	0	3pUTR	0.506661830998108
chr1:36180537:36180567:+|3pUTR|ENSG00000116871|msi1_unk|FALSE|overlapping	chr1:36180537:36180567:+	CATACACACATATACACTCACAGCCTCTCTGGCCTCTTCCCTTGGGGAGGGGCCACCTGTAGTATTTGCCTTGATTTGGTGGGGTACAGTGGATGTGAATACTGTAAATAGCTTGTGCTC	msi1_unk	overlapping	FALSE	TRUE	ENSG00000116871	2	3pUTR	0.629385858746625
chr1:36180537:36180567:+|3pUTR|ENSG00000116871|msi1_unk|total|mutant	chr1:36180537:36180567:+	CATACACACATATACACTCACAGCCTCTCTGGCCTCTTCCCTTGGGGAGGGGCCACCTGCCGTATTTGCCTTGATTTGGTGGGGTACAGTGGATGTGAATACTGTAAACCGCTTGTGCTC	msi1_unk	mutant	total	FALSE	ENSG00000116871	0	3pUTR	0.492536057211624
chr1:36287001:36287112:+|CDS|ENSG00000054118|unk|FALSE|unique	chr1:36287001:36287112:+	CCCCTCCAGTCTGTGGTGGTGAGGCGGCGGTCACCCCGTCCTAGCCCCGTGCCAAAACCTAGTCCTCCACTTTCCAGCACATCCCAGATGGGCTCAACTCTGCCGAGTGGTGCCGGGTAT	unk	unique	FALSE	TRUE	ENSG00000054118	2	CDS	0.741147948843238
chr1:36287001:36287112:+|CDS|ENSG00000054118|unk|total|mutant	chr1:36287001:36287112:+	CCCCTCCAGTCTGTGGTGGTGAGGCGGCGGTCACCCCGTCCCCGCCCCGTGCCAAAACCCCGTCCTCCACTTTCCAGCACATCCCAGATGGGCTCAACTCTGCCGAGTGGTGCCGGGTAT	unk	mutant	total	FALSE	ENSG00000054118	0	CDS	0.756409597405304
chr1:37534448:37537747:-|three_prime_utr|ENSG00000163877|control|control|control	chr1:37534448:37537747:-	CACATGCCTGCAGGCATTTGTTTTCAGAACAGTCTCACCAATTACAACACACCGTGTTTTAGTAGAAGTGTTGTGGTTTTAGTTGGTGCTTTCAGAACTGCTGCCTAGGAAACTATAAAC	control	control	control	FALSE	ENSG00000163877	4	three_prime_utr	0.589175035972961
chr1:37566712:37566813:+|3pUTR|ENSG00000163879|unk|FALSE|unique	chr1:37566712:37566813:+	GCTTTATTTCCCTAGCACTGGTGAAGGGCTTCAACTGTCAAACCTCAGAACAAATGCATTAGGGCCTTAGAAATGTCAATGGGGCAGGAAGAAAACACAATTTCTAACTGCCTGTTTTTG	unk	unique	FALSE	TRUE	ENSG00000163879	3	3pUTR	0.556524244300941
chr1:37566712:37566813:+|3pUTR|ENSG00000163879|unk|total|mutant	chr1:37566712:37566813:+	GCTTTATTTCCCCCGCACTGGTGAAGGGCTTCAACTGTCAAACCTCAGAACAAATGCATCCGGGCCTCCGAAATGTCAATGGGGCAGGAAGAAAACACAATTTCTAACTGCCTGTTTTTG	unk	mutant	total	FALSE	ENSG00000163879	0	3pUTR	0.542381377613425
chr1:37590682:37590793:-|CDS|ENSG00000134697|unk|FALSE|unique	chr1:37590682:37590793:-	AAGCAAAGCAAGTTACCAATGTCTCTTCTCCATGATCGAATCCGGCCTCATGTAAGATGTAGGATATCCCTGGTGATGGAATTTCCTGGGCAAACTCCATGCAGATCCCTCTCTAACATA	unk	unique	FALSE	TRUE	ENSG00000134697	1	CDS	0.536789375250643
chr1:37590682:37590793:-|CDS|ENSG00000134697|unk|total|mutant	chr1:37590682:37590793:-	AAGCAAAGCAAGTTACCAATGTCTCTTCTCCATGATCGAATCCGGCCTCATGTAAGATGCCGGATATCCCTGGTGATGGAATTTCCTGGGCAAACTCCATGCAGATCCCTCTCTAACATA	unk	mutant	total	FALSE	ENSG00000134697	0	CDS	0.442832131849478
chr1:37709127:37709197:+|3pUTR|ENSG00000134690|msi1_unk|FALSE|overlapping	chr1:37709127:37709197:+	TGAAGACCAAATACTGGTTTGGAGACAACTTCCATGTCTTGCTCTTCTACCTCCCTAGTTAGTGGAAATTTGGATAAGGGAACTGTAGGGCCCAGATTCTGGAGGTTTTATGTCATTGGC	msi1_unk	overlapping	FALSE	TRUE	ENSG00000134690	3	3pUTR	1.09810562869927
chr1:37709127:37709197:+|3pUTR|ENSG00000134690|msi1_unk|total|mutant	chr1:37709127:37709197:+	TGAAGACCAAATACTGGTTTGGAGACAACTTCCATGTCTTGCTCTTCTACCTCCCCCGTCCGTGGAAATTTGGATAAGGGAACTGCCGGGCCCAGATTCTGGAGGTTTTATGTCATTGGC	msi1_unk	mutant	total	FALSE	ENSG00000134690	0	3pUTR	0.675321822074257
chr1:3780741:3780842:-|3pUTR|ENSG00000130764|unk|FALSE|unique	chr1:3780741:3780842:-	CCAAGTAGCTGGGACTACAGGTGTGTGCCACTAAGCTCAGCTAATTTTTGTATTTTTAGTAGAGACGGGGTTTCACCATTTTGACCAGGATGGTCTTGATCTCTTGACCTCATGATCTGT	unk	unique	FALSE	TRUE	ENSG00000130764	3	3pUTR	0.760205475146926
chr1:3780741:3780842:-|3pUTR|ENSG00000130764|unk|total|mutant	chr1:3780741:3780842:-	CCAAGCCGCTGGGACTACAGGTGTGTGCCACTAAGCTCAGCTAATTTTTGTATTTTCCGCCGAGACGGGGTTTCACCATTTTGACCAGGATGGTCTTGATCTCTTGACCTCATGATCTGT	unk	mutant	total	FALSE	ENSG00000130764	0	3pUTR	0.590962537670242
chr1:39623434:39626506:-|three_prime_utr|ENSG00000163909|control|control|control	chr1:39623434:39626506:-	CCCCAGTCAGGAGCAATGACTGACTGGCTGCAGCCTTCCCACGCCAAGAGGCTGGAACATAGTGTCTGCCTCGCTTCCTGGAGATAGTAACTGAGCAGGGGCTACAAAGAGGTCTCCTGG	control	control	control	FALSE	ENSG00000163909	2	three_prime_utr	0.74331511200948
chr1:40073325:40073426:-|3pUTR|ENSG00000131238|msi1|FALSE|unique	chr1:40073325:40073426:-	GAGGGAAGTAGCACCCAAATTAAGTTGCTTAAGAGAGGAAATGTACATCTTGTATAACTTAGGGAGCGAAGAAAATGTAGGCGCGAAAGTGAAAAGTGAGGCAGCTAGTTCTTCCTATTC	msi1	unique	FALSE	TRUE	ENSG00000131238	4	3pUTR	0.899962009227408
chr1:40073325:40073426:-|3pUTR|ENSG00000131238|msi1|total|mutant	chr1:40073325:40073426:-	GAGGGAAGCCGCACCCAAATTAAGTTGCTTAAGAGAGGAAATGTACATCTTGTATAACTCCGGGAGCGAAGAAAATGCCGGCGCGAAAGTGAAAAGTGAGGCAGCCCGTTCTTCCTATTC	msi1	mutant	total	FALSE	ENSG00000131238	0	3pUTR	0.463640470816871
chr1:40238196:40238297:+|CDS|ENSG00000117000|msi1|FALSE|unique	chr1:40238196:40238297:+	CGGTATTCCCCATTTCAGTGTCATATTTGCCAAAGGTCATTTACAAGAAAAACACACCTTAGGATTCATTATAAAAATAAACATCAAATTGGCAGTGACAGAGCAACTCACAAACTATTA	msi1	unique	FALSE	TRUE	ENSG00000117000	1	CDS	1.30448893205814
chr1:40238196:40238297:+|CDS|ENSG00000117000|msi1|total|mutant	chr1:40238196:40238297:+	CGGTATTCCCCATTTCAGTGTCATATTTGCCAAAGGTCATTTACAAGAAAAACACACCTCCGGATTCATTATAAAAATAAACATCAAATTGGCAGTGACAGAGCAACTCACAAACTATTA	msi1	mutant	total	FALSE	ENSG00000117000	0	CDS	0.703134134786071
chr1:42176760:42176861:-|3pUTR|ENSG00000198815|msi1|FALSE|bound_elsewhere	chr1:42176760:42176861:-	GTCGCTCAGATGTCCTTTGAAGTGGGAGGGAATCAATCCGGGGATAATTTCAAATGGAATAGAGTATTTTGATATTGTTCATTCAGAGGGTGATGTGTACATATCTATATTGTATATATG	msi1	bound_elsewhere	FALSE	TRUE	ENSG00000198815	1	3pUTR	1.26204559886378
chr1:42176760:42176861:-|3pUTR|ENSG00000198815|msi1|total|mutant	chr1:42176760:42176861:-	GTCGCTCAGATGTCCTTTGAAGTGGGAGGGAATCAATCCGGGGATAATTTCAAATGGAACCGAGTATTTTGATATTGTTCATTCAGAGGGTGATGTGTACATATCTATATTGTATATATG	msi1	mutant	total	FALSE	ENSG00000198815	0	3pUTR	1.08815854742253
chr1:42278343:42278454:-|CDS|ENSG00000198815|unk|FALSE|bound_elsewhere	chr1:42278343:42278454:-	AAAAAGAAAATGACTTTAAGTGAAATTTATCAGTGGATTTGTGATAACTTCCCATATTATAGAGAGGCTGGCAGTGGTTGGAAGGTAAGGATTTTATTTAAATTATTACTTTTATGAAGT	unk	bound_elsewhere	FALSE	TRUE	ENSG00000198815	1	CDS	3.38398035225334
chr1:42278343:42278454:-|CDS|ENSG00000198815|unk|total|mutant	chr1:42278343:42278454:-	AAAAAGAAAATGACTTTAAGTGAAATTTATCAGTGGATTTGTGATAACTTCCCATATTACCGAGAGGCTGGCAGTGGTTGGAAGGTAAGGATTTTATTTAAATTATTACTTTTATGAAGT	unk	mutant	total	FALSE	ENSG00000198815	0	CDS	1.70270976434458
chr1:42696720:42696786:+|CDS|ENSG00000065978|msi1_unk|FALSE|overlapping	chr1:42696720:42696786:+	CCAGTTCAAGGCAGTAAATATGCAGCAGACCGTAACCATTATAGACGCTATCCACGTCGTAGGGGTCCTCCACGCAATTACCAGCAAAATTACCAGAATAGTGAGAGTGGGGAAAAGAAC	msi1_unk	overlapping	FALSE	TRUE	ENSG00000065978	3	CDS	0.80376476323092
chr1:42696720:42696786:+|CDS|ENSG00000065978|msi1_unk|total|mutant	chr1:42696720:42696786:+	CCAGTTCAAGGCAGTAAATATGCAGCAGACCGTAACCATTACCGACGCTATCCACGTCGCCGGGGTCCTCCACGCAATTACCAGCAAAATTACCAGAACCGTGAGAGTGGGGAAAAGAAC	msi1_unk	mutant	total	FALSE	ENSG00000065978	0	CDS	0.624157026898593
chr1:42926584:42926685:-|3pUTR|ENSG00000117394|msi1|FALSE|unique	chr1:42926584:42926685:-	GCCTGAGGGTGGAGACTAAGCCCTGTCGAGACACTTGCCTTCTTCACCCAGCTAATCTGTAGGGCTGGACCTATGTCCTAAGGACACACTAATCGAACTATGAACTACAAAGCTTCTATC	msi1	unique	FALSE	TRUE	ENSG00000117394	1	3pUTR	0.589419041737195
chr1:42926584:42926685:-|3pUTR|ENSG00000117394|msi1|total|mutant	chr1:42926584:42926685:-	GCCTGAGGGTGGAGACTAAGCCCTGTCGAGACACTTGCCTTCTTCACCCAGCTAATCTGCCGGGCTGGACCTATGTCCTAAGGACACACTAATCGAACTATGAACTACAAAGCTTCTATC	msi1	mutant	total	FALSE	ENSG00000117394	0	3pUTR	0.631713881849173
chr1:43623430:43623515:+|3pUTR|ENSG00000142949|msi1_unk|FALSE|overlapping	chr1:43623430:43623515:+	GGCGGGGAAGGGTGCATAGCTGTTTTAGCTGAGGGACGTGGTGCCGACGTCCCCAAACCTAGCTAGGCTAAGTCAAGATCAACATTCCAGGGTTGGTAATGTTGGATGATGAAACATTCA	msi1_unk	overlapping	FALSE	TRUE	ENSG00000142949	4	3pUTR	0.948422188236837
chr1:43623430:43623515:+|3pUTR|ENSG00000142949|msi1_unk|total|mutant	chr1:43623430:43623515:+	GGCGGGGAAGGGTGCACCGCTGTTTCCGCTGAGGGACGTGGTGCCGACGTCCCCAAACCCCGCCCGGCTAAGTCAAGATCAACATTCCAGGGTTGGTAATGTTGGATGATGAAACATTCA	msi1_unk	mutant	total	FALSE	ENSG00000142949	0	3pUTR	0.367506468256908
chr1:43978039:43978149:+|3pUTR|ENSG00000117410|unk|FALSE|unique	chr1:43978039:43978149:+	GGCCGTGCCTCACTTTTATTTATTGCTGGTTTTCCTGGGACAGCTGGAGCTGTGTCCCTTAGCCTTTCAGAGGCTTGGTGTTCAGGGCCCTCCCTGCACTCCCCTCTTGCTGCGTGTTGA	unk	unique	FALSE	TRUE	ENSG00000117410	1	3pUTR	0.892345755201536
chr1:43978039:43978149:+|3pUTR|ENSG00000117410|unk|total|mutant	chr1:43978039:43978149:+	GGCCGTGCCTCACTTTTATTTATTGCTGGTTTTCCTGGGACAGCTGGAGCTGTGTCCCTCCGCCTTTCAGAGGCTTGGTGTTCAGGGCCCTCCCTGCACTCCCCTCTTGCTGCGTGTTGA	unk	mutant	total	FALSE	ENSG00000117410	0	3pUTR	0.779159981898177
chr1:43997547:43997739:-|CDS|ENSG00000196517|control|control|control	chr1:43997547:43997739:-	AAGCAGAGACTGGGGCCCTGCCCTCCTGGAGCACCGGACAGGGCGCTACGCCCCCACCATAGCCCCCTCTCCTGAGGACGGCTTCGAGGTCCAGCCACTGCACCCGGACAAGGCGCAGAT	control	control	control	FALSE	ENSG00000196517	1	CDS	0.841140081561556
chr1:45003092:45003193:-|3pUTR|ENSG00000126107|msi1|FALSE|unique	chr1:45003092:45003193:-	GGAATCTTCCACAAGCCCAGCACAAGCTGCCAGGCCTGAGCTACTTGAAGGGGGCCATCTAGGTCCCCAACCCATGGACTTTGCCTCCATTTTCAGCTCCGCCTTTTTTCTCCTATTTTC	msi1	unique	FALSE	TRUE	ENSG00000126107	1	3pUTR	0.64467094911099
chr1:45003092:45003193:-|3pUTR|ENSG00000126107|msi1|total|mutant	chr1:45003092:45003193:-	GGAATCTTCCACAAGCCCAGCACAAGCTGCCAGGCCTGAGCTACTTGAAGGGGGCCATCCCGGTCCCCAACCCATGGACTTTGCCTCCATTTTCAGCTCCGCCTTTTTTCTCCTATTTTC	msi1	mutant	total	FALSE	ENSG00000126107	0	3pUTR	0.588779270282259
chr1:45640296:45640398:-|CDS|ENSG00000159592|unk|FALSE|unique	chr1:45640296:45640398:-	CTCTCCACTCTTGTACTTCACAGAAAACCCGCCTAGTGCCAAGCAACCCTCCAAGATGCTAGTTATCAAAAAAGTTTCCAAAGAGGATCCTGCTGCTGCCTTCTCTGCTGCATTCACCTC	unk	unique	FALSE	TRUE	ENSG00000159592	2	CDS	0.896831867673231
chr1:45640296:45640398:-|CDS|ENSG00000159592|unk|total|mutant	chr1:45640296:45640398:-	CTCTCCACTCTTGTACTTCACAGAAAACCCGCCCCGTGCCAAGCAACCCTCCAAGATGCCCGTTATCAAAAAAGTTTCCAAAGAGGATCCTGCTGCTGCCTTCTCTGCTGCATTCACCTC	unk	mutant	total	FALSE	ENSG00000159592	0	CDS	0.826059978644633
chr1:45660322:45660423:-|5pUTR|ENSG00000159592|unk|FALSE|unique	chr1:45660322:45660423:-	TCCCCTTCCCCCCTTCCCCTTTTCCCCTTTCCCCTTTTGGAAACGTGTCAGGAACCAAATAGTTTAAGATGAGCAGTTGAGGGGACTGAGAGAGTGATCGACACAGAACCTGGCTTCTTC	unk	unique	FALSE	TRUE	ENSG00000159592	1	5pUTR	0.76548666642709
chr1:45660322:45660423:-|5pUTR|ENSG00000159592|unk|total|mutant	chr1:45660322:45660423:-	TCCCCTTCCCCCCTTCCCCTTTTCCCCTTTCCCCTTTTGGAAACGTGTCAGGAACCAAACCGTTTAAGATGAGCAGTTGAGGGGACTGAGAGAGTGATCGACACAGAACCTGGCTTCTTC	unk	mutant	total	FALSE	ENSG00000159592	0	5pUTR	0.580819615214569
chr1:45660537:45660647:-|5pUTR|ENSG00000159592|unk|FALSE|unique	chr1:45660537:45660647:-	ATTTTTGATCTATTACCTTGATGACATTATTTGTCCACACTTGAGCCCATCTGTCTTTCTAGCTATGACCTTGTTATGAACAGTATTTGCACTCGGTGCAAATATCCATGTCTTACCTAA	unk	unique	FALSE	TRUE	ENSG00000159592	1	5pUTR	0.412687792282574
chr1:45660537:45660647:-|5pUTR|ENSG00000159592|unk|total|mutant	chr1:45660537:45660647:-	ATTTTTGATCTATTACCTTGATGACATTATTTGTCCACACTTGAGCCCATCTGTCTTTCCCGCTATGACCTTGTTATGAACAGTATTTGCACTCGGTGCAAATATCCATGTCTTACCTAA	unk	mutant	total	FALSE	ENSG00000159592	0	5pUTR	0.322167472346363
chr1:45693489:45693605:+|CDS|ENSG00000159596|unk|FALSE|unique	chr1:45693489:45693605:+	AATCCCCTTCGTTGCTCCACCACTGGTCATGCTGATGACAAAAACTTATATTCCCATATTAGCTTTTACTCAGATGGCTTATGGAGCCAGTTTCCTATCTTTCTTGGGTGGGATCAGATG	unk	unique	FALSE	TRUE	ENSG00000159596	1	CDS	1.03389106877297
chr1:45693489:45693605:+|CDS|ENSG00000159596|unk|total|mutant	chr1:45693489:45693605:+	AATCCCCTTCGTTGCTCCACCACTGGTCATGCTGATGACAAAAACTTATATTCCCATATCCGCTTTTACTCAGATGGCTTATGGAGCCAGTTTCCTATCTTTCTTGGGTGGGATCAGATG	unk	mutant	total	FALSE	ENSG00000159596	0	CDS	0.583667365806625
chr1:45741042:45741143:-|CDS|ENSG00000197429|msi1|FALSE|unique	chr1:45741042:45741143:-	TGCCATGATCTCTTGGAATTCTCAGAAAACTACATTCATGTCCATTTCTTGGAGGTTCATAGTGGAGAAGAGTTCCTGGCACTTACGAAAGATCAGCTGATCAAAATTTTGCGAAGTGAA	msi1	unique	FALSE	TRUE	ENSG00000197429	1	CDS	0.257697757149486
chr1:45741042:45741143:-|CDS|ENSG00000197429|msi1|total|mutant	chr1:45741042:45741143:-	TGCCATGATCTCTTGGAATTCTCAGAAAACTACATTCATGTCCATTTCTTGGAGGTTCACCGTGGAGAAGAGTTCCTGGCACTTACGAAAGATCAGCTGATCAAAATTTTGCGAAGTGAA	msi1	mutant	total	FALSE	ENSG00000197429	0	CDS	0.281466926243111
chr1:46316673:46316776:+|3pUTR|ENSG00000173660|unk|FALSE|unique	chr1:46316673:46316776:+	TGTTTCTTATTTGTGTAACTGTAAGTTCACATGAACCTCATGGGTTTGGCTTAGGCTGGTAGCTTCTATGTAATTCGCAATGATTCCATCTAAATAAAAGTTCTATGATCTGCAAACCTG	unk	unique	FALSE	TRUE	ENSG00000173660	2	3pUTR	0.574486910819128
chr1:46316673:46316776:+|3pUTR|ENSG00000173660|unk|total|mutant	chr1:46316673:46316776:+	TGTTTCTTATTTGTGTAACTGTAAGTTCACATGAACCTCATGGGTTTGGCTCCGGCTGGCCGCTTCTATGTAATTCGCAATGATTCCATCTAAATAAAAGTTCTATGATCTGCAAACCTG	unk	mutant	total	FALSE	ENSG00000173660	0	3pUTR	0.348575863252252
chr1:46532996:46533527:-|CDS|ENSG00000282881|control|control|control	chr1:46532996:46533527:-	GTCGTGGGGCTGGCGCTGCTGGTGCTGGCGCTCGGCTTCTTCGCGGCCTGCTGCGTGTGTAGCCGCCGGGGCCTCGCGCCCCGTGGGCGCTCGGCGGCCGCGGCGGGCCCGGGCCAGGGT	control	control	control	FALSE	ENSG00000282881	1	CDS	4.08969640166574
chr1:46929176:46930310:-|three_prime_utr|ENSG00000187048|control|control|control	chr1:46929176:46930310:-	AAGGCTACCCTGACGCACCATAATCTAAGCCCGGGGCATAAAACCCCTCGTGGCTTGGATAGAATCCAGGGCTCGTGGCTCTGGAATGTGTCTGAACTTGCTGCCTCCTCGCTCCTTGCT	control	control	control	FALSE	ENSG00000187048	1	three_prime_utr	0.448486037481385
chr1:48532853:48534172:-|three_prime_utr|ENSG00000186094|control|control|control	chr1:48532853:48534172:-	GTCTTATGGGGACAGGAGCATGCATTTTCTGCTGGGGAATGAAATTAATCACTCTTCTCTAGCTTCCAAGGATTTGTGGATTAATGCATAGGCTAGTGAAAGGGAAGGGATACAATGAGA	control	control	control	FALSE	ENSG00000186094	3	three_prime_utr	0.929830424277306
chr1:51271806:51271833:+|3pUTR|ENSG00000123091|msi1_unk|FALSE|overlapping	chr1:51271806:51271833:+	CATTTGGGTCAAGGTTTTATTAAAAGCTACATTTTATAACACTGGCACACACAAAAAAGTAGTTTTAAGCTTGTTTGCACAGTTCTTTTTTTCCATTGGAAATGGAATTCATTGCCTTAG	msi1_unk	overlapping	FALSE	TRUE	ENSG00000123091	2	3pUTR	0.568480674491057
chr1:51271806:51271833:+|3pUTR|ENSG00000123091|msi1_unk|total|mutant	chr1:51271806:51271833:+	CATTTGGGTCAAGGTTTTATTAAAAGCTACATTTTATAACACTGGCACACACAAAAAAGCCGTTTTAAGCTTGTTTGCACAGTTCTTTTTTTCCATTGGAAATGGAATTCATTGCCTCCG	msi1_unk	mutant	total	FALSE	ENSG00000123091	0	3pUTR	0.463774908621846
chr1:51287257:51288280:-|three_prime_utr|ENSG00000085831|control|control|control	chr1:51287257:51288280:-	CATGGAGTCAAGGACACACTTTCGAATCCAGGCAGCCACACTCCAAGCCAAGTCTTCCCTAGAGAACAGCAGCAGATCCATGGTCTCATCAGTGTCCTTGTAGCTTTGTGCAGCAGTTCC	control	control	control	FALSE	ENSG00000085831	2	three_prime_utr	0.82362821799886
chr1:51356092:51356193:-|3pUTR|ENSG00000085832|unk|FALSE|unique	chr1:51356092:51356193:-	TTCAGAGATAAGGAAAAATATTTTGCACAGATTTACTCCACTATGGAAAAGGGATGCTGTAGGTTGAACCATTATAGCCTCAGATTCGATCTTTTCCTAACTAAAAATATTAAAGCCTCA	unk	unique	FALSE	TRUE	ENSG00000085832	2	3pUTR	0.48807945195059
chr1:51356092:51356193:-|3pUTR|ENSG00000085832|unk|total|mutant	chr1:51356092:51356193:-	TTCAGAGATAAGGAAAAATATTTTGCACAGATTTACTCCACTATGGAAAAGGGATGCTGCCGGTTGAACCATTACCGCCTCAGATTCGATCTTTTCCTAACTAAAAATATTAAAGCCTCA	unk	mutant	total	FALSE	ENSG00000085832	0	3pUTR	0.387407923090311
chr1:51919672:51919773:-|3pUTR|ENSG00000169213|unk|FALSE|unique	chr1:51919672:51919773:-	TATTCTTTGCCTGCCCCTGGGGTTCTCTGCAGATGGTCCCAGTAATAGATACTCAGCACTAGACTAACATAACAGGTCACTACACGGGTGCAGAATCACTTTACAAAAGAAGACTCTGTT	unk	unique	FALSE	TRUE	ENSG00000169213	2	3pUTR	0.854226621386258
chr1:51919672:51919773:-|3pUTR|ENSG00000169213|unk|total|mutant	chr1:51919672:51919773:-	TATTCTTTGCCTGCCCCTGGGGTTCTCTGCAGATGGTCCCAGTAACCGATACTCAGCACCCGACTAACATAACAGGTCACTACACGGGTGCAGAATCACTTTACAAAAGAAGACTCTGTT	unk	mutant	total	FALSE	ENSG00000169213	0	3pUTR	0.637675860651861
chr1:52238154:52238269:+|CDS|ENSG00000157077|unk|FALSE|unique	chr1:52238154:52238269:+	TCTGATAGTCTAGCCAGTGTCTGTTCCCCTTCACAATTAAAGGATGACGGAAGTATAGGTAGAGACCCCTCCATGTCTGCGATTACAAGTTTAACGGTTGATTCAGTAATCTCATCCCAG	unk	unique	FALSE	TRUE	ENSG00000157077	4	CDS	0.623776252666303
chr1:52238154:52238269:+|CDS|ENSG00000157077|unk|total|mutant	chr1:52238154:52238269:+	TCTGACCGTCCCGCCAGTGTCTGTTCCCCTTCACAATTAAAGGATGACGGAAGTACCGGCCGAGACCCCTCCATGTCTGCGATTACAAGTTTAACGGTTGATTCAGTAATCTCATCCCAG	unk	mutant	total	FALSE	ENSG00000157077	0	CDS	0.482310615982053
chr1:52911722:52912021:-|three_prime_utr|ENSG00000121310|control|control|control	chr1:52911722:52912021:-	GGTTGGGAAAATTGAGGCCTGCCTGAGTGTGTGACTTGTGGCAAGTCACTCTGGTCATCTAGGGCAGAGGCTCCCCAGATCCCAGGCCTCCTGCCTCCAGTCCCCAGCCCGCAGCCCAGG	control	control	control	FALSE	ENSG00000121310	1	three_prime_utr	0.778687521998486
chr1:53088011:53088246:-|CDS|ENSG00000162383|control|control|control	chr1:53088011:53088246:-	CAAGCCAGTGAGCCTCCAGGAGATCGTGGCAGCCCAGCAGAATGGCTGTGTGAAGAGTGTAGCCGAGGCCTCCGAGCTCACCCTGGGCCCCACCTGCCCCCACCACGTCCCCGTTCAAGT	control	control	control	FALSE	ENSG00000162383	1	CDS	1.10620799845919
chr1:53952023:53952124:+|CDS|ENSG00000116212|msi1|FALSE|unique	chr1:53952023:53952124:+	TACATGCGAGAAAATGGGCAGCTGCACATGGTCAATCTGGCTCTGGATGGTGTCAGGAGTAGCCTGCAGAAGCCAAGGCCTTTCAGACTGTTCCCCAAAGGCTTTTCTGTGGAGCTTTGC	msi1	unique	FALSE	TRUE	ENSG00000116212	1	CDS	0.626275335638099
chr1:53952023:53952124:+|CDS|ENSG00000116212|msi1|total|mutant	chr1:53952023:53952124:+	TACATGCGAGAAAATGGGCAGCTGCACATGGTCAATCTGGCTCTGGATGGTGTCAGGAGCCGCCTGCAGAAGCCAAGGCCTTTCAGACTGTTCCCCAAAGGCTTTTCTGTGGAGCTTTGC	msi1	mutant	total	FALSE	ENSG00000116212	0	CDS	0.67552617740477
chr1:54031757:54031935:-|3pUTR|ENSG00000116209|msi1|FALSE|unique	chr1:54031757:54031935:-	TTAGCTATGAGCTGATCATTGCTCCTTCTCACCTCCTGCCATGATACTGTCAGTTACCTTAGTTAACAAGCTGAATATTTAGTAGAAATGATGCTTCTGCTCAGGAATGGCCCACAAATC	msi1	unique	FALSE	TRUE	ENSG00000116209	4	3pUTR	0.755915889976576
chr1:54031757:54031935:-|3pUTR|ENSG00000116209|msi1|total|mutant	chr1:54031757:54031935:-	TCCGCTATGAGCTGATCATTGCTCCTTCTCACCTCCTGCCATGATACTGTCAGTTACCTCCGTTAACAAGCTGAATATTCCGCCGAAATGATGCTTCTGCTCAGGAATGGCCCACAAATC	msi1	mutant	total	FALSE	ENSG00000116209	0	3pUTR	0.514537222346462
chr1:54043363:54043464:-|CDS|ENSG00000116209|msi1|FALSE|unique	chr1:54043363:54043464:-	CGCACAGAGCTTCATAACCTCTTCATGGACTTTTTATCTTCAAGCCGATGACGGAAAAATAGTTATATTCCAGGTGACAACTGAGCTTCATGGATTCATCTAAATACTAACAACAGTAAA	msi1	unique	FALSE	TRUE	ENSG00000116209	1	CDS	0.5248884524335
chr1:54043363:54043464:-|CDS|ENSG00000116209|msi1|total|mutant	chr1:54043363:54043464:-	CGCACAGAGCTTCATAACCTCTTCATGGACTTTTTATCTTCAAGCCGATGACGGAAAAACCGTTATATTCCAGGTGACAACTGAGCTTCATGGATTCATCTAAATACTAACAACAGTAAA	msi1	mutant	total	FALSE	ENSG00000116209	0	CDS	0.262013478843365
chr1:54216159:54216271:+|CDS|ENSG00000116221|unk|FALSE|unique	chr1:54216159:54216271:+	CTTGGAGCAGCCCGTGGTGGTGCAGAGCGTGGGCACGGATGGACGTGTCTTCCATTTCCTAGTGTTTCAACTGAATACCACAGACCTGGACTGTAACGAGGGTGTCAAGAATTTGGCCTG	unk	unique	FALSE	TRUE	ENSG00000116221	1	CDS	1.20338505216183
chr1:54216159:54216271:+|CDS|ENSG00000116221|unk|total|mutant	chr1:54216159:54216271:+	CTTGGAGCAGCCCGTGGTGGTGCAGAGCGTGGGCACGGATGGACGTGTCTTCCATTTCCCCGTGTTTCAACTGAATACCACAGACCTGGACTGTAACGAGGGTGTCAAGAATTTGGCCTG	unk	mutant	total	FALSE	ENSG00000116221	0	CDS	0.731232361875158
chr1:54779711:54781242:-|three_prime_utr|ENSG00000006555|control|control|control	chr1:54779711:54781242:-	GGGACCCCGCCCAGGCCCCGCCCAGCTGATGGGACCAGGTCCGGATGGACTCCCTGCCTTAGGCTGACCTGGGAGCGGAGCCAGTTCGATTCTTGGTCGGGAATTGTGAATGGGGATGTT	control	control	control	FALSE	ENSG00000006555	1	three_prime_utr	0.778763342676359
chr1:54850123:54850236:-|3pUTR|ENSG00000116133|msi1_unk|FALSE|overlapping	chr1:54850123:54850236:-	GCCTCCAACCCTAAGCCACTGGGACGGTGGCCAGAGATGCCAGCAGCCTCTGTCGCCCTTAGTCATATAACCAAAATCCAGACCTTATCCACAACCCGGGGCTTGGAAAGGAAGGTATTT	msi1_unk	overlapping	FALSE	TRUE	ENSG00000116133	1	3pUTR	2.24714182205891
chr1:54850123:54850236:-|3pUTR|ENSG00000116133|msi1_unk|total|mutant	chr1:54850123:54850236:-	GCCTCCAACCCTAAGCCACTGGGACGGTGGCCAGAGATGCCAGCAGCCTCTGTCGCCCTCCGTCATATAACCAAAATCCAGACCTTATCCACAACCCGGGGCTTGGAAAGGAAGGTATTT	msi1_unk	mutant	total	FALSE	ENSG00000116133	0	3pUTR	1.11469860992886
chr1:55067125:55067226:-|3pUTR|ENSG00000162402|msi1|FALSE|unique	chr1:55067125:55067226:-	TATCATCGCTGGCGACTGCACTCTCAGGAGCCCAAAATCAGGAGTGAAATTGCCACTTCTAGTCCCCTTATTTCCTATGGAAACAACGCCTTCCGCACCCCTAGCACCTGCCGTCCTCAC	msi1	unique	FALSE	TRUE	ENSG00000162402	2	3pUTR	1.03497063083962
chr1:55067125:55067226:-|3pUTR|ENSG00000162402|msi1|total|mutant	chr1:55067125:55067226:-	TATCATCGCTGGCGACTGCACTCTCAGGAGCCCAAAATCAGGAGTGAAATTGCCACTTCCCGTCCCCTTATTTCCTATGGAAACAACGCCTTCCGCACCCCCCGCACCTGCCGTCCTCAC	msi1	mutant	total	FALSE	ENSG00000162402	0	3pUTR	0.818506234316547
chr1:55154109:55154210:-|CDS|ENSG00000162402|msi1|FALSE|unique	chr1:55154109:55154210:-	CCTTAGTGATGCATATGCAGTGAAAGAAGCAATCAAGAGGAGCTACATCATCAAGTGCATAGAAGATATTAAGAGGGTTGGTTTCAGCTTTTATCTGATTTTGTTGTTAGAGCAACAGTA	msi1	unique	FALSE	TRUE	ENSG00000162402	3	CDS	0.455814694804568
chr1:55154109:55154210:-|CDS|ENSG00000162402|msi1|total|mutant	chr1:55154109:55154210:-	CCTCCGTGATGCATATGCAGTGAAAGAAGCAATCAAGAGGAGCTACATCATCAAGTGCACCGAAGATATTAAGAGGGTTGGTTTCAGCTTTTATCTGATTTTGTTGTCCGAGCAACAGTA	msi1	mutant	total	FALSE	ENSG00000162402	0	CDS	0.508314044189645
chr1:56708525:56708626:+|3pUTR|ENSG00000162409|unk|FALSE|unique	chr1:56708525:56708626:+	ACCTTTCTCAAATTCTTTTTGCCTCTATTTATTTTTGCATTTCACCAACAGTGATAAAATAGTTAAATGAAACAAAGCAAAGTATCAACAGTCCCTTAAATGAGAATCCTTATCTTTGAT	unk	unique	FALSE	TRUE	ENSG00000162409	1	3pUTR	0.94677413833734
chr1:56708525:56708626:+|3pUTR|ENSG00000162409|unk|total|mutant	chr1:56708525:56708626:+	ACCTTTCTCAAATTCTTTTTGCCTCTATTTATTTTTGCATTTCACCAACAGTGATAAAACCGTTAAATGAAACAAAGCAAAGTATCAACAGTCCCTTAAATGAGAATCCTTATCTTTGAT	unk	mutant	total	FALSE	ENSG00000162409	0	3pUTR	0.479020574447704
chr1:61455842:61455953:+|3pUTR|ENSG00000162599|unk|FALSE|unique	chr1:61455842:61455953:+	TTTTCTGTAACATATTGGAAAAAGAAAATGCAGTTATATTCCTTTTTTATTTGTTCCTTTAGTTTGTTTTGGTTCAGCAGTCAGCAGTTAAGTATATAACATGGCCCGCAAGGACAATGA	unk	unique	FALSE	TRUE	ENSG00000162599	1	3pUTR	0.707746481006144
chr1:61455842:61455953:+|3pUTR|ENSG00000162599|unk|total|mutant	chr1:61455842:61455953:+	TTTTCTGTAACATATTGGAAAAAGAAAATGCAGTTATATTCCTTTTTTATTTGTTCCTTCCGTTTGTTTTGGTTCAGCAGTCAGCAGTTAAGTATATAACATGGCCCGCAAGGACAATGA	unk	mutant	total	FALSE	ENSG00000162599	0	3pUTR	0.421417277686792
chr1:61462620:61462721:+|3pUTR|ENSG00000162599|unk|FALSE|unique	chr1:61462620:61462721:+	CTGTGGGCGTCCATTCTTATTCAACTAAATCTCCACAGGTTTTTTGAGCTGGTGTGGATTAGTTTAACTCTTGTATTCAACCATTAGTGCTACCACCTTCTCACATTACAATACAATTAC	unk	unique	FALSE	TRUE	ENSG00000162599	2	3pUTR	1.61396942755107
chr1:61462620:61462721:+|3pUTR|ENSG00000162599|unk|total|mutant	chr1:61462620:61462721:+	CTGTGGGCGTCCATTCTTATTCAACTAAATCTCCACAGGTTTTTTGAGCTGGTGTGGATCCGTTTAACTCTTGTATTCAACCATCCGTGCTACCACCTTCTCACATTACAATACAATTAC	unk	mutant	total	FALSE	ENSG00000162599	0	3pUTR	0.4419898342999
chr1:6224442:6224573:-|3pUTR|ENSG00000116237|msi1_unk|FALSE|overlapping	chr1:6224442:6224573:-	CTATACAATTTTAAAAATACTTCCTCATAGGATGCTTTGGCCCTTCATCTATTTAATCATAGCTACATACCTATTTTTTATAAGTAGCAGTACACATTCAAAGGGGTATTCCTAGCTCAA	msi1_unk	overlapping	FALSE	TRUE	ENSG00000116237	4	3pUTR	2.05637813198725
chr1:6224442:6224573:-|3pUTR|ENSG00000116237|msi1_unk|total|mutant	chr1:6224442:6224573:-	CTATACAATTTTAAAAATACTTCCTCACCGGATGCTTTGGCCCTTCATCTATTTAATCACCGCTACATACCTATTTTTTATAAGCCGCAGTACACATTCAAAGGGGTATTCCCCGCTCAA	msi1_unk	mutant	total	FALSE	ENSG00000116237	0	3pUTR	3.90632403877709
chr1:62648186:62648303:-|CDS|ENSG00000116641|unk|FALSE|unique	chr1:62648186:62648303:-	GATGACCTTAAAAGACGTTCAATGTCAATAGATGATACCCCAAGGGGTAGCTGGGCCTGTAGTATCTTTGACTTGAAAAATTCACTTCCTGATGCTTTGCTTCCCAATTTACTTGATCGA	unk	unique	FALSE	TRUE	ENSG00000116641	3	CDS	0.414333298214511
chr1:62648186:62648303:-|CDS|ENSG00000116641|unk|total|mutant	chr1:62648186:62648303:-	GATGACCTTAAAAGACGTTCAATGTCAACCGATGATACCCCAAGGGGCCGCTGGGCCTGCCGTATCTTTGACTTGAAAAATTCACTTCCTGATGCTTTGCTTCCCAATTTACTTGATCGA	unk	mutant	total	FALSE	ENSG00000116641	0	CDS	0.523652688493461
chr1:62654060:62654161:-|CDS|ENSG00000116641|unk|FALSE|unique	chr1:62654060:62654161:-	CTTGTTTTCTACCCATCTCTTATCCCAACTTTTTACAAAGGTGCCCCTTACCGAAGCAGTAGATCCAGTGGATTTGGAAGATTACCTCATTACTCATCCTTTGGCTGTGGATTCTGGGCC	unk	unique	FALSE	TRUE	ENSG00000116641	1	CDS	0.692851484390988
chr1:62654060:62654161:-|CDS|ENSG00000116641|unk|total|mutant	chr1:62654060:62654161:-	CTTGTTTTCTACCCATCTCTTATCCCAACTTTTTACAAAGGTGCCCCTTACCGAAGCAGCCGATCCAGTGGATTTGGAAGATTACCTCATTACTCATCCTTTGGCTGTGGATTCTGGGCC	unk	mutant	total	FALSE	ENSG00000116641	0	CDS	0.769202139285906
chr1:62864655:62864756:+|3pUTR|ENSG00000125703|unk|FALSE|unique	chr1:62864655:62864756:+	TTTGTTAACTGTGATATGCATACACTTATATAAGCAGAATTATGAGTTAAAGTAATACTTAGCAATATGATTTTATAATGGCTCCTCATTATGCTTGCTGTTGAACCTTTTATGAGGAGT	unk	unique	FALSE	TRUE	ENSG00000125703	1	3pUTR	1.14858895191385
chr1:62864655:62864756:+|3pUTR|ENSG00000125703|unk|total|mutant	chr1:62864655:62864756:+	TTTGTTAACTGTGATATGCATACACTTATATAAGCAGAATTATGAGTTAAAGTAATACTCCGCAATATGATTTTATAATGGCTCCTCATTATGCTTGCTGTTGAACCTTTTATGAGGAGT	unk	mutant	total	FALSE	ENSG00000125703	0	3pUTR	1.05676832396623
chr1:64777895:64778004:+|CDS|ENSG00000162437|unk|FALSE|bound_elsewhere	chr1:64777895:64778004:+	GGATTTGTGGAATACATGAAAAAGGACTTTGCTGCAAAGGCTAGACTGGAGCTATTGGGTAGACAGTTGGGAGCATCAGCACTCTTTGCACAATGGATGGATGTTAATCTATTGGCTTCA	unk	bound_elsewhere	FALSE	TRUE	ENSG00000162437	2	CDS	0.595436628202119
chr1:64777895:64778004:+|CDS|ENSG00000162437|unk|total|mutant	chr1:64777895:64778004:+	GGATTTGTGGAATACATGAAAAAGGACTTTGCTGCAAAGGCCCGACTGGAGCTATTGGGCCGACAGTTGGGAGCATCAGCACTCTTTGCACAATGGATGGATGTTAATCTATTGGCTTCA	unk	mutant	total	FALSE	ENSG00000162437	0	CDS	0.467911328977209
chr1:64832709:64832810:+|3pUTR|ENSG00000162437|msi1|FALSE|bound_elsewhere	chr1:64832709:64832810:+	ACAGCTAGAAAGTTTAAGGTAATTTCTAAGTATACTACCTATAAGTAACTGATAAGAATTAGGCATCATTCAGTGATATAGCAGATGACTAATGGGTTTTTCAGGCCCTGCACTTCTCTT	msi1	bound_elsewhere	FALSE	TRUE	ENSG00000162437	3	3pUTR	1.22149941457533
chr1:64832709:64832810:+|3pUTR|ENSG00000162437|msi1|total|mutant	chr1:64832709:64832810:+	ACAGCCCGAAAGTTTAAGGTAATTTCTAAGTATACTACCTATAAGTAACTGATAAGAATCCGGCATCATTCAGTGATACCGCAGATGACTAATGGGTTTTTCAGGCCCTGCACTTCTCTT	msi1	mutant	total	FALSE	ENSG00000162437	0	3pUTR	0.244172646015184
chr1:6522505:6522606:-|3pUTR|ENSG00000162408|msi1|FALSE|unique	chr1:6522505:6522606:-	CTGGGATTACAGGCGTGAGCCACTGCGCCTGGCCTGAAGCTATTCTTTACAAAAGCTCTTAGTTTTTGTTTGTTTGTTTGTTTTTTTCTTTTGCGACGGACTCTCTGTCGCCAAGGCTGG	msi1	unique	FALSE	TRUE	ENSG00000162408	1	3pUTR	0.662176292366091
chr1:6522505:6522606:-|3pUTR|ENSG00000162408|msi1|total|mutant	chr1:6522505:6522606:-	CTGGGATTACAGGCGTGAGCCACTGCGCCTGGCCTGAAGCTATTCTTTACAAAAGCTCTCCGTTTTTGTTTGTTTGTTTGTTTTTTTCTTTTGCGACGGACTCTCTGTCGCCAAGGCTGG	msi1	mutant	total	FALSE	ENSG00000162408	0	3pUTR	0.629395038768624
chr1:6525536:6525637:-|3pUTR|ENSG00000162408|msi1|FALSE|unique	chr1:6525536:6525637:-	ACAGTTTGTGTGCCATTAAAACAGAGATTCCTCAGAAAGTTCTTCAGGGACCTGGTTATTAGAATCAGGATAAAAATAAGGAAACTGGGGCCATTACAATGTACCGAGAAGGAAGGAAGA	msi1	unique	FALSE	TRUE	ENSG00000162408	1	3pUTR	0.685087777776695
chr1:6525536:6525637:-|3pUTR|ENSG00000162408|msi1|total|mutant	chr1:6525536:6525637:-	ACAGTTTGTGTGCCATTAAAACAGAGATTCCTCAGAAAGTTCTTCAGGGACCTGGTTATCCGAATCAGGATAAAAATAAGGAAACTGGGGCCATTACAATGTACCGAGAAGGAAGGAAGA	msi1	mutant	total	FALSE	ENSG00000162408	0	3pUTR	0.553095299464224
chr1:65389253:65389354:+|CDS|ENSG00000116675|unk|FALSE|unique	chr1:65389253:65389354:+	GTTAGATGCATGTGATGTACCAGAAAAATATCCTCAGCTATTTCAGGTGACACTGGATGTAGAACTACAGCCCCATGACAAAGTAATAGACTTAACTCCACCATGGGAACATTACTGCAC	unk	unique	FALSE	TRUE	ENSG00000116675	3	CDS	0.901134651241426
chr1:65389253:65389354:+|CDS|ENSG00000116675|unk|total|mutant	chr1:65389253:65389354:+	GTCCGATGCATGTGATGTACCAGAAAAATATCCTCAGCTATTTCAGGTGACACTGGATGCCGAACTACAGCCCCATGACAAAGTAACCGACTTAACTCCACCATGGGAACATTACTGCAC	unk	mutant	total	FALSE	ENSG00000116675	0	CDS	0.674126005480583
chr1:6592219:6592320:-|3pUTR|ENSG00000162413|unk|FALSE|unique	chr1:6592219:6592320:-	CCCAAAGTAGCCTTGGCTTGAGTTTTTGTCCTTGCCTCCTTTTTAGAGAAGAGGGCATTTAGACTGCATTTTCCTGGTTAAAGAAGGTTAAAGCAAATGTTTATTGCCTTTTCTAGTGAA	unk	unique	FALSE	TRUE	ENSG00000162413	4	3pUTR	0.382146621689085
chr1:6592219:6592320:-|3pUTR|ENSG00000162413|unk|total|mutant	chr1:6592219:6592320:-	CCCAAAGCCGCCTTGGCTTGAGTTTTTGTCCTTGCCTCCTTTTCCGAGAAGAGGGCATTCCGACTGCATTTTCCTGGTTAAAGAAGGTTAAAGCAAATGTTTATTGCCTTTTCCCGTGAA	unk	mutant	total	FALSE	ENSG00000162413	0	3pUTR	0.414142146595552
chr1:66363429:66363538:+|CDS|ENSG00000184588|unk|FALSE|bound_elsewhere	chr1:66363429:66363538:+	AGACCTCCTAAAGACATTCAGAATCTCATCTGACACATTTATAACCTACATGATGACTTTAGAAGACCATTACCATTCTGACGTGGCATATCACAACAGCCTGCACGCTGCTGATGTAGC	unk	bound_elsewhere	FALSE	TRUE	ENSG00000184588	2	CDS	0.652756101953717
chr1:66363429:66363538:+|CDS|ENSG00000184588|unk|total|mutant	chr1:66363429:66363538:+	AGACCTCCTAAAGACATTCAGAATCTCATCTGACACATTTATAACCTACATGATGACTTCCGAAGACCATTACCATTCTGACGTGGCATATCACAACAGCCTGCACGCTGCTGATGCCGC	unk	mutant	total	FALSE	ENSG00000184588	0	CDS	0.532018247635941
chr1:66374421:66374522:+|3pUTR|ENSG00000184588|msi1|FALSE|bound_elsewhere	chr1:66374421:66374522:+	ACTGCATTGTTTCAGGTGGACATTTTATCATTTTCAAATGTTTCTCACAATGTATGTTATAGTATTATTATTATATATTGTGTTCAAATGCATTCTAAAGAGACTTTTATATGAGGTGAA	msi1	bound_elsewhere	FALSE	TRUE	ENSG00000184588	1	3pUTR	0.766887467598231
chr1:66374421:66374522:+|3pUTR|ENSG00000184588|msi1|total|mutant	chr1:66374421:66374522:+	ACTGCATTGTTTCAGGTGGACATTTTATCATTTTCAAATGTTTCTCACAATGTATGTTACCGTATTATTATTATATATTGTGTTCAAATGCATTCTAAAGAGACTTTTATATGAGGTGAA	msi1	mutant	total	FALSE	ENSG00000184588	0	3pUTR	0.729631733301803
chr1:67003359:67003460:-|3pUTR|ENSG00000116704|msi1|FALSE|unique	chr1:67003359:67003460:-	ACTCAAAAGCCGCAAATCTGTAAATTGGATTAAGAACACCTGCCCTACCTACCCGGCAATAGTGTGAATCCAAATGCTGCAATGTGAGATGAGGTACAAGTAAAGAGCTGTGTTTTGTAA	msi1	unique	FALSE	TRUE	ENSG00000116704	1	3pUTR	0.490005264776761
chr1:67003359:67003460:-|3pUTR|ENSG00000116704|msi1|total|mutant	chr1:67003359:67003460:-	ACTCAAAAGCCGCAAATCTGTAAATTGGATTAAGAACACCTGCCCTACCTACCCGGCAACCGTGTGAATCCAAATGCTGCAATGTGAGATGAGGTACAAGTAAAGAGCTGTGTTTTGTAA	msi1	mutant	total	FALSE	ENSG00000116704	0	3pUTR	0.544149542044151
chr1:67411267:67411372:-|3pUTR|ENSG00000142864|unk|FALSE|unique	chr1:67411267:67411372:-	AACTCATTTCCAAACATGTACCATGTTTTATAAACCTCTTGATTTCCAGCAACATACTATAGAAAACACCTGCTACTCAAAACACAACTTCTCAGTGTCATCCATTGCTGTCGTGAGAGA	unk	unique	FALSE	TRUE	ENSG00000142864	1	3pUTR	0.583229211611344
chr1:67411267:67411372:-|3pUTR|ENSG00000142864|unk|total|mutant	chr1:67411267:67411372:-	AACTCATTTCCAAACATGTACCATGTTTTATAAACCTCTTGATTTCCAGCAACATACTACCGAAAACACCTGCTACTCAAAACACAACTTCTCAGTGTCATCCATTGCTGTCGTGAGAGA	unk	mutant	total	FALSE	ENSG00000142864	0	3pUTR	0.367172361527677
chr1:67413009:67413110:-|3pUTR|ENSG00000142864|unk|FALSE|unique	chr1:67413009:67413110:-	CTGAATTTTATCTGTTTTAAAAATGAACTTCTCCCGCTACACAGAAGTAACAAATATGGTAGTCAGTTTTGTATTTAGAAATGTATTGGTAGCAGGGATGTTTTCATAATTTTCAGAGAT	unk	unique	FALSE	TRUE	ENSG00000142864	3	3pUTR	3.09408876540386
chr1:67413009:67413110:-|3pUTR|ENSG00000142864|unk|total|mutant	chr1:67413009:67413110:-	CTGAATTTTATCTGTTTTAAAAATGAACTTCTCCCGCTACACAGAAGTAACAAATATGGCCGTCAGTTTTGTATTCCGAAATGTATTGGCCGCAGGGATGTTTTCATAATTTTCAGAGAT	unk	mutant	total	FALSE	ENSG00000142864	0	3pUTR	0.543515398762363
chr1:67426168:67426278:-|CDS|ENSG00000142864|unk|FALSE|unique	chr1:67426168:67426278:-	ATAAGACGAGTTGGAAGAAGACCTGATCAACAACTTCAGGGTGAAGGGAAAATAATTGATAGAAGACCAGAAAGGCGACCACCTCGTGAACGAAGATTCGAAAAGCCACTTGAAGAAAAG	unk	unique	FALSE	TRUE	ENSG00000142864	1	CDS	0.71035793372839
chr1:67426168:67426278:-|CDS|ENSG00000142864|unk|total|mutant	chr1:67426168:67426278:-	ATAAGACGAGTTGGAAGAAGACCTGATCAACAACTTCAGGGTGAAGGGAAAATAATTGACCGAAGACCAGAAAGGCGACCACCTCGTGAACGAAGATTCGAAAAGCCACTTGAAGAAAAG	unk	mutant	total	FALSE	ENSG00000142864	0	CDS	0.442003213747643
chr1:68475836:68475940:-|3pUTR|ENSG00000024526|unk|FALSE|unique	chr1:68475836:68475940:-	ATGCCCAGGGCCTAACTTACACTAATTAAATCTGAATTTTGGGGATGTTGTATAGGGATTAGTATTTTTTTTAATCTAGGTGATTCCAATATTCAGCCAACTGTGAGAATCAATGGCCTA	unk	unique	FALSE	TRUE	ENSG00000024526	3	3pUTR	11.588320396712
chr1:68475836:68475940:-|3pUTR|ENSG00000024526|unk|total|mutant	chr1:68475836:68475940:-	ATGCCCAGGGCCTAACTTACACTAATTAAATCTGAATTTTGGGGATGTTGTACCGGGATCCGTATTTTTTTTAATCCCGGTGATTCCAATATTCAGCCAACTGTGAGAATCAATGGCCTA	unk	mutant	total	FALSE	ENSG00000024526	0	3pUTR	0.697537797903765
chr1:71064632:71064733:-|3pUTR|ENSG00000132485|msi1|FALSE|bound_elsewhere	chr1:71064632:71064733:-	GCTAAGACAGGATTACCTAGGCTTGCCTGAACTTTGGGCATGGAAGAAAGACTGGAAACTAGTTGGAAACAACATACTTATGGAAAAGAAAGTCAGCCTTTTTATGCTGTTAACAGATGT	msi1	bound_elsewhere	FALSE	TRUE	ENSG00000132485	2	3pUTR	0.503205113691377
chr1:71064632:71064733:-|3pUTR|ENSG00000132485|msi1|total|mutant	chr1:71064632:71064733:-	GCTAAGACAGGATTACCCCGGCTTGCCTGAACTTTGGGCATGGAAGAAAGACTGGAAACCCGTTGGAAACAACATACTTATGGAAAAGAAAGTCAGCCTTTTTATGCTGTTAACAGATGT	msi1	mutant	total	FALSE	ENSG00000132485	0	3pUTR	0.547877827083156
chr1:71070866:71070979:-|CDS|ENSG00000132485|unk|FALSE|bound_elsewhere	chr1:71070866:71070979:-	GAGGATGAAGATGACGCTGATCTCTCAAAATATAATCTTGATGCCAGTGAAGAAGAAGATAGTAATAAAAAGAAATCTAATAGACGAAGTCGCTCAAAGTCTCGATCTTCACATTCACGA	unk	bound_elsewhere	FALSE	TRUE	ENSG00000132485	2	CDS	0.52749982024371
chr1:71070866:71070979:-|CDS|ENSG00000132485|unk|total|mutant	chr1:71070866:71070979:-	GAGGATGAAGATGACGCTGATCTCTCAAAATATAATCTTGATGCCAGTGAAGAAGAAGACCGTAATAAAAAGAAATCTAACCGACGAAGTCGCTCAAAGTCTCGATCTTCACATTCACGA	unk	mutant	total	FALSE	ENSG00000132485	0	CDS	0.409385626851761
chr1:74475294:74475810:-|CDS|ENSG00000162621|control|control|control	chr1:74475294:74475810:-	TTTAGAAACCTGAAAAAGAAAGACCGTGGGGTAGGCAGCACTTTATTTTGCCAGGATGGTAGATTGCTGCATTCGGAATGTTCAGAGCCTCCTGGAAATATGAGAGCTTTTAATGAAGCA	control	control	control	FALSE	ENSG00000162621	3	CDS	0.680097779438548
chr1:77728514:77728621:-|CDS|ENSG00000077254|unk|FALSE|unique	chr1:77728514:77728621:-	AGATCCGCAAACCATAACCACTGAGGAGACAATGGAAGAAGACAAGAGCCAGTCGGATGTAGATTTTCAGTCTTGTGAATCTTGTAGCAACAGTGATAGAGCAGAAAATGAAAATGGCTC	unk	unique	FALSE	TRUE	ENSG00000077254	3	CDS	0.733147697470627
chr1:77728514:77728621:-|CDS|ENSG00000077254|unk|total|mutant	chr1:77728514:77728621:-	AGATCCGCAAACCATAACCACTGAGGAGACAATGGAAGAAGACAAGAGCCAGTCGGATGCCGATTTTCAGTCTTGTGAATCTTGCCGCAACAGTGACCGAGCAGAAAATGAAAATGGCTC	unk	mutant	total	FALSE	ENSG00000077254	0	CDS	0.457706994676901
chr1:77949188:77949289:-|CDS|ENSG00000162613|unk|FALSE|unique	chr1:77949188:77949289:-	TTCAAAGGTCAGGCAGTTCCTGCTCCGACTGGGGCTCCTCCAGGTGGTCAGCCAGATTATAGTGCAGCCTGGGCTGAGTATTATAGACAACAAGCAGCCTATTATGCCCAGACAAGTCCC	unk	unique	FALSE	TRUE	ENSG00000162613	2	CDS	0.744738899290197
chr1:77949188:77949289:-|CDS|ENSG00000162613|unk|total|mutant	chr1:77949188:77949289:-	TTCAAAGGTCAGGCAGTTCCTGCTCCGACTGGGGCTCCTCCAGGTGGTCAGCCAGATTACCGTGCAGCCTGGGCTGAGTATTACCGACAACAAGCAGCCTATTATGCCCAGACAAGTCCC	unk	mutant	total	FALSE	ENSG00000162613	0	CDS	0.647545183491042
chr1:83882962:83883136:-|CDS|ENSG00000137941|control|control|control	chr1:83882962:83883136:-	GACTCCTTTGCAGCTCCAGTGTTGCCAGCGCCTAGTGGAGCTTTGTAAACAGTGCCTGCTAGTGGTTTACAAATATGCAACTGACAAAAGAGGATCACTTTCAGGCATTGGTCCTGACTG	control	control	control	FALSE	ENSG00000137941	2	CDS	0.655137542733456
chr1:84929557:84929679:-|CDS|ENSG00000153898|control|control|control	chr1:84929557:84929679:-	AAATTCCAACAGAATGGGTTTCCTGAAACGGATTTGCAGGAATTCCTGAAGGAATGCAGTAGCAAAGAAGAGTATCAGAAAGAGTCCTCAGCCTTCCTGTCCTGCATCTGCTGTCGGAGG	control	control	control	FALSE	ENSG00000153898	1	CDS	0.792422739289183
chr1:85021069:85021276:-|CDS|ENSG00000055732|control|control|control	chr1:85021069:85021276:-	GATATGTTTGCCACGTTTGCAAAAATGCAGCAAAAAAGTTACTTAGTCTGGCTGTTTAGTAGAATTTACCTCTACTCATTCATCAGCCTCTTTATATATATGATTTTAAGTCTTTTCATT	control	control	control	FALSE	ENSG00000055732	3	CDS	1.94508006411531
chr1:85267750:85267865:-|CDS|ENSG00000142867|unk|FALSE|unique	chr1:85267750:85267865:-	AGGAGAATCCAGCACGACGCCCTTTTTTTCTACTAATTCTTCTCTGAATTTGCCTGTTCTAGAAGTAGGCAGAACTGAAAATACCATCTTCTCTTCAACTACACTTCCCAGACCTGGGGA	unk	unique	FALSE	TRUE	ENSG00000142867	2	CDS	0.503652323755079
chr1:85267750:85267865:-|CDS|ENSG00000142867|unk|total|mutant	chr1:85267750:85267865:-	AGGAGAATCCAGCACGACGCCCTTTTTTTCTACTAATTCTTCTCTGAATTTGCCTGTTCCCGAAGCCGGCAGAACTGAAAATACCATCTTCTCTTCAACTACACTTCCCAGACCTGGGGA	unk	mutant	total	FALSE	ENSG00000142867	0	CDS	0.604395371506431
chr1:86742159:86742388:+|CDS|ENSG00000097033|unk|FALSE|bound_elsewhere	chr1:86742159:86742388:+	TGTACCATCAGTTTTACCAAATGCGATTGGTTCTTCTGCCATGGCTTCAACAAGTGGCCTAGTAATCACCTCTCCTTCCAACCTCAGTGACCTTAAGGAGTGTAGTGGCAGCAGAAAGGC	unk	bound_elsewhere	FALSE	TRUE	ENSG00000097033	2	CDS	0.515740569987392
chr1:86742159:86742388:+|CDS|ENSG00000097033|unk|total|mutant	chr1:86742159:86742388:+	TGTACCATCAGTTTTACCAAATGCGATTGGTTCTTCTGCCATGGCTTCAACAAGTGGCCCCGTAATCACCTCTCCTTCCAACCTCAGTGACCTTAAGGAGTGCCGTGGCAGCAGAAAGGC	unk	mutant	total	FALSE	ENSG00000097033	0	CDS	0.504786648160373
chr1:86745841:86745942:+|3pUTR|ENSG00000097033|msi1|FALSE|bound_elsewhere	chr1:86745841:86745942:+	ATGGTGCAGTTCAGAATTGTTTAAATAAGCTCTGTGCCACTGAGCTTAATCTGAAAGTATAGTGACATGTGAAGGATGCACATATGAATGAAAAACTAAAATAATTGTAGGCTCTTCTAT	msi1	bound_elsewhere	FALSE	TRUE	ENSG00000097033	2	3pUTR	0.496289185630765
chr1:86745841:86745942:+|3pUTR|ENSG00000097033|msi1|total|mutant	chr1:86745841:86745942:+	ATGGTGCAGTTCAGAATTGTTTAAATAAGCTCTGTGCCACTGAGCTTAATCTGAAAGTACCGTGACATGTGAAGGATGCACATATGAATGAAAAACTAAAATAATTGCCGGCTCTTCTAT	msi1	mutant	total	FALSE	ENSG00000097033	0	3pUTR	0.293247362287013
chr1:88684422:88684524:+|5pUTR|ENSG00000065243|unk|FALSE|unique	chr1:88684422:88684524:+	TCGATGAACCGGACGGAATAAGCCGCGCCTCCAGCAGGGGCTGCGCCTCCATGAATCCCTAGTTGTTTTTTTTTTTTTCTTTCTCTCCCCTCTCCTCACCCCCACCCCGAGCCCCGTCCC	unk	unique	FALSE	TRUE	ENSG00000065243	1	5pUTR	39.0169458076247
chr1:88684422:88684524:+|5pUTR|ENSG00000065243|unk|total|mutant	chr1:88684422:88684524:+	TCGATGAACCGGACGGAATAAGCCGCGCCTCCAGCAGGGGCTGCGCCTCCATGAATCCCCCGTTGTTTTTTTTTTTTTCTTTCTCTCCCCTCTCCTCACCCCCACCCCGAGCCCCGTCCC	unk	mutant	total	FALSE	ENSG00000065243	0	5pUTR	3.42945200535241
chr1:89933607:89933717:+|CDS|ENSG00000171492|unk|FALSE|bound_elsewhere	chr1:89933607:89933717:+	CAACTTTTGGTTCAAATATCCCAAAACATGCTCAAAAGTAGAACATTTTGTTTCAATATTAGGAAAGTGCTTTGAATCCCCTTGGACGACAAAAGCGTTGTCTGAGACAGCATGCGAAGA	unk	bound_elsewhere	FALSE	TRUE	ENSG00000171492	2	CDS	0.842529620542533
chr1:89933607:89933717:+|CDS|ENSG00000171492|unk|total|mutant	chr1:89933607:89933717:+	CAACTTTTGGTTCAAATATCCCAAAACATGCTCAAAAGCCGAACATTTTGTTTCAATATCCGGAAAGTGCTTTGAATCCCCTTGGACGACAAAAGCGTTGTCTGAGACAGCATGCGAAGA	unk	mutant	total	FALSE	ENSG00000171492	0	CDS	0.262253486201683
chr1:89935720:89935824:+|3pUTR|ENSG00000171492|msi1|FALSE|bound_elsewhere	chr1:89935720:89935824:+	TACAAGATAATGCATTTTAGGAGTAGATACATCTTTTAAAATAAAACAGAGAGGATGCATAGAAGGCTGATAGAAGACATAACTGAATGTTCAATGTTTGTAGGGTTTTAAGTCATTCAT	msi1	bound_elsewhere	FALSE	TRUE	ENSG00000171492	5	3pUTR	0.99308403550414
chr1:89935720:89935824:+|3pUTR|ENSG00000171492|msi1|total|mutant	chr1:89935720:89935824:+	TACAAGATAATGCATTTCCGGAGCCGATACATCTTTTAAAATAAAACAGAGAGGATGCACCGAAGGCTGACCGAAGACATAACTGAATGTTCAATGTTTGCCGGGTTTTAAGTCATTCAT	msi1	mutant	total	FALSE	ENSG00000171492	0	3pUTR	0.33287234233477
chr1:90030187:90030288:+|3pUTR|ENSG00000162664|unk|FALSE|unique	chr1:90030187:90030288:+	ACCCAGTTCAAGTCATGATAATTTCTTGTTAACTAATCTTGATTCCACCCTTACCATGATAGATTCAGTTTTCTACACAAGTATAAGCTTTTAAAAATGTAATTCAGATGATGTTAATCT	unk	unique	FALSE	TRUE	ENSG00000162664	1	3pUTR	0.513433925445303
chr1:90030187:90030288:+|3pUTR|ENSG00000162664|unk|total|mutant	chr1:90030187:90030288:+	ACCCAGTTCAAGTCATGATAATTTCTTGTTAACTAATCTTGATTCCACCCTTACCATGACCGATTCAGTTTTCTACACAAGTATAAGCTTTTAAAAATGTAATTCAGATGATGTTAATCT	unk	mutant	total	FALSE	ENSG00000162664	0	3pUTR	0.405169072040932
chr1:90712314:90712624:-|CDS|ENSG00000143032|control|control|control	chr1:90712314:90712624:-	TCCAGCACCCCATCCCCAGCTGCAGCGGCCCCTGGTGCCCCGTGTGCTCATCCACGGCCTAGGGCCTGGGGGACAGCCAGCCCTTAATCCATTGTCCAGCCCCATCCCAGGCACCCCACA	control	control	control	FALSE	ENSG00000143032	1	CDS	1.07500909106304
chr1:91680342:91683857:-|three_prime_utr|ENSG00000069702|control|control|control	chr1:91680342:91683857:-	GTGCTGCCCACAGCATCGGCAGCACGCAGAGCACGCCTTGCTCCAGCAGCAGCACGGCCTAGCCCAACCCAGCCCAACCCGGCCCAACCCAGCCCAGCCCAGCTCAGCTCAGCTACTGCC	control	control	control	FALSE	ENSG00000069702	1	three_prime_utr	1.06093969545012
chr1:92323927:92324037:+|CDS|ENSG00000122484|unk|FALSE|unique	chr1:92323927:92324037:+	AGTGCAGAGCATTTTAAGAGAAAATTTGCCAAATCAAACCAAGTGTCTAGGTCAGTGTCTAGTTCAGTGCAGGTGTGTCCTGAAGTTGGAAAGAGAAACTTACTTAAAGTTTTGAAGGAG	unk	unique	FALSE	TRUE	ENSG00000122484	2	CDS	0.468079591455666
chr1:92323927:92324037:+|CDS|ENSG00000122484|unk|total|mutant	chr1:92323927:92324037:+	AGTGCAGAGCATTTTAAGAGAAAATTTGCCAAATCAAACCAAGTGTCCCGGTCAGTGTCCCGTTCAGTGCAGGTGTGTCCTGAAGTTGGAAAGAGAAACTTACTTAAAGTTTTGAAGGAG	unk	mutant	total	FALSE	ENSG00000122484	0	CDS	0.622710952471595
chr1:92387783:92387894:+|3pUTR|ENSG00000122484|unk|FALSE|unique	chr1:92387783:92387894:+	GGGAGCTTAGTGGGCAAGGAGGTAGGGATATAATTTCTCTTCTTGGCTCCACCAGTAATTAGCTCTGTGGCCCAGTCACCTAAACTTTCTGGACTTCAGTTCAGGTTGTATGGCAGTAGG	unk	unique	FALSE	TRUE	ENSG00000122484	4	3pUTR	0.83190779201174
chr1:92387783:92387894:+|3pUTR|ENSG00000122484|unk|total|mutant	chr1:92387783:92387894:+	GGGAGCTCCGTGGGCAAGGAGGCCGGGATATAATTTCTCTTCTTGGCTCCACCAGTAATCCGCTCTGTGGCCCAGTCACCTAAACTTTCTGGACTTCAGTTCAGGTTGTATGGCAGCCGG	unk	mutant	total	FALSE	ENSG00000122484	0	3pUTR	0.714554338067301
chr1:93152962:93153063:-|3pUTR|ENSG00000117500|msi1|FALSE|bound_elsewhere	chr1:93152962:93153063:-	GCTGGAATTCTTGATGAGCAATAATGATAACCAGAGAGTGATTTCATTTACACTCATAGTAGTATAAAAAGAGATACATTTCCCTCTTAGGCCCCTGGGAGAAGAGCAGCTTAGATTTCC	msi1	bound_elsewhere	FALSE	TRUE	ENSG00000117500	4	3pUTR	1.86786964656625
chr1:93152962:93153063:-|3pUTR|ENSG00000117500|msi1|total|mutant	chr1:93152962:93153063:-	GCTGGAATTCTTGATGAGCAATAATGATAACCAGAGAGTGATTTCATTTACACTCACCGCCGTATAAAAAGAGATACATTTCCCTCTCCGGCCCCTGGGAGAAGAGCAGCTCCGATTTCC	msi1	mutant	total	FALSE	ENSG00000117500	0	3pUTR	0.57573134742426
chr1:93180074:93180188:-|CDS|ENSG00000117500|unk|FALSE|bound_elsewhere	chr1:93180074:93180188:-	CTGGCCGCTCTGCCTCCGGTGCTGCTGCCTGGGGCGGCCGGCTTCACACCTTCCCTCGATAGCGACTTCACCTTTACCCTTCCCGCCGGCCAGAAGGAGTGCTTCTACCAGCCCATGCCC	unk	bound_elsewhere	FALSE	TRUE	ENSG00000117500	1	CDS	1.09815651544774
chr1:93180074:93180188:-|CDS|ENSG00000117500|unk|total|mutant	chr1:93180074:93180188:-	CTGGCCGCTCTGCCTCCGGTGCTGCTGCCTGGGGCGGCCGGCTTCACACCTTCCCTCGACCGCGACTTCACCTTTACCCTTCCCGCCGGCCAGAAGGAGTGCTTCTACCAGCCCATGCCC	unk	mutant	total	FALSE	ENSG00000117500	0	CDS	0.867806956984384
chr1:93346344:93346492:+|5pUTR|ENSG00000117505|unk|FALSE|unique	chr1:93346344:93346492:+	GCCGCTCAAATTTCCGGACCACCGCGCTTTCCCCTCCTCAGCCTGGGCTGTGCTCTCTCTAGAATCCTCGGGCCCCCACTTTCTTCCCAAACTCATCCTAAATCTCTCACACACGCGAGT	unk	unique	FALSE	TRUE	ENSG00000117505	1	5pUTR	1.62000063388293
chr1:93346344:93346492:+|5pUTR|ENSG00000117505|unk|total|mutant	chr1:93346344:93346492:+	GCCGCTCAAATTTCCGGACCACCGCGCTTTCCCCTCCTCAGCCTGGGCTGTGCTCTCTCCCGAATCCTCGGGCCCCCACTTTCTTCCCAAACTCATCCTAAATCTCTCACACACGCGAGT	unk	mutant	total	FALSE	ENSG00000117505	0	5pUTR	1.20077805670016
chr1:93353930:93354034:+|CDS|ENSG00000117505|unk|FALSE|unique	chr1:93353930:93354034:+	TTTGGGATTTGGCTCTTACATCAGTGAAGTAAAAGAAGTCTTGCAAGAGTGTAAAACAGTAGCATTAAAAAGAAGAAAGGCCAGTTCTCGTTTGGAAAACCTTGGCATTCCTGAAGAAGA	unk	unique	FALSE	TRUE	ENSG00000117505	1	CDS	0.94551871030348
chr1:93353930:93354034:+|CDS|ENSG00000117505|unk|total|mutant	chr1:93353930:93354034:+	TTTGGGATTTGGCTCTTACATCAGTGAAGTAAAAGAAGTCTTGCAAGAGTGTAAAACAGCCGCATTAAAAAGAAGAAAGGCCAGTTCTCGTTTGGAAAACCTTGGCATTCCTGAAGAAGA	unk	mutant	total	FALSE	ENSG00000117505	0	CDS	0.60589131644197
chr1:93361585:93361687:+|3pUTR|ENSG00000117505|unk|FALSE|unique	chr1:93361585:93361687:+	TTTAACTTGTAGTTATAGTTTACTTATTGTTTTTAGAATTACTTTTACATTTTCCCAACTAGATGGCCTAGAGTCCAACATTACCTTTTGAGATGACATTATTGTCTCCATAATTGAGTG	unk	unique	FALSE	TRUE	ENSG00000117505	5	3pUTR	151.603498206269
chr1:93361585:93361687:+|3pUTR|ENSG00000117505|unk|total|mutant	chr1:93361585:93361687:+	TTTAACTTGCCGTTACCGTTTACTTATTGTTTTCCGAATTACTTTTACATTTTCCCAACCCGATGGCCCCGAGTCCAACATTACCTTTTGAGATGACATTATTGTCTCCATAATTGAGTG	unk	mutant	total	FALSE	ENSG00000117505	0	3pUTR	4.48298520663147
chr1:93365539:93365640:+|3pUTR|ENSG00000117505|unk|FALSE|unique	chr1:93365539:93365640:+	AGGAGGCAAAATTGCACCCTGTTGAAAACCACCACCTTAGATCATCTAGGTTTTACTTTTAGGATAAGACACTTGAGGGAAAGGCTGTGAAACTGAACCTCTGTTAGAAGCAACACACAG	unk	unique	FALSE	TRUE	ENSG00000117505	4	3pUTR	5.46548651048644
chr1:93365539:93365640:+|3pUTR|ENSG00000117505|unk|total|mutant	chr1:93365539:93365640:+	AGGAGGCAAAATTGCACCCTGTTGAAAACCACCACCTCCGATCATCCCGGTTTTACTTTCCGGATAAGACACTTGAGGGAAAGGCTGTGAAACTGAACCTCTGTCCGAAGCAACACACAG	unk	mutant	total	FALSE	ENSG00000117505	0	3pUTR	0.505692567596615
chr1:93866283:93869944:-|three_prime_utr|ENSG00000067334|control|control|control	chr1:93866283:93869944:-	TTTATTTACTTATTAAAGACGTTTGGAAAACTAACACCATCATCTAAATTAATTTACCATAGACTGGCCCTGTTCATACAGGAATTTGTATTTGGAAAAAGTTGATTTGAGAATCGATTA	control	control	control	FALSE	ENSG00000067334	1	three_prime_utr	0.422778236977807
chr1:93888438:93888539:-|3pUTR|ENSG00000023909|msi1|FALSE|unique	chr1:93888438:93888539:-	AGATATTTTTCCTGTCATTGATGAGATATATCAGAGTAACTGGAGTAGCTGGGATTTACTAGTAGTGTAAATAAAATTCACTCTTCAATACATGAATGGAAACTTAAATTTTTTTTTATG	msi1	unique	FALSE	TRUE	ENSG00000023909	3	3pUTR	1.25266353222978
chr1:93888438:93888539:-|3pUTR|ENSG00000023909|msi1|total|mutant	chr1:93888438:93888539:-	AGATATTTTTCCTGTCATTGATGAGATATATCAGAGTAACTGGAGCCGCTGGGATTTACCCGCCGTGTAAATAAAATTCACTCTTCAATACATGAATGGAAACTTAAATTTTTTTTTATG	msi1	mutant	total	FALSE	ENSG00000023909	0	3pUTR	0.609124404049095
chr1:94517210:94517403:+|3pUTR|ENSG00000117528|unk|total|mutant	chr1:94517210:94517403:+	AACAAATTAACCCGATACAGAATAATGGAGAACAAGTTGTTAAAACATTTAATATTATACCGGATATTGCTAATTGTGTATATGTTGGTTTAATTAATAATATGTACTAAGAATGTCCTT	unk	mutant	total	FALSE	ENSG00000117528	0	3pUTR	0.446824543658462
chr1:94529602:94529703:-|3pUTR|ENSG00000117525|msi1|FALSE|unique	chr1:94529602:94529703:-	TGGAAGGAAATTGGGTGCATTTCTAGGACTTTTCTAACATATGTCTATAATATAGTGTTTAGGTTCTTTTTTTTTTCAGGAATACATTTGGAAATTCAAAACAATTGGCAAACTTTGTAT	msi1	unique	FALSE	TRUE	ENSG00000117525	3	3pUTR	10.0002808204986
chr1:94529602:94529703:-|3pUTR|ENSG00000117525|msi1|total|mutant	chr1:94529602:94529703:-	TGGAAGGAAATTGGGTGCATTTCCCGGACTTTTCTAACATATGTCTATAATACCGTGTTCCGGTTCTTTTTTTTTTCAGGAATACATTTGGAAATTCAAAACAATTGGCAAACTTTGTAT	msi1	mutant	total	FALSE	ENSG00000117525	0	3pUTR	0.605932030847041
chr1:94897714:94897775:-|CDS_3pUTR|ENSG00000117519|msi1_unk|total|mutant	chr1:94897714:94897775:-	GCGAGTACCAGGATGACTACCCCAGAGATTACCAATACCGCGACCAAGGCATTGATTATCCGATCCACACAGAAGGAGCTCAGTATTCCGTCCTTTGTTTTTATTCAGTGAGAACCAAGC	msi1_unk	mutant	total	FALSE	ENSG00000117519	0	CDS_3pUTR	0.51496193271469
chr1:94983078:94983306:-|CDS|ENSG00000172339|control|control|control	chr1:94983078:94983306:-	CCTTGGGATACTAGGAATAAAGAAAGTGATCATTGTCTACGTTGAAAGCATCTGCCGTGTAGAAACGTTATCCATGTCCGGAAAGATTCTGTTTCATCTCTCAGATTACTTCATTGTTCA	control	control	control	FALSE	ENSG00000172339	2	CDS	0.241363703215083
chr1:9614578:9614679:+|3pUTR|ENSG00000188807|msi1|FALSE|unique	chr1:9614578:9614679:+	TCCAGCTGCCAGCAATGGTTCCAACTCGGAGGCAGCGCCTCTTGGTCCCCATTTCTGTATAGCAGGCGTGTGTGTGTGTGTCGAGGTTTTTTATTTTTTGCTTAATCAAACTCCATTCCC	msi1	unique	FALSE	TRUE	ENSG00000188807	1	3pUTR	0.814094479609468
chr1:9614578:9614679:+|3pUTR|ENSG00000188807|msi1|total|mutant	chr1:9614578:9614679:+	TCCAGCTGCCAGCAATGGTTCCAACTCGGAGGCAGCGCCTCTTGGTCCCCATTTCTGTACCGCAGGCGTGTGTGTGTGTGTCGAGGTTTTTTATTTTTTGCTTAATCAAACTCCATTCCC	msi1	mutant	total	FALSE	ENSG00000188807	0	3pUTR	0.834072095669001
chr1:965281:965395:+|3pUTR|ENSG00000187961|unk|FALSE|unique	chr1:965281:965395:+	CCATCCGTTCACGTCTCTGCATCCATTCCTTCATGTCTTTATTTAGTTGTTTATTTATTTAGTTATTTATCTTATTTATTGAGGGGTGAGGAGTGCCACGGCTGCCCGTTTACACCTTTA	unk	unique	FALSE	TRUE	ENSG00000187961	2	3pUTR	198.90432728948
chr1:965281:965395:+|3pUTR|ENSG00000187961|unk|total|mutant	chr1:965281:965395:+	CCATCCGTTCACGTCTCTGCATCCATTCCTTCATGTCTTTATTCCGTTGTTTATTTATTCCGTTATTTATCTTATTTATTGAGGGGTGAGGAGTGCCACGGCTGCCCGTTTACACCTTTA	unk	mutant	total	FALSE	ENSG00000187961	0	3pUTR	5.63002340475369
chr1:96820056:96820157:+|3pUTR|ENSG00000117569|unk|total|mutant	chr1:96820056:96820157:+	CCGTGTAATATATATATAACCGCTCTAATTATAAATACACTTTTACTCTGGAAAAAGCACCGACATTGACATAAGAGACATTTAAAAACCATTATTTTCTCATCTGTAAAATGGAGAGAA	unk	mutant	total	FALSE	ENSG00000117569	0	3pUTR	0.587770978900891
chr1:9729132:9729211:-|3pUTR|ENSG00000171603|msi1_unk|FALSE|overlapping	chr1:9729132:9729211:-	TAGTTCTGAGGACACTGGTGGCTGTGCTATGTGTGGCCATCCTCCATGTCCCGTCCCTGTAGCTGCTCTGTTTAGACAGCGGACAGACGCTCACGCCCAGGGGATGTCCTCACGCTGTCG	msi1_unk	overlapping	FALSE	TRUE	ENSG00000171603	3	3pUTR	0.610594350215662
chr1:9729132:9729211:-|3pUTR|ENSG00000171603|msi1_unk|total|mutant	chr1:9729132:9729211:-	CCGTTCTGAGGACACTGGTGGCTGTGCTATGTGTGGCCATCCTCCATGTCCCGTCCCTGCCGCTGCTCTGTTCCGACAGCGGACAGACGCTCACGCCCAGGGGATGTCCTCACGCTGTCG	msi1_unk	mutant	total	FALSE	ENSG00000171603	0	3pUTR	0.538402119499589
chr1:9729969:9730061:-|3pUTR|ENSG00000171603|msi1_unk|FALSE|overlapping	chr1:9729969:9730061:-	GTTTTTATTTTTTCCAAACTAGTGCATGTATAAATAATGGCAGGATGGGGGGTACTGTGTAGATGATTAACTGACTTTTTAATATTTTGTAAATAAATCGGATTCCTTGTGTCCTTTGTG	msi1_unk	overlapping	FALSE	TRUE	ENSG00000171603	2	3pUTR	22.0477978799007
chr1:9729969:9730061:-|3pUTR|ENSG00000171603|msi1_unk|total|mutant	chr1:9729969:9730061:-	GTTTTTATTTTTTCCAAACCCGTGCATGTATAAATAATGGCAGGATGGGGGGTACTGTGCCGATGATTAACTGACTTTTTAATATTTTGTAAATAAATCGGATTCCTTGTGTCCTTTGTG	msi1_unk	mutant	total	FALSE	ENSG00000171603	0	3pUTR	1.54206439828276
chr1:9850293:9850394:-|3pUTR|ENSG00000178585|unk|FALSE|unique	chr1:9850293:9850394:-	CGGTATCTGGCTTCCCTGGAAGCTCTCCGAGCTCTGGTGCTTTAGTTAGGTCATTTTTTTAGAAATGTGAAGAGGTCTGATTGGCTGCTTAAACTGGAAAGGATCTGTGATTGGCTGGTT	unk	unique	FALSE	TRUE	ENSG00000178585	3	3pUTR	5.47394982327911
chr1:9850293:9850394:-|3pUTR|ENSG00000178585|unk|total|mutant	chr1:9850293:9850394:-	CGGTATCTGGCTTCCCTGGAAGCTCTCCGAGCTCTGGTGCTTCCGTCCGGTCATTTTTTCCGAAATGTGAAGAGGTCTGATTGGCTGCTTAAACTGGAAAGGATCTGTGATTGGCTGGTT	unk	mutant	total	FALSE	ENSG00000178585	0	3pUTR	0.643355208175643
chr10:100209595:100209696:-|CDS|ENSG00000213341|unk|FALSE|unique	chr10:100209595:100209696:-	ACTTCTTTCAGAGACAGGAATTTCTCTGGATCCTCGGAAACCAGCCTCTCAATGTGTTCTAGATGGAGTTGTAAGAAAATTAATTATAATATCCCTAGAGTATGTGAAATCTAGAGGGAT	unk	unique	FALSE	TRUE	ENSG00000213341	3	CDS	0.650675882137439
chr10:100209595:100209696:-|CDS|ENSG00000213341|unk|total|mutant	chr10:100209595:100209696:-	ACTTCTTTCAGAGACAGGAATTTCTCTGGATCCTCGGAAACCAGCCTCTCAATGTGTTCCCGATGGAGTTGTAAGAAAATTAATTATAATATCCCCCGAGTATGTGAAATCCCGAGGGAT	unk	mutant	total	FALSE	ENSG00000213341	0	CDS	0.683528871660574
chr10:101781316:101781432:-|3pUTR|ENSG00000107833|unk|FALSE|unique	chr10:101781316:101781432:-	CCCACCTGCCTGTGAGAATTGGAGGTTAGTGCCTGAAGCTCAGAGCTACACATTTTTAATAGTTTTTACATTTTTGGATAAAGGTTGAAATAAAGTGGTGTGGAGTTTTTGCAGCTCTTG	unk	unique	FALSE	TRUE	ENSG00000107833	2	3pUTR	2.25345321159289
chr10:101781316:101781432:-|3pUTR|ENSG00000107833|unk|total|mutant	chr10:101781316:101781432:-	CCCACCTGCCTGTGAGAATTGGAGGTCCGTGCCTGAAGCTCAGAGCTACACATTTTTAACCGTTTTTACATTTTTGGATAAAGGTTGAAATAAAGTGGTGTGGAGTTTTTGCAGCTCTTG	unk	mutant	total	FALSE	ENSG00000107833	0	3pUTR	0.456455345691521
chr10:102404582:102404727:-|CDS|ENSG00000059915|control|control|control	chr10:102404582:102404727:-	ATCACTCGCATCAATGTAGTAGCCGCTATGTTCTCTGCGCCCCCCTTCCCAGCTGCTGTTAGCTCCCAAAAGAAGTTCAGCCGCCCTCTCCTGCCCAGCGCTGCCACCCGCCTCTCCCAG	control	control	control	FALSE	ENSG00000059915	3	CDS	1.21778340714978
chr10:103289619:103289731:+|3pUTR|ENSG00000148798|unk|FALSE|unique	chr10:103289619:103289731:+	ATGAGTGGAAAAAGCCAAGGTGTCATTTATGTGTCAGTTCATTTGTGGTGATATAGAATTAGCTTTTTCATCCCCTTACCCTTAGAATCCACGTATTCCCCTTCCCACTAGCCTAGGTCA	unk	unique	FALSE	TRUE	ENSG00000148798	5	3pUTR	2.24842181250257
chr10:103289619:103289731:+|3pUTR|ENSG00000148798|unk|total|mutant	chr10:103289619:103289731:+	ATGAGTGGAAAAAGCCAAGGTGTCATTTATGTGTCAGTTCATTTGTGGTGATACCGAATCCGCTTTTTCATCCCCTTACCCTCCGAATCCACGTATTCCCCTTCCCACCCGCCCCGGTCA	unk	mutant	total	FALSE	ENSG00000148798	0	3pUTR	0.475860327795509
chr10:103302795:103303961:-|three_prime_utr|ENSG00000156374|control|control|control	chr10:103302795:103303961:-	GTCTGCTTGTCCTTCATTATGGTCTTGTGGTTTCTCCTCTGAAGATAACTTGAAGATTCTAGGCACATTATGAGGAGGGAAACAAAGGAGGCTTCTGCAGGACTGCATCTCACCAAAGAT	control	control	control	FALSE	ENSG00000156374	1	three_prime_utr	0.729192404563158
chr10:103999120:103999255:+|CDS|ENSG00000065613|unk|FALSE|unique	chr10:103999120:103999255:+	ATCTAAGGACAGACCCTATGACTACAAAGCTGATGTTTGGTCCCTGGGTATCACTTTAATAGAAATGGCTGAGATAGAACCACCTCATCATGAATTAAATCCAATGCGAGTGCTGCTAAA	unk	unique	FALSE	TRUE	ENSG00000065613	2	CDS	0.525409844786907
chr10:103999120:103999255:+|CDS|ENSG00000065613|unk|total|mutant	chr10:103999120:103999255:+	ATCTAAGGACAGACCCTATGACTACAAAGCTGATGTTTGGTCCCTGGGTATCACTTTAACCGAAATGGCTGAGACCGAACCACCTCATCATGAATTAAATCCAATGCGAGTGCTGCTAAA	unk	mutant	total	FALSE	ENSG00000065613	0	CDS	0.474741922181352
chr10:104129887:104130138:-|three_prime_utr|ENSG00000197748|control|control|control	chr10:104129887:104130138:-	AAAAAATCATTTCATTTGGGTAAAATGATTTCCTTTTCTTTCTTACTGGGAAATTGAAGTAGCATGTCCTCTGAGTTGCATGTTTTAGATAAAAAATTGTTTAATTTTAGCCTTAATTGT	control	control	control	FALSE	ENSG00000197748	3	three_prime_utr	13.5131976306941
chr10:104140841:104141001:-|CDS|ENSG00000197748|control|control|control	chr10:104140841:104141001:-	GAATTTGACAATCCAAATTCTTCTTAAACAAGGACAAGTAGAACTGGAAAATTTCCAGCTAGTACTGGAGTATTCTGATGCAATTCTCATCAACAAGAACATAATTGAAGACTTGAATTC	control	control	control	FALSE	ENSG00000197748	2	CDS	0.280447797936799
chr10:106575406:106575507:-|3pUTR|ENSG00000108018|unk|FALSE|unique	chr10:106575406:106575507:-	TTATGGACTGGGCAAAGCCCACTATAAACTATAGGAGAAAGAAGTTCTGATAAACCTCTTAGTATGCTCAGCCTCCTTCTTTGCTATGTCCCTAAGCCAACAGGGTATAACACAGGCCCT	unk	unique	FALSE	TRUE	ENSG00000108018	2	3pUTR	0.66164304839894
chr10:106575406:106575507:-|3pUTR|ENSG00000108018|unk|total|mutant	chr10:106575406:106575507:-	TTATGGACTGGGCAAAGCCCACTATAAACTACCGGAGAAAGAAGTTCTGATAAACCTCTCCGTATGCTCAGCCTCCTTCTTTGCTATGTCCCTAAGCCAACAGGGTATAACACAGGCCCT	unk	mutant	total	FALSE	ENSG00000108018	0	3pUTR	0.578093037780046
chr10:110133424:110133536:+|CDS|ENSG00000148700|unk|FALSE|bound_elsewhere	chr10:110133424:110133536:+	GCATGATGTTGAAGATGAGCTTGCTAAGCGAGTGAGTAGGTTAAGCACAAGTACAACCATAGAAAACATCGAGATTACTATTAAGTCTCCAGAGAAAATCGAAGAAGTCCTGTCACCTGA	unk	bound_elsewhere	FALSE	TRUE	ENSG00000148700	2	CDS	0.533206677830777
chr10:110133424:110133536:+|CDS|ENSG00000148700|unk|total|mutant	chr10:110133424:110133536:+	GCATGATGTTGAAGATGAGCTTGCTAAGCGAGTGAGCCGGTTAAGCACAAGTACAACCACCGAAAACATCGAGATTACTATTAAGTCTCCAGAGAAAATCGAAGAAGTCCTGTCACCTGA	unk	mutant	total	FALSE	ENSG00000148700	0	CDS	0.335482816334334
chr10:110135209:110135310:+|3pUTR|ENSG00000148700|msi1|FALSE|bound_elsewhere	chr10:110135209:110135310:+	CTCTCTATTGGAAGATTTTTTTAATGTTCTACATCATTTATGTTGTATTACAATGTATGTAGAAATAGTAACCTGTGAACTATGCTTTTCCATAACTTTTTAAAAATATATATATCTAAA	msi1	bound_elsewhere	FALSE	TRUE	ENSG00000148700	2	3pUTR	7.4582940763482
chr10:110135209:110135310:+|3pUTR|ENSG00000148700|msi1|total|mutant	chr10:110135209:110135310:+	CTCTCTATTGGAAGATTTTTTTAATGTTCTACATCATTTATGTTGTATTACAATGTATGCCGAAACCGTAACCTGTGAACTATGCTTTTCCATAACTTTTTAAAAATATATATATCTAAA	msi1	mutant	total	FALSE	ENSG00000148700	0	3pUTR	2.61394909954179
chr10:110602053:110602155:+|CDS|ENSG00000108055|unk|FALSE|unique	chr10:110602053:110602155:+	CAGTTTGTAAATTTCTCCGAGCAGAAAGAAAAGTTAATAAAGCGTCAAGAAGAGTTAGATAGGGGTTACAAATCAATCATGGAACTGATGAATGTACTTGAACTTCGGAAATATGAAGCT	unk	unique	FALSE	TRUE	ENSG00000108055	2	CDS	0.450756169917314
chr10:110602053:110602155:+|CDS|ENSG00000108055|unk|total|mutant	chr10:110602053:110602155:+	CAGTTTGTAAATTTCTCCGAGCAGAAAGAAAAGTTAATAAAGCGTCAAGAAGAGTCCGACCGGGGTTACAAATCAATCATGGAACTGATGAATGTACTTGAACTTCGGAAATATGAAGCT	unk	mutant	total	FALSE	ENSG00000108055	0	CDS	0.275258292516829
chr10:110887682:110887783:+|CDS|ENSG00000150593|msi1|FALSE|bound_elsewhere	chr10:110887682:110887783:+	GTTAAGAGATTTAAATCTTGGTGAAATGAAAAGTGGAGTACCAGTGTTGGCAGTATCCTTAGCATTGGAGGGGAAGGCTAGTCATAGAGAGATGACATCTAAGCTTCTTTCTGACCTTTG	msi1	bound_elsewhere	FALSE	TRUE	ENSG00000150593	3	CDS	0.79007318753705
chr10:110887682:110887783:+|CDS|ENSG00000150593|msi1|total|mutant	chr10:110887682:110887783:+	GTTAAGAGATTTAAATCTTGGTGAAATGAAAAGTGGAGTACCAGTGTTGGCAGTATCCTCCGCATTGGAGGGGAAGGCCCGTCACCGAGAGATGACATCTAAGCTTCTTTCTGACCTTTG	msi1	mutant	total	FALSE	ENSG00000150593	0	CDS	0.610709333402455
chr10:110898111:110898227:+|3pUTR|ENSG00000150593|unk|FALSE|bound_elsewhere	chr10:110898111:110898227:+	ATAAGAACTCTTGCAGTCTTAGATGTTATAAAAATATATATCTGAATTGTAAGAGTTGTTAGCACAAGTTTTTTTTTTTTTTTTTTTTAAGCACTTGTTTTGGGTACAAGGCATTTCTGA	unk	bound_elsewhere	FALSE	TRUE	ENSG00000150593	2	3pUTR	8.1712907126
chr10:110898111:110898227:+|3pUTR|ENSG00000150593|unk|total|mutant	chr10:110898111:110898227:+	ATAAGAACTCTTGCAGTCTCCGATGTTATAAAAATATATATCTGAATTGTAAGAGTTGTCCGCACAAGTTTTTTTTTTTTTTTTTTTTAAGCACTTGTTTTGGGTACAAGGCATTTCTGA	unk	mutant	total	FALSE	ENSG00000150593	0	3pUTR	1.53749954393339
chr10:113876644:113876745:+|CDS|ENSG00000196865|msi1|FALSE|bound_elsewhere	chr10:113876644:113876745:+	GGTTAATGATGCAGATGCCAGCCTTTGGCAAGAACTAGAAGTTTCCTGCTGGCCAACTCTAGTCATACTTGGACCTCGTGGAAACATGTTGTTTTCTTTGATTGGAGAGGGACACAAAGA	msi1	bound_elsewhere	FALSE	TRUE	ENSG00000196865	2	CDS	0.602215279148006
chr10:113876644:113876745:+|CDS|ENSG00000196865|msi1|total|mutant	chr10:113876644:113876745:+	GGTTAATGATGCAGATGCCAGCCTTTGGCAAGAACCCGAAGTTTCCTGCTGGCCAACTCCCGTCATACTTGGACCTCGTGGAAACATGTTGTTTTCTTTGATTGGAGAGGGACACAAAGA	msi1	mutant	total	FALSE	ENSG00000196865	0	CDS	0.577440525565742
chr10:113908677:113908778:+|3pUTR|ENSG00000196865|unk|FALSE|bound_elsewhere	chr10:113908677:113908778:+	AGCTATGCTCCTTACTTACTTCTTTTATTATAAACAAATTCCTTTGCTTTGGCTGATACTAGCTGAGTCATTGATCATCATTGGTACCATGATATTGTAATCTATGCTGCTATTTGGCAC	unk	bound_elsewhere	FALSE	TRUE	ENSG00000196865	1	3pUTR	3.85012356477647
chr10:113908677:113908778:+|3pUTR|ENSG00000196865|unk|total|mutant	chr10:113908677:113908778:+	AGCTATGCTCCTTACTTACTTCTTTTATTATAAACAAATTCCTTTGCTTTGGCTGATACCCGCTGAGTCATTGATCATCATTGGTACCATGATATTGTAATCTATGCTGCTATTTGGCAC	unk	mutant	total	FALSE	ENSG00000196865	0	3pUTR	5.01626694343443
chr10:116062369:116062470:-|3pUTR|ENSG00000151892|msi1|FALSE|unique	chr10:116062369:116062470:-	CTTTTTTCACTTCAAAATGTTTTCAAGGGAAATTCAGCAGACACCCAACTGTATTTAATTAGTGAAAAGATCTATAAAGACTCTTACTTTGAATAAACACATTAAGTAAGTGTGTCAAAA	msi1	unique	FALSE	TRUE	ENSG00000151892	1	3pUTR	0.471364526210277
chr10:116062369:116062470:-|3pUTR|ENSG00000151892|msi1|total|mutant	chr10:116062369:116062470:-	CTTTTTTCACTTCAAAATGTTTTCAAGGGAAATTCAGCAGACACCCAACTGTATTTAATCCGTGAAAAGATCTATAAAGACTCTTACTTTGAATAAACACATTAAGTAAGTGTGTCAAAA	msi1	mutant	total	FALSE	ENSG00000151892	0	3pUTR	0.320671436449694
chr10:116663695:116664169:-|three_prime_utr|ENSG00000165863|control|control|control	chr10:116663695:116664169:-	CTTTCCTTCCTACTACCGTTTTAAAAAGGGGATGAAATGTTTGCAGTGGCCTTTCTGCTTAGCTGGGCCAGCTCCCTGCAACTCACACGGACGGTTCCTCTCCTAGATGGAAGCTGCCCT	control	control	control	FALSE	ENSG00000165863	2	three_prime_utr	0.71866766566844
chr10:116672031:116672132:-|3pUTR|ENSG00000165868|msi1|FALSE|unique	chr10:116672031:116672132:-	CCTTTCCTGCCTTGCATTAATGCTATCTCCCTGTGTACTGTTTCTCTTAAATGAGCAGATAGAAATCTGCAGTGTTGGCAGATAGGTGATGGAGAGGATGATAATTTTATCTTCTGGCCA	msi1	unique	FALSE	TRUE	ENSG00000165868	2	3pUTR	0.372818097473549
chr10:116672031:116672132:-|3pUTR|ENSG00000165868|msi1|total|mutant	chr10:116672031:116672132:-	CCTTTCCTGCCTTGCATTAATGCTATCTCCCTGTGTACTGTTTCTCTTAAATGAGCAGACCGAAATCTGCAGTGTTGGCAGACCGGTGATGGAGAGGATGATAATTTTATCTTCTGGCCA	msi1	mutant	total	FALSE	ENSG00000165868	0	3pUTR	0.547652392511762
chr10:117282838:117282939:-|3pUTR|ENSG00000165650|unk|FALSE|bound_elsewhere	chr10:117282838:117282939:-	CCCCTTGTGTTATTTTTCTTCCTCTTGGTTTTTGAATTAGTGTTAAATAGAATACTGTCTAGATTCTTAAAATATTTTCATTTCCATCATGGTTATAACAAATTTGCTGCATGCCCAAAC	unk	bound_elsewhere	FALSE	TRUE	ENSG00000165650	3	3pUTR	3.48066111910953
chr10:117282838:117282939:-|3pUTR|ENSG00000165650|unk|total|mutant	chr10:117282838:117282939:-	CCCCTTGTGTTATTTTTCTTCCTCTTGGTTTTTGAATCCGTGTTAAACCGAATACTGTCCCGATTCTTAAAATATTTTCATTTCCATCATGGTTATAACAAATTTGCTGCATGCCCAAAC	unk	mutant	total	FALSE	ENSG00000165650	0	3pUTR	0.711245412671552
chr10:117284474:117284575:-|CDS|ENSG00000165650|msi1|FALSE|bound_elsewhere	chr10:117284474:117284575:-	ATTGCATTGTGGTGCAGGGATCCTTTCAAGTTGGGAGGTCTCATCTGTTTGGGGCATGTTAGTTTAAAACTTGAAGATGTGGCTTTAGGATGCCTAGCTACATCAAACACGGAATACCTT	msi1	bound_elsewhere	FALSE	TRUE	ENSG00000165650	3	CDS	0.63344634746807
chr10:117284474:117284575:-|CDS|ENSG00000165650|msi1|total|mutant	chr10:117284474:117284575:-	ATTGCATTGTGGTGCAGGGATCCTTTCAAGTTGGGAGGTCTCATCTGTTTGGGGCATGTCCGTTTAAAACTTGAAGATGTGGCTTCCGGATGCCCCGCTACATCAAACACGGAATACCTT	msi1	mutant	total	FALSE	ENSG00000165650	0	CDS	0.40817646127425
chr10:11763304:11763405:+|CDS|ENSG00000134463|unk|FALSE|unique	chr10:11763304:11763405:+	GGGCTGCTTAGCAAGGTGGTGCCAGAGGCGGAGCTGCAGGAGGAGACCATGCGGATCGCTAGGAAGATCGCATCGCTGAGCCGTCCGGTGGTGTCCCTGGGCAAAGCCACCTTCTACAAG	unk	unique	FALSE	TRUE	ENSG00000134463	2	CDS	0.722377907857932
chr10:11763304:11763405:+|CDS|ENSG00000134463|unk|total|mutant	chr10:11763304:11763405:+	GGGCTGCTCCGCAAGGTGGTGCCAGAGGCGGAGCTGCAGGAGGAGACCATGCGGATCGCCCGGAAGATCGCATCGCTGAGCCGTCCGGTGGTGTCCCTGGGCAAAGCCACCTTCTACAAG	unk	mutant	total	FALSE	ENSG00000134463	0	CDS	0.721543541201723
chr10:119072878:119073036:-|CDS|ENSG00000107581|unk|FALSE|unique	chr10:119072878:119073036:-	CTTTTAACTCCATGGGTTAAATTCCTGTGGGAGTCTTACAGGCAGTGTTTGGACCTTCTTAGAAACAATTCTAGAGTAGAGCGCCTGTACCATGATATTGCCCAGCAAGGTAAGATGAGA	unk	unique	FALSE	TRUE	ENSG00000107581	3	CDS	0.560649929593105
chr10:119072878:119073036:-|CDS|ENSG00000107581|unk|total|mutant	chr10:119072878:119073036:-	CTTTTAACTCCATGGGTTAAATTCCTGTGGGAGTCTTACAGGCAGTGTTTGGACCTTCTCCGAAACAATTCCCGAGCCGAGCGCCTGTACCATGATATTGCCCAGCAAGGTAAGATGAGA	unk	mutant	total	FALSE	ENSG00000107581	0	CDS	0.34010545556004
chr10:119167843:119167906:-|3pUTR|ENSG00000165672|msi1_unk|FALSE|overlapping	chr10:119167843:119167906:-	TGCATGATCCCTCATCCCTGAAATTGAGTTTATGTAGTCATTTTACTTATTTTATTCATTAGCTAACTTTGTCTATGTATATTTCTAGATATTGATTAGTGTAATCGATTATAAAGGATA	msi1_unk	overlapping	FALSE	TRUE	ENSG00000165672	4	3pUTR	1.29401999519994
chr10:119167843:119167906:-|3pUTR|ENSG00000165672|msi1_unk|total|mutant	chr10:119167843:119167906:-	TGCATGATCCCTCATCCCTGAAATTGAGTTTATGCCGTCATTTTACTTATTTTATTCATCCGCTAACTTTGTCTATGTATATTTCCCGATATTGATCCGTGTAATCGATTATAAAGGATA	msi1_unk	mutant	total	FALSE	ENSG00000165672	0	3pUTR	0.817823176517372
chr10:11920118:11920232:-|3pUTR|ENSG00000151461|unk|FALSE|unique	chr10:11920118:11920232:-	GTAGTATATTTAGTCGGAGAGCACATCTGTATGCGACAACTTGATTACATCTTTTTTTCTAGCTATTTTGCATTTTTTCTTTTACCATGTTTCAGTTTCTGCATGTAGATTTAAATAAAA	unk	unique	FALSE	TRUE	ENSG00000151461	4	3pUTR	21.9381412305141
chr10:11920118:11920232:-|3pUTR|ENSG00000151461|unk|total|mutant	chr10:11920118:11920232:-	GCCGTATATTCCGTCGGAGAGCACATCTGTATGCGACAACTTGATTACATCTTTTTTTCCCGCTATTTTGCATTTTTTCTTTTACCATGTTTCAGTTTCTGCATGCCGATTTAAATAAAA	unk	mutant	total	FALSE	ENSG00000151461	0	3pUTR	0.774566808796401
chr10:119917856:119917957:+|CDS|ENSG00000107651|unk|FALSE|unique	chr10:119917856:119917957:+	TAAGAAAATCACTTTGCCAAGTATTGGTCGATTTCGTCACTTTACCAATGAAACTTTGCTAGATATTTTATTTTATAACAGCCCCACCTACTGTCAGACAATTGTGGAAAAAGTAGGAAT	unk	unique	FALSE	TRUE	ENSG00000107651	2	CDS	2.35985323720599
chr10:119917856:119917957:+|CDS|ENSG00000107651|unk|total|mutant	chr10:119917856:119917957:+	TAAGAAAATCACTTTGCCAAGTATTGGTCGATTTCGTCACTTTACCAATGAAACTTTGCCCGATATTTTATTTTATAACAGCCCCACCTACTGTCAGACAATTGTGGAAAAAGCCGGAAT	unk	mutant	total	FALSE	ENSG00000107651	0	CDS	0.580526498898012
chr10:121957106:121957207:-|3pUTR|ENSG00000107672|msi1|FALSE|bound_elsewhere	chr10:121957106:121957207:-	TGTATCGTACATATTGTATGATTCAACATTTTTAAAGGCAGATTGTTTTTAGTAAAATGTAGCTTTTGATAGTTAATAAATTTGTCATGGTTGTCTTTGATTAAAGGAAACTCACCGCCA	msi1	bound_elsewhere	FALSE	TRUE	ENSG00000107672	3	3pUTR	13.4599268166375
chr10:121957106:121957207:-|3pUTR|ENSG00000107672|msi1|total|mutant	chr10:121957106:121957207:-	TGTATCGTACATATTGTATGATTCAACATTTTTAAAGGCAGATTGTTTTCCGTAAAATGCCGCTTTTGACCGTTAATAAATTTGTCATGGTTGTCTTTGATTAAAGGAAACTCACCGCCA	msi1	mutant	total	FALSE	ENSG00000107672	0	3pUTR	0.294043998538755
chr10:121967677:121967791:-|CDS|ENSG00000107672|unk|FALSE|bound_elsewhere	chr10:121967677:121967791:-	AAATCCGCTAGAAGCTGAAGAACTCATCCGTGATGAAGATAGTCCTGATTTTGAATTCATAGTCTATGACTCCTGGAAGATAACAGGCAGAACAGCAGAAAACACCTTTAATAAAACCCA	unk	bound_elsewhere	FALSE	TRUE	ENSG00000107672	3	CDS	0.695091327374727
chr10:121967677:121967791:-|CDS|ENSG00000107672|unk|total|mutant	chr10:121967677:121967791:-	AAATCCGCCCGAAGCTGAAGAACTCATCCGTGATGAAGACCGTCCTGATTTTGAATTCACCGTCTATGACTCCTGGAAGATAACAGGCAGAACAGCAGAAAACACCTTTAATAAAACCCA	unk	mutant	total	FALSE	ENSG00000107672	0	CDS	0.616299074868027
chr10:122937732:122937852:-|CDS|ENSG00000119965|unk|FALSE|unique	chr10:122937732:122937852:-	GTAAGTGACAACTCAAATATACCCAACTCCGAGTTGCTGCCTTTTCTCCAGAATTTATGTAGTCAAGTTAATCATCTCCATGTGGGAAATAAGACCGAGTGTCAGGAAAACATCACCAAG	unk	unique	FALSE	TRUE	ENSG00000119965	1	CDS	0.552808091554762
chr10:122937732:122937852:-|CDS|ENSG00000119965|unk|total|mutant	chr10:122937732:122937852:-	GTAAGTGACAACTCAAATATACCCAACTCCGAGTTGCTGCCTTTTCTCCAGAATTTATGCCGTCAAGTTAATCATCTCCATGTGGGAAATAAGACCGAGTGTCAGGAAAACATCACCAAG	unk	mutant	total	FALSE	ENSG00000119965	0	CDS	0.478790144633664
chr10:123051058:123051159:+|CDS|ENSG00000196177|unk|FALSE|unique	chr10:123051058:123051159:+	CAAGTGGCTCACGTGGCCACCCAGCTGGAAGCTGCAAGATTACTAACATACAATGCTGCTAGGCTTTTAGAAGCTGGAAAGCCATTCATAAAAGAAGCGTCAATGGCCAAATACTATGCA	unk	unique	FALSE	TRUE	ENSG00000196177	2	CDS	0.436257665166368
chr10:123051058:123051159:+|CDS|ENSG00000196177|unk|total|mutant	chr10:123051058:123051159:+	CAAGTGGCTCACGTGGCCACCCAGCTGGAAGCTGCAAGATTACTAACATACAATGCTGCCCGGCTTTCCGAAGCTGGAAAGCCATTCATAAAAGAAGCGTCAATGGCCAAATACTATGCA	unk	mutant	total	FALSE	ENSG00000196177	0	CDS	0.375523820398616
chr10:123166816:123166917:+|3pUTR|ENSG00000154473|unk|FALSE|unique	chr10:123166816:123166917:+	AAAAACTTAAAGGTATATTAGCAGGTTAGCCTTTGTTCTGTGGGAGATCCAGGCCTTGTTAGAAGGACCAAGGCCAGAATGCCCAGTTTAGCCTTAGCATTCAAACCCTTCATTGTTTTT	unk	unique	FALSE	TRUE	ENSG00000154473	5	3pUTR	0.847084617165349
chr10:123166816:123166917:+|3pUTR|ENSG00000154473|unk|total|mutant	chr10:123166816:123166917:+	AAAAACTTAAAGGTATATCCGCAGGTCCGCCTTTGTTCTGTGGGAGATCCAGGCCTTGTCCGAAGGACCAAGGCCAGAATGCCCAGTTCCGCCTCCGCATTCAAACCCTTCATTGTTTTT	unk	mutant	total	FALSE	ENSG00000154473	0	3pUTR	0.411313981179594
chr10:126014591:126014692:-|3pUTR|ENSG00000148848|msi1|FALSE|unique	chr10:126014591:126014692:-	AAAGGTTTGTCTCCTGAAATTTTTTAAGTTTGTTTTCCTGACACATGTAATCAGATGTGTAGCAACCGAGGGAAACGAAGCCTAACATTCTCCATTGTGGAAATACACACAGGAGGTTAC	msi1	unique	FALSE	TRUE	ENSG00000148848	1	3pUTR	0.363306386777133
chr10:126014591:126014692:-|3pUTR|ENSG00000148848|msi1|total|mutant	chr10:126014591:126014692:-	AAAGGTTTGTCTCCTGAAATTTTTTAAGTTTGTTTTCCTGACACATGTAATCAGATGTGCCGCAACCGAGGGAAACGAAGCCTAACATTCTCCATTGTGGAAATACACACAGGAGGTTAC	msi1	mutant	total	FALSE	ENSG00000148848	0	3pUTR	0.415244244789414
chr10:126015758:126015859:-|3pUTR|ENSG00000148848|msi1|FALSE|unique	chr10:126015758:126015859:-	AAATACTCAGATAAGGTAAAATGCCATGATGCCTCTGTCTTCTGGACTGGTTTTCACATTAGAAGACAATTGACAACAGTTACATAATTCACTCTGAGTGTTTTATGAGAAAGCCTTCTT	msi1	unique	FALSE	TRUE	ENSG00000148848	1	3pUTR	0.314534798024647
chr10:126015758:126015859:-|3pUTR|ENSG00000148848|msi1|total|mutant	chr10:126015758:126015859:-	AAATACTCAGATAAGGTAAAATGCCATGATGCCTCTGTCTTCTGGACTGGTTTTCACATCCGAAGACAATTGACAACAGTTACATAATTCACTCTGAGTGTTTTATGAGAAAGCCTTCTT	msi1	mutant	total	FALSE	ENSG00000148848	0	3pUTR	0.254516371313328
chr10:127452233:127452334:+|3pUTR|ENSG00000150760|msi1|FALSE|unique	chr10:127452233:127452334:+	GTATATATGATGGTTCTTAGAACTTGTTTTAATTTTTGTGGTCCTTCCGTTTATTATAATAGGCGTCCACCAATGATTATCCATATGTGTTCTTAATTTTTAACTGCTGGAAGTGTTAAA	msi1	unique	FALSE	TRUE	ENSG00000150760	2	3pUTR	1.49878937594056
chr10:127452233:127452334:+|3pUTR|ENSG00000150760|msi1|total|mutant	chr10:127452233:127452334:+	GTATATATGATGGTTCTCCGAACTTGTTTTAATTTTTGTGGTCCTTCCGTTTATTATAACCGGCGTCCACCAATGATTATCCATATGTGTTCTTAATTTTTAACTGCTGGAAGTGTTAAA	msi1	mutant	total	FALSE	ENSG00000150760	0	3pUTR	0.786878130917133
chr10:128098031:128098192:-|3pUTR|ENSG00000148773|msi1|FALSE|unique	chr10:128098031:128098192:-	CATCTTCATTTACTTTCCACTTTGCCCCCTGTCCTCTCTGTGTTCCCCAAATCAGAGAATAGCCCGCCATCCCCCAGGTCACCTGTCTGGATTCCTCCCCATTCACCCACCTTGCCAGGT	msi1	unique	FALSE	TRUE	ENSG00000148773	1	3pUTR	1.08603337771377
chr10:128098031:128098192:-|3pUTR|ENSG00000148773|msi1|total|mutant	chr10:128098031:128098192:-	CATCTTCATTTACTTTCCACTTTGCCCCCTGTCCTCTCTGTGTTCCCCAAATCAGAGAACCGCCCGCCATCCCCCAGGTCACCTGTCTGGATTCCTCCCCATTCACCCACCTTGCCAGGT	msi1	mutant	total	FALSE	ENSG00000148773	0	3pUTR	1.0541012779878
chr10:128098466:128098636:-|3pUTR|ENSG00000148773|msi1|FALSE|unique	chr10:128098466:128098636:-	TCCTTTCCTTTCTGAAAATAAAGTTTTGTGCTTTGGAGAATGACTCGTGAGCACATCTTTAGGGACCAAGAGTGACTTTCTGTAAGGAGTGACTCGTGGCTTGCCTTGGTCTCTTGGGAA	msi1	unique	FALSE	TRUE	ENSG00000148773	1	3pUTR	0.498414294420827
chr10:128098466:128098636:-|3pUTR|ENSG00000148773|msi1|total|mutant	chr10:128098466:128098636:-	TCCTTTCCTTTCTGAAAATAAAGTTTTGTGCTTTGGAGAATGACTCGTGAGCACATCTTCCGGGACCAAGAGTGACTTTCTGTAAGGAGTGACTCGTGGCTTGCCTTGGTCTCTTGGGAA	msi1	mutant	total	FALSE	ENSG00000148773	0	3pUTR	0.482949624360904
chr10:128103381:128103482:-|CDS|ENSG00000148773|msi1|FALSE|unique	chr10:128103381:128103482:-	AACTGGCAGCAGGAGACGGCCAAGAGCACCCAGGGAAAGTGCCCAAGCCATAGAAGACCTAGCTGGCTTCAAAGACCCAGCAGCAGGTCACACTGAAGAATCAATGACTGATGACAAAAC	msi1	unique	FALSE	TRUE	ENSG00000148773	2	CDS	0.741391120420977
chr10:128103381:128103482:-|CDS|ENSG00000148773|msi1|total|mutant	chr10:128103381:128103482:-	AACTGGCAGCAGGAGACGGCCAAGAGCACCCAGGGAAAGTGCCCAAGCCACCGAAGACCCCGCTGGCTTCAAAGACCCAGCAGCAGGTCACACTGAAGAATCAATGACTGATGACAAAAC	msi1	mutant	total	FALSE	ENSG00000148773	0	CDS	0.748963825847505
chr10:128104542:128104643:-|CDS|ENSG00000148773|msi1|FALSE|unique	chr10:128104542:128104643:-	AAGTGATGAGAAAAATATCAACACATTTGTGGAAACTCCAGTGCAGAAACTGGACCTGCTAGGAAATTTACCTGGCAGCAAGAGACAGCCACAGACTCCTAAGGAAAAGGCTGAGGCTCT	msi1	unique	FALSE	TRUE	ENSG00000148773	1	CDS	0.671081377632748
chr10:128104542:128104643:-|CDS|ENSG00000148773|msi1|total|mutant	chr10:128104542:128104643:-	AAGTGATGAGAAAAATATCAACACATTTGTGGAAACTCCAGTGCAGAAACTGGACCTGCCCGGAAATTTACCTGGCAGCAAGAGACAGCCACAGACTCCTAAGGAAAAGGCTGAGGCTCT	msi1	mutant	total	FALSE	ENSG00000148773	0	CDS	0.61337349188254
chr10:128108355:128108456:-|CDS|ENSG00000148773|msi1|FALSE|unique	chr10:128108355:128108456:-	AGTGGACACTCCAACAAGCACAAAGCAATGGCCTAAGAGAAGTCTCAGGAAAGCAGATGTAGAGGAAGAATTCTTAGCACTCAGGAAACTAACACCATCAGCAGGGAAAGCCATGCTTAC	msi1	unique	FALSE	TRUE	ENSG00000148773	2	CDS	0.761648020697667
chr10:128108355:128108456:-|CDS|ENSG00000148773|msi1|total|mutant	chr10:128108355:128108456:-	AGTGGACACTCCAACAAGCACAAAGCAATGGCCTAAGAGAAGTCTCAGGAAAGCAGATGCCGAGGAAGAATTCTCCGCACTCAGGAAACTAACACCATCAGCAGGGAAAGCCATGCTTAC	msi1	mutant	total	FALSE	ENSG00000148773	0	CDS	0.623234081926578
chr10:131092390:131093161:-|three_prime_utr|ENSG00000176769|control|control|control	chr10:131092390:131093161:-	GTGAATTACTTCGTTTCTCCAGGATTCCCGCAGTGTTGAGGAATTCCTTACTCTGTCCCTAGGTCTCAGTCTCGTTTCTGAGTAGCAGCAATAGGGTTTTCATCATTCATCATAGTGACA	control	control	control	FALSE	ENSG00000176769	4	three_prime_utr	0.483350468489144
chr10:131940083:131940120:+|CDS_3pUTR|ENSG00000175470|msi1_unk|FALSE|overlapping	chr10:131940083:131940120:+	ATATAATGTTTACAGCACCTTTCAAAGTCATGAACCGGAGTTTGACTATTTGAAAAGTCTAGAAATTGAGGAAAAAATTAATAAAATTAGGTGGTTACCACAACAGAATGCTGCTCATTT	msi1_unk	overlapping	FALSE	TRUE	ENSG00000175470	2	CDS_3pUTR	8.4143979003584
chr10:131940083:131940120:+|CDS_3pUTR|ENSG00000175470|msi1_unk|total|mutant	chr10:131940083:131940120:+	ATATAATGTTTACAGCACCTTTCAAAGTCATGAACCGGAGTTTGACTATTTGAAAAGTCCCGAAATTGAGGAAAAAATTAATAAAATCCGGTGGTTACCACAACAGAATGCTGCTCATTT	msi1_unk	mutant	total	FALSE	ENSG00000175470	0	CDS_3pUTR	0.554094250891052
chr10:133362484:133362867:-|three_prime_utr|ENSG00000127884|control|control|control	chr10:133362484:133362867:-	AACCAGCTGCCCCTGCTTCACACCTCTGCTTGGAGAGGACAAGTGCAGCCTGTCAGTTTTAGAAGCAAGTAAATCATCCTCTTTTCAAGAGCAGTGTCCGTGGTGTGCAGTTCCTCTCCA	control	control	control	FALSE	ENSG00000127884	1	three_prime_utr	0.890300168797574
chr10:133420665:133423225:-|three_prime_utr|ENSG00000203772|control|control|control	chr10:133420665:133423225:-	CCCTGTGGACCCGCCATCCACCGTCCTGCCCACGCCGCCTCAGCCTGCCACCTCCCACCTAGAGGAGACCATGGGCCCTGCCCCACCCACTCCAGGATGTTAGGGTCCCCTCAGCCAAAA	control	control	control	FALSE	ENSG00000203772	2	three_prime_utr	1.05391758007395
chr10:15076158:15076259:-|3pUTR|ENSG00000176244|unk|FALSE|unique	chr10:15076158:15076259:-	AGATCCCTTAAGATAAATATCCCCCAAAACAGTGTACCTCTATTCCCTGCATAAAAATTTAGATTTGGAATGGTATGACCAGAGGAATAGATCCACTTCATGTTACTACAACAACAAAAC	unk	unique	FALSE	TRUE	ENSG00000176244	2	3pUTR	0.581892347738993
chr10:15076158:15076259:-|3pUTR|ENSG00000176244|unk|total|mutant	chr10:15076158:15076259:-	AGATCCCTTAAGATAAATATCCCCCAAAACAGTGTACCTCTATTCCCTGCATAAAAATTCCGATTTGGAATGGTATGACCAGAGGAACCGATCCACTTCATGTTACTACAACAACAAAAC	unk	mutant	total	FALSE	ENSG00000176244	0	3pUTR	0.388236972779022
chr10:15076986:15077088:-|3pUTR|ENSG00000176244|unk|FALSE|unique	chr10:15076986:15077088:-	TTTTCCTTTAAGAAGATACCCAGTAGTGGGATTGCTGGGTAGAATGGTAGTTCTATTTTTAGTTCCATGAGAAATTTCCGTGCTGTTTTTCATAGAGGTTGTACTAATTTACATTCCCAC	unk	unique	FALSE	TRUE	ENSG00000176244	5	3pUTR	2.34555849558208
chr10:15076986:15077088:-|3pUTR|ENSG00000176244|unk|total|mutant	chr10:15076986:15077088:-	TTTTCCTTTAAGAAGATACCCAGCCGTGGGATTGCTGGGCCGAATGGCCGTTCTATTTTCCGTTCCATGAGAAATTTCCGTGCTGTTTTTCACCGAGGTTGTACTAATTTACATTCCCAC	unk	mutant	total	FALSE	ENSG00000176244	0	3pUTR	0.433610390898128
chr10:15513953:15517157:-|three_prime_utr|ENSG00000077943|control|control|control	chr10:15513953:15517157:-	TAAGTTGCAGTCCAGATCAATCCAGCATAAGTTGCAGAGATGAAATGTCTGAATCACTATAGAATTTACAAGGTGAACTAAGGTGAAATGACTGATTTACTATAGAACTTAGAACTAAGA	control	control	control	FALSE	ENSG00000077943	3	three_prime_utr	0.361169910495139
chr10:16593140:16593241:-|3pUTR|ENSG00000148484|unk|FALSE|unique	chr10:16593140:16593241:-	TTATTTTTCTTTTCACTCTCTTTCTAATGCTTCCCACCTTACCTTTTAGATTCTTTTGCTAGGTGGGAGATTGTTATAAGGTCTTTAAACCATTTCCATTTGTTTCTTTAACATTACCAA	unk	unique	FALSE	TRUE	ENSG00000148484	2	3pUTR	4.14296156555196
chr10:16593140:16593241:-|3pUTR|ENSG00000148484|unk|total|mutant	chr10:16593140:16593241:-	TTATTTTTCTTTTCACTCTCTTTCTAATGCTTCCCACCTTACCTTTCCGATTCTTTTGCCCGGTGGGAGATTGTTATAAGGTCTTTAAACCATTTCCATTTGTTTCTTTAACATTACCAA	unk	mutant	total	FALSE	ENSG00000148484	0	3pUTR	0.872895592625197
chr10:17237356:17237519:+|3pUTR|ENSG00000026025|msi1_unk|FALSE|overlapping	chr10:17237356:17237519:+	AGATAGATTTGGAATAGGAATAAGCTCTAGTTCTTAACAACCGACACTCCTACAAGATTTAGAAAAAAGTTTACAACATAATCTAGTTTACAGAAAAATCTTGTGCTAGAATACTTTTTA	msi1_unk	overlapping	FALSE	TRUE	ENSG00000026025	6	3pUTR	7.53043265382711
chr10:17237356:17237519:+|3pUTR|ENSG00000026025|msi1_unk|total|mutant	chr10:17237356:17237519:+	AGACCGATTTGGAACCGGAATAAGCTCCCGTTCTTAACAACCGACACTCCTACAAGATTCCGAAAAAAGTTTACAACATAATCCCGTTTACAGAAAAATCTTGTGCCCGAATACTTTTTA	msi1_unk	mutant	total	FALSE	ENSG00000026025	0	3pUTR	0.209928399707668
chr10:17315694:17315795:-|3pUTR|ENSG00000148488|unk|FALSE|unique	chr10:17315694:17315795:-	CTTCTTCCTCCCTGTCCATCCCACCCTCGTCCCCAGAAAATTCCTAATCTGTTTTTCTATAGACATTTACATTTTTACACTATAGACTGTTTACATTTTTTAGAATTTTATATAAATGGA	unk	unique	FALSE	TRUE	ENSG00000148488	3	3pUTR	25.2417471182258
chr10:17315694:17315795:-|3pUTR|ENSG00000148488|unk|total|mutant	chr10:17315694:17315795:-	CTTCTTCCTCCCTGTCCATCCCACCCTCGTCCCCAGAAAATTCCTAATCTGTTTTTCTACCGACATTTACATTTTTACACTACCGACTGTTTACATTTTTCCGAATTTTATATAAATGGA	unk	mutant	total	FALSE	ENSG00000148488	0	3pUTR	1.81424297663574
chr10:22535117:22535218:-|3pUTR|ENSG00000150867|unk|FALSE|unique	chr10:22535117:22535218:-	AAGGTACACATACATTATTTGAGTAACTGTTTCCTTGGGGGCCAATCTGTGTATGCTTTTAGAAGTTTACAGAATGCTTTTATTTTTGTCTATAACAAACAGTCTGTCATTTATTTCTGT	unk	unique	FALSE	TRUE	ENSG00000150867	1	3pUTR	0.472380294280803
chr10:22535117:22535218:-|3pUTR|ENSG00000150867|unk|total|mutant	chr10:22535117:22535218:-	AAGGTACACATACATTATTTGAGTAACTGTTTCCTTGGGGGCCAATCTGTGTATGCTTTCCGAAGTTTACAGAATGCTTTTATTTTTGTCTATAACAAACAGTCTGTCATTTATTTCTGT	unk	mutant	total	FALSE	ENSG00000150867	0	3pUTR	0.481794244197266
chr10:24583932:24584033:-|3pUTR|ENSG00000107863|unk|FALSE|bound_elsewhere	chr10:24583932:24584033:-	AACAAAAGTGCCTCATCATAAAAATACAGTTGGTTTTTAGGGTGCCATATTGTTAAAATTAGATAACTTACTTACATTGAATAAACGAATGCGTTTTATTGGTAACAGATATCATTACAT	unk	bound_elsewhere	FALSE	TRUE	ENSG00000107863	2	3pUTR	1.05946199770908
chr10:24583932:24584033:-|3pUTR|ENSG00000107863|unk|total|mutant	chr10:24583932:24584033:-	AACAAAAGTGCCTCATCATAAAAATACAGTTGGTTTTCCGGGTGCCATATTGTTAAAATCCGATAACTTACTTACATTGAATAAACGAATGCGTTTTATTGGTAACAGATATCATTACAT	unk	mutant	total	FALSE	ENSG00000107863	0	3pUTR	0.340748109521005
chr10:24620413:24620514:-|CDS|ENSG00000107863|msi1|FALSE|bound_elsewhere	chr10:24620413:24620514:-	GTGCTAATGAAGTATTGTCCAAGAAGTGCATCTCAAGGAGCACTGACGTCTCCATCTGTTAGTTTTAGTAATCATAGAACTCGTTCATGGGATTATATTGAGGGACAGGATGAAACCTTA	msi1	bound_elsewhere	FALSE	TRUE	ENSG00000107863	3	CDS	1.34579437368857
chr10:24620413:24620514:-|CDS|ENSG00000107863|msi1|total|mutant	chr10:24620413:24620514:-	GTGCTAATGAAGTATTGTCCAAGAAGTGCATCTCAAGGAGCACTGACGTCTCCATCTGTCCGTTTCCGTAATCACCGAACTCGTTCATGGGATTATATTGAGGGACAGGATGAAACCTTA	msi1	mutant	total	FALSE	ENSG00000107863	0	CDS	0.335037871134263
chr10:25598329:25598431:+|CDS|ENSG00000151025|unk|FALSE|unique	chr10:25598329:25598431:+	ATCGATGTTACAGAAGTCTCTCAGTGTCATAGCAAGCGCCAAGGAGAAGACTCTTGGATTAGCTGGGAAAACCCAAACAGCAGGTGTGGAAGAACGCACTAAATCCCAGAAACCTTTGCC	unk	unique	FALSE	TRUE	ENSG00000151025	2	CDS	0.640903562846465
chr10:25598329:25598431:+|CDS|ENSG00000151025|unk|total|mutant	chr10:25598329:25598431:+	ATCGATGTTACAGAAGTCTCTCAGTGTCACCGCAAGCGCCAAGGAGAAGACTCTTGGATCCGCTGGGAAAACCCAAACAGCAGGTGTGGAAGAACGCACTAAATCCCAGAAACCTTTGCC	unk	mutant	total	FALSE	ENSG00000151025	0	CDS	0.604419450923817
chr10:26980575:26980839:-|three_prime_utr|ENSG00000107890|control|control|control	chr10:26980575:26980839:-	GCTTACTCCGACCTCTCTGAACTTCCTGGACCAGATCTGTTTCCTCTGCCTGCATGCTCTAGCCTACCATCTTCCTCTCCTTGTCTGCTACTCACTCAACAGAAGGCAACAGGGTGGTCT	control	control	control	FALSE	ENSG00000107890	1	three_prime_utr	0.79834010143384
chr10:27170558:27170670:+|CDS|ENSG00000120539|unk|FALSE|unique	chr10:27170558:27170670:+	CTTATGTGTGAACTCGATGAAGACTGTGAAAAGAATAGTAAGAGGGACTACTTAAGTTCTAGTTTTCTATGTTCTGATGATGATAGAGCTTCTAAAAATATTTCTATGAACTCTGATTCA	unk	unique	FALSE	TRUE	ENSG00000120539	3	CDS	0.577716018625657
chr10:27170558:27170670:+|CDS|ENSG00000120539|unk|total|mutant	chr10:27170558:27170670:+	CTTATGTGTGAACTCGATGAAGACTGTGAAAAGAACCGTAAGAGGGACTACTTAAGTTCCCGTTTTCTATGTTCTGATGATGACCGAGCTTCTAAAAATATTTCTATGAACTCTGATTCA	unk	mutant	total	FALSE	ENSG00000120539	0	CDS	0.312788044698163
chr10:27397735:27399240:-|CDS|ENSG00000182077|control|control|control	chr10:27397735:27399240:-	TCTTCTAGGCTACCCAGTGTTACAAAGTGCAATTTCAACAATAATAGGGGTGTGTGTTTTAGCTGCAGCGAAAGCATACATCTTCAGAACATTTTTTAAGATTATGTTTCTTGTTATGAT	control	control	control	FALSE	ENSG00000182077	3	CDS	0.379964719920539
chr10:29523788:29523889:-|CDS|ENSG00000197321|unk|FALSE|unique	chr10:29523788:29523889:-	AATGCAAGTGCCACTGACTATAAGTTTTCTTCTTCAATAGAAAATTCGGACTCTCCAGTTAGAAGCATTCTGAAATCGCAAGCTTGGCAGCCTTTGGTAGAGGGTAGCGAGAACAAGGGA	unk	unique	FALSE	TRUE	ENSG00000197321	4	CDS	0.869866541794904
chr10:29523788:29523889:-|CDS|ENSG00000197321|unk|total|mutant	chr10:29523788:29523889:-	AATGCAAGTGCCACTGACTATAAGTTTTCTTCTTCAACCGAAAATTCGGACTCTCCAGTCCGAAGCATTCTGAAATCGCAAGCTTGGCAGCCTTTGGCCGAGGGCCGCGAGAACAAGGGA	unk	mutant	total	FALSE	ENSG00000197321	0	CDS	0.509620243421867
chr10:30312946:30313047:-|3pUTR|ENSG00000107951|unk|FALSE|unique	chr10:30312946:30313047:-	TCTTATTCACATATAAATTAAAGTGGGTTGGTACTGATATCAAAAAATGTTTATGTTTTTAGAACAGACATTTCAGTCACTGCATTCTTAGGTATTCCAAACCAAATATGATGACATCAA	unk	unique	FALSE	TRUE	ENSG00000107951	2	3pUTR	0.618239524619433
chr10:30312946:30313047:-|3pUTR|ENSG00000107951|unk|total|mutant	chr10:30312946:30313047:-	TCTTATTCACATATAAATTAAAGTGGGTTGGTACTGATATCAAAAAATGTTTATGTTTTCCGAACAGACATTTCAGTCACTGCATTCTCCGGTATTCCAAACCAAATATGATGACATCAA	unk	mutant	total	FALSE	ENSG00000107951	0	3pUTR	0.416940239313003
chr10:30313878:30313980:-|CDS|ENSG00000107951|unk|FALSE|unique	chr10:30313878:30313980:-	TGTTTTTATATTTAAGCCCTTCATGTACTTACTCATTTTTTCTTCTGTGTAATAATCTATAGGGAAGGGAGCAAAACAAACCTGATTCTTCTCCTCTGTACATTCAGAATCCATTTGAAA	unk	unique	FALSE	TRUE	ENSG00000107951	1	CDS	0.602072752600239
chr10:30313878:30313980:-|CDS|ENSG00000107951|unk|total|mutant	chr10:30313878:30313980:-	TGTTTTTATATTTAAGCCCTTCATGTACTTACTCATTTTTTCTTCTGTGTAATAATCTACCGGGAAGGGAGCAAAACAAACCTGATTCTTCTCCTCTGTACATTCAGAATCCATTTGAAA	unk	mutant	total	FALSE	ENSG00000107951	0	CDS	0.46902366716432
chr10:30336814:30336915:-|CDS|ENSG00000107951|unk|FALSE|unique	chr10:30336814:30336915:-	GTATTTTCCAGACTGCATAGTCAGACCCTTTGGCTCCTCAGTCAACACTTTTGGGAAGTTAGGATGTGATTTGGACATGTTTTTGGATCTAGATGAAACCAGAAACCTCAGCGCTCACAA	unk	unique	FALSE	TRUE	ENSG00000107951	3	CDS	0.644168004531205
chr10:30336814:30336915:-|CDS|ENSG00000107951|unk|total|mutant	chr10:30336814:30336915:-	GTATTTTCCAGACTGCACCGTCAGACCCTTTGGCTCCTCAGTCAACACTTTTGGGAAGTCCGGATGTGATTTGGACATGTTTTTGGATCCCGATGAAACCAGAAACCTCAGCGCTCACAA	unk	mutant	total	FALSE	ENSG00000107951	0	CDS	0.610044658390096
chr10:30461265:30461366:+|3pUTR|ENSG00000107968|unk|FALSE|unique	chr10:30461265:30461366:+	TCTTTGAGCCTTTATTGGTAAATTCTGGTATACATTGAATTCATTATAATTTGGGTGACTAGAACAACTTGAAGATTGTAGCAATAAGCTGGACTAGTGTCCTAAAAATGGCTAACTGAT	unk	unique	FALSE	TRUE	ENSG00000107968	3	3pUTR	0.352185095984051
chr10:30461265:30461366:+|3pUTR|ENSG00000107968|unk|total|mutant	chr10:30461265:30461366:+	TCTTTGAGCCTTTATTGGTAAATTCTGGTATACATTGAATTCATTATAATTTGGGTGACCCGAACAACTTGAAGATTGCCGCAATAAGCTGGACCCGTGTCCTAAAAATGGCTAACTGAT	unk	mutant	total	FALSE	ENSG00000107968	0	3pUTR	0.335484038834161
chr10:30820206:30820444:-|three_prime_utr|ENSG00000183621|control|control|control	chr10:30820206:30820444:-	CTTATCTAATCTCCAAATGAAGAATGGGCCCATCTGACATATCCTATGAGCACAAAGCTTAGGGGACTCTTCACCGAAACCTAGACAAATATTTGAATGCATTTTTTTTTTTTTTTTTTG	control	control	control	FALSE	ENSG00000183621	2	three_prime_utr	27.7012397783927
chr10:32033860:32033975:-|CDS|ENSG00000170759|unk|FALSE|unique	chr10:32033860:32033975:-	CACAGTGGATAAAGATATTACTCTTACCAATGATAAACCAGCAACCGCAATTGGAGTTATAGGAAATTTTACTGATGCTGAAAGAAGAAAGTGTGAAGAAGAAATTGCTAAATTATACAA	unk	unique	FALSE	TRUE	ENSG00000170759	1	CDS	1.08574362841829
chr10:32033860:32033975:-|CDS|ENSG00000170759|unk|total|mutant	chr10:32033860:32033975:-	CACAGTGGATAAAGATATTACTCTTACCAATGATAAACCAGCAACCGCAATTGGAGTTACCGGAAATTTTACTGATGCTGAAAGAAGAAAGTGTGAAGAAGAAATTGCTAAATTATACAA	unk	mutant	total	FALSE	ENSG00000170759	0	CDS	0.52987706258838
chr10:32268825:32268926:-|3pUTR|ENSG00000120616|unk|FALSE|unique	chr10:32268825:32268926:-	TGGGGACTTGACAGCAATGCTCATCTCTCATGCTTCAATTTTTCTTTTCTTACTGTTAATAGGAAAAAAATCAACATCTGTAAATTAAGAATACAGCAATTATCTGTACAGTACTGCATA	unk	unique	FALSE	TRUE	ENSG00000120616	1	3pUTR	0.657359954551699
chr10:32268825:32268926:-|3pUTR|ENSG00000120616|unk|total|mutant	chr10:32268825:32268926:-	TGGGGACTTGACAGCAATGCTCATCTCTCATGCTTCAATTTTTCTTTTCTTACTGTTAACCGGAAAAAAATCAACATCTGTAAATTAAGAATACAGCAATTATCTGTACAGTACTGCATA	unk	mutant	total	FALSE	ENSG00000120616	0	3pUTR	0.524107066640909
chr10:33178043:33178144:-|3pUTR|ENSG00000099250|msi1|FALSE|unique	chr10:33178043:33178144:-	AAATTGGATTGAGAATGCCTTTTGTTTCCAGGAAAATATTGATCACCATGAAAGAAGAATAGTTTTTTGTCCCCAGAGACATTCATTTAGTTGATATAATCCTACCAGAAGGAAAGCACT	msi1	unique	FALSE	TRUE	ENSG00000099250	2	3pUTR	0.931792250253965
chr10:33178043:33178144:-|3pUTR|ENSG00000099250|msi1|total|mutant	chr10:33178043:33178144:-	AAATTGGATTGAGAATGCCTTTTGTTTCCAGGAAAATATTGATCACCATGAAAGAAGAACCGTTTTTTGTCCCCAGAGACATTCATTCCGTTGATATAATCCTACCAGAAGGAAAGCACT	msi1	mutant	total	FALSE	ENSG00000099250	0	3pUTR	0.304855439118343
chr10:37831617:37833116:-|CDS|ENSG00000198105|control|control|control	chr10:37831617:37833116:-	CATCAGAGGACTCACACAGGGGAGAAGCCGTATGAGTGTAATGCATGTGGGAAGACCTTTAGTCAGAGGTCAGTGCTCACCAAACATCAGAGAATTCACACAAGGGTGAAAGCTCTTTCA	control	control	control	FALSE	ENSG00000198105	1	CDS	0.61055333924558
chr10:37949572:37952126:-|three_prime_utr|ENSG00000175395|control|control|control	chr10:37949572:37952126:-	TAATCCTTCAAAACAATCAGATAATTCACACAAGAGGTACACCTTATGAATCGCATCAATAGAGGGAAATTTTCAGCTACAATCTTTGCTCTCTCTGTGTATCAGCAAATACATAGAGAG	control	control	control	FALSE	ENSG00000175395	2	three_prime_utr	0.375446926256936
chr10:43183422:43183523:+|CDS|ENSG00000169826|msi1|FALSE|bound_elsewhere	chr10:43183422:43183523:+	TAAAGCCATGAATGAGGCCTCTCACTCCCACCTGGGAATGCTGGTCTTCAGGGAGGAAATAGAGACGCATCTTCATAAACAGGCATACAGGACAAACAGTGAAGCTGTTGGTTGAAATCA	msi1	bound_elsewhere	FALSE	TRUE	ENSG00000169826	1	CDS	0.591458018178199
chr10:43183422:43183523:+|CDS|ENSG00000169826|msi1|total|mutant	chr10:43183422:43183523:+	TAAAGCCATGAATGAGGCCTCTCACTCCCACCTGGGAATGCTGGTCTTCAGGGAGGAAACCGAGACGCATCTTCATAAACAGGCATACAGGACAAACAGTGAAGCTGTTGGTTGAAATCA	msi1	mutant	total	FALSE	ENSG00000169826	0	CDS	0.582741622132385
chr10:43184366:43184487:+|3pUTR|ENSG00000169826|unk|FALSE|bound_elsewhere	chr10:43184366:43184487:+	TAGTTTATTTGAGCCAGCTCTATCAGGGTCTTCCCATGGTGGTTCAGAATAGATGAGCATAGCATGGTTTTGTTTGTTTTTGCTTTCAATTTTCTAATTTGGCATGGATCCATATGTATT	unk	bound_elsewhere	FALSE	TRUE	ENSG00000169826	3	3pUTR	3.79164035550603
chr10:43184366:43184487:+|3pUTR|ENSG00000169826|unk|total|mutant	chr10:43184366:43184487:+	CCGTTTATTTGAGCCAGCTCTATCAGGGTCTTCCCATGGTGGTTCAGAACCGATGAGCACCGCATGGTTTTGTTTGTTTTTGCTTTCAATTTTCTAATTTGGCATGGATCCATATGTATT	unk	mutant	total	FALSE	ENSG00000169826	0	3pUTR	1.20068374900278
chr10:47502154:47503543:-|CDS|ENSG00000204172|control|control|control	chr10:47502154:47503543:-	GGAGCTGGATGACTGGCCAGTTGAGCTCAGGAAGGTTATGTCATCTATTGGCAATGAGCTAGCCAACAGCATCTGGGAAGGGAGCAGCCAGGGGCAGACAAAACCCTCAATAAAGTCCAC	control	control	control	FALSE	ENSG00000204172	1	CDS	0.884770509403958
chr10:49131153:49131612:-|three_prime_utr|ENSG00000172538|control|control|control	chr10:49131153:49131612:-	CTGCCCTCACCTCCAGGGCCTGGGACTGCTCCTTCCCCAGCCAGCAGTATCAGAGCCACTAGGGCAGGGAGAGAGGACCAGGGTCAGGGGGAAGGAAAGGCATGGAGTGTAGAGCAAGGA	control	control	control	FALSE	ENSG00000172538	2	three_prime_utr	0.996802871531775
chr10:50305585:50307321:-|three_prime_utr|ENSG00000198964|control|control|control	chr10:50305585:50307321:-	TGAAAAGAATGTCCAAGGAATTGTACCTCGATCTTACCATTGGCCTTTCCCCTGGCCAGTAGTCCACCTCAGTAGGCAAGTTAAATACAGCCGGCTGGTGAATGACACATAACAGCTGTA	control	control	control	FALSE	ENSG00000198964	2	three_prime_utr	0.469948049604863
chr10:50307981:50308148:-|CDS|ENSG00000198964|control|control|control	chr10:50307981:50308148:-	CTGGTGGTATCACTGGATTTGCTGGCTTCTCAGCGTAGTTGGAATCTTCTGTATTCTCTTAGCGCATGACCACTACACTGTGGACGTGGTGGTGGCATATTACATCACCACGAGACTCTT	control	control	control	FALSE	ENSG00000198964	2	CDS	0.47233620946699
chr10:51697484:51697585:-|3pUTR|ENSG00000177613|unk|FALSE|unique	chr10:51697484:51697585:-	AATGGGTGCAAAAAGCTGACTTCTGTATCCCCACACTTGGATTAGGGTTTCCCTCCTCCTAGAACCTAATCTTATTTTTTGTTCTTTTTCTTTCTTTCTGTTTTCCTTTTTTTTTTAATT	unk	unique	FALSE	TRUE	ENSG00000177613	2	3pUTR	3.91997634877754
chr10:51697484:51697585:-|3pUTR|ENSG00000177613|unk|total|mutant	chr10:51697484:51697585:-	AATGGGTGCAAAAAGCTGACTTCTGTATCCCCACACTTGGATCCGGGTTTCCCTCCTCCCCGAACCTAATCTTATTTTTTGTTCTTTTTCTTTCTTTCTGTTTTCCTTTTTTTTTTAATT	unk	mutant	total	FALSE	ENSG00000177613	0	3pUTR	6.40315673506533
chr10:52765379:52768136:-|three_prime_utr|ENSG00000165471|control|control|control	chr10:52765379:52768136:-	TTGTTCCTTTTGTGGGCAATCACTAAAAATGATCACTAACAGCACCAACAAAGCAATAATAGTAGTAGTAGTAGTTAGCAGCAGCAGTAGTAGTCATGCTAATTATATAATATTTTTAAT	control	control	control	FALSE	ENSG00000165471	8	three_prime_utr	16.4690094675965
chr10:5393100:5393516:-|three_prime_utr|ENSG00000178462|control|control|control	chr10:5393100:5393516:-	TGGGTGCAAATGAATGTCAAGTTAAAATGGCATGTTTTCTTTTCAAGCCGTTATATGCCTAGTGGGTAGTTCCCCTGATGAGCAGAAAAATGAACTCAAATCAGGCAAGACTCTAGGTTC	control	control	control	FALSE	ENSG00000178462	3	three_prime_utr	0.406453613961822
chr10:5457295:5457390:+|3pUTR|ENSG00000173848|msi1_unk|FALSE|overlapping	chr10:5457295:5457390:+	TCTGGATTCATCATGGCTTTCTAATACCAATTGTAATATTTACAATATTCACCAAAACTTAGAATTTTGCAAATGCTGGAATTCTGCCAGTGTTTCTTTGCTAAGCCTTGCATGCAAAAT	msi1_unk	overlapping	FALSE	TRUE	ENSG00000173848	1	3pUTR	0.525374709146558
chr10:5457295:5457390:+|3pUTR|ENSG00000173848|msi1_unk|total|mutant	chr10:5457295:5457390:+	TCTGGATTCATCATGGCTTTCTAATACCAATTGTAATATTTACAATATTCACCAAAACTCCGAATTTTGCAAATGCTGGAATTCTGCCAGTGTTTCTTTGCTAAGCCTTGCATGCAAAAT	msi1_unk	mutant	total	FALSE	ENSG00000173848	0	3pUTR	0.345718438665782
chr10:58277235:58277315:+|CDS|ENSG00000122873|msi1_unk|FALSE|overlapping	chr10:58277235:58277315:+	TAAAGATCATCGAAATAAAGCTATGATAAACCTTCACATCCAGAAAGACAACCCCAAGATAGTACATGCTTTTGACATGGAGGATTTGGGAGATAAAGCTGTGTACTGCCGTTGTTGGAG	msi1_unk	overlapping	FALSE	TRUE	ENSG00000122873	1	CDS	0.446357751360618
chr10:58277235:58277315:+|CDS|ENSG00000122873|msi1_unk|total|mutant	chr10:58277235:58277315:+	TAAAGATCATCGAAATAAAGCTATGATAAACCTTCACATCCAGAAAGACAACCCCAAGACCGTACATGCTTTTGACATGGAGGATTTGGGAGATAAAGCTGTGTACTGCCGTTGTTGGAG	msi1_unk	mutant	total	FALSE	ENSG00000122873	0	CDS	0.467242687119861
chr10:59791032:59791133:-|3pUTR|ENSG00000108091|msi1|FALSE|unique	chr10:59791032:59791133:-	TAATCATAATACAGTTCTCAGATGCAGGGAAGAAGTTTGGCATTTAATCATTGAGGCTTTAGGTTTTTGATGTGATCAGACTGGGCCATGTCAAACCCGGAATTTTCACCAACAGTTCAC	msi1	unique	FALSE	TRUE	ENSG00000108091	1	3pUTR	0.681252881204022
chr10:59791032:59791133:-|3pUTR|ENSG00000108091|msi1|total|mutant	chr10:59791032:59791133:-	TAATCATAATACAGTTCTCAGATGCAGGGAAGAAGTTTGGCATTTAATCATTGAGGCTTCCGGTTTTTGATGTGATCAGACTGGGCCATGTCAAACCCGGAATTTTCACCAACAGTTCAC	msi1	mutant	total	FALSE	ENSG00000108091	0	3pUTR	0.616854342676354
chr10:60026297:60029826:-|three_prime_utr|ENSG00000151150|control|control|control	chr10:60026297:60029826:-	AATGGCATGATTTTTTTTATGCAAAAAGAAAAGAAAAGAAAACCACCCACATTTTAATTTAGCATGAGCCAATTTACAGAGCATGGAAATCACTTTCATTTCCGGATTGGCGCGTGTGCA	control	control	control	FALSE	ENSG00000151150	1	three_prime_utr	0.341717798706361
chr10:60791946:60792061:+|CDS|ENSG00000170312|unk|FALSE|unique	chr10:60791946:60792061:+	GTCAGCTCGTTACTCAACTCCAGTTGACATTTGGAGTATAGGCACCATATTTGCTGAACTAGCAACTAAGAAACCACTTTTCCATGGGGATTCAGAAATTGATCAACTCTTCAGGATTTT	unk	unique	FALSE	TRUE	ENSG00000170312	2	CDS	0.451735945639734
chr10:60791946:60792061:+|CDS|ENSG00000170312|unk|total|mutant	chr10:60791946:60792061:+	GTCAGCTCGTTACTCAACTCCAGTTGACATTTGGAGTACCGGCACCATATTTGCTGAACCCGCAACTAAGAAACCACTTTTCCATGGGGATTCAGAAATTGATCAACTCTTCAGGATTTT	unk	mutant	total	FALSE	ENSG00000170312	0	CDS	0.670883098616207
chr10:62092816:62092917:+|CDS|ENSG00000150347|msi1|FALSE|unique	chr10:62092816:62092917:+	TTTTACATCACCGACAAATTCTCAGCAGCTGTACAGACACTTGGCTGCGGCTACACCTGTAGGAAGTTCATATGGGGACCTTTTGCATAACAGCATTTACCCTTTAGCTGCTATAAATCC	msi1	unique	FALSE	TRUE	ENSG00000150347	2	CDS	0.657872334252929
chr10:62092816:62092917:+|CDS|ENSG00000150347|msi1|total|mutant	chr10:62092816:62092917:+	TTTTACATCACCGACAAATTCTCAGCAGCTGTACAGACACTTGGCTGCGGCTACACCTGCCGGAAGTTCATATGGGGACCTTTTGCATAACAGCATTTACCCTTCCGCTGCTATAAATCC	msi1	mutant	total	FALSE	ENSG00000150347	0	CDS	0.51057135132622
chr10:62094764:62094865:+|3pUTR|ENSG00000150347|msi1|FALSE|unique	chr10:62094764:62094865:+	GATGAACTCCCCAACCCACTGTGCCCCTCCCGCAACACTACCAGTAGACTTTAGAACCATAGTTAACTAAGTCTTTTACCTCTGAGATACTTAATTCTGGGAAAATTGGTGACAATTTTC	msi1	unique	FALSE	TRUE	ENSG00000150347	3	3pUTR	3.70092382276515
chr10:62094764:62094865:+|3pUTR|ENSG00000150347|msi1|total|mutant	chr10:62094764:62094865:+	GATGAACTCCCCAACCCACTGTGCCCCTCCCGCAACACTACCAGCCGACTTCCGAACCACCGTTAACTAAGTCTTTTACCTCTGAGATACTTAATTCTGGGAAAATTGGTGACAATTTTC	msi1	mutant	total	FALSE	ENSG00000150347	0	3pUTR	0.980033569831326
chr10:62095068:62095169:+|3pUTR|ENSG00000150347|msi1|FALSE|unique	chr10:62095068:62095169:+	CCATTTGCTTCAATTAATTATTTACCTTCCTGTGGAATAATATATATATATATATTTAATAGAACCATAGATAGACTAGTAGAATTTAGATTATAAATGTGTGAGTGCAGATTATCCTGC	msi1	unique	FALSE	TRUE	ENSG00000150347	6	3pUTR	15.5772030856428
chr10:62095068:62095169:+|3pUTR|ENSG00000150347|msi1|total|mutant	chr10:62095068:62095169:+	CCATTTGCTTCAATTAATTATTTACCTTCCTGTGGAATAATATATATATATATATTTAACCGAACCACCGACCGACCCGCCGAATTCCGATTATAAATGTGTGAGTGCAGATTATCCTGC	msi1	mutant	total	FALSE	ENSG00000150347	0	3pUTR	2.11961476605645
chr10:62096657:62096758:+|3pUTR|ENSG00000150347|msi1|FALSE|unique	chr10:62096657:62096758:+	ACCTCTATGCTCTGTAAGGTGATTATTTGTATATAGCAACATGGCCCAGTGATATTATATAGTTTCCCAATGGAGAGGTTATTGAGTAACCTTTGCATTAGTTTAAACACTACCAGAAGA	msi1	unique	FALSE	TRUE	ENSG00000150347	3	3pUTR	0.887735693837951
chr10:62096657:62096758:+|3pUTR|ENSG00000150347|msi1|total|mutant	chr10:62096657:62096758:+	ACCTCTATGCTCTGTAAGGTGATTATTTGTATACCGCAACATGGCCCAGTGATATTATACCGTTTCCCAATGGAGAGGTTATTGAGTAACCTTTGCATCCGTTTAAACACTACCAGAAGA	msi1	mutant	total	FALSE	ENSG00000150347	0	3pUTR	0.344015644984253
chr10:62806226:62806343:+|3pUTR|ENSG00000181915|unk|FALSE|unique	chr10:62806226:62806343:+	CTACCCCTTAGTTAAATAGGGTTTATTTTCCACTCATGCCCTTATGCCTTTTTTTCTTATAGTTTTTTAACTTATTGACTGTGCATGACCCAGTGGTTTGAATTGTTTTTAGTTCAAGTC	unk	unique	FALSE	TRUE	ENSG00000181915	4	3pUTR	15.8314760375926
chr10:62806226:62806343:+|3pUTR|ENSG00000181915|unk|total|mutant	chr10:62806226:62806343:+	CTACCCCTCCGTTAAACCGGGTTTATTTTCCACTCATGCCCTTATGCCTTTTTTTCTTACCGTTTTTTAACTTATTGACTGTGCATGACCCAGTGGTTTGAATTGTTTTCCGTTCAAGTC	unk	mutant	total	FALSE	ENSG00000181915	0	3pUTR	1.24187460124785
chr10:62807900:62808002:+|3pUTR|ENSG00000181915|unk|FALSE|unique	chr10:62807900:62808002:+	CAAAAAGTTGATTAGCTTACCAAGATTATTAATAGCAATGTATGTGTTATAATACAACTTAGTACATTAAAGCTACGAAAACTCATCCTGGCTGTAGGATAGTAATAAAGGAAGAATTAT	unk	unique	FALSE	TRUE	ENSG00000181915	5	3pUTR	1.16442870973616
chr10:62807900:62808002:+|3pUTR|ENSG00000181915|unk|total|mutant	chr10:62807900:62808002:+	CAAAAAGTTGATCCGCTTACCAAGATTATTAACCGCAATGTATGTGTTATAATACAACTCCGTACATTAAAGCTACGAAAACTCATCCTGGCTGCCGGACCGTAATAAAGGAAGAATTAT	unk	mutant	total	FALSE	ENSG00000181915	0	3pUTR	0.286396341681131
chr10:63214216:63214317:-|CDS|ENSG00000171988|unk|FALSE|unique	chr10:63214216:63214317:-	TAAGCTGCATAAGCGAAGTCCACCTCCAGAGACTATAAAATCTAAACTTAATACTTCAGTAGATACTCACAAGATAAAATCCAGCCCATCACCTGAAGTTGTTAAACCCAAAATAACTCA	unk	unique	FALSE	TRUE	ENSG00000171988	1	CDS	0.39434040779642
chr10:63214216:63214317:-|CDS|ENSG00000171988|unk|total|mutant	chr10:63214216:63214317:-	TAAGCTGCATAAGCGAAGTCCACCTCCAGAGACTATAAAATCTAAACTTAATACTTCAGCCGATACTCACAAGATAAAATCCAGCCCATCACCTGAAGTTGTTAAACCCAAAATAACTCA	unk	mutant	total	FALSE	ENSG00000171988	0	CDS	0.29988755262861
chr10:63621301:63621396:+|3pUTR|ENSG00000165476|msi1_unk|total|mutant	chr10:63621301:63621396:+	TGTAAGATAATAAAGCCGGTTTTATATATTCTTTAAATTTTTACTTATATAATACTTTCCCGTTTTTCCACCATCAGCTGAAAGTTTTTGAAACAAATATTTGAAAACCAGGTATCCACA	msi1_unk	mutant	total	FALSE	ENSG00000165476	0	3pUTR	1.55884201576116
chr10:67912576:67912687:+|CDS|ENSG00000096717|unk|FALSE|unique	chr10:67912576:67912687:+	TTTTGATGTAGAGCTTCTTGGAGACTGTGATGTCATAATTAATGAATTGTGTCATAGGTTAGGTGGTGAATATGCCAAACTTTGCTGTAACCCTGTAAAGCTTTCAGAAATTACTGAAAA	unk	unique	FALSE	TRUE	ENSG00000096717	3	CDS	1.35877891801988
chr10:67912576:67912687:+|CDS|ENSG00000096717|unk|total|mutant	chr10:67912576:67912687:+	TTTTGATGCCGAGCTTCTTGGAGACTGTGATGTCATAATTAATGAATTGTGTCACCGGTCCGGTGGTGAATATGCCAAACTTTGCTGTAACCCTGTAAAGCTTTCAGAAATTACTGAAAA	unk	mutant	total	FALSE	ENSG00000096717	0	CDS	0.225693391616426
chr10:68442948:68443070:-|CDS|ENSG00000138346|unk|FALSE|unique	chr10:68442948:68443070:-	CCCAATTGTGATGCTGCCCAAAATAGAAGAAGAAACCCAGCATCTGAAGCAAACACACTTAGAATATTTCAGCCTTTGGTGTCTAATGTTAACCCTGGAGTCACAATCGAAGGATAATAA	unk	unique	FALSE	TRUE	ENSG00000138346	2	CDS	2.62866689414215
chr10:68442948:68443070:-|CDS|ENSG00000138346|unk|total|mutant	chr10:68442948:68443070:-	CCCAATTGTGATGCTGCCCAAAACCGAAGAAGAAACCCAGCATCTGAAGCAAACACACTCCGAATATTTCAGCCTTTGGTGTCTAATGTTAACCCTGGAGTCACAATCGAAGGATAATAA	unk	mutant	total	FALSE	ENSG00000138346	0	CDS	0.471056476583644
chr10:68791452:68791550:+|3pUTR|ENSG00000060339|msi1_unk|FALSE|overlapping	chr10:68791452:68791550:+	CTAGCCTTCAAATTATTAAACACTCCTTGAGTGAAATAATTTTGCATTGCAAAGTGTTTTAGGATGAACTTTGTTATAGTTTTAACTCCAATAAAGTTCATCAGTTTAATTGACTGTAGT	msi1_unk	overlapping	FALSE	TRUE	ENSG00000060339	4	3pUTR	0.606857893179317
chr10:68791452:68791550:+|3pUTR|ENSG00000060339|msi1_unk|total|mutant	chr10:68791452:68791550:+	CCCGCCTTCAAATTATTAAACACTCCTTGAGTGAAATAATTTTGCATTGCAAAGTGTTTCCGGATGAACTTTGTTACCGTTTTAACTCCAATAAAGTTCATCAGTTTAATTGACTGCCGT	msi1_unk	mutant	total	FALSE	ENSG00000060339	0	3pUTR	0.314902443946785
chr10:69104613:69104714:+|3pUTR|ENSG00000122862|unk|FALSE|unique	chr10:69104613:69104714:+	ACATATTTTACAGGGTGGAGTGTACTATATACTATTACCTTTGAATGTGTTTGCAGAGCTAGTGGATGTGTTTGTCTACAAGTATGATTGCTGTTACATAACACCCCAAATTAACTCCCA	unk	unique	FALSE	TRUE	ENSG00000122862	1	3pUTR	0.406248503950861
chr10:69104613:69104714:+|3pUTR|ENSG00000122862|unk|total|mutant	chr10:69104613:69104714:+	ACATATTTTACAGGGTGGAGTGTACTATATACTATTACCTTTGAATGTGTTTGCAGAGCCCGTGGATGTGTTTGTCTACAAGTATGATTGCTGTTACATAACACCCCAAATTAACTCCCA	unk	mutant	total	FALSE	ENSG00000122862	0	3pUTR	0.289019088013152
chr10:70435285:70435983:-|CDS|ENSG00000156574|control|control|control	chr10:70435285:70435983:-	CAGGCCTCTCTCCAAGTGGCTGAAGCACCCTGGGGCCCTGGAGAAGCAGATGTCCAGGGTAGCTGGAGAGTGCTGGCCGCGGCCCCCCACACCGCCTGCCACCAATGTGCTCCTTATGCT	control	control	control	FALSE	ENSG00000156574	1	CDS	0.659248990161801
chr10:70774212:70774357:-|CDS|ENSG00000166220|control|control|control	chr10:70774212:70774357:-	AAAAGACCTCGCTCTGGGACTCCTGCAGACAGCAGTGGCTCAGCTCCTTCCCCAGCCCCTAGTCTCCATCCCTACAGAAAAGCTCCTAAGCCAGCTTCCAGAAGTGCATGAACCTCCTCA	control	control	control	FALSE	ENSG00000166220	1	CDS	1.26237266308887
chr10:7163078:7163179:-|3pUTR|ENSG00000198879|unk|FALSE|unique	chr10:7163078:7163179:-	AGAGGTGCCTTTTAGGAATACGGGGAGTGAAGGAAGGCCGGCAGGCATCTCCATGCAACTAGATGGTTTGTTTGTTTGTTTGTTTGTTTGTTGTTCATTTTGTTGTGTTTTTTGAGACAG	unk	unique	FALSE	TRUE	ENSG00000198879	2	3pUTR	1.26848915213744
chr10:7163078:7163179:-|3pUTR|ENSG00000198879|unk|total|mutant	chr10:7163078:7163179:-	AGAGGTGCCTTTCCGGAATACGGGGAGTGAAGGAAGGCCGGCAGGCATCTCCATGCAACCCGATGGTTTGTTTGTTTGTTTGTTTGTTTGTTGTTCATTTTGTTGTGTTTTTTGAGACAG	unk	mutant	total	FALSE	ENSG00000198879	0	3pUTR	0.878312292151694
chr10:71816509:71816622:-|3pUTR|ENSG00000197746|msi1_unk|FALSE|overlapping	chr10:71816509:71816622:-	TGCCTACATGTCCCTGGCTGTTGAGGCGCTGCTTCAGCCTGCACCCCTCCCTTGTCTCATAGATGCTCCTTTTGACCTTTTCAAATAAATATGGATGGCGAGCTCCTAGGCCTCTGGCTT	msi1_unk	overlapping	FALSE	TRUE	ENSG00000197746	2	3pUTR	1.16133357652292
chr10:71816509:71816622:-|3pUTR|ENSG00000197746|msi1_unk|total|mutant	chr10:71816509:71816622:-	TGCCTACATGTCCCTGGCTGTTGAGGCGCTGCTTCAGCCTGCACCCCTCCCTTGTCTCACCGATGCTCCTTTTGACCTTTTCAAATAAATATGGATGGCGAGCTCCCCGGCCTCTGGCTT	msi1_unk	mutant	total	FALSE	ENSG00000197746	0	3pUTR	1.16811932036686
chr10:71816642:71816777:-|3pUTR|ENSG00000197746|msi1_unk|FALSE|overlapping	chr10:71816642:71816777:-	TTGTTTGGGGTTCTGTGGGTTTGGGTGGGAAGAGGGCCATCTGCCTGAATGTAACCTGCTAGCTCTCCGAAGGCCCTGCGGGCCTGGCTTGTGTGAGCGTGTGGACAGTGGTGGCCGCGC	msi1_unk	overlapping	FALSE	TRUE	ENSG00000197746	1	3pUTR	0.990307020971646
chr10:71816642:71816777:-|3pUTR|ENSG00000197746|msi1_unk|total|mutant	chr10:71816642:71816777:-	TTGTTTGGGGTTCTGTGGGTTTGGGTGGGAAGAGGGCCATCTGCCTGAATGTAACCTGCCCGCTCTCCGAAGGCCCTGCGGGCCTGGCTTGTGTGAGCGTGTGGACAGTGGTGGCCGCGC	msi1_unk	mutant	total	FALSE	ENSG00000197746	0	3pUTR	0.900570412365555
chr10:72011604:72011705:+|3pUTR|ENSG00000122863|msi1|FALSE|unique	chr10:72011604:72011705:+	CACCTGCCCGGAGACAGAGGGAGCAGCTGAGGCCTCTCTCCACTGGCCGCCAGCCTCCCTAGCACAAGGGGACCATTCAGCAATGAGTGTTTACTCATGTTCTTTCTTGTTGATGAGTTC	msi1	unique	FALSE	TRUE	ENSG00000122863	1	3pUTR	0.500760648437261
chr10:72011604:72011705:+|3pUTR|ENSG00000122863|msi1|total|mutant	chr10:72011604:72011705:+	CACCTGCCCGGAGACAGAGGGAGCAGCTGAGGCCTCTCTCCACTGGCCGCCAGCCTCCCCCGCACAAGGGGACCATTCAGCAATGAGTGTTTACTCATGTTCTTTCTTGTTGATGAGTTC	msi1	mutant	total	FALSE	ENSG00000122863	0	3pUTR	0.585034726711346
chr10:72011937:72012038:+|3pUTR|ENSG00000122863|msi1|FALSE|unique	chr10:72011937:72012038:+	CATACACCGCAGGTGGTCACCGAGTTATTTTCCAAAAGCTGAGGAACATAAAGCAAATTTAGGCTTTTGTCCTTCTGCAATACATGCACTTGAAAATAAACAGAAAAGAGATGTTTAATA	msi1	unique	FALSE	TRUE	ENSG00000122863	1	3pUTR	0.537843229010681
chr10:72011937:72012038:+|3pUTR|ENSG00000122863|msi1|total|mutant	chr10:72011937:72012038:+	CATACACCGCAGGTGGTCACCGAGTTATTTTCCAAAAGCTGAGGAACATAAAGCAAATTCCGGCTTTTGTCCTTCTGCAATACATGCACTTGAAAATAAACAGAAAAGAGATGTTTAATA	msi1	mutant	total	FALSE	ENSG00000122863	0	3pUTR	0.340424785476258
chr10:72012227:72012328:+|3pUTR|ENSG00000122863|msi1|FALSE|unique	chr10:72012227:72012328:+	CAATGGAAGGAGCTTCAGCAGGAGGTCCTTCCCAGAAGGTTGATTCTTGGCCTGGGTGGTAGAGGAGATATCCTGACCCTAAAGTCTTCCAGCCCCGGGTCATCCTCTCCTATACTAGGG	msi1	unique	FALSE	TRUE	ENSG00000122863	2	3pUTR	0.683677749811715
chr10:72012227:72012328:+|3pUTR|ENSG00000122863|msi1|total|mutant	chr10:72012227:72012328:+	CAATGGAAGGAGCTTCAGCAGGAGGTCCTTCCCAGAAGGTTGATTCTTGGCCTGGGTGGCCGAGGAGATATCCTGACCCTAAAGTCTTCCAGCCCCGGGTCATCCTCTCCTATACCCGGG	msi1	mutant	total	FALSE	ENSG00000122863	0	3pUTR	0.492137573832561
chr10:72062367:72062468:-|3pUTR|ENSG00000107742|unk|FALSE|unique	chr10:72062367:72062468:-	CCTTGATCCACACTGCTCCTGGCAGAGTGAGTCACCCAAAGGCCCCTTCGGCCTCCTTGTAGCTGTTTTCTTTCCTTTTGTTGTTGGTTTTAAAATACATTCACACACAAATACAAATTG	unk	unique	FALSE	TRUE	ENSG00000107742	1	3pUTR	0.749363263857545
chr10:72062367:72062468:-|3pUTR|ENSG00000107742|unk|total|mutant	chr10:72062367:72062468:-	CCTTGATCCACACTGCTCCTGGCAGAGTGAGTCACCCAAAGGCCCCTTCGGCCTCCTTGCCGCTGTTTTCTTTCCTTTTGTTGTTGGTTTTAAAATACATTCACACACAAATACAAATTG	unk	mutant	total	FALSE	ENSG00000107742	0	3pUTR	0.475999237041088
chr10:73251842:73251943:-|CDS|ENSG00000182180|msi1|FALSE|unique	chr10:73251842:73251943:-	TCGGCCGTTCTACCGCATTGTGGCTGCTCACAACAAGTGTCCCAGGGATGGCCGTTTCGTAGAGCAGCTGGGCTCCTATGATCCATTGCCCAACAGTCATGGAGAAAAACTCGTTGCCCT	msi1	unique	FALSE	TRUE	ENSG00000182180	1	CDS	0.505333557686112
chr10:73251842:73251943:-|CDS|ENSG00000182180|msi1|total|mutant	chr10:73251842:73251943:-	TCGGCCGTTCTACCGCATTGTGGCTGCTCACAACAAGTGTCCCAGGGATGGCCGTTTCGCCGAGCAGCTGGGCTCCTATGATCCATTGCCCAACAGTCATGGAGAAAAACTCGTTGCCCT	msi1	mutant	total	FALSE	ENSG00000182180	0	CDS	0.497363775955373
chr10:73423578:73424772:-|three_prime_utr|ENSG00000166343|control|control|control	chr10:73423578:73424772:-	CCAGTATACTGCAGTGCATACTATATCATGTTTCTTGGAAGCTCCTGTCAGCTGGATAATAGGCAATTAGAAGAGAAAGTGGACGGCGGGATTTAAATAGATCATAACTGGACATCTGGA	control	control	control	FALSE	ENSG00000166343	3	three_prime_utr	1.22646329164028
chr10:73479331:73479449:-|CDS|ENSG00000107758|unk|FALSE|unique	chr10:73479331:73479449:-	GTTGATGTTCTGAAGAACCACTTGGTGAAAGAAGGTCGAGTAGATGAAGAAATTGCGCTTAGAATTATCAATGAGGGTGCTGCCATCCTTCGGAGAGAGAAAACCATGATAGAAGTAGAA	unk	unique	FALSE	TRUE	ENSG00000107758	4	CDS	2.18156800967236
chr10:73479331:73479449:-|CDS|ENSG00000107758|unk|total|mutant	chr10:73479331:73479449:-	GTTGATGTTCTGAAGAACCACTTGGTGAAAGAAGGTCGAGCCGATGAAGAAATTGCGCTCCGAATTATCAATGAGGGTGCTGCCATCCTTCGGAGAGAGAAAACCATGACCGAAGCCGAA	unk	mutant	total	FALSE	ENSG00000107758	0	CDS	0.66248204071228
chr10:73916565:73916770:+|3pUTR|ENSG00000122861|msi1|FALSE|unique	chr10:73916565:73916770:+	CTGGTTGTCATTTTTGCAGTAGAGTCATCTCCATCAGCTGTAAGAAGAGACTGGGAAGATAGGCTCTGCACAGATGGATTTGCCTGTGCCACCCACCAGGGCGAACGACAATAGCTTTAC	msi1	unique	FALSE	TRUE	ENSG00000122861	3	3pUTR	0.796036932939742
chr10:73916565:73916770:+|3pUTR|ENSG00000122861|msi1|total|mutant	chr10:73916565:73916770:+	CTGGTTGTCATTTTTGCAGCCGAGTCATCTCCATCAGCTGTAAGAAGAGACTGGGAAGACCGGCTCTGCACAGATGGATTTGCCTGTGCCACCCACCAGGGCGAACGACAACCGCTTTAC	msi1	mutant	total	FALSE	ENSG00000122861	0	3pUTR	0.560620850856606
chr10:73917138:73917420:+|3pUTR|ENSG00000122861|msi1|FALSE|unique	chr10:73917138:73917420:+	GGAATGTATTATTCTGCAGCATGACCTGTGACCAGCACTGTCTCAGTTTCACTTTCACATAGATGTCCCTTTCTTGGCCAGTTATCCCTTCCTTTTAGCCTAGTTCATCCAATCCTCACT	msi1	unique	FALSE	TRUE	ENSG00000122861	3	3pUTR	1.54062435029928
chr10:73917138:73917420:+|3pUTR|ENSG00000122861|msi1|total|mutant	chr10:73917138:73917420:+	GGAATGTATTATTCTGCAGCATGACCTGTGACCAGCACTGTCTCAGTTTCACTTTCACACCGATGTCCCTTTCTTGGCCAGTTATCCCTTCCTTTCCGCCCCGTTCATCCAATCCTCACT	msi1	mutant	total	FALSE	ENSG00000122861	0	3pUTR	0.836899749049242
chr10:74118286:74118577:+|3pUTR|ENSG00000035403|msi1|FALSE|unique	chr10:74118286:74118577:+	GTATTCTCAAACACAGTTACACTTGTGCACCCTCTATCCCAATAGGCAGACTGGGTTTCTAGCCCATGGACTTCACATAAGCTCAGAATCCAAGTGAACACTAGCCAGACACTCTGCTCT	msi1	unique	FALSE	TRUE	ENSG00000035403	3	3pUTR	0.417548401876147
chr10:74118286:74118577:+|3pUTR|ENSG00000035403|msi1|total|mutant	chr10:74118286:74118577:+	GTATTCTCAAACACAGTTACACTTGTGCACCCTCTATCCCAACCGGCAGACTGGGTTTCCCGCCCATGGACTTCACATAAGCTCAGAATCCAAGTGAACACCCGCCAGACACTCTGCTCT	msi1	mutant	total	FALSE	ENSG00000035403	0	3pUTR	0.531625815413575
chr10:74118697:74119064:+|3pUTR|ENSG00000035403|msi1|FALSE|unique	chr10:74118697:74119064:+	GAAGAAATCACAGAATCATATGATTCTGCTTTTACCATGCCCCTGAGCAATGTCTGTGCTAGGGAAACTTCCCGTCCCATATCCTGCCTCAGCCCGCCAAGGTAGCCATCCCATGAACAC	msi1	unique	FALSE	TRUE	ENSG00000035403	2	3pUTR	0.653832628708978
chr10:74118697:74119064:+|3pUTR|ENSG00000035403|msi1|total|mutant	chr10:74118697:74119064:+	GAAGAAATCACAGAATCATATGATTCTGCTTTTACCATGCCCCTGAGCAATGTCTGTGCCCGGGAAACTTCCCGTCCCATATCCTGCCTCAGCCCGCCAAGGCCGCCATCCCATGAACAC	msi1	mutant	total	FALSE	ENSG00000035403	0	3pUTR	0.804833964868331
chr10:74120044:74120145:+|3pUTR|ENSG00000035403|msi1|FALSE|unique	chr10:74120044:74120145:+	AAAAAAAATCCCTGAATGATGATTAGAGACATCACCGCTAAAAAACTACATTTATAAGCTAGGATTTGTTATATGCAAATATTTTCTGCCTCTTCTTTTGTTCTGTTTAAAACAATAAAA	msi1	unique	FALSE	TRUE	ENSG00000035403	2	3pUTR	1.23760748015971
chr10:74120044:74120145:+|3pUTR|ENSG00000035403|msi1|total|mutant	chr10:74120044:74120145:+	AAAAAAAATCCCTGAATGATGATCCGAGACATCACCGCTAAAAAACTACATTTATAAGCCCGGATTTGTTATATGCAAATATTTTCTGCCTCTTCTTTTGTTCTGTTTAAAACAATAAAA	msi1	mutant	total	FALSE	ENSG00000035403	0	3pUTR	0.680062928798778
chr10:74136666:74136778:-|CDS|ENSG00000185009|unk|FALSE|unique	chr10:74136666:74136778:-	TTCAGAGGCTGCAATTAAGGATAATGTGGTCATAGTATATGAACTCTTAGAAGAAATGTTAGACAATGGATTTCCACTGGCTACCGAATCTAACATTTTGAAAGAATTGATTAAACCACC	unk	unique	FALSE	TRUE	ENSG00000185009	3	CDS	0.630153327292047
chr10:74136666:74136778:-|CDS|ENSG00000185009|unk|total|mutant	chr10:74136666:74136778:-	TTCAGAGGCTGCAATTAAGGATAATGTGGTCACCGTATATGAACTCTCCGAAGAAATGTCCGACAATGGATTTCCACTGGCTACCGAATCTAACATTTTGAAAGAATTGATTAAACCACC	unk	mutant	total	FALSE	ENSG00000185009	0	CDS	0.433799652692954
chr10:75150949:75151073:+|CDS|ENSG00000156671|unk|FALSE|unique	chr10:75150949:75151073:+	TGTTCGAAGATTGGACCCAGAATACTGGAAGACTATACTGAGTTGTATATATGTTTTTATAGTATTTGGATTTACATCTTTCATTATGGTTATAGTCCATGAGCGAGTGCCTGACATGCA	unk	unique	FALSE	TRUE	ENSG00000156671	2	CDS	0.389417251562571
chr10:75150949:75151073:+|CDS|ENSG00000156671|unk|total|mutant	chr10:75150949:75151073:+	TGTTCGAAGATTGGACCCAGAATACTGGAAGACTATACTGAGTTGTATATATGTTTTTACCGTATTTGGATTTACATCTTTCATTATGGTTACCGTCCATGAGCGAGTGCCTGACATGCA	unk	mutant	total	FALSE	ENSG00000156671	0	CDS	0.336103184321443
chr10:75397829:75398748:-|three_prime_utr|ENSG00000165655|control|control|control	chr10:75397829:75398748:-	CACTTTCACCTCCCCACCCAAACTTTATAAAAGTTGAAAAAATATCATTTGACTTTTTATAGAAAAAAAAAGGAAAAAATAATTGAGAAAGTGTTCATCTGAGGACTGCATCGGTGGACA	control	control	control	FALSE	ENSG00000165655	1	three_prime_utr	0.651598906891165
chr10:78022286:78022401:-|CDS|ENSG00000148606|unk|FALSE|unique	chr10:78022286:78022401:-	AACATAGTATCTCCATTTCTGCCTTTCTTCGTTTCCATAGGAAAACTTGAATCCCTTAGTAGTTCTGAATTTATTTAAACGAATCCCAGCTGAAGATGTTCCTCTACTTCTGATGAACCC	unk	unique	FALSE	TRUE	ENSG00000148606	4	CDS	4.01686374129246
chr10:78022286:78022401:-|CDS|ENSG00000148606|unk|total|mutant	chr10:78022286:78022401:-	AACACCGTATCTCCATTTCTGCCTTTCTTCGTTTCCACCGGAAAACTTGAATCCCTCCGCCGTTCTGAATTTATTTAAACGAATCCCAGCTGAAGATGTTCCTCTACTTCTGATGAACCC	unk	mutant	total	FALSE	ENSG00000148606	0	CDS	0.399184647661006
chr10:78035461:78035635:+|CDS|ENSG00000138326|unk|FALSE|unique	chr10:78035461:78035635:+	CATTGATGTCCTTCACCCCGGGAAGGCGACAGTGCCTAAGACAGAAATTCGGGAAAAACTAGCCAAAATGTACAAGACCACACCGGATGTCATCTTTGTATTTGGATTCAGAACTCATTT	unk	unique	FALSE	TRUE	ENSG00000138326	1	CDS	0.599262900127026
chr10:78035461:78035635:+|CDS|ENSG00000138326|unk|total|mutant	chr10:78035461:78035635:+	CATTGATGTCCTTCACCCCGGGAAGGCGACAGTGCCTAAGACAGAAATTCGGGAAAAACCCGCCAAAATGTACAAGACCACACCGGATGTCATCTTTGTATTTGGATTCAGAACTCATTT	unk	mutant	total	FALSE	ENSG00000138326	0	CDS	0.429561517818914
chr10:80519475:80519574:+|3pUTR|ENSG00000108219|msi1_unk|FALSE|overlapping	chr10:80519475:80519574:+	AGTGTGGTGTATACTGGTGGCTGTTGATGATGATTTTTTTTTTTTTACACAATTCTCTGTAGACTAGGAGAAGAATGCTTGTGTTTTTCGGAAGTGTGATGCTTCTCTTTGACTGCCAAA	msi1_unk	overlapping	FALSE	TRUE	ENSG00000108219	2	3pUTR	0.660607222133063
chr10:80519475:80519574:+|3pUTR|ENSG00000108219|msi1_unk|total|mutant	chr10:80519475:80519574:+	AGTGTGGTGTATACTGGTGGCTGTTGATGATGATTTTTTTTTTTTTACACAATTCTCTGCCGACCCGGAGAAGAATGCTTGTGTTTTTCGGAAGTGTGATGCTTCTCTTTGACTGCCAAA	msi1_unk	mutant	total	FALSE	ENSG00000108219	0	3pUTR	0.481901560904561
chr10:84150713:84150851:+|CDS|ENSG00000165678|unk|FALSE|unique	chr10:84150713:84150851:+	TCTTCCACCTACCACCGTGGCTGGTGCCACTCTTTACTCAGTGGCAATGTACGGTGGATTAGTTCTTTTCAGCATGTTCCTTCTGTATGATACCCAGAAAGTAATCAAGCGTGCAGAAGT	unk	unique	FALSE	TRUE	ENSG00000165678	1	CDS	0.842992686339333
chr10:84150713:84150851:+|CDS|ENSG00000165678|unk|total|mutant	chr10:84150713:84150851:+	TCTTCCACCTACCACCGTGGCTGGTGCCACTCTTTACTCAGTGGCAATGTACGGTGGATCCGTTCTTTTCAGCATGTTCCTTCTGTATGATACCCAGAAAGTAATCAAGCGTGCAGAAGT	unk	mutant	total	FALSE	ENSG00000165678	0	CDS	0.529789783193018
chr10:86890108:86890218:+|CDS|ENSG00000107779|unk|FALSE|unique	chr10:86890108:86890218:+	TCATGGCACTGGGATGAAATCAGACTCCGACCAGAAAAAGTCAGAAAATGGAGTAACCTTAGCACCAGAGGATACCTTGCCTTTTTTAAAGTGCTATTGCTCAGGGCACTGTCCAGATGA	unk	unique	FALSE	TRUE	ENSG00000107779	1	CDS	0.599115537151917
chr10:86890108:86890218:+|CDS|ENSG00000107779|unk|total|mutant	chr10:86890108:86890218:+	TCATGGCACTGGGATGAAATCAGACTCCGACCAGAAAAAGTCAGAAAATGGAGTAACCTCCGCACCAGAGGATACCTTGCCTTTTTTAAAGTGCTATTGCTCAGGGCACTGTCCAGATGA	unk	mutant	total	FALSE	ENSG00000107779	0	CDS	0.500872866072293
chr10:87746157:87746259:+|3pUTR|ENSG00000198682|unk|FALSE|unique	chr10:87746157:87746259:+	AACTGAAGACCAAATCTTAGCAGGTAAAAGCAATATTCTTATACATTTCATAATAAAATTAGCTCTATGTATTTTCTACTGCACCTGAGCAGGCAGGTCCCAGATTTCTTAAGGCTTTGT	unk	unique	FALSE	TRUE	ENSG00000198682	2	3pUTR	18.7340554406457
chr10:87746157:87746259:+|3pUTR|ENSG00000198682|unk|total|mutant	chr10:87746157:87746259:+	AACTGAAGACCAAATCTCCGCAGGTAAAAGCAATATTCTTATACATTTCATAATAAAATCCGCTCTATGTATTTTCTACTGCACCTGAGCAGGCAGGTCCCAGATTTCTTAAGGCTTTGT	unk	mutant	total	FALSE	ENSG00000198682	0	3pUTR	0.876116497880811
chr10:87753454:87753555:-|3pUTR|ENSG00000138138|msi1|FALSE|bound_elsewhere	chr10:87753454:87753555:-	CGTTTAATGTGAATTATATGTGAATTTTTTTCAAAATTTTACTAACCAGAATTCTGTTATAGGCACCTAACCACGCAGCATGAGGAAAACGGCACAACACAATCTTGAGGTGCCTTCTGA	msi1	bound_elsewhere	FALSE	TRUE	ENSG00000138138	1	3pUTR	0.78130123113356
chr10:87753454:87753555:-|3pUTR|ENSG00000138138|msi1|total|mutant	chr10:87753454:87753555:-	CGTTTAATGTGAATTATATGTGAATTTTTTTCAAAATTTTACTAACCAGAATTCTGTTACCGGCACCTAACCACGCAGCATGAGGAAAACGGCACAACACAATCTTGAGGTGCCTTCTGA	msi1	mutant	total	FALSE	ENSG00000138138	0	3pUTR	0.627065122026895
chr10:87814449:87814585:-|CDS|ENSG00000138138|unk|FALSE|bound_elsewhere	chr10:87814449:87814585:-	TTTAATTTTCCGTTTGACAATATTTGGTGCAGTGACATACTTTACTATCAAATGGATGGTAGATGCAATTGATCCAACCAGAAAGCAAAAAGTAGAAGCTCAGAAACAGGTATGATTGAA	unk	bound_elsewhere	FALSE	TRUE	ENSG00000138138	2	CDS	0.394978745709851
chr10:87814449:87814585:-|CDS|ENSG00000138138|unk|total|mutant	chr10:87814449:87814585:-	TTTAATTTTCCGTTTGACAATATTTGGTGCAGTGACATACTTTACTATCAAATGGATGGCCGATGCAATTGATCCAACCAGAAAGCAAAAAGCCGAAGCTCAGAAACAGGTATGATTGAA	unk	mutant	total	FALSE	ENSG00000138138	0	CDS	0.348573188261049
chr10:88913158:88913259:+|CDS|ENSG00000138134|unk|FALSE|unique	chr10:88913158:88913259:+	GCATCAGAGATTGATAGAGGCAGAAAGGAAGCGGATTGCTCAGATGCGCCAGCAGCAGCTAGAATCGGAGCAGTTTCTGTTTTTCGAAGATCAACTCAAGAAGCAAGAGTTAGCCCGAGG	unk	unique	FALSE	TRUE	ENSG00000138134	3	CDS	0.534356880586429
chr10:88913158:88913259:+|CDS|ENSG00000138134|unk|total|mutant	chr10:88913158:88913259:+	GCATCAGAGATTGACCGAGGCAGAAAGGAAGCGGATTGCTCAGATGCGCCAGCAGCAGCCCGAATCGGAGCAGTTTCTGTTTTTCGAAGATCAACTCAAGAAGCAAGAGTCCGCCCGAGG	unk	mutant	total	FALSE	ENSG00000138134	0	CDS	0.492902695356661
chr10:89213657:89213758:-|3pUTR|ENSG00000107798|msi1|FALSE|unique	chr10:89213657:89213758:-	TTACAATACTGTCCGGTGGACAAAATGACAATTGATATGTTTTTCTGATATAATTACTTTAGCTGCACTAACAGTACAATGCTTGTTAATGGTTAATATAGGCAGGGCGAATACTACTTT	msi1	unique	FALSE	TRUE	ENSG00000107798	2	3pUTR	0.663749242520166
chr10:89213657:89213758:-|3pUTR|ENSG00000107798|msi1|total|mutant	chr10:89213657:89213758:-	TTACAATACTGTCCGGTGGACAAAATGACAATTGATATGTTTTTCTGATATAATTACTTCCGCTGCACTAACAGTACAATGCTTGTTAATGGTTAATACCGGCAGGGCGAATACTACTTT	msi1	mutant	total	FALSE	ENSG00000107798	0	3pUTR	0.41785710577036
chr10:89738052:89738153:+|CDS|ENSG00000138182|unk|FALSE|bound_elsewhere	chr10:89738052:89738153:+	CTGGAACAACAAATTGAAAAATTGCAGGCAGAAGTAAAAGGCTATAAGGATGAAAACAATAGACTAAAGGAGAAGGAGCATAAAAACCAAGATGACCTACTAAAAGAAAAAGAAACTCTT	unk	bound_elsewhere	FALSE	TRUE	ENSG00000138182	1	CDS	0.472353728943722
chr10:89738052:89738153:+|CDS|ENSG00000138182|unk|total|mutant	chr10:89738052:89738153:+	CTGGAACAACAAATTGAAAAATTGCAGGCAGAAGTAAAAGGCTATAAGGATGAAAACAACCGACTAAAGGAGAAGGAGCATAAAAACCAAGATGACCTACTAAAAGAAAAAGAAACTCTT	unk	mutant	total	FALSE	ENSG00000138182	0	CDS	0.450541930658514
chr10:89774496:89774597:+|3pUTR|ENSG00000138182|msi1|FALSE|bound_elsewhere	chr10:89774496:89774597:+	AAGATCTCAAGTCTTTAATTAGAATGTCTCACTTATTTTGTAAACATTTTGTGGGTACATAGTACATGTATATATTTACGGGGTATGTGAGATGTTTTGACACAGGCATGCAATGTGAAA	msi1	bound_elsewhere	FALSE	TRUE	ENSG00000138182	2	3pUTR	0.47418375390019
chr10:89774496:89774597:+|3pUTR|ENSG00000138182|msi1|total|mutant	chr10:89774496:89774597:+	AAGATCTCAAGTCTTTAATCCGAATGTCTCACTTATTTTGTAAACATTTTGTGGGTACACCGTACATGTATATATTTACGGGGTATGTGAGATGTTTTGACACAGGCATGCAATGTGAAA	msi1	mutant	total	FALSE	ENSG00000138182	0	3pUTR	0.31268349784812
chr10:91630394:91630495:-|CDS|ENSG00000119938|unk|FALSE|unique	chr10:91630394:91630495:-	CTTGGACCTTAATGATATCTCCTCTGCCTTAAAACACCACGAGGAGAAAAACTTGATTTTAGATTTCCCTCAGCCTTCAACCGATTACTTAAGTTTCCGGAGCCACTTTCAGAAGAACTT	unk	unique	FALSE	TRUE	ENSG00000119938	1	CDS	0.263639273812568
chr10:91630394:91630495:-|CDS|ENSG00000119938|unk|total|mutant	chr10:91630394:91630495:-	CTTGGACCTTAATGATATCTCCTCTGCCTTAAAACACCACGAGGAGAAAAACTTGATTTCCGATTTCCCTCAGCCTTCAACCGATTACTTAAGTTTCCGGAGCCACTTTCAGAAGAACTT	unk	mutant	total	FALSE	ENSG00000119938	0	CDS	0.272550068266982
chr10:91841327:91841437:+|CDS|ENSG00000107854|unk|FALSE|unique	chr10:91841327:91841437:+	TTCTTATGGACATTATGAAGTTGCAGAACTTCTTGTTAAACATGGAGCAGTAGTTAATGTAGCTGATTTATGGAAATTTACACCTTTACATGAAGCAGCAGCAAAAGGAAAATATGAAAT	unk	unique	FALSE	TRUE	ENSG00000107854	2	CDS	0.9887580417229
chr10:91841327:91841437:+|CDS|ENSG00000107854|unk|total|mutant	chr10:91841327:91841437:+	TTCTTATGGACATTATGAAGTTGCAGAACTTCTTGTTAAACATGGAGCAGCCGTTAATGCCGCTGATTTATGGAAATTTACACCTTTACATGAAGCAGCAGCAAAAGGAAAATATGAAAT	unk	mutant	total	FALSE	ENSG00000107854	0	CDS	0.509065140285067
chr10:91942452:91942553:+|CDS|ENSG00000095564|unk|FALSE|unique	chr10:91942452:91942553:+	AGTTCTATGGAAGATTCACCTACTACAGAGCGATTGAATTTTGACAGATTTGATATATGTAGATTGTTACAACATGGTGCATCACTCCTGGGATCTGCTGGTGCCGAATTTGAAGTCCAA	unk	unique	FALSE	TRUE	ENSG00000095564	1	CDS	0.337419790077193
chr10:91942452:91942553:+|CDS|ENSG00000095564|unk|total|mutant	chr10:91942452:91942553:+	AGTTCTATGGAAGATTCACCTACTACAGAGCGATTGAATTTTGACAGATTTGATATATGCCGATTGTTACAACATGGTGCATCACTCCTGGGATCTGCTGGTGCCGAATTTGAAGTCCAA	unk	mutant	total	FALSE	ENSG00000095564	0	CDS	0.378630020990357
chr10:92030311:92030412:+|3pUTR|ENSG00000095564|unk|FALSE|unique	chr10:92030311:92030412:+	ATATAAGATTGAAACTGTAAAATATATGCAACTGTGTGTTATTTGTAGGAAATGGTCACTAGAAAGAGCAAAAGATTATTCAGGTATACAGGTTTTTTTTCATTGTTTAGGATTTTAACT	unk	unique	FALSE	TRUE	ENSG00000095564	3	3pUTR	3.36084943976929
chr10:92030311:92030412:+|3pUTR|ENSG00000095564|unk|total|mutant	chr10:92030311:92030412:+	ATATAAGATTGAAACTGTAAAATATATGCAACTGTGTGTTATTTGCCGGAAATGGTCACCCGAAAGAGCAAAAGATTATTCAGGTATACAGGTTTTTTTTCATTGTTCCGGATTTTAACT	unk	mutant	total	FALSE	ENSG00000095564	0	3pUTR	0.490521652564402
chr10:92030471:92030572:+|3pUTR|ENSG00000095564|unk|FALSE|unique	chr10:92030471:92030572:+	TATTTTTTTATTAACTATTTATTTGCTAGTTCCATAAACCAGCTCTTTAACATAGCTTATAGTAATTGATATTTTCTTAGAATAAGTACAGAGCAATATATCATTAAAGGGCTATGAAGG	unk	unique	FALSE	TRUE	ENSG00000095564	4	3pUTR	34.2905907605188
chr10:92030471:92030572:+|3pUTR|ENSG00000095564|unk|total|mutant	chr10:92030471:92030572:+	TATTTTTTTATTAACTATTTATTTGCCCGTTCCATAAACCAGCTCTTTAACACCGCTTACCGTAATTGATATTTTCTCCGAATAAGTACAGAGCAATATATCATTAAAGGGCTATGAAGG	unk	mutant	total	FALSE	ENSG00000095564	0	3pUTR	5.91916018730487
chr10:92050442:92050545:-|3pUTR|ENSG00000107864|unk|FALSE|unique	chr10:92050442:92050545:-	ATGAAGGCCTGCTAGCACTAGCGTGGACATTTTTCTAGCATTCACCCTTGGGCTGCAGATAGTAATATATAAACACACACAATGATTGCAAGACTATGTAAATCTTTTTTTAATCTTCTT	unk	unique	FALSE	TRUE	ENSG00000107864	4	3pUTR	3.34066012461032
chr10:92050442:92050545:-|3pUTR|ENSG00000107864|unk|total|mutant	chr10:92050442:92050545:-	ATGAAGGCCTGCCCGCACCCGCGTGGACATTTTTCCCGCATTCACCCTTGGGCTGCAGACCGTAATATATAAACACACACAATGATTGCAAGACTATGTAAATCTTTTTTTAATCTTCTT	unk	mutant	total	FALSE	ENSG00000107864	0	3pUTR	1.62874687622704
chr10:94132299:94132400:+|CDS|ENSG00000138193|unk|FALSE|unique	chr10:94132299:94132400:+	TGAGTATCGCGCCACCCTCCAAAGGACTTCAATATCGCAGTACATCACCGGTTCTCTCCTAGAAGCAACCACGTCTTTGGGAGCAAGAAGTGGCCTTCTCAGTACTTTTGGAGGATCCAC	unk	unique	FALSE	TRUE	ENSG00000138193	1	CDS	0.598747587361979
chr10:94132299:94132400:+|CDS|ENSG00000138193|unk|total|mutant	chr10:94132299:94132400:+	TGAGTATCGCGCCACCCTCCAAAGGACTTCAATATCGCAGTACATCACCGGTTCTCTCCCCGAAGCAACCACGTCTTTGGGAGCAAGAAGTGGCCTTCTCAGTACTTTTGGAGGATCCAC	unk	mutant	total	FALSE	ENSG00000138193	0	CDS	0.531455557391284
chr10:95311796:95311897:-|3pUTR|ENSG00000095637|unk|FALSE|unique	chr10:95311796:95311897:-	CAGACATAGATTTTTCTGTTCATTTATTTTTCTTCATTGCAGTGGATTGATTTGATAAATAGATGTGTTGAATTACTACATTTGCTGTACATATTATTTAATAAACTTTATTCAGAATTG	unk	unique	FALSE	TRUE	ENSG00000095637	2	3pUTR	2.42140399067914
chr10:95311796:95311897:-|3pUTR|ENSG00000095637|unk|total|mutant	chr10:95311796:95311897:-	CAGACACCGATTTTTCTGTTCATTTATTTTTCTTCATTGCAGTGGATTGATTTGATAAACCGATGTGTTGAATTACTACATTTGCTGTACATATTATTTAATAAACTTTATTCAGAATTG	unk	mutant	total	FALSE	ENSG00000095637	0	3pUTR	1.16299485008955
chr10:95606323:95606429:-|3pUTR|ENSG00000059573|unk|FALSE|bound_elsewhere	chr10:95606323:95606429:-	CCATGGCTGCTTTGTGTCACCTCAGTGACTTACAGTCCCCCTTGGCATTTAGTTGGTACTAGAGCCAGTCATCCTTAACAAATCTTTTCACATTTTATTTCTTTCACATGTAGTCATCTT	unk	bound_elsewhere	FALSE	TRUE	ENSG00000059573	3	3pUTR	15.5153614984243
chr10:95606323:95606429:-|3pUTR|ENSG00000059573|unk|total|mutant	chr10:95606323:95606429:-	CCATGGCTGCTTTGTGTCACCTCAGTGACTTACAGTCCCCCTTGGCATTCCGTTGGTACCCGAGCCAGTCATCCTTAACAAATCTTTTCACATTTTATTTCTTTCACATGCCGTCATCTT	unk	mutant	total	FALSE	ENSG00000059573	0	3pUTR	6.24434243637786
chr10:95611293:95611394:-|CDS|ENSG00000059573|msi1|FALSE|bound_elsewhere	chr10:95611293:95611394:-	CCCCTCCGAAGTGAAGTCACTCCGAACTGAGTATGGGGACCTGGAATTATGCATTGAAGTAGTGGACAACGTTCAGGATGCCATTGACCACATCCACAAGTATGGCAGCTCCCACACGGA	msi1	bound_elsewhere	FALSE	TRUE	ENSG00000059573	1	CDS	0.526142192506611
chr10:95611293:95611394:-|CDS|ENSG00000059573|msi1|total|mutant	chr10:95611293:95611394:-	CCCCTCCGAAGTGAAGTCACTCCGAACTGAGTATGGGGACCTGGAATTATGCATTGAAGCCGTGGACAACGTTCAGGATGCCATTGACCACATCCACAAGTATGGCAGCTCCCACACGGA	msi1	mutant	total	FALSE	ENSG00000059573	0	CDS	0.481746592394927
chr10:96238888:96239129:-|three_prime_utr|ENSG00000095585|control|control|control	chr10:96238888:96239129:-	AGTGTGGCCCAACAGGATCTTCTAAGCCTTTGCAACACAAAGTTTGATTCCCAGCAAGATAGCATCAACCTCATCTGGAGCTTGTTAGAAATGCAGAATCTTGGCCCCACCCTAGAACTA	control	control	control	FALSE	ENSG00000095585	3	three_prime_utr	1.10727151306055
chr10:96982068:96982170:+|CDS|ENSG00000196233|unk|FALSE|unique	chr10:96982068:96982170:+	TCAGCATTGGCATCAGAGGCAGTTTTCACTCCTAAGCAGACCCTTACAATTCCAGCCCCTAGACATACAGTAGATGTGCAGCTTCCCAGAGAAGACAACCCTGAAGAACCTAGCAAGGAA	unk	unique	FALSE	TRUE	ENSG00000196233	3	CDS	1.04251798034768
chr10:96982068:96982170:+|CDS|ENSG00000196233|unk|total|mutant	chr10:96982068:96982170:+	TCAGCATTGGCATCAGAGGCAGTTTTCACTCCTAAGCAGACCCTTACAATTCCAGCCCCCCGACATACAGCCGATGTGCAGCTTCCCAGAGAAGACAACCCTGAAGAACCCCGCAAGGAA	unk	mutant	total	FALSE	ENSG00000196233	0	CDS	0.951563518878064
chr10:97759570:97759671:+|3pUTR|ENSG00000155256|msi1|FALSE|unique	chr10:97759570:97759671:+	GACTGAGCGAGTGGACTTAGGGCTGGGCAGGCAGTAGCCACCAGAGGGCAGCAGCGAACTAGGCCAGGCCTGACTGGGGTCTGAAGATCAGGGTCAGTGTGGCTGTGCCTGGGAATTCCA	msi1	unique	FALSE	TRUE	ENSG00000155256	3	3pUTR	1.37364928100051
chr10:97759570:97759671:+|3pUTR|ENSG00000155256|msi1|total|mutant	chr10:97759570:97759671:+	GACTGAGCGAGTGGACTCCGGGCTGGGCAGGCAGCCGCCACCAGAGGGCAGCAGCGAACCCGGCCAGGCCTGACTGGGGTCTGAAGATCAGGGTCAGTGTGGCTGTGCCTGGGAATTCCA	msi1	mutant	total	FALSE	ENSG00000155256	0	3pUTR	0.475801798308925
chr10:98383567:98383797:-|three_prime_utr|ENSG00000119943|control|control|control	chr10:98383567:98383797:-	CCACCCCTGAATTCCAAGTGCTCCATTGGATCAGCTTCCCAGGAAGTTCAGCTTCGGGTTAGTACATAAGGCCACCACAATGCTCAAGAAATTATTTTAGAAAAAACGTACGAGTTACAT	control	control	control	FALSE	ENSG00000119943	2	three_prime_utr	2.24798681303111
chr10:99876058:99876159:-|3pUTR|ENSG00000107554|msi1|FALSE|bound_elsewhere	chr10:99876058:99876159:-	TTGAGCCTAATGGAAGACTGGATGTCTTTCTTCTTCATCCAAGCACCCTAATGACTGTTTAGTTACATCCATAGATGCAGACAACATAACACCTGTGACTTACTTGAATTGGGATAAGCC	msi1	bound_elsewhere	FALSE	TRUE	ENSG00000107554	2	3pUTR	0.493366329880943
chr10:99876058:99876159:-|3pUTR|ENSG00000107554|msi1|total|mutant	chr10:99876058:99876159:-	TTGAGCCTAATGGAAGACTGGATGTCTTTCTTCTTCATCCAAGCACCCTAATGACTGTTCCGTTACATCCACCGATGCAGACAACATAACACCTGTGACTTACTTGAATTGGGATAAGCC	msi1	mutant	total	FALSE	ENSG00000107554	0	3pUTR	0.501436119538953
chr10:99879964:99880065:-|CDS|ENSG00000107554|unk|FALSE|bound_elsewhere	chr10:99879964:99880065:-	CAGATGCCCTTCAGACCCAGACTCCACCTCCCAGCCAAGGTCAGGGGACTCTGCAGATGTAGCTAGAGATGTAAAGCAACCCACTGCCACGCCGAGGAGCTACCGGAACTTCAGGCATCC	unk	bound_elsewhere	FALSE	TRUE	ENSG00000107554	2	CDS	1.07395156281156
chr10:99879964:99880065:-|CDS|ENSG00000107554|unk|total|mutant	chr10:99879964:99880065:-	CAGATGCCCTTCAGACCCAGACTCCACCTCCCAGCCAAGGTCAGGGGACTCTGCAGATGCCGCCCGAGATGTAAAGCAACCCACTGCCACGCCGAGGAGCTACCGGAACTTCAGGCATCC	unk	mutant	total	FALSE	ENSG00000107554	0	CDS	1.07398875207977
chr11:101473508:101473773:-|CDS|ENSG00000137672|control|control|control	chr11:101473508:101473773:-	TCCTCAAATAATATCTGAAGGTCTTTATGCAATTGCTGTAGTTTTAAGTTTCTCTAGGATAGCTTATATTTTACCAGCAAATGAAAGCTTTGGACCTCTGCAGATATCACTTGGAAGAAC	control	control	control	FALSE	ENSG00000137672	3	CDS	0.472878735498595
chr11:101890673:101891278:-|three_prime_utr|ENSG00000187151|control|control|control	chr11:101890673:101891278:-	GTAATGCAAGTTCTACAATGATAATATATTAAAGATTTTTAAAAGTTTATCTTTTCACTTAGTGTTTCAAACATATTAGGCAAAATTTAACTGTAGATGGCATTTAGATGTTATGAGTTT	control	control	control	FALSE	ENSG00000187151	4	three_prime_utr	5.03455781174458
chr11:102396659:102396760:-|3pUTR|ENSG00000152558|msi1_unk|FALSE|overlapping	chr11:102396659:102396760:-	CTTTTTCTCTGTATGTAAGTAGTATAATTTGTTACTTTCAAATACCCGTACTTTGAATGTAGGTTTTTTTGTTGTTGTTATCTATAAAAATTGAGGGAAATGGTTATGCAAAAAAATATT	msi1_unk	overlapping	FALSE	TRUE	ENSG00000152558	2	3pUTR	1.58059664179991
chr11:102396659:102396760:-|3pUTR|ENSG00000152558|msi1_unk|total|mutant	chr11:102396659:102396760:-	CTTTTTCTCTGTATGTAAGCCGTATAATTTGTTACTTTCAAATACCCGTACTTTGAATGCCGGTTTTTTTGTTGTTGTTATCTATAAAAATTGAGGGAAATGGTTATGCAAAAAAATATT	msi1_unk	mutant	total	FALSE	ENSG00000152558	0	3pUTR	0.896958647585224
chr11:102693905:102694065:-|CDS|ENSG00000137675|control|control|control	chr11:102693905:102694065:-	CTTGCCAGATTATCCCAAATCCATCCATACATTAGGTTTTCCAGGACGTGTGAAGAAAATAGATGCAGCCGTCTGTGATAAGACCACAAGAAAAACCTACTTCTTTGTGGGCATTTGGTG	control	control	control	FALSE	ENSG00000137675	2	CDS	0.533802248013977
chr11:102867907:102868069:-|CDS|ENSG00000262406|control|control|control	chr11:102867907:102868069:-	ACAAACTTGTTCCTCACTGCTGTTCACGAGATTGGCCATTCCTTAGGTCTTGGCCATTCTAGTGATCCAAAGGCCGTAATGTTCCCCACCTACAAATATGTTGACATCAACACATTTCGC	control	control	control	FALSE	ENSG00000262406	2	CDS	0.434132550897392
chr11:102955251:102955493:-|CDS|ENSG00000137745|control|control|control	chr11:102955251:102955493:-	CCGAGAAATGCAGTCTTTCTTCGGCTTAGAGGTGACTGGCAAACTTGACGATAACACCTTAGATGTCATGAAAAAGCCAAGATGCGGGGTTCCTGATGTGGGTGAATACAATGTTTTCCC	control	control	control	FALSE	ENSG00000137745	2	CDS	0.619500767189286
chr11:103061782:103061883:-|3pUTR|ENSG00000137692|unk|FALSE|unique	chr11:103061782:103061883:-	AAGACTGTTGGCCTTGACTTCTGGGATAATGATTTGCTGATGCAGCTAATAAACATTTCTAGGTATTGGAAAAATGCTCCTACTTTTAGCTCTGGGTTTCTATAAAAGCTGCCAAGGTCT	unk	unique	FALSE	TRUE	ENSG00000137692	2	3pUTR	0.656152238115246
chr11:103061782:103061883:-|3pUTR|ENSG00000137692|unk|total|mutant	chr11:103061782:103061883:-	AAGACTGTTGGCCTTGACTTCTGGGATAATGATTTGCTGATGCAGCTAATAAACATTTCCCGGTATTGGAAAAATGCTCCTACTTTCCGCTCTGGGTTTCTATAAAAGCTGCCAAGGTCT	unk	mutant	total	FALSE	ENSG00000137692	0	3pUTR	0.481796879769972
chr11:104891169:104891404:-|CDS|ENSG00000204403|control|control|control	chr11:104891169:104891404:-	TTTGCTGCTCACCCAGAGCACCAGTCCTCAGACAGCACATTCCTGGTGTTTATGTCACATAGCATCCTGAATGGAATCTGTGGGACCAAGCACTGGGATCAAGAGCCAGATGTTCTTCAC	control	control	control	FALSE	ENSG00000204403	1	CDS	0.382745893231801
chr11:10511672:10514915:-|three_prime_utr|ENSG00000110315|control|control|control	chr11:10511672:10514915:-	GAAGTGAAAGTCTTCTGTTGCTATTGTGGGCTCAAATATTTGGTCATGGGGGAAGAATGTAGGGTTGTGGCACTGGCACAGACACAGGAAAATCCATTTTCCCCACTCTTTTATTTTTGC	control	control	control	FALSE	ENSG00000110315	1	three_prime_utr	0.748623731328294
chr11:107429260:107429366:-|CDS|ENSG00000152404|unk|FALSE|unique	chr11:107429260:107429366:-	GAGGAAACCCACATATTCAGATAAAGCACAAAATTGTCAAGAAAGTAGAGAATCAGACTTAGTAAAATATGGTAACAGTTCAAGGGATAGATATGCTACAACAGATACTGCAAAAAATAG	unk	unique	FALSE	TRUE	ENSG00000152404	4	CDS	1.66472963251453
chr11:107429260:107429366:-|CDS|ENSG00000152404|unk|total|mutant	chr11:107429260:107429366:-	GAGGAAACCCACATATTCAGATAAAGCACAAAATTGTCAAGAAAGCCGAGAATCAGACTCCGTAAAATATGGTAACAGTTCAAGGGACCGATATGCTACAACAGATACTGCAAAAAACCG	unk	mutant	total	FALSE	ENSG00000152404	0	CDS	0.602616498696658
chr11:10770493:10770605:+|CDS|ENSG00000198730|unk|FALSE|unique	chr11:10770493:10770605:+	ACATGTGGCACCCAGTGATACAGTTCTTATGTTTAATGTGGCCTTGGTCCTGCAAAGATTAGCTACCTCTGTCCTGAAAGATGAAAAAAGTAATCTGAAGGAAGTACTTAATGCTGTGAA	unk	unique	FALSE	TRUE	ENSG00000198730	1	CDS	0.820021746676374
chr11:10770493:10770605:+|CDS|ENSG00000198730|unk|total|mutant	chr11:10770493:10770605:+	ACATGTGGCACCCAGTGATACAGTTCTTATGTTTAATGTGGCCTTGGTCCTGCAAAGATCCGCTACCTCTGTCCTGAAAGATGAAAAAAGTAATCTGAAGGAAGTACTTAATGCTGTGAA	unk	mutant	total	FALSE	ENSG00000198730	0	CDS	0.927506629740389
chr11:10797513:10797714:-|3pUTR|ENSG00000110321|msi1_unk|FALSE|overlapping	chr11:10797513:10797714:-	TTCTGCATAAGGTTTTTTTGTAGTGTAATGTCTTAATCATAGTCTACCATCAAATATTTTAGGAGTATCTTTAATGTTTAGATAGTATATTAGCAGCATGCAATAATTACATCATAAGTT	msi1_unk	overlapping	FALSE	TRUE	ENSG00000110321	6	3pUTR	1.96380182280549
chr11:10797513:10797714:-|3pUTR|ENSG00000110321|msi1_unk|total|mutant	chr11:10797513:10797714:-	TTCTGCATAAGGTTTTTTTGCCGTGTAATGTCTTAATCACCGTCTACCATCAAATATTTCCGGAGTATCTTTAATGTTCCGACCGTATATCCGCAGCATGCAATAATTACATCATAAGTT	msi1_unk	mutant	total	FALSE	ENSG00000110321	0	3pUTR	0.508329782665366
chr11:108106880:108106981:+|3pUTR|ENSG00000166266|msi1|FALSE|unique	chr11:108106880:108106981:+	TTAGTGGTATGGCAATAAGACACTTCAGAGGCTATCTTAACCTCTGAATACCCATCTTCTAGTTTAAAGACAGAGACATCCCATCTGGAAAATGTTAACTTGTGTTGCCATCTCGTTGCC	msi1	unique	FALSE	TRUE	ENSG00000166266	2	3pUTR	0.340087781984826
chr11:108106880:108106981:+|3pUTR|ENSG00000166266|msi1|total|mutant	chr11:108106880:108106981:+	TCCGTGGTATGGCAATAAGACACTTCAGAGGCTATCTTAACCTCTGAATACCCATCTTCCCGTTTAAAGACAGAGACATCCCATCTGGAAAATGTTAACTTGTGTTGCCATCTCGTTGCC	msi1	mutant	total	FALSE	ENSG00000166266	0	3pUTR	0.364902461857952
chr11:108172639:108172748:-|CDS|ENSG00000149308|unk|FALSE|unique	chr11:108172639:108172748:-	GTTATCATTAGTGATGATCCATTTGTTTCCTCAGATACTGAACTTACCAGTGCTGTTTCTAGTATTAATGGAGAAAACCTGCCAACTATAATCTTGTCTTCTCCTACTAAATCACCTACT	unk	unique	FALSE	TRUE	ENSG00000149308	2	CDS	0.571564297884452
chr11:108172639:108172748:-|CDS|ENSG00000149308|unk|total|mutant	chr11:108172639:108172748:-	GTTATCATCCGTGATGATCCATTTGTTTCCTCAGATACTGAACTTACCAGTGCTGTTTCCCGTATTAATGGAGAAAACCTGCCAACTATAATCTTGTCTTCTCCTACTAAATCACCTACT	unk	mutant	total	FALSE	ENSG00000149308	0	CDS	0.360944655590535
chr11:108173179:108173289:-|CDS|ENSG00000149308|unk|FALSE|unique	chr11:108173179:108173289:-	TGGTTCCAAGTCATCAGATTCTAGTGAAGTTCACAAGAGTAAAATAGAAATTAATGTGTTAGAACCAGTTATGTCACAGCTATCAAATTGCCAAGATAATTCTTGTCTTCAAAGTGAAAT	unk	unique	FALSE	TRUE	ENSG00000149308	3	CDS	0.756008517718322
chr11:108173179:108173289:-|CDS|ENSG00000149308|unk|total|mutant	chr11:108173179:108173289:-	TGGTTCCAAGTCATCAGATTCCCGTGAAGTTCACAAGAGTAAAACCGAAATTAATGTGTCCGAACCAGTTATGTCACAGCTATCAAATTGCCAAGATAATTCTTGTCTTCAAAGTGAAAT	unk	mutant	total	FALSE	ENSG00000149308	0	CDS	0.233098835035112
chr11:108393207:108393378:-|CDS|ENSG00000166323|control|control|control	chr11:108393207:108393378:-	TCTAGGACTAATTCACACTGCAACAAAGGGGCTGATTAGAGCTTTTGAAGATGGGGGGATAGATTCTGTGATGGAATGGGAAGTGGATGAAGTGCTGAACTGGACAAATACACTGAACTT	control	control	control	FALSE	ENSG00000166323	3	CDS	1.22054196507791
chr11:110579372:110581225:-|CDS|ENSG00000137727|control|control|control	chr11:110579372:110581225:-	TAGTCAGAGCTCTTCTGGTTCTCTGCCTTGGGAAAGAGCCTCAGCCAGCTCTTGGACTCTAGAGGATGCGACCAGCCCAGACTCAGGGCCTACAGTGGTCTGCGACATTGAGGACAGGTA	control	control	control	FALSE	ENSG00000137727	2	CDS	0.616384767355009
chr11:111494814:111495134:-|three_prime_utr|ENSG00000137707|control|control|control	chr11:111494814:111495134:-	TCTCTAAAATAAAAATGAATTTAAGGTTGAGAGGCCCATGAAACAAAAAATGACCATATTAGGGACTAGGGTACACAATGGTAAATCCTCTCATACAGATCATCACTGTTCTTAGCTGTA	control	control	control	FALSE	ENSG00000137707	3	three_prime_utr	0.544665073357864
chr11:111497102:111497409:-|CDS|ENSG00000137707|control|control|control	chr11:111497102:111497409:-	GCCGTTAGTAGAGCCTCATCAGACGTTTCCTCTGGCACTTCCTGCGATGAAGAAAGTTGTAGCAAGGAACCTCGTGTCATTCCTAAAGTCAGCAATCCGAAGAGTATTTATCAGGTCAAG	control	control	control	FALSE	ENSG00000137707	3	CDS	0.792049824572382
chr11:111720585:111720689:+|CDS|ENSG00000170145|unk|FALSE|unique	chr11:111720585:111720689:+	GTCTGTTCAGAGGGACCTGAACTTTCTGGAAGACAACCCTTCCCTTAAGGACATCATGTTAGCCAATCAGCCTTCACCCCGCATGACATCTCCCTTCATAAGCCTGAGACCTACCAACCC	unk	unique	FALSE	TRUE	ENSG00000170145	1	CDS	1.04940743126519
chr11:111720585:111720689:+|CDS|ENSG00000170145|unk|total|mutant	chr11:111720585:111720689:+	GTCTGTTCAGAGGGACCTGAACTTTCTGGAAGACAACCCTTCCCTTAAGGACATCATGTCCGCCAATCAGCCTTCACCCCGCATGACATCTCCCTTCATAAGCCTGAGACCTACCAACCC	unk	mutant	total	FALSE	ENSG00000170145	0	CDS	0.87782222099842
chr11:111726697:111726798:+|3pUTR|ENSG00000170145|unk|FALSE|unique	chr11:111726697:111726798:+	GGAAGCTTCCAAGCAGTTTTCTCTTCATCACTACTAACAAACAAAACACTAAGAAGGCTTAGTATCGCTCTTTTTCTGCGGGGCTACTCTGAAGTACTGACTTGCTTTCCAGTCTGATTC	unk	unique	FALSE	TRUE	ENSG00000170145	1	3pUTR	0.324982231564399
chr11:111726697:111726798:+|3pUTR|ENSG00000170145|unk|total|mutant	chr11:111726697:111726798:+	GGAAGCTTCCAAGCAGTTTTCTCTTCATCACTACTAACAAACAAAACACTAAGAAGGCTCCGTATCGCTCTTTTTCTGCGGGGCTACTCTGAAGTACTGACTTGCTTTCCAGTCTGATTC	unk	mutant	total	FALSE	ENSG00000170145	0	3pUTR	0.424066133749116
chr11:112063736:112063838:+|3pUTR|ENSG00000150768|unk|FALSE|unique	chr11:112063736:112063838:+	GAGAGAAAAAATTAACTAGGTTGCTACTTTATTTGCCTAAATACTTTTTTCTATTTTGTTAGATTTTGCCTTTCTTTTGGAAGGAAGGAGGCGATATTCTGGATTATAAAAATGAATTGG	unk	unique	FALSE	TRUE	ENSG00000150768	2	3pUTR	0.697778868260502
chr11:112063736:112063838:+|3pUTR|ENSG00000150768|unk|total|mutant	chr11:112063736:112063838:+	GAGAGAAAAAATTAACCCGGTTGCTACTTTATTTGCCTAAATACTTTTTTCTATTTTGTCCGATTTTGCCTTTCTTTTGGAAGGAAGGAGGCGATATTCTGGATTATAAAAATGAATTGG	unk	mutant	total	FALSE	ENSG00000150768	0	3pUTR	0.571625120530488
chr11:112070992:112071283:-|CDS|ENSG00000150773|control|control|control	chr11:112070992:112071283:-	AATAAAAGGAAGCATTCAAAGAATGAAACAAAATCTGATGGGAATCCAAACTGATTCCATAGATTTAAGAGAAAAAATGAGAAGGGGTAAGTTGATGATTGTAAATGGAAAATTAAACTG	control	control	control	FALSE	ENSG00000150773	1	CDS	0.739658099720022
chr11:112085977:112086295:-|three_prime_utr|ENSG00000150779|control|control|control	chr11:112085977:112086295:-	TCACCCCACTGCCTCACTGGATTGTGAGGATCATATGCGACAATGTATTTGAAAACGACTAGAACATTATCGGAGGAAGGTGGACTCTGAAGTAGTCGCTGTAGACTATGGATGTAGAAC	control	control	control	FALSE	ENSG00000150779	4	three_prime_utr	0.778908306233179
chr11:113276125:113276317:+|3pUTR|ENSG00000149294|msi1|FALSE|unique	chr11:113276125:113276317:+	GTCCGTGTAAAATAGCTGCCTTTTATTTTTTAAGGTAACAAATACCACCTAGAGGTAGGTAGGATCATCCCACGCTTGCTTTAGCACAGGACAACTTTACAAAACATGATTGTTTACAGC	msi1	unique	FALSE	TRUE	ENSG00000149294	5	3pUTR	0.60622601195987
chr11:113276125:113276317:+|3pUTR|ENSG00000149294|msi1|total|mutant	chr11:113276125:113276317:+	GTCCGTGTAAAACCGCTGCCTTTTATTTTTTAAGGTAACAAATACCACCCCGAGGCCGGCCGGATCATCCCACGCTTGCTTCCGCACAGGACAACTTTACAAAACATGATTGTTTACAGC	msi1	mutant	total	FALSE	ENSG00000149294	0	3pUTR	0.91033060990647
chr11:113276847:113276948:+|3pUTR|ENSG00000149294|msi1|FALSE|unique	chr11:113276847:113276948:+	AGAAGGGAAAAGCCAGCCCTTTGTATAGAAATTTTGCTTTTTTTTCCCTCATTCTACTTTAGAACTGCAAGCTTGTGCACTGTGGATGCGTGAATATTTTAGTGTGAAACGTGTTTTTGT	msi1	unique	FALSE	TRUE	ENSG00000149294	3	3pUTR	1.38256719287434
chr11:113276847:113276948:+|3pUTR|ENSG00000149294|msi1|total|mutant	chr11:113276847:113276948:+	AGAAGGGAAAAGCCAGCCCTTTGTACCGAAATTTTGCTTTTTTTTCCCTCATTCTACTTCCGAACTGCAAGCTTGTGCACTGTGGATGCGTGAATATTTCCGTGTGAAACGTGTTTTTGT	msi1	mutant	total	FALSE	ENSG00000149294	0	3pUTR	0.264115886506531
chr11:113738268:113738383:-|CDS|ENSG00000086827|unk|FALSE|unique	chr11:113738268:113738383:-	TGCTTTTTGGCCCAAATGCGGGCACAGAAAGGTGAACTTCTGGAAAGATTATCAAGTGCTAGGAACTTTTCAAATATGGACGATGAAGAGAATTATTCTGCAGCAAGTAAAGCAGTCCGG	unk	unique	FALSE	TRUE	ENSG00000086827	1	CDS	0.616028767089529
chr11:113738268:113738383:-|CDS|ENSG00000086827|unk|total|mutant	chr11:113738268:113738383:-	TGCTTTTTGGCCCAAATGCGGGCACAGAAAGGTGAACTTCTGGAAAGATTATCAAGTGCCCGGAACTTTTCAAATATGGACGATGAAGAGAATTATTCTGCAGCAAGTAAAGCAGTCCGG	unk	mutant	total	FALSE	ENSG00000086827	0	CDS	0.390681267197701
chr11:118254921:118255022:-|3pUTR|ENSG00000149573|unk|FALSE|unique	chr11:118254921:118255022:-	ACAGCCTCATTATTAAGGTCTTATTTAATTTCAGAGTGTAAATTTTTTCAAGTGCTCATTAGGTTTTATAAACAAGAAGCTACATTTTTGCCCTTAAGACACTACTTACAGTGTTATGAC	unk	unique	FALSE	TRUE	ENSG00000149573	1	3pUTR	3.59335960148884
chr11:118254921:118255022:-|3pUTR|ENSG00000149573|unk|total|mutant	chr11:118254921:118255022:-	ACAGCCTCATTATTAAGGTCTTATTTAATTTCAGAGTGTAAATTTTTTCAAGTGCTCATCCGGTTTTATAAACAAGAAGCTACATTTTTGCCCTTAAGACACTACTTACAGTGTTATGAC	unk	mutant	total	FALSE	ENSG00000149573	0	3pUTR	0.69361017237668
chr11:118373572:118373686:+|CDS|ENSG00000110344|unk|FALSE|bound_elsewhere	chr11:118373572:118373686:+	GAAGACCTTGCTGGGAGTAATTCTGAGTATCTCCTGCTTATTAAAGACTCCGGGTGTTGTAGAAAATCATGGCTACTTTTTGAATCCATCTCGTTCCAGCCCCCAGGAGATCAAAGTACA	unk	bound_elsewhere	FALSE	TRUE	ENSG00000110344	1	CDS	0.611165174653066
chr11:118373572:118373686:+|CDS|ENSG00000110344|unk|total|mutant	chr11:118373572:118373686:+	GAAGACCTTGCTGGGAGTAATTCTGAGTATCTCCTGCTTATTAAAGACTCCGGGTGTTGCCGAAAATCATGGCTACTTTTTGAATCCATCTCGTTCCAGCCCCCAGGAGATCAAAGTACA	unk	mutant	total	FALSE	ENSG00000110344	0	CDS	0.569489734406436
chr11:118396625:118396726:+|3pUTR|ENSG00000110344|msi1|FALSE|bound_elsewhere	chr11:118396625:118396726:+	AACTTGACAATGCTCCCCTGGCTTGCAGGAAATTATACTTATTATAGCATCACCAAGTTTAGAAATCATCACTAATTTTCACCCTCTGTTGTCTCTTCATATTCTTCTTCCTTTTCCTAA	msi1	bound_elsewhere	FALSE	TRUE	ENSG00000110344	2	3pUTR	4.23620390543049
chr11:118396625:118396726:+|3pUTR|ENSG00000110344|msi1|total|mutant	chr11:118396625:118396726:+	AACTTGACAATGCTCCCCTGGCTTGCAGGAAATTATACTTATTACCGCATCACCAAGTTCCGAAATCATCACTAATTTTCACCCTCTGTTGTCTCTTCATATTCTTCTTCCTTTTCCTAA	msi1	mutant	total	FALSE	ENSG00000110344	0	3pUTR	0.978501499962011
chr11:118657315:118658441:-|three_prime_utr|ENSG00000118094|control|control|control	chr11:118657315:118658441:-	CCTCCCAGCCTGTCCTCAGAGCGAAGTGGAGGGCAGGGTCACGACCTGGAGGTCATGGGTAGGGGCCTAGCTCCCTCCTGGAACCTTGAATAGGGTGGAAATCCTGCTCTGGAGGGAAGA	control	control	control	FALSE	ENSG00000118094	3	three_prime_utr	0.563758736881059
chr11:118750849:118750950:-|3pUTR|ENSG00000110367|msi1|FALSE|unique	chr11:118750849:118750950:-	ATTCTAGAAAGTACTTTGGCCTCGTGCTGTAGAGAGCAGATTTCTATGGTACCCTGTGTTAGTAAAGGGGCCCAGAAATCTGGGATGTACTGTTTGCTGCCACACTGTCTCATCTAGTAC	msi1	unique	FALSE	TRUE	ENSG00000110367	4	3pUTR	0.974763878531649
chr11:118750849:118750950:-|3pUTR|ENSG00000110367|msi1|total|mutant	chr11:118750849:118750950:-	ATTCCCGAAAGTACTTTGGCCTCGTGCTGCCGAGAGCAGATTTCTATGGTACCCTGTGTCCGTAAAGGGGCCCAGAAATCTGGGATGTACTGTTTGCTGCCACACTGTCTCATCCCGTAC	msi1	mutant	total	FALSE	ENSG00000110367	0	3pUTR	0.836421162974949
chr11:118751385:118751486:-|3pUTR|ENSG00000110367|msi1|FALSE|unique	chr11:118751385:118751486:-	TTGAAGTCTCTTCCCTTTCTACCCAGTACTCGAGCCCAGGGCTAGAAGTTGAAACTCACTAGTAATGTTAAACACCATTTTTTTTTTCTTTTTGGGGAGGAGTTGATATGCAACTGCAGT	msi1	unique	FALSE	TRUE	ENSG00000110367	2	3pUTR	5.51207083992092
chr11:118751385:118751486:-|3pUTR|ENSG00000110367|msi1|total|mutant	chr11:118751385:118751486:-	TTGAAGTCTCTTCCCTTTCTACCCAGTACTCGAGCCCAGGGCCCGAAGTTGAAACTCACCCGTAATGTTAAACACCATTTTTTTTTTCTTTTTGGGGAGGAGTTGATATGCAACTGCAGT	msi1	mutant	total	FALSE	ENSG00000110367	0	3pUTR	1.43279509996769
chr11:119024350:119024909:-|three_prime_utr|ENSG00000137700|control|control|control	chr11:119024350:119024909:-	TCCCACGGTGGCCTTCCCCCTGCACGCTCTGCGGGGAGAAAAGGAGGGGCCTGCCTGGCTAGCCCTGAACCTTTCACTTTCCATTTCTGCGCCTTTTCTGTCACCCGGGTGGCGCTGGAA	control	control	control	FALSE	ENSG00000137700	1	three_prime_utr	0.719142597317408
chr11:119045269:119045370:-|3pUTR|ENSG00000149428|msi1|FALSE|unique	chr11:119045269:119045370:-	TGTGGTTAAAAATGGAAACTGTTCTCCTCCCCAGCCCCACTCCCTGTTCCCTACCCATATAGGCCCTAAATTTGGGAAAAATCACTATTAATTTCTGAATCCTTTGCCTGTGGGTAGGAA	msi1	unique	FALSE	TRUE	ENSG00000149428	2	3pUTR	0.527563887341168
chr11:119045269:119045370:-|3pUTR|ENSG00000149428|msi1|total|mutant	chr11:119045269:119045370:-	TGTGGTTAAAAATGGAAACTGTTCTCCTCCCCAGCCCCACTCCCTGTTCCCTACCCATACCGGCCCTAAATTTGGGAAAAATCACTATTAATTTCTGAATCCTTTGCCTGTGGGCCGGAA	msi1	mutant	total	FALSE	ENSG00000149428	0	3pUTR	0.598892271224501
chr11:119314942:119315043:-|CDS|ENSG00000076706|msi1|FALSE|unique	chr11:119314942:119315043:-	GGGAGACTCTGCCCCTCTTGTAGCCCAGGACCCTTCTCCTCCTCTGTGTCTCCTCCCATTAGGTCCACAAGGAGAAGCGGACGCTCATCTTCCGTGTGCGCCAGGGCCAGGGCCAGAGCG	msi1	unique	FALSE	TRUE	ENSG00000076706	2	CDS	1.01808276950095
chr11:119314942:119315043:-|CDS|ENSG00000076706|msi1|total|mutant	chr11:119314942:119315043:-	GGGAGACTCTGCCCCTCTTGCCGCCCAGGACCCTTCTCCTCCTCTGTGTCTCCTCCCATCCGGTCCACAAGGAGAAGCGGACGCTCATCTTCCGTGTGCGCCAGGGCCAGGGCCAGAGCG	msi1	mutant	total	FALSE	ENSG00000076706	0	CDS	1.20510467379229
chr11:119418629:119418730:-|3pUTR|ENSG00000154096|msi1|FALSE|unique	chr11:119418629:119418730:-	CCTCAGAGGCCTTGGGGCATGACCCAGTGAAGATGCAGGTTTGACCAGGAAAGCAGCGCTAGTGGAGGGTTGGAGAAGGAGGTAAAGGATGAGGGTTCATCATCCCTCCCTGCCTAAGGA	msi1	unique	FALSE	TRUE	ENSG00000154096	1	3pUTR	0.860190127607975
chr11:119418629:119418730:-|3pUTR|ENSG00000154096|msi1|total|mutant	chr11:119418629:119418730:-	CCTCAGAGGCCTTGGGGCATGACCCAGTGAAGATGCAGGTTTGACCAGGAAAGCAGCGCCCGTGGAGGGTTGGAGAAGGAGGTAAAGGATGAGGGTTCATCATCCCTCCCTGCCTAAGGA	msi1	mutant	total	FALSE	ENSG00000154096	0	3pUTR	0.832975280156428
chr11:119418913:119419014:-|3pUTR|ENSG00000154096|msi1|FALSE|unique	chr11:119418913:119419014:-	ATCGGGACCAGAAACCTGGGAGAGACTTGGATGAGGAGTGGTTGGGCTGTGCCTGGGCCTAGCACGGACATGGTCTGTCCTGACAGCACTCCTCGGCAGGCATGGCTGGTGCCTGAAGAC	msi1	unique	FALSE	TRUE	ENSG00000154096	1	3pUTR	0.947681056913783
chr11:119418913:119419014:-|3pUTR|ENSG00000154096|msi1|total|mutant	chr11:119418913:119419014:-	ATCGGGACCAGAAACCTGGGAGAGACTTGGATGAGGAGTGGTTGGGCTGTGCCTGGGCCCCGCACGGACATGGTCTGTCCTGACAGCACTCCTCGGCAGGCATGGCTGGTGCCTGAAGAC	msi1	mutant	total	FALSE	ENSG00000154096	0	3pUTR	0.930661696345345
chr11:11963431:11963477:-|3pUTR|ENSG00000050165|msi1_unk|FALSE|overlapping	chr11:11963431:11963477:-	TTGACACTGTCCCTCTTTGGCAGTTGCATTAGTAACTTTGAAAGGTATATGACTGAGCGTAGCATACAGGTTAACCTGCAGAAACAGTACTTAGGTAATTGTAGGGCGAGGATTATAAAT	msi1_unk	overlapping	FALSE	TRUE	ENSG00000050165	4	3pUTR	0.883916819206833
chr11:11963431:11963477:-|3pUTR|ENSG00000050165|msi1_unk|total|mutant	chr11:11963431:11963477:-	TTGACACTGTCCCTCTTTGGCAGTTGCATCCGTAACTTTGAAAGGTATATGACTGAGCGCCGCATACAGGTTAACCTGCAGAAACAGTACTCCGGTAATTGCCGGGCGAGGATTATAAAT	msi1_unk	mutant	total	FALSE	ENSG00000050165	0	3pUTR	0.534104776500795
chr11:123627604:123627705:+|3pUTR|ENSG00000023171|unk|FALSE|unique	chr11:123627604:123627705:+	ATTTGGATCTATAACTGTACTTTGCCTGGCGCTGTGCGCAAGGTCAGAAAACTTACTGCTAGTACCTAGAAACACACAAGGCTGCCCAGCCAAATCTTAATGTAAAGTAGCTAGAGCCAT	unk	unique	FALSE	TRUE	ENSG00000023171	4	3pUTR	1.71591531850006
chr11:123627604:123627705:+|3pUTR|ENSG00000023171|unk|total|mutant	chr11:123627604:123627705:+	ATTTGGATCTATAACTGTACTTTGCCTGGCGCTGTGCGCAAGGTCAGAAAACTTACTGCCCGTACCCCGAAACACACAAGGCTGCCCAGCCAAATCTTAATGTAAAGCCGCCCGAGCCAT	unk	mutant	total	FALSE	ENSG00000023171	0	3pUTR	0.582712055344978
chr11:123753582:123754518:-|CDS|ENSG00000221931|control|control|control	chr11:123753582:123754518:-	GTGGTGTCTGTGCTAAATACTATCCTCACCCCCCTTCTGAATCCCTTTATTTATACTATTAGAAACAAGGAGGTGAAGGGAGCCTTAAGAAAGGCAATGACTTGCCCAAAGACTGGTCAT	control	control	control	FALSE	ENSG00000221931	1	CDS	1.14237271244136
chr11:123805410:123806349:-|CDS|ENSG00000196099|control|control|control	chr11:123805410:123806349:-	GTGGGAGCCTTCCTGTCTGTGTTGTTTCCAACCATTGTAGTGACAAGGCTACCTTACTGTAGGAAAGAAATTAATCATTTCTTCTGTGACATTGCCCCTCTTCTTCAGGTGGCCTGTATA	control	control	control	FALSE	ENSG00000196099	2	CDS	0.594131432904053
chr11:123942869:123943838:-|CDS|ENSG00000181499|control|control|control	chr11:123942869:123943838:-	CCGCTATGAGACCCTGATGAATGGCCATGTCTGTTCCCAACTAGTGCTGGCCTCCTGGCTAGCTGGATTCCTCTGGGTCCTTTGCCCCACTGTCCTCATGGCCAGCCTGCCTTTCTGTGG	control	control	control	FALSE	ENSG00000181499	2	CDS	0.826759839064141
chr11:124038068:124039001:-|CDS|ENSG00000182634|control|control|control	chr11:124038068:124039001:-	CAACGAGATGGTCATCTTTGTGAATATTGGGCTAGTGGCCTCGGGCTGCTTTGTCCTGATAGTGCTGTCCTATGTGTCCATCGTCTGTTCCATCCTGCGGATCCGCACCTCAGAGGGGAG	control	control	control	FALSE	ENSG00000182634	2	CDS	0.70547444944726
chr11:125776112:125777381:-|three_prime_utr|ENSG00000196844|control|control|control	chr11:125776112:125777381:-	CACTACGCTCTTTTTCTCTTCCCTGAACCTGAATTTTGCTCTCCTCTTCTATGCATTGGTAGAGAGTGAGAAAGCCAGCTCATAGTGAAAAGACAAGCAGGCATAAGGAGACGCAGTGTG	control	control	control	FALSE	ENSG00000196844	2	three_prime_utr	0.573586786694821
chr11:126202095:126203417:-|three_prime_utr|ENSG00000165526|control|control|control	chr11:126202095:126203417:-	AAGGTAAAGCAACTCAGCTGCTACAGGGCTTTTAATGGAGAACAAAGTCTATTTACTGATAGTTTGGCTGCACTGTGGAAAAGCCTGCTGGAAGTCTCCCTGCCGTGGGCTCTCATTGCC	control	control	control	FALSE	ENSG00000165526	1	three_prime_utr	0.627073536807508
chr11:128839127:128840264:-|CDS|ENSG00000151704|control|control|control	chr11:128839127:128840264:-	AAGACAGTGGAAGTGGAGACCCCTCACTGTGCCATGTGCCTTTATAATGAGAAAGATGTTAGAGCCAGGATGAAGAGAGGCTATGACAACCCCAACTTCATCTTGTCAGAAGTCAATGAA	control	control	control	FALSE	ENSG00000151704	1	CDS	0.442426052539815
chr11:130144177:130144243:+|3pUTR|ENSG00000084234|msi1_unk|FALSE|overlapping	chr11:130144177:130144243:+	ATGAGGGTGTCCGCTGCTGCTTTCCTTCGGAATCCAGTGCTTCCACAGAGATTAGCCTGTAGCTTATATTTGACATTCTTCACTGTCTGTTGTTTACCTACCGTAGCTTTTTACCGTTCA	msi1_unk	overlapping	FALSE	TRUE	ENSG00000084234	3	3pUTR	1.5572661852161
chr11:130144177:130144243:+|3pUTR|ENSG00000084234|msi1_unk|total|mutant	chr11:130144177:130144243:+	ATGAGGGTGTCCGCTGCTGCTTTCCTTCGGAATCCAGTGCTTCCACAGAGATCCGCCTGCCGCTTATATTTGACATTCTTCACTGTCTGTTGTTTACCTACCGCCGCTTTTTACCGTTCA	msi1_unk	mutant	total	FALSE	ENSG00000084234	0	3pUTR	0.644100167868201
chr11:130404922:130405557:-|three_prime_utr|ENSG00000134917|control|control|control	chr11:130404922:130405557:-	ATGGGGCGGCAGACCCTATCATCAACTGTCCAGTGGACTGGACCTTGCTCGGGTTCAAGTAGAGGGCATAGGTTAAAAGGTAAAAGTGCACTTATTGACTCAGACAGGACACTCAGCGTC	control	control	control	FALSE	ENSG00000134917	2	three_prime_utr	0.809395587588127
chr11:130405560:130406128:-|CDS|ENSG00000134917|control|control|control	chr11:130405560:130406128:-	GCTGGGGGACTGGTCTGAGTGCTCTAGCACCTGCGGGGCCGGCTGGCAGAGGCGAACTGTAGAGTGCAGGGACCCCTCCGGCCAGGCCTCTGCCACCTGCAACAAGGCTCTGAAACCCGA	control	control	control	FALSE	ENSG00000134917	2	CDS	0.843870371854509
chr11:130877263:130877364:-|3pUTR|ENSG00000120451|msi1|FALSE|unique	chr11:130877263:130877364:-	CAGTCCTTTAACAACACCAGCATGAAGGCAAAGGTGTTTTGTCAGACTGCAACATCTATTAGAAAGGCAAGGCAACTGGGAATTGCTGGAGAAGGATAAATCAGGAGGAATTGCTGGTAG	msi1	unique	FALSE	TRUE	ENSG00000120451	2	3pUTR	1.2676953384003
chr11:130877263:130877364:-|3pUTR|ENSG00000120451|msi1|total|mutant	chr11:130877263:130877364:-	CAGTCCTTTAACAACACCAGCATGAAGGCAAAGGTGTTTTGTCAGACTGCAACATCTATCCGAAAGGCAAGGCAACTGGGAATTGCTGGAGAAGGATAAATCAGGAGGAATTGCTGGCCG	msi1	mutant	total	FALSE	ENSG00000120451	0	3pUTR	0.662865366716424
chr11:134151495:134151596:+|3pUTR|ENSG00000166086|unk|FALSE|unique	chr11:134151495:134151596:+	TAGTGCCATGGGAACCAGGTCTGAAAAAGTAGAGAGAAGTGAAAGTAGAGTCTGGGAAGTAGCTGCCTATAACTGAGACTAGACGGAAAAGGAATACTCGTGTATTTTAAGATATGAATG	unk	unique	FALSE	TRUE	ENSG00000166086	5	3pUTR	0.667393913134706
chr11:134151495:134151596:+|3pUTR|ENSG00000166086|unk|total|mutant	chr11:134151495:134151596:+	CCGTGCCATGGGAACCAGGTCTGAAAAAGCCGAGAGAAGTGAAAGCCGAGTCTGGGAAGCCGCTGCCTATAACTGAGACCCGACGGAAAAGGAATACTCGTGTATTTTAAGATATGAATG	unk	mutant	total	FALSE	ENSG00000166086	0	3pUTR	0.643226135372407
chr11:134247321:134247422:+|3pUTR|ENSG00000151502|unk|FALSE|unique	chr11:134247321:134247422:+	CCTTTTCAGAGCATGAGGTCAGGCTCTGTATCCCTCCTTTTCCTAGCTGATATTCTAACTAGAAGCATTTGTCAATTCCTTTGCCTCCCAACTGACAACACACGTTCATTTTCCAACCTT	unk	unique	FALSE	TRUE	ENSG00000151502	2	3pUTR	2.72239876705672
chr11:134247321:134247422:+|3pUTR|ENSG00000151502|unk|total|mutant	chr11:134247321:134247422:+	CCTTTTCAGAGCATGAGGTCAGGCTCTGTATCCCTCCTTTTCCCCGCTGATATTCTAACCCGAAGCATTTGTCAATTCCTTTGCCTCCCAACTGACAACACACGTTCATTTTCCAACCTT	unk	mutant	total	FALSE	ENSG00000151502	0	3pUTR	0.66770411630552
chr11:134382709:134383006:-|CDS|ENSG00000109956|control|control|control	chr11:134382709:134383006:-	CGGGGCAGGGAAGGTGGTCGGCTGGAAGACGGTGTTTGACCCCCACCGGCCATTTGCAATAGACATGGCTGGATTTGCCGTCAACCTGCGGCTCATTCTGCAGCGAAGCCAGGCCTACTT	control	control	control	FALSE	ENSG00000109956	1	CDS	0.964175831711609
chr11:13729208:13729309:+|3pUTR|ENSG00000197601|unk|FALSE|unique	chr11:13729208:13729309:+	AAAGTTGGTAGATATTTGATTCTTCATTTTTTGTTTTTTTCATTAGTTGAAGTGGGTTTTAGTTTTGTTTAAAATTATAACCAGCGTATTTTCACATCATTCTGTAAGTTAAATGATATC	unk	unique	FALSE	TRUE	ENSG00000197601	3	3pUTR	1.5039339723905
chr11:13729208:13729309:+|3pUTR|ENSG00000197601|unk|total|mutant	chr11:13729208:13729309:+	AAAGTTGGCCGATATTTGATTCTTCATTTTTTGTTTTTTTCATCCGTTGAAGTGGGTTTCCGTTTTGTTTAAAATTATAACCAGCGTATTTTCACATCATTCTGTAAGTTAAATGATATC	unk	mutant	total	FALSE	ENSG00000197601	0	3pUTR	0.478469778022454
chr11:14877439:14878297:-|three_prime_utr|ENSG00000186104|control|control|control	chr11:14877439:14878297:-	AATGTTCTTGTTTTTTACAGCATTGCTTCAGAGGTTTCATTTGCATTTTCCACATGAACTAGTTCCAGATCTGAAGCCCAGGTTAGGCATGACATTGCAGCCCCAACCCTACCTCATCTG	control	control	control	FALSE	ENSG00000186104	2	three_prime_utr	0.648030505935703
chr11:18297563:18297669:-|CDS|ENSG00000110756|unk|FALSE|unique	chr11:18297563:18297669:-	GATCTAATTTCTCAACTGGAAGAATTGATCTTAAAATTTGAACCTTTGGATTCAGCTTGTAGCAGTAGAAGAAGCTCCATTTCATCACATGTAAGTATTCTCACCTTTAAAGGATTTTGT	unk	unique	FALSE	TRUE	ENSG00000110756	2	CDS	0.454627281659317
chr11:18297563:18297669:-|CDS|ENSG00000110756|unk|total|mutant	chr11:18297563:18297669:-	GATCTAATTTCTCAACTGGAAGAATTGATCTTAAAATTTGAACCTTTGGATTCAGCTTGCCGCAGCCGAAGAAGCTCCATTTCATCACATGTAAGTATTCTCACCTTTAAAGGATTTTGT	unk	mutant	total	FALSE	ENSG00000110756	0	CDS	0.497654807222804
chr11:1889147:1890584:-|CDS|ENSG00000283787|control|control|control	chr11:1889147:1890584:-	GCCACCCGGCTTCCAGGCCTCAGTGCCCAGAGAGGCTAGTGCCAGGGTTGTGGTGCCCATAGCCCCGACCTGCCGCTCGCTGGAGTCCTCACCGCACAGCCTGGTCCCCATGGGCCCTGG	control	control	control	FALSE	ENSG00000283787	2	CDS	1.06599953757798
chr11:18933498:18933815:-|three_prime_utr|ENSG00000170255|control|control|control	chr11:18933498:18933815:-	AGACAGGACTTTGAGAGCAACACTGCCCTGCCACCCTTGACAATTATATGCGTTTTTCTTAGCCTTCTGCCTCAGAAATGTCTCAGTGGTTCCTCAAGGTCTTCAAATAGATGTTTATCT	control	control	control	FALSE	ENSG00000170255	2	three_prime_utr	1.46459878825861
chr11:20048915:20049016:+|CDS|ENSG00000166833|unk|FALSE|bound_elsewhere	chr11:20048915:20049016:+	GAGCAGTGGGAGCAGCAGTCCTCTCTACAGCAAGAATGTGGACCTCAACCAGTCTCCGCTAGCCTCCAGCCCCAGCTCAGCCCACTCGGCCCCTTCCAACAGCCTCACCTGGGGCACCAA	unk	bound_elsewhere	FALSE	TRUE	ENSG00000166833	1	CDS	0.891655451271616
chr11:20048915:20049016:+|CDS|ENSG00000166833|unk|total|mutant	chr11:20048915:20049016:+	GAGCAGTGGGAGCAGCAGTCCTCTCTACAGCAAGAATGTGGACCTCAACCAGTCTCCGCCCGCCTCCAGCCCCAGCTCAGCCCACTCGGCCCCTTCCAACAGCCTCACCTGGGGCACCAA	unk	mutant	total	FALSE	ENSG00000166833	0	CDS	0.913436347348626
chr11:20121310:20121411:+|3pUTR|ENSG00000166833|msi1|FALSE|bound_elsewhere	chr11:20121310:20121411:+	ATTGTAACATAGAAATTGTAAATAATTGATTAAAGTGCTGCATTTTGATGAATTTTTTCTAGCCATTTTTAAAGAGAAAACTAGGAATTGAGTATTTTGTGTACGGTATGTTTCCATCCT	msi1	bound_elsewhere	FALSE	TRUE	ENSG00000166833	3	3pUTR	2.33899207704718
chr11:20121310:20121411:+|3pUTR|ENSG00000166833|msi1|total|mutant	chr11:20121310:20121411:+	ATTGTAACACCGAAATTGTAAATAATTGATTAAAGTGCTGCATTTTGATGAATTTTTTCCCGCCATTTTTAAAGAGAAAACCCGGAATTGAGTATTTTGTGTACGGTATGTTTCCATCCT	msi1	mutant	total	FALSE	ENSG00000166833	0	3pUTR	0.370420913317237
chr11:20156216:20156573:-|CDS|ENSG00000109851|control|control|control	chr11:20156216:20156573:-	ATCTGGTTCCAGAACCGACGCATGAAATGGCGGAACTCCAAGGAGCGCGAACTCCTGTCTAGCGGGGGCTGTCGCGAGCAGACCCTGCCCACCAAGCTCAATCCGCACCCGGACCTCAGC	control	control	control	FALSE	ENSG00000109851	1	CDS	0.574186719538167
chr11:214995:215097:+|3pUTR|ENSG00000177963|unk|FALSE|unique	chr11:214995:215097:+	CCTCCTTCCTACTGGTTTAGACTACACTTACAACAAGGAAAATGCCCCTCGTGTGACCATAGATTGAGATTTATACCACATACCACACATAGCCACAGAAACATCATCTTGAAATAAAGA	unk	unique	FALSE	TRUE	ENSG00000177963	3	3pUTR	1.34677037740473
chr11:214995:215097:+|3pUTR|ENSG00000177963|unk|total|mutant	chr11:214995:215097:+	CCTCCTTCCTACTGGTTCCGACTACACTTACAACAAGGAAAATGCCCCTCGTGTGACCACCGATTGAGATTTATACCACATACCACACACCGCCACAGAAACATCATCTTGAAATAAAGA	unk	mutant	total	FALSE	ENSG00000177963	0	3pUTR	0.61010237851719
chr11:22846921:22847509:-|three_prime_utr|ENSG00000255359|control|control|control	chr11:22846921:22847509:-	CTCCACCATTTCGGAAAAATAAACACAGTGCAAGTATTTAATATCCAAGCTACAGGCTCTAGAATTTTATTAAATGCCATCTCTCACTACCATATTTTTCTTTCCTGTGGTAAACTTGAA	control	control	control	FALSE	ENSG00000255359	1	three_prime_utr	0.713338525465321
chr11:2397021:2397122:+|3pUTR|ENSG00000110651|msi1|FALSE|unique	chr11:2397021:2397122:+	TTGGGGTTTTGTTTTTGTTCTGAACTTTCCTGTTACCTTTTCAGGGCTGACGTCACATGTAGGTGGCGTGTATGAGTGGAGACGGGCCTGGGTCTTGGGGACTGGAGGGCAGGGGTCCTT	msi1	unique	FALSE	TRUE	ENSG00000110651	1	3pUTR	2.10615407982974
chr11:2397021:2397122:+|3pUTR|ENSG00000110651|msi1|total|mutant	chr11:2397021:2397122:+	TTGGGGTTTTGTTTTTGTTCTGAACTTTCCTGTTACCTTTTCAGGGCTGACGTCACATGCCGGTGGCGTGTATGAGTGGAGACGGGCCTGGGTCTTGGGGACTGGAGGGCAGGGGTCCTT	msi1	mutant	total	FALSE	ENSG00000110651	0	3pUTR	1.6724664906508
chr11:26667019:26671251:-|three_prime_utr|ENSG00000148942|control|control|control	chr11:26667019:26671251:-	ACACACACGTGCAATACACACACACACACACAAACTCCACATACTTCTTGCCTACTTGTTAGTAGATATGTATAGTTGCCATTGCTAGAAGACAGGGATGTCTGGTGCCTATTTCTACTT	control	control	control	FALSE	ENSG00000148942	4	three_prime_utr	0.931824537688053
chr11:27366961:27367062:-|3pUTR|ENSG00000205213|msi1|FALSE|unique	chr11:27366961:27367062:-	TGAATACTTCCTAATATCGTTGGCTCTACTAATATTTTCCAATTTGCTGGGATGTCACCTAGCAATAGCTTGGATTATATAGAAAGTAAACTGTGGTCAATACTTGCATTTAATTAGACG	msi1	unique	FALSE	TRUE	ENSG00000205213	4	3pUTR	0.70846155210271
chr11:27366961:27367062:-|3pUTR|ENSG00000205213|msi1|total|mutant	chr11:27366961:27367062:-	TGAATACTTCCTAATATCGTTGGCTCTACTAATATTTTCCAATTTGCTGGGATGTCACCCCGCAACCGCTTGGATTATACCGAAAGTAAACTGTGGTCAATACTTGCATTTAATCCGACG	msi1	mutant	total	FALSE	ENSG00000205213	0	3pUTR	0.451746516638669
chr11:27368498:27368690:-|CDS|ENSG00000205213|msi1|FALSE|unique	chr11:27368498:27368690:-	ACCCCTTTGTTTGCCATTTCCTACAGGTGAAACGCCATCATTAGGATTCACTGTAACGTTAGTGCTATTAAACTCACTAGCATTTTTATTAATGGCCGTTATCTACACTAAACTATACTG	msi1	unique	FALSE	TRUE	ENSG00000205213	3	CDS	0.970098879563061
chr11:27368498:27368690:-|CDS|ENSG00000205213|msi1|total|mutant	chr11:27368498:27368690:-	ACCCCTTTGTTTGCCATTTCCTACAGGTGAAACGCCATCATCCGGATTCACTGTAACGTCCGTGCTATTAAACTCACCCGCATTTTTATTAATGGCCGTTATCTACACTAAACTATACTG	msi1	mutant	total	FALSE	ENSG00000205213	0	CDS	0.558404720134071
chr11:28036422:28036524:-|CDS|ENSG00000121621|unk|FALSE|unique	chr11:28036422:28036524:-	CAGCTCAATGATTCTCTTAGCAAAGAACTTCAGCCTATTGTATATACACCAGAAGACTGTAGAAAAGCTTTTCAAAATCCGTCTACAGTAACCTTAATGAAACCATCATCATTTACTACA	unk	unique	FALSE	TRUE	ENSG00000121621	2	CDS	0.626691807732379
chr11:28036422:28036524:-|CDS|ENSG00000121621|unk|total|mutant	chr11:28036422:28036524:-	CAGCTCAATGATTCTCTCCGCAAAGAACTTCAGCCTATTGTATATACACCAGAAGACTGCCGAAAAGCTTTTCAAAATCCGTCTACAGTAACCTTAATGAAACCATCATCATTTACTACA	unk	mutant	total	FALSE	ENSG00000121621	0	CDS	0.379629633172407
chr11:2928445:2928542:-|3pUTR|ENSG00000181649|msi1_unk|FALSE|overlapping	chr11:2928445:2928542:-	ATTGGACTATCTAATATCTATGTATTTATTTCGCTGGTTCTTTGTAGTCACATATTTTATAGTCTTAATATCTTGTTTTTGCATCACTGTGCCCATTGCAAATAAATCACTTGGCCAGTT	msi1_unk	overlapping	FALSE	TRUE	ENSG00000181649	2	3pUTR	5.7379988799374
chr11:2928445:2928542:-|3pUTR|ENSG00000181649|msi1_unk|total|mutant	chr11:2928445:2928542:-	ATTGGACTATCTAATATCTATGTATTTATTTCGCTGGTTCTTTGCCGTCACATATTTTACCGTCTTAATATCTTGTTTTTGCATCACTGTGCCCATTGCAAATAAATCACTTGGCCAGTT	msi1_unk	mutant	total	FALSE	ENSG00000181649	0	3pUTR	1.10759413234586
chr11:2944997:2945113:-|3pUTR|ENSG00000205531|unk|FALSE|unique	chr11:2944997:2945113:-	CTGTGTAGAGTAGGGCCCTGTTCTCCTTAGGATGTTGCTTCTTGATTTTTTTTTTTTTTTAGGGGTGGGTCAGGGTTGTGACACACCAGCCCAGGTGAGAGCTGCTGCGGGTCACCTCAT	unk	unique	FALSE	TRUE	ENSG00000205531	4	3pUTR	22.0494134515816
chr11:2944997:2945113:-|3pUTR|ENSG00000205531|unk|total|mutant	chr11:2944997:2945113:-	CTGTGCCGAGCCGGGCCCTGTTCTCCTCCGGATGTTGCTTCTTGATTTTTTTTTTTTTTCCGGGGTGGGTCAGGGTTGTGACACACCAGCCCAGGTGAGAGCTGCTGCGGGTCACCTCAT	unk	mutant	total	FALSE	ENSG00000205531	0	3pUTR	1.48301739451786
chr11:30010719:30012678:-|CDS|ENSG00000182255|control|control|control	chr11:30010719:30012678:-	TTTGCTCAAGAAATTTCGGAGCTCTACTTCTTCTTCCCTGGGGGACAAGTCAGAGTATCTAGAGATGGAAGAAGGAGTTAAGGAATCTCTGTGTGCAAAGGAGGAGAAGTGTCAGGGAAA	control	control	control	FALSE	ENSG00000182255	1	CDS	0.697153516711115
chr11:35229396:35229958:+|3pUTR|ENSG00000026508|msi1|FALSE|unique	chr11:35229396:35229958:+	ATATGTATTCCTGATCGCCAACCTTTCCCCCACCAGCTAAGGACATTTCCCAGGGTTAATAGGGCCTGGTCCCTGGGAGGAAATTTGAATGGGTCCATTTTGCCCTTCCATAGCCTAATC	msi1	unique	FALSE	TRUE	ENSG00000026508	2	3pUTR	0.772149968819771
chr11:35229396:35229958:+|3pUTR|ENSG00000026508|msi1|total|mutant	chr11:35229396:35229958:+	ATATGTATTCCTGATCGCCAACCTTTCCCCCACCAGCTAAGGACATTTCCCAGGGTTAACCGGGCCTGGTCCCTGGGAGGAAATTTGAATGGGTCCATTTTGCCCTTCCACCGCCTAATC	msi1	mutant	total	FALSE	ENSG00000026508	0	3pUTR	0.540758530314947
chr11:35230299:35231094:+|3pUTR|ENSG00000026508|msi1|FALSE|unique	chr11:35230299:35231094:+	GCCTGGGGAGTCCCTCAAAAGGTTAAAGGGATTCCCATCATTGGAATCTTATCACCAGATAGGCAAGTTTATGACCAAACAAGAGAGTACTGGCTTTATCCTCTAACCTCATATTTTCTC	msi1	unique	FALSE	TRUE	ENSG00000026508	1	3pUTR	0.540407458935731
chr11:35230299:35231094:+|3pUTR|ENSG00000026508|msi1|total|mutant	chr11:35230299:35231094:+	GCCTGGGGAGTCCCTCAAAAGGTTAAAGGGATTCCCATCATTGGAATCTTATCACCAGACCGGCAAGTTTATGACCAAACAAGAGAGTACTGGCTTTATCCTCTAACCTCATATTTTCTC	msi1	mutant	total	FALSE	ENSG00000026508	0	3pUTR	0.475042298716036
chr11:35231115:35231675:+|3pUTR|ENSG00000026508|msi1|FALSE|unique	chr11:35231115:35231675:+	CAGGACAAGGTTCAAAATGGTTACAACAGCCTCTACCTGTCGCCCCAGGGAGAAAGGGGTAGTGATACAAGTCTCATAGCCAGAGATGGTTTTCCACTCCTTCTAGATATTCCCAAAAAG	msi1	unique	FALSE	TRUE	ENSG00000026508	3	3pUTR	0.588288801317181
chr11:35231115:35231675:+|3pUTR|ENSG00000026508|msi1|total|mutant	chr11:35231115:35231675:+	CAGGACAAGGTTCAAAATGGTTACAACAGCCTCTACCTGTCGCCCCAGGGAGAAAGGGGCCGTGATACAAGTCTCACCGCCAGAGATGGTTTTCCACTCCTTCCCGATATTCCCAAAAAG	msi1	mutant	total	FALSE	ENSG00000026508	0	3pUTR	0.541432741644841
chr11:35231809:35232301:+|3pUTR|ENSG00000026508|msi1|FALSE|unique	chr11:35231809:35232301:+	ACAACACCAAGAATTGATTTTGTAGCCAACATTCATTCAATACTGTTATATCAGAGGAGTAGGAGAGAGGAAACATTTGACTTATCTGGAAAAGCAAAATGTACTTAAGAATAAGAATAA	msi1	unique	FALSE	TRUE	ENSG00000026508	2	3pUTR	0.743743928104144
chr11:35231809:35232301:+|3pUTR|ENSG00000026508|msi1|total|mutant	chr11:35231809:35232301:+	ACAACACCAAGAATTGATTTTGCCGCCAACATTCATTCAATACTGTTATATCAGAGGAGCCGGAGAGAGGAAACATTTGACTTATCTGGAAAAGCAAAATGTACTTAAGAATAAGAATAA	msi1	mutant	total	FALSE	ENSG00000026508	0	3pUTR	0.502103766893325
chr11:35619468:35619569:+|CDS|ENSG00000179431|unk|FALSE|unique	chr11:35619468:35619569:+	CCCCCTCCGGGATGCCGGGGGTGAGCTGGCCAACCTCAGCCAGGCGGAGCTGGTGGACCTAGTACAATGGACCGACTTAATCCTTTTCGACTACCTGACGGCCAACTTCGACCGGCTCGT	unk	unique	FALSE	TRUE	ENSG00000179431	1	CDS	0.618177973523254
chr11:35619468:35619569:+|CDS|ENSG00000179431|unk|total|mutant	chr11:35619468:35619569:+	CCCCCTCCGGGATGCCGGGGGTGAGCTGGCCAACCTCAGCCAGGCGGAGCTGGTGGACCCCGTACAATGGACCGACTTAATCCTTTTCGACTACCTGACGGCCAACTTCGACCGGCTCGT	unk	mutant	total	FALSE	ENSG00000179431	0	CDS	0.541859634803186
chr11:35726083:35726184:+|CDS|ENSG00000166326|msi1|FALSE|bound_elsewhere	chr11:35726083:35726184:+	GAGGCAATGGCCACAGCTCATGTGACTGAGATACTGGCAGACATCCAATCCCACATGGATAGGTTGATGACTCAGATGGCCCAAGCCAAGGAACAACTTGATACCTCTAATGAATCAGCT	msi1	bound_elsewhere	FALSE	TRUE	ENSG00000166326	1	CDS	0.521308060695132
chr11:35726083:35726184:+|CDS|ENSG00000166326|msi1|total|mutant	chr11:35726083:35726184:+	GAGGCAATGGCCACAGCTCATGTGACTGAGATACTGGCAGACATCCAATCCCACATGGACCGGTTGATGACTCAGATGGCCCAAGCCAAGGAACAACTTGATACCTCTAATGAATCAGCT	msi1	mutant	total	FALSE	ENSG00000166326	0	CDS	0.554555492375323
chr11:35810521:35810622:+|3pUTR|ENSG00000166326|unk|FALSE|bound_elsewhere	chr11:35810521:35810622:+	CCAGAAACCATAAGACTCAGGCAGTTCTTGATTCTGGAGGCCTGCCTGGTAAGATAAGATAGTATAATTTGGAACTGAGAACATACCAGAAACAGCAGAACGAGGGCCAGAGCAGAAAAA	unk	bound_elsewhere	FALSE	TRUE	ENSG00000166326	1	3pUTR	1.77321107490056
chr11:35810521:35810622:+|3pUTR|ENSG00000166326|unk|total|mutant	chr11:35810521:35810622:+	CCAGAAACCATAAGACTCAGGCAGTTCTTGATTCTGGAGGCCTGCCTGGTAAGATAAGACCGTATAATTTGGAACTGAGAACATACCAGAAACAGCAGAACGAGGGCCAGAGCAGAAAAA	unk	mutant	total	FALSE	ENSG00000166326	0	3pUTR	0.753016702658124
chr11:36273890:36273991:-|3pUTR|ENSG00000110442|msi1|FALSE|unique	chr11:36273890:36273991:-	GGTGAAGAAGTGGGAATAATTGGAACTAAACAACAGTTCTAAAACTTCCATGATTTTTGTAGCTTCTTTTGTCCCCAAGTTGAAGCTTTTGGCCAGTACCTTCTCTAGTTTTTAAAGATG	msi1	unique	FALSE	TRUE	ENSG00000110442	2	3pUTR	1.43473411360455
chr11:36273890:36273991:-|3pUTR|ENSG00000110442|msi1|total|mutant	chr11:36273890:36273991:-	GGTGAAGAAGTGGGAATAATTGGAACTAAACAACAGTTCTAAAACTTCCATGATTTTTGCCGCTTCTTTTGTCCCCAAGTTGAAGCTTTTGGCCAGTACCTTCTCCCGTTTTTAAAGATG	msi1	mutant	total	FALSE	ENSG00000110442	0	3pUTR	0.340981441469527
chr11:4094911:4095012:+|5pUTR|ENSG00000167325|unk|FALSE|unique	chr11:4094911:4095012:+	AGCAGCGCCTGGAACCTAACCCTTCCCACTCTGTCACCTTCTCGATCCCGCCGGCGCTTTAGAGCCGCAGTCCAGTCTTGGATCCTTCAGAGCCTCAGCCACTAGCTGCGATGCATGTGA	unk	unique	FALSE	TRUE	ENSG00000167325	2	5pUTR	0.880258873705229
chr11:4094911:4095012:+|5pUTR|ENSG00000167325|unk|total|mutant	chr11:4094911:4095012:+	AGCAGCGCCTGGAACCTAACCCTTCCCACTCTGTCACCTTCTCGATCCCGCCGGCGCTTCCGAGCCGCAGTCCAGTCTTGGATCCTTCAGAGCCTCAGCCACCCGCTGCGATGCATGTGA	unk	mutant	total	FALSE	ENSG00000167325	0	5pUTR	0.808936128430343
chr11:43342853:43342954:+|3pUTR|ENSG00000166181|msi1|FALSE|unique	chr11:43342853:43342954:+	CTAGTTCTGCTGATAAAGATCATCAGTTTTGAAAGGTTACTGATTTTCCTCTTCCCTCTTAGTTTTTTACCCAATATATGGAGAAGAGTAATGGTCAATCTTAACATTTTGTTTTAATTG	msi1	unique	FALSE	TRUE	ENSG00000166181	2	3pUTR	3.49923100408084
chr11:43342853:43342954:+|3pUTR|ENSG00000166181|msi1|total|mutant	chr11:43342853:43342954:+	CCCGTTCTGCTGATAAAGATCATCAGTTTTGAAAGGTTACTGATTTTCCTCTTCCCTCTCCGTTTTTTACCCAATATATGGAGAAGAGTAATGGTCAATCTTAACATTTTGTTTTAATTG	msi1	mutant	total	FALSE	ENSG00000166181	0	3pUTR	0.436671264441372
chr11:43405833:43405939:+|CDS|ENSG00000052841|unk|FALSE|unique	chr11:43405833:43405939:+	GGCCCAAACCCCTGACTGTTCCATAACTGACTTCAGAAAAAGCCACACTCTGTCCTACTTAGTCAAAGAATTAGAGGTTCGCATGGATCTGAAAGCCAAAATGCCAGATGACCATGCACG	unk	unique	FALSE	TRUE	ENSG00000052841	2	CDS	1.07479276435929
chr11:43405833:43405939:+|CDS|ENSG00000052841|unk|total|mutant	chr11:43405833:43405939:+	GGCCCAAACCCCTGACTGTTCCATAACTGACTTCAGAAAAAGCCACACTCTGTCCTACTCCGTCAAAGAATCCGAGGTTCGCATGGATCTGAAAGCCAAAATGCCAGATGACCATGCACG	unk	mutant	total	FALSE	ENSG00000052841	0	CDS	0.443907620610578
chr11:43494716:43494817:+|3pUTR|ENSG00000052841|unk|FALSE|unique	chr11:43494716:43494817:+	GTTACCCATCTTGGAATAAGTTGTGAATGTCAGCTCCCTCTCTCTGAGGCCTCCAGACTTAGCTCCTCAGGAGGGTAATGAGCCAAGGTTGAGTGTTTCCATACAATGCTTTTACCTTTG	unk	unique	FALSE	TRUE	ENSG00000052841	1	3pUTR	0.543028092133637
chr11:43494716:43494817:+|3pUTR|ENSG00000052841|unk|total|mutant	chr11:43494716:43494817:+	GTTACCCATCTTGGAATAAGTTGTGAATGTCAGCTCCCTCTCTCTGAGGCCTCCAGACTCCGCTCCTCAGGAGGGTAATGAGCCAAGGTTGAGTGTTTCCATACAATGCTTTTACCTTTG	unk	mutant	total	FALSE	ENSG00000052841	0	3pUTR	0.5498818569991
chr11:44260439:44264853:-|three_prime_utr|ENSG00000052850|control|control|control	chr11:44260439:44264853:-	GACACCATGGGCCACGCCCATGTTTTCCAGGCCCCCAGCCTCCCACTCGACTTTCCTCTTAGGAACCTGGCCTGGGCCAGGGGCCTGACCCTCAGCACTTTCAGCCGCCCCAAGTCTGAG	control	control	control	FALSE	ENSG00000052850	1	three_prime_utr	0.652247176544157
chr11:46383557:46383658:+|3pUTR|ENSG00000110492|msi1_unk|FALSE|overlapping	chr11:46383557:46383658:+	CCACGCCCTCCCTCTCCCAGGCCCGAGATGTGACCCACCAGTGCCTTCTGTCTGCTCGTTAGCTTTAATCAATCATGCCCTGCCTTGTCCCTCTCACTCCCCAGCCCCACCCCTAAGTGC	msi1_unk	overlapping	FALSE	TRUE	ENSG00000110492	1	3pUTR	3.86908059366544
chr11:46383557:46383658:+|3pUTR|ENSG00000110492|msi1_unk|total|mutant	chr11:46383557:46383658:+	CCACGCCCTCCCTCTCCCAGGCCCGAGATGTGACCCACCAGTGCCTTCTGTCTGCTCGTCCGCTTTAATCAATCATGCCCTGCCTTGTCCCTCTCACTCCCCAGCCCCACCCCTAAGTGC	msi1_unk	mutant	total	FALSE	ENSG00000110492	0	3pUTR	1.44913140444074
chr11:46542767:46542868:-|CDS|ENSG00000110497|msi1|FALSE|unique	chr11:46542767:46542868:-	AACACGCTCCGCAACCTCAGTCTGGGTCCTACCCGCCGCTCTTTGGGAGGGCCTCTGTCTAGCCACCCTTCTAGGTATCACCGAGAAATAGCTCCTGGGTTGACAGGATCTGAGTGGACC	msi1	unique	FALSE	TRUE	ENSG00000110497	3	CDS	0.98909114932538
chr11:46542767:46542868:-|CDS|ENSG00000110497|msi1|total|mutant	chr11:46542767:46542868:-	AACACGCTCCGCAACCTCAGTCTGGGTCCTACCCGCCGCTCTTTGGGAGGGCCTCTGTCCCGCCACCCTTCCCGGTATCACCGAGAAACCGCTCCTGGGTTGACAGGATCTGAGTGGACC	msi1	mutant	total	FALSE	ENSG00000110497	0	CDS	0.737091396054749
chr11:46743636:46743700:-|3pUTR|ENSG00000175216|msi1_unk|FALSE|overlapping	chr11:46743636:46743700:-	TTGTAAAATTGTCCTAATCTTTCCTAGCTTTTTAATAGTTAATATTAGAAACTCTTTAATAGTTTTCCTTTCAGTTTGTGAGCTCTTCTCTGTCGCCCTGAAGGGTCACTGTATTCTGTA	msi1_unk	overlapping	FALSE	TRUE	ENSG00000175216	4	3pUTR	10.7342823133155
chr11:46743636:46743700:-|3pUTR|ENSG00000175216|msi1_unk|total|mutant	chr11:46743636:46743700:-	TTGTAAAATTGTCCTAATCTTTCCCCGCTTTTTAACCGTTAATATCCGAAACTCTTTAACCGTTTTCCTTTCAGTTTGTGAGCTCTTCTCTGTCGCCCTGAAGGGTCACTGTATTCTGTA	msi1_unk	mutant	total	FALSE	ENSG00000175216	0	3pUTR	0.543117992301186
chr11:4681751:4682711:-|CDS|ENSG00000167332|control|control|control	chr11:4681751:4682711:-	TTATCCACATCCACCATGCCTAAGATCCTTGCCCTTTTCTGGTTTGATTCCCGAGAGATTAGCTTTGAGGCCTGTCTTACCCAGATGTTCTTTATTCATGCCCTCTCAGCCATTGAATCC	control	control	control	FALSE	ENSG00000167332	1	CDS	0.547618813804371
chr11:47420279:47420382:-|CDS|ENSG00000165916|unk|FALSE|unique	chr11:47420279:47420382:-	AAACAGGGTGGACATCCTGGACCCCGCCCTCCTCCGCTCGGGCCGCCTTGACCGCAAGATAGAGTTCCCGATGCCCAATGAGGAGGCCCGGGCCAGAATCATGCAGATCCACTCCCGAAA	unk	unique	FALSE	TRUE	ENSG00000165916	1	CDS	0.752170856402406
chr11:47420279:47420382:-|CDS|ENSG00000165916|unk|total|mutant	chr11:47420279:47420382:-	AAACAGGGTGGACATCCTGGACCCCGCCCTCCTCCGCTCGGGCCGCCTTGACCGCAAGACCGAGTTCCCGATGCCCAATGAGGAGGCCCGGGCCAGAATCATGCAGATCCACTCCCGAAA	unk	mutant	total	FALSE	ENSG00000165916	0	CDS	0.63189736664469
chr11:48137134:48137235:+|CDS|ENSG00000149177|msi1|FALSE|unique	chr11:48137134:48137235:+	CACGTACTCCTACTGCCTTCTTATTGAGAAGGCTGGAAATTCCAGCAACGCAACACAAGTAGTCACGGACATTGGAATTACTGACGCTACAGTCACTGAATTAATACCTGGCTCATCATA	msi1	unique	FALSE	TRUE	ENSG00000149177	1	CDS	0.544821468500646
chr11:48137134:48137235:+|CDS|ENSG00000149177|msi1|total|mutant	chr11:48137134:48137235:+	CACGTACTCCTACTGCCTTCTTATTGAGAAGGCTGGAAATTCCAGCAACGCAACACAAGCCGTCACGGACATTGGAATTACTGACGCTACAGTCACTGAATTAATACCTGGCTCATCATA	msi1	mutant	total	FALSE	ENSG00000149177	0	CDS	0.540488083646626
chr11:49981574:49982501:-|CDS|ENSG00000221954|control|control|control	chr11:49981574:49982501:-	GAACAATAGCTTGGAGGGGAGGTGTAAAGCCCTCTCCACCTGTATTTCTCACATCATAGTAGTTGTCTTATTCTTTGTGCCCTGTATATTTGTGTATCTGCGCTCAGTGACCACTCTGCC	control	control	control	FALSE	ENSG00000221954	3	CDS	1.78594437718055
chr11:5233990:5234213:-|CDS|ENSG00000223609|control|control|control	chr11:5233990:5234213:-	GATGCTGTTATGGGCAACCCTAAGGTGAAGGCTCATGGCAAGAAGGTGCTAGGTGCCTTTAGTGATGGCCTGGCTCACCTGGACAACCTCAAGGGCACTTTTTCTCAGCTGAGTGAGCTG	control	control	control	FALSE	ENSG00000223609	2	CDS	0.65322462473864
chr11:56232108:56233062:-|CDS|ENSG00000181718|control|control|control	chr11:56232108:56233062:-	GACAATCCTCTTCATGTATGTGAGACCAAGTTCCAGCTATGCTTCGGACCATGACATGATAGTGTCAATATTTTACACCATTGTGATTCCCTTGCTGAATCCCGTCATCTACAGTTTGAG	control	control	control	FALSE	ENSG00000181718	1	CDS	0.289260647136385
chr11:56417260:56418232:-|CDS|ENSG00000279961|control|control|control	chr11:56417260:56418232:-	GACAAGATGGCTTCTGTATTTTACACAGTGGTGATCCCCATGTTAAACCCCCTAATCTATAGTCTAAGGAACAAAGAAGTGAAAGATGCCTCAAAGAAAGCCTTGGATAAAGGTTGTGAA	control	control	control	FALSE	ENSG00000279961	1	CDS	1.00917630451687
chr11:56742830:56743766:-|CDS|ENSG00000172457|control|control|control	chr11:56742830:56743766:-	GACAAAGTAGCTGCTCTGTTCTACACCGTGATCAACCCACTGCTCAACCCTCTCATCTATAGCCTGAGAAACAAAGATATCAAAGAGGCCTTCAGGAAAGCAACACAGACTATACAACCA	control	control	control	FALSE	ENSG00000172457	2	CDS	0.777435832863414
chr11:57233576:57235861:-|three_prime_utr|ENSG00000134817|control|control|control	chr11:57233576:57235861:-	AGAGAAGCCTGGCGCCCTCGGCCCTCCCCGGCCTTTGCCCTTGCTTTCTGAAAATCAGGTAGTGTGGCTACTCCTTGTCCTATGCACATCCTTTAACTGTCCCCTGATTCTGCCCCGCCC	control	control	control	FALSE	ENSG00000134817	1	three_prime_utr	1.03210272561415
chr11:57661263:57661364:+|CDS|ENSG00000172409|unk|FALSE|unique	chr11:57661263:57661364:+	CCACCTACTGAGTGTTAGCACTGCCGAGGGTACAGAGGAGAACCTGTCCGAGACAAGTGTAGCTGGCTTCATTGTGGTGACCAGTGTGGACCTGGAGCATCAGGTGTTTACTGTTCTGTC	unk	unique	FALSE	TRUE	ENSG00000172409	2	CDS	0.603107452938063
chr11:57661263:57661364:+|CDS|ENSG00000172409|unk|total|mutant	chr11:57661263:57661364:+	CCACCTACTGAGTGTCCGCACTGCCGAGGGTACAGAGGAGAACCTGTCCGAGACAAGTGCCGCTGGCTTCATTGTGGTGACCAGTGTGGACCTGGAGCATCAGGTGTTTACTGTTCTGTC	unk	mutant	total	FALSE	ENSG00000172409	0	CDS	0.52649302744318
chr11:58422334:58423261:-|CDS|ENSG00000172365|control|control|control	chr11:58422334:58423261:-	ACACACTAGTGAGGTGATTCTGGTTTTTATGTCAAGCTTTAATATCTTTTTTGTTCTTCTAGTTATCTTTATCTCCTACTTGTTCATATTCATCACCATCTTGAAGATGCATTCAGCTAA	control	control	control	FALSE	ENSG00000172365	2	CDS	12.4550060146226
chr11:59152587:59152688:+|CDS|ENSG00000166801|msi1|FALSE|unique	chr11:59152587:59152688:+	ATTGAAAACTTCAAGAAAAAAATGAAAGTAAAAAATGGGGAAACATTATTTGAATTGCATAGAACAACGTTTGGGAAAGTAACAAAAAATTCTTCTTCGATTAAAGTAGTGAAACTTCTT	msi1	unique	FALSE	TRUE	ENSG00000166801	2	CDS	0.452624192764424
chr11:59152587:59152688:+|CDS|ENSG00000166801|msi1|total|mutant	chr11:59152587:59152688:+	ATTGAAAACTTCAAGAAAAAAATGAAAGTAAAAAATGGGGAAACATTATTTGAATTGCACCGAACAACGTTTGGGAAAGTAACAAAAAATTCTTCTTCGATTAAAGCCGTGAAACTTCTT	msi1	mutant	total	FALSE	ENSG00000166801	0	CDS	0.333082988361477
chr11:59829272:59829545:-|three_prime_utr|ENSG00000134812|control|control|control	chr11:59829272:59829545:-	AAAAAGCGAATGCCTGTGATGCTACCATATTCCTGGTAAAAACATGGAGAACCACTATGTAGAATAAAAATGCAAAGTTCACTGGAGTCTCAACATCTATGACTCATGAAAATAAAATTT	control	control	control	FALSE	ENSG00000134812	1	three_prime_utr	0.44284313129363
chr11:60923185:60923286:+|3pUTR|ENSG00000110108|msi1|FALSE|unique	chr11:60923185:60923286:+	CAGAGAGCAGGGTGAGCTGCCAGCTGCCCCTCTCCACCAGGGTACCCTGTCTTGGTGGTTAGGGGCCACTTTTCCTTTGAGGCTCTAGTGGAGGTGGATGTCCTTCTCTGCCAGGCTTGG	msi1	unique	FALSE	TRUE	ENSG00000110108	2	3pUTR	0.59509009646213
chr11:60923185:60923286:+|3pUTR|ENSG00000110108|msi1|total|mutant	chr11:60923185:60923286:+	CAGAGAGCAGGGTGAGCTGCCAGCTGCCCCTCTCCACCAGGGTACCCTGTCTTGGTGGTCCGGGGCCACTTTTCCTTTGAGGCTCCCGTGGAGGTGGATGTCCTTCTCTGCCAGGCTTGG	msi1	mutant	total	FALSE	ENSG00000110108	0	3pUTR	0.603372719001547
chr11:613205:613595:-|three_prime_utr|ENSG00000185507|control|control|control	chr11:613205:613595:-	CTGCACGTTCCTATACGGCCCCCCAGACCCAGCTGTCCGGGCCACAGACCCCCAGCAGGTAGCATTCCCCAGCCCTGCCGAGCTCCCGGACCAGAAGCAGCTGCGCTACACGGAGGAACT	control	control	control	FALSE	ENSG00000185507	1	three_prime_utr	0.999903085639047
chr11:61403655:61403707:-|3pUTR|ENSG00000149532|msi1_unk|FALSE|overlapping	chr11:61403655:61403707:-	TGAAGTAACCAGGAGGAATGGGGAAAGAAGCAAGTTGGGCAGGATATGGCCTACTTCCATAGGCTTTTCTTTTTTCAGGTTTGATGTAAGCATGGGCTTACATCCCCCAGGTACATACTT	msi1_unk	overlapping	FALSE	TRUE	ENSG00000149532	1	3pUTR	0.865254577224433
chr11:61403655:61403707:-|3pUTR|ENSG00000149532|msi1_unk|total|mutant	chr11:61403655:61403707:-	TGAAGTAACCAGGAGGAATGGGGAAAGAAGCAAGTTGGGCAGGATATGGCCTACTTCCACCGGCTTTTCTTTTTTCAGGTTTGATGTAAGCATGGGCTTACATCCCCCAGGTACATACTT	msi1_unk	mutant	total	FALSE	ENSG00000149532	0	3pUTR	0.550577841899262
chr11:61799969:61800070:-|3pUTR|ENSG00000149485|msi1|FALSE|unique	chr11:61799969:61800070:-	TTCTTTGCCACCTTTTGGGTGTGGTGTCACCAGCCTGTTTAGCCAAGTAGCTTTGGGCATAGGCTGCCCAATCTGAGCAAACACCAGTGAGGCTCTATTGAGCCAAGACCAAGTCCTCAA	msi1	unique	FALSE	TRUE	ENSG00000149485	3	3pUTR	0.418732422501143
chr11:61799969:61800070:-|3pUTR|ENSG00000149485|msi1|total|mutant	chr11:61799969:61800070:-	TTCTTTGCCACCTTTTGGGTGTGGTGTCACCAGCCTGTTCCGCCAAGCCGCTTTGGGCACCGGCTGCCCAATCTGAGCAAACACCAGTGAGGCTCTATTGAGCCAAGACCAAGTCCTCAA	msi1	mutant	total	FALSE	ENSG00000149485	0	3pUTR	0.477447414228693
chr11:61865769:61866452:+|3pUTR|ENSG00000134824|msi1|FALSE|unique	chr11:61865769:61866452:+	TGCAGCCTGGTCACTAGGCATCACCCCCGCTTTGGTTCTTCAGATGCTCTTGGGGTTCATAGGGGCAGGTCCTAGTCGGGCAGGGCCCCTGACCCTCCCGGCCTGGCTTCACTCTCCCTG	msi1	unique	FALSE	TRUE	ENSG00000134824	3	3pUTR	0.869627593211854
chr11:61865769:61866452:+|3pUTR|ENSG00000134824|msi1|total|mutant	chr11:61865769:61866452:+	TGCAGCCTGGTCACCCGGCATCACCCCCGCTTTGGTTCTTCAGATGCTCTTGGGGTTCACCGGGGCAGGTCCCCGTCGGGCAGGGCCCCTGACCCTCCCGGCCTGGCTTCACTCTCCCTG	msi1	mutant	total	FALSE	ENSG00000134824	0	3pUTR	0.871239133541931
chr11:61866713:61866887:+|3pUTR|ENSG00000134824|msi1|FALSE|unique	chr11:61866713:61866887:+	CTCTCCTGTCTGAACCTGCCCTTACTGTGTTTAACCTGTTGCTCCAGGATGCATTCTGATAGGAGGGGGCGGCAGGGCTGGGCCTTGTGACAATCTGCCTTTCACCACATGGCCTTGCCT	msi1	unique	FALSE	TRUE	ENSG00000134824	1	3pUTR	0.693780846243631
chr11:61866713:61866887:+|3pUTR|ENSG00000134824|msi1|total|mutant	chr11:61866713:61866887:+	CTCTCCTGTCTGAACCTGCCCTTACTGTGTTTAACCTGTTGCTCCAGGATGCATTCTGACCGGAGGGGGCGGCAGGGCTGGGCCTTGTGACAATCTGCCTTTCACCACATGGCCTTGCCT	msi1	mutant	total	FALSE	ENSG00000134824	0	3pUTR	0.757571596351458
chr11:61866962:61867357:+|3pUTR|ENSG00000134824|msi1|FALSE|unique	chr11:61866962:61867357:+	AGATTCAGGGGAAGGGCAGGCACCAACAACTCAGAATGGGGGCTTTCGGGGAGGGCGCCTAGTCCCCCCAGCTCTAAGCAGCCAGGAGGGACCTGCATCTAAGCATCTGGGTTGCCATGG	msi1	unique	FALSE	TRUE	ENSG00000134824	1	3pUTR	0.948040447564708
chr11:61866962:61867357:+|3pUTR|ENSG00000134824|msi1|total|mutant	chr11:61866962:61867357:+	AGATTCAGGGGAAGGGCAGGCACCAACAACTCAGAATGGGGGCTTTCGGGGAGGGCGCCCCGTCCCCCCAGCTCTAAGCAGCCAGGAGGGACCTGCATCTAAGCATCTGGGTTGCCATGG	msi1	mutant	total	FALSE	ENSG00000134824	0	3pUTR	0.845097046101586
chr11:61873518:61873813:-|three_prime_utr|ENSG00000221968|control|control|control	chr11:61873518:61873813:-	CCCTCACATGTGTATTCAGCAGCCCTATGGCCTTGGCTCTGGGCCTGATGGGACAGGGGTAGAGGGAAGGTGAGCATAGCACATTTTCCTAGAGCGAGAATTGGGGGAAAGCTGTTATTT	control	control	control	FALSE	ENSG00000221968	3	three_prime_utr	1.11533245012862
chr11:62152232:62152344:+|3pUTR|ENSG00000149503|unk|FALSE|unique	chr11:62152232:62152344:+	TGCTCTGTAAATAGTTGTTTTAATTTAGCTGAATGTTAGCATTTTAGTCTTTGGCATTTTAGCGTTTGGGAGGTAGATTAATAAAGTATATTCCTTCAAGCCTGCTGTTGATACCATGAA	unk	unique	FALSE	TRUE	ENSG00000149503	6	3pUTR	110.048135464947
chr11:62152232:62152344:+|3pUTR|ENSG00000149503|unk|total|mutant	chr11:62152232:62152344:+	TGCTCTGTAAACCGTTGTTTTAATTCCGCTGAATGTCCGCATTTCCGTCTTTGGCATTTCCGCGTTTGGGAGGCCGATTAATAAAGTATATTCCTTCAAGCCTGCTGTTGATACCATGAA	unk	mutant	total	FALSE	ENSG00000149503	0	3pUTR	0.494127595123257
chr11:62752106:62752207:-|CDS|ENSG00000185670|msi1|FALSE|unique	chr11:62752106:62752207:-	GGCTCACAATGAGGACCTGGCCAAACGCAGCAAACCAGATCCAGAAGTGGGACCCCTTCTAGGGGTGCAGCCTCTCCCTGGCTCCCCAACAGCAGACAGACAGAGCAGCAGTGGTGGAGG	msi1	unique	FALSE	TRUE	ENSG00000185670	1	CDS	0.899525270057763
chr11:62752106:62752207:-|CDS|ENSG00000185670|msi1|total|mutant	chr11:62752106:62752207:-	GGCTCACAATGAGGACCTGGCCAAACGCAGCAAACCAGATCCAGAAGTGGGACCCCTTCCCGGGGTGCAGCCTCTCCCTGGCTCCCCAACAGCAGACAGACAGAGCAGCAGTGGTGGAGG	msi1	mutant	total	FALSE	ENSG00000185670	0	CDS	0.887445057846053
chr11:62841694:62841860:-|5pUTR|ENSG00000133316|unk|FALSE|unique	chr11:62841694:62841860:-	GCCGCCGAGGCGACCGAAGTAAAGGTATCGCTTCTCGGCCTTTTGGCTAAGATCAAGTGTAGTATCTGTTCTTATCAGTTTAATATCTGATACGTCCTCTATCCGAGGACAATATATTAA	unk	unique	FALSE	TRUE	ENSG00000133316	1	5pUTR	0.320860429359381
chr11:62841694:62841860:-|5pUTR|ENSG00000133316|unk|total|mutant	chr11:62841694:62841860:-	GCCGCCGAGGCGACCGAAGTAAAGGTATCGCTTCTCGGCCTTTTGGCTAAGATCAAGTGCCGTATCTGTTCTTATCAGTTTAATATCTGATACGTCCTCTATCCGAGGACAATATATTAA	unk	mutant	total	FALSE	ENSG00000133316	0	5pUTR	0.280008709093993
chr11:62888716:62888817:+|3pUTR|ENSG00000168003|unk|FALSE|unique	chr11:62888716:62888817:+	TTTTCTCTTTTTTAAAAACAAACAAACAAACTGTTGCAGATTATGAGTGAACCCCCAAATAGGGTGTTTTCTGCCTTCAAATAAAAGTCACCCCTGCATGGTGAAGTCTTCCCTCTGCTT	unk	unique	FALSE	TRUE	ENSG00000168003	1	3pUTR	0.635198572933499
chr11:62888716:62888817:+|3pUTR|ENSG00000168003|unk|total|mutant	chr11:62888716:62888817:+	TTTTCTCTTTTTTAAAAACAAACAAACAAACTGTTGCAGATTATGAGTGAACCCCCAAACCGGGTGTTTTCTGCCTTCAAATAAAAGTCACCCCTGCATGGTGAAGTCTTCCCTCTGCTT	unk	mutant	total	FALSE	ENSG00000168003	0	3pUTR	0.586568503320358
chr11:63758435:63758536:+|3pUTR|ENSG00000133318|msi1|FALSE|unique	chr11:63758435:63758536:+	AGAAAGAATCAAATTCATAGGATAAGTCAATACCTTAATGGTGGTAGAGCCTTTACCTGTAGCTTGAAAGGGGAAAGATTGGAGGTAAGAGAGAAAATGAAAGAACACCTCTGGGTCCTT	msi1	unique	FALSE	TRUE	ENSG00000133318	3	3pUTR	0.875822120576723
chr11:63758435:63758536:+|3pUTR|ENSG00000133318|msi1|total|mutant	chr11:63758435:63758536:+	AGAAAGAATCAAATTCACCGGATAAGTCAATACCTTAATGGTGGCCGAGCCTTTACCTGCCGCTTGAAAGGGGAAAGATTGGAGGTAAGAGAGAAAATGAAAGAACACCTCTGGGTCCTT	msi1	mutant	total	FALSE	ENSG00000133318	0	3pUTR	0.564518257987984
chr11:6395124:6395533:-|three_prime_utr|ENSG00000166313|control|control|control	chr11:6395124:6395533:-	CCCTCCACCTGCTTGTGTTGGGCCCCAGGGAACTAAAGGGTGTGGGTCAGGGAGGGGTCTAGAGGCTATTCCTAGGCCTCAGGCCTCCCAAATATGCCCCTCCCCAGTAGCTACGGTTCC	control	control	control	FALSE	ENSG00000166313	3	three_prime_utr	0.495827224774038
chr11:64204363:64204470:+|3pUTR|ENSG00000168439|unk|FALSE|unique	chr11:64204363:64204470:+	GCCCTCGAGTTCCATGTCTCTTTCCCCTGCCCCTAGTTGCTGTCTCGGCTGCTCTCCCATAGTTGGTTTTTTTTTTATTTGGGGCAGTGGGCATGTTATGGGGAGGGGAGGGGGTTCTTC	unk	unique	FALSE	TRUE	ENSG00000168439	2	3pUTR	20.53688921886
chr11:64204363:64204470:+|3pUTR|ENSG00000168439|unk|total|mutant	chr11:64204363:64204470:+	GCCCTCGAGTTCCATGTCTCTTTCCCCTGCCCCCCGTTGCTGTCTCGGCTGCTCTCCCACCGTTGGTTTTTTTTTTATTTGGGGCAGTGGGCATGTTATGGGGAGGGGAGGGGGTTCTTC	unk	mutant	total	FALSE	ENSG00000168439	0	3pUTR	1.319468436665
chr11:65967286:65967395:+|CDS|ENSG00000175467|unk|FALSE|unique	chr11:65967286:65967395:+	GACCTTTAAAAAGACCAAGCGGAGGGTGAAGAAAATCCGCAAGAAGGAGAAGGAGGTAGTAGTGCGGGCAGATGACTTGCTGCCTCTCGGGGACCAGACTCAGGATGGGGACTTTGGTTC	unk	unique	FALSE	TRUE	ENSG00000175467	2	CDS	1.37545957852914
chr11:65967286:65967395:+|CDS|ENSG00000175467|unk|total|mutant	chr11:65967286:65967395:+	GACCTTTAAAAAGACCAAGCGGAGGGTGAAGAAAATCCGCAAGAAGGAGAAGGAGGCCGCCGTGCGGGCAGATGACTTGCTGCCTCTCGGGGACCAGACTCAGGATGGGGACTTTGGTTC	unk	mutant	total	FALSE	ENSG00000175467	0	CDS	1.1275095011086
chr11:6768009:6768957:-|CDS|ENSG00000188124|control|control|control	chr11:6768009:6768957:-	CGTGACAGGTGTGACTTTCCTCTTGCTCCCCATTTCTGCCATTGTGGCCTCCTACACACTAGTCCTATTCACTGTGCTTCGTATGCCATCAAATGAGGGGAGGAAGAAAGCCCTTGTCAC	control	control	control	FALSE	ENSG00000188124	1	CDS	1.12035473947424
chr11:69651622:69651678:+|3pUTR|ENSG00000110092|msi1_unk|FALSE|overlapping	chr11:69651622:69651678:+	TTATACCCCAATAATCAACTCGTTTTTATATTAATGTACTTGTTTCTCTGTTGTAAGAATAGGCATTAACACAAAGGAGGCGTCTCGGGAGAGGATTAGGTTCCATCCTTTACGTGTTTA	msi1_unk	overlapping	FALSE	TRUE	ENSG00000110092	2	3pUTR	0.809181247930335
chr11:69651622:69651678:+|3pUTR|ENSG00000110092|msi1_unk|total|mutant	chr11:69651622:69651678:+	TTATACCCCAATAATCAACTCGTTTTTATATTAATGTACTTGTTTCTCTGTTGTAAGAACCGGCATTAACACAAAGGAGGCGTCTCGGGAGAGGATCCGGTTCCATCCTTTACGTGTTTA	msi1_unk	mutant	total	FALSE	ENSG00000110092	0	3pUTR	0.781347020889991
chr11:69651696:69651723:+|3pUTR|ENSG00000110092|msi1_unk|FALSE|overlapping	chr11:69651696:69651723:+	GAGGATTAGGTTCCATCCTTTACGTGTTTAAAAAAAAGCATAAAAACATTTTAAAAACATAGAAAAATTCAGCAAACCATTTTTAAAGTAGAAGAGGGTTTTAGGTAGAAAAACATATTC	msi1_unk	overlapping	FALSE	TRUE	ENSG00000110092	5	3pUTR	13.5288168567328
chr11:69651696:69651723:+|3pUTR|ENSG00000110092|msi1_unk|total|mutant	chr11:69651696:69651723:+	GAGGATCCGGTTCCATCCTTTACGTGTTTAAAAAAAAGCATAAAAACATTTTAAAAACACCGAAAAATTCAGCAAACCATTTTTAAAGCCGAAGAGGGTTTCCGGCCGAAAAACATATTC	msi1_unk	mutant	total	FALSE	ENSG00000110092	0	3pUTR	0.443585748716592
chr11:69651733:69651797:+|3pUTR|ENSG00000110092|msi1_unk|FALSE|overlapping	chr11:69651733:69651797:+	AAAACATTTTAAAAACATAGAAAAATTCAGCAAACCATTTTTAAAGTAGAAGAGGGTTTTAGGTAGAAAAACATATTCTTGTGCTTTTCCTGATAAAGCACAGCTGTAGTGGGGTTCTAG	msi1_unk	overlapping	FALSE	TRUE	ENSG00000110092	6	3pUTR	8.87954870329446
chr11:69651733:69651797:+|3pUTR|ENSG00000110092|msi1_unk|total|mutant	chr11:69651733:69651797:+	AAAACATTTTAAAAACACCGAAAAATTCAGCAAACCATTTTTAAAGCCGAAGAGGGTTTCCGGCCGAAAAACATATTCTTGTGCTTTTCCTGATAAAGCACAGCTGCCGTGGGGTTCCCG	msi1_unk	mutant	total	FALSE	ENSG00000110092	0	3pUTR	0.807352497099038
chr11:69651811:69651939:+|3pUTR|ENSG00000110092|msi1_unk|FALSE|overlapping	chr11:69651811:69651939:+	TAAAGCACAGCTGTAGTGGGGTTCTAGGCATCTCTGTACTTTGCTTGCTCATATGCATGTAGTCACTTTATAAGTCATTGTATGTTATTATATTCCGTAGGTAGATGTGTAACCTCTTCA	msi1_unk	overlapping	FALSE	TRUE	ENSG00000110092	5	3pUTR	0.537300510287453
chr11:69651811:69651939:+|3pUTR|ENSG00000110092|msi1_unk|total|mutant	chr11:69651811:69651939:+	TAAAGCACAGCTGCCGTGGGGTTCCCGGCATCTCTGTACTTTGCTTGCTCATATGCATGCCGTCACTTTATAAGTCATTGTATGTTATTATATTCCGCCGGCCGATGTGTAACCTCTTCA	msi1_unk	mutant	total	FALSE	ENSG00000110092	0	3pUTR	0.565960923803996
chr11:69653362:69653473:+|3pUTR|ENSG00000110092|msi1_unk|FALSE|overlapping	chr11:69653362:69653473:+	ACTGCCATGTACTAGTTTTAGTTTTCTCTTAGAACATTGTATTACAGATGCCTTTTTTGTAGTTTTTTTTTTTTTTATGTGATCAATTTTGACTTAATGTGATTACTGCTCTATTCCAAA	msi1_unk	overlapping	FALSE	TRUE	ENSG00000110092	4	3pUTR	80.9316210696518
chr11:69653362:69653473:+|3pUTR|ENSG00000110092|msi1_unk|total|mutant	chr11:69653362:69653473:+	ACTGCCATGTACCCGTTTCCGTTTTCTCTCCGAACATTGTATTACAGATGCCTTTTTTGCCGTTTTTTTTTTTTTTATGTGATCAATTTTGACTTAATGTGATTACTGCTCTATTCCAAA	msi1_unk	mutant	total	FALSE	ENSG00000110092	0	3pUTR	1.62825521918214
chr11:70485313:70487720:-|CDS|ENSG00000162105|control|control|control	chr11:70485313:70487720:-	TGGGGCGACGTCACAGAGATCAAAAGCCCGATTCTCTCAGGCCCAAAGGCAAACGTTATTAGTGAATTGAACTCTATCCTACAGCAAATGAACCGAGAGAAATTGGCAAAGCCGGGGGAA	control	control	control	FALSE	ENSG00000162105	1	CDS	0.770363880062014
chr11:71804996:71807656:-|three_prime_utr|ENSG00000289716|control|control|control	chr11:71804996:71807656:-	GAGCCCAAGGATGAAGGGGGCTCCCTCACTCTGTTACTGTGAAGAGGAAGCCTGAGGTGTAGCAGGCCCAGGCCCCAGAAGTATGGAAAAAAATGAGGTAGGGAGGGAGGGGACCTCAGG	control	control	control	FALSE	ENSG00000289716	2	three_prime_utr	1.00634922376852
chr11:72192224:72192325:+|CDS|ENSG00000110195|unk|FALSE|unique	chr11:72192224:72192325:+	AGACATGGCTCAGCGGATGACAACACAGCTGCTGCTCCTTCTAGTGTGGGTGGCTGTAGTAGGGGAGGCTCAGACAAGGATTGCATGGGCCAGGACTGAGCTTCTCAATGTCTGCATGAA	unk	unique	FALSE	TRUE	ENSG00000110195	3	CDS	0.965253924771708
chr11:72192224:72192325:+|CDS|ENSG00000110195|unk|total|mutant	chr11:72192224:72192325:+	AGACATGGCTCAGCGGATGACAACACAGCTGCTGCTCCTTCCCGTGTGGGTGGCTGCCGCCGGGGAGGCTCAGACAAGGATTGCATGGGCCAGGACTGAGCTTCTCAATGTCTGCATGAA	unk	mutant	total	FALSE	ENSG00000110195	0	CDS	0.738692971037827
chr11:72288215:72288316:-|3pUTR|ENSG00000162129|unk|FALSE|unique	chr11:72288215:72288316:-	ACCCAGCTAATTTTTTTTGTATTTTTAGTAAAGACGGGGTTTCACCATGTTTGCCAGGCTAGTCTCAAACTCCTGGTCTCAAGTGATCCACCCACCTTGGCCTCCCAGAGTGCTGAGATT	unk	unique	FALSE	TRUE	ENSG00000162129	2	3pUTR	3.91561924905296
chr11:72288215:72288316:-|3pUTR|ENSG00000162129|unk|total|mutant	chr11:72288215:72288316:-	ACCCAGCTAATTTTTTTTGTATTTTCCGTAAAGACGGGGTTTCACCATGTTTGCCAGGCCCGTCTCAAACTCCTGGTCTCAAGTGATCCACCCACCTTGGCCTCCCAGAGTGCTGAGATT	unk	mutant	total	FALSE	ENSG00000162129	0	3pUTR	2.55618705364129
chr11:73394502:73394603:+|CDS|ENSG00000054967|msi1|FALSE|unique	chr11:73394502:73394603:+	CACCATCTCCACACCGTGCAGGGCCTGGCCTCGCTCTCTGGCCCCTGCTGCTCCCGCTGTAGCCAGAAGAAGTGGCCCGAGGTGCTGCTGTCCCCTGAGGCTGTAGCCGCCACTACTCCT	msi1	unique	FALSE	TRUE	ENSG00000054967	2	CDS	0.8390712215489
chr11:73394502:73394603:+|CDS|ENSG00000054967|msi1|total|mutant	chr11:73394502:73394603:+	CACCATCTCCACACCGTGCAGGGCCTGGCCTCGCTCTCTGGCCCCTGCTGCTCCCGCTGCCGCCAGAAGAAGTGGCCCGAGGTGCTGCTGTCCCCTGAGGCTGCCGCCGCCACTACTCCT	msi1	mutant	total	FALSE	ENSG00000054967	0	CDS	0.887853822873303
chr11:73401874:73401975:-|3pUTR|ENSG00000054965|unk|FALSE|unique	chr11:73401874:73401975:-	TGCAGGGTTTGTCCTTTACTTATCTGCCCCTTTCCTAGAAAACTCCTCGTTTCTGAAATTAGGCATTATATGGTTCCAGGACCCAGCCTTCAAAATTCCTGGCAGGCCAGCTTCAACATT	unk	unique	FALSE	TRUE	ENSG00000054965	2	3pUTR	0.789533502732232
chr11:73401874:73401975:-|3pUTR|ENSG00000054965|unk|total|mutant	chr11:73401874:73401975:-	TGCAGGGTTTGTCCTTTACTTATCTGCCCCTTTCCCCGAAAACTCCTCGTTTCTGAAATCCGGCATTATATGGTTCCAGGACCCAGCCTTCAAAATTCCTGGCAGGCCAGCTTCAACATT	unk	mutant	total	FALSE	ENSG00000054965	0	3pUTR	0.746973781459832
chr11:74254050:74254151:+|3pUTR|ENSG00000214517|unk|FALSE|unique	chr11:74254050:74254151:+	TTGGAAGACCCAGAGAGGCCAAGATCCCATCCTTAGCCATAGCGAGCGGTGGTGGTGGATAGCATCACAAGAAACGAGCCTGAAAATCAGGTCCAGCCGGTCCAAGCACATGGCCTCCCA	unk	unique	FALSE	TRUE	ENSG00000214517	3	3pUTR	0.682039186400726
chr11:74254050:74254151:+|3pUTR|ENSG00000214517|unk|total|mutant	chr11:74254050:74254151:+	TTGGAAGACCCAGAGAGGCCAAGATCCCATCCTCCGCCACCGCGAGCGGTGGTGGTGGACCGCATCACAAGAAACGAGCCTGAAAATCAGGTCCAGCCGGTCCAAGCACATGGCCTCCCA	unk	mutant	total	FALSE	ENSG00000214517	0	3pUTR	0.402450384807774
chr11:74333230:74333331:-|3pUTR|ENSG00000165434|msi1|FALSE|unique	chr11:74333230:74333331:-	TGAGTCTTTTATTGAAGGGTTCAAAGTAAGAAATACTATGCCATAGTGTTCTCCATCTCTAGTGAAGACAGAACCAGAGGGAATAAGGATCTTTTTTTTAAAGACAGCATGGAAAGTTTA	msi1	unique	FALSE	TRUE	ENSG00000165434	2	3pUTR	0.392147529912304
chr11:74333230:74333331:-|3pUTR|ENSG00000165434|msi1|total|mutant	chr11:74333230:74333331:-	TGAGTCTTTTATTGAAGGGTTCAAAGTAAGAAATACTATGCCACCGTGTTCTCCATCTCCCGTGAAGACAGAACCAGAGGGAATAAGGATCTTTTTTTTAAAGACAGCATGGAAAGTTTA	msi1	mutant	total	FALSE	ENSG00000165434	0	3pUTR	0.263969272264791
chr11:74334375:74334476:-|3pUTR|ENSG00000165434|msi1|FALSE|unique	chr11:74334375:74334476:-	TTTTTGTTTTATTTTTAAAATGTGTAAAACATCTTTTGTTTTATATGCTTTTAAGAATGTAGATTGTAATTTAGGAAATGGCATATATTCTGCAAAGTGGTATAATGTTGTATATATGAA	msi1	unique	FALSE	TRUE	ENSG00000165434	2	3pUTR	3.22228367153623
chr11:74334375:74334476:-|3pUTR|ENSG00000165434|msi1|total|mutant	chr11:74334375:74334476:-	TTTTTGTTTTATTTTTAAAATGTGTAAAACATCTTTTGTTTTATATGCTTTTAAGAATGCCGATTGTAATTCCGGAAATGGCATATATTCTGCAAAGTGGTATAATGTTGTATATATGAA	msi1	mutant	total	FALSE	ENSG00000165434	0	3pUTR	0.34499877311208
chr11:7467339:7467451:+|3pUTR|ENSG00000170743|unk|FALSE|unique	chr11:7467339:7467451:+	CCAAGAGAATACCAAGACAAGCAGGCTGTTCCCTGGAAAAAATCTAATGCAAGGAGGGCTAGTTCACAGCAAATTCACTGCCTCCTCCCATGCACGTGGTAGAGAGTACCAGTATCAACA	unk	unique	FALSE	TRUE	ENSG00000170743	2	3pUTR	0.613257123648315
chr11:7467339:7467451:+|3pUTR|ENSG00000170743|unk|total|mutant	chr11:7467339:7467451:+	CCAAGAGAATACCAAGACAAGCAGGCTGTTCCCTGGAAAAAATCTAATGCAAGGAGGGCCCGTTCACAGCAAATTCACTGCCTCCTCCCATGCACGTGGCCGAGAGTACCAGTATCAACA	unk	mutant	total	FALSE	ENSG00000170743	0	3pUTR	0.70536980553571
chr11:75562225:75562326:+|5pUTR|ENSG00000149257|msi1|FALSE|unique	chr11:75562225:75562326:+	GCAGGAGGGGGTGGGGACTGCCATATATAGATCCCGGGAGCAGGGGAGCGGGCTAAGAGTAGAATCGTGTCGCGGCTCGAGAGCGAGAGTCACGTCCCGGCGCTAGCCCAGCCCGACCCA	msi1	unique	FALSE	TRUE	ENSG00000149257	3	5pUTR	1.27808303547153
chr11:75562225:75562326:+|5pUTR|ENSG00000149257|msi1|total|mutant	chr11:75562225:75562326:+	GCAGGAGGGGGTGGGGACTGCCATATACCGATCCCGGGAGCAGGGGAGCGGGCTAAGAGCCGAATCGTGTCGCGGCTCGAGAGCGAGAGTCACGTCCCGGCGCCCGCCCAGCCCGACCCA	msi1	mutant	total	FALSE	ENSG00000149257	0	5pUTR	0.83770295554417
chr11:75572625:75572772:+|3pUTR|ENSG00000149257|msi1|FALSE|unique	chr11:75572625:75572772:+	TCTGGCGTTGTGGGGATGAACTTTTTGTTTTGTTTCTTCCTTTTTTAGTTCTTCAAAGATAGGGAGGGAAGGGGGAACATGAGCCTTTGTTGCTATCAATCCAAGAACTTATTTGTACAT	msi1	unique	FALSE	TRUE	ENSG00000149257	2	3pUTR	0.936846594108908
chr11:75572625:75572772:+|3pUTR|ENSG00000149257|msi1|total|mutant	chr11:75572625:75572772:+	TCTGGCGTTGTGGGGATGAACTTTTTGTTTTGTTTCTTCCTTTTTCCGTTCTTCAAAGACCGGGAGGGAAGGGGGAACATGAGCCTTTGTTGCTATCAATCCAAGAACTTATTTGTACAT	msi1	mutant	total	FALSE	ENSG00000149257	0	3pUTR	0.460953932777902
chr11:75587191:75587292:-|CDS|ENSG00000171533|unk|FALSE|unique	chr11:75587191:75587292:-	ACAGCCTCCAAAGAATCAAGGTCGTATAGTCCCTGAACCTCTGAAGAATCAAGTTCCTATAGTCCCAGTGCCTCTGAAGGATCAAGATCCTCTGGTGCCAGTACCAGCAAAGGACCAAGG	unk	unique	FALSE	TRUE	ENSG00000171533	2	CDS	0.535632722694624
chr11:75587191:75587292:-|CDS|ENSG00000171533|unk|total|mutant	chr11:75587191:75587292:-	ACAGCCTCCAAAGAATCAAGGTCGTACCGTCCCTGAACCTCTGAAGAATCAAGTTCCTACCGTCCCAGTGCCTCTGAAGGATCAAGATCCTCTGGTGCCAGTACCAGCAAAGGACCAAGG	unk	mutant	total	FALSE	ENSG00000171533	0	CDS	0.47667518878567
chr11:77702383:77702481:-|5pUTR_CDS|ENSG00000048649|msi1_unk|FALSE|overlapping	chr11:77702383:77702481:-	ATTTTTAGAGGAACAGAAAGAAAGTGAAAAGATGAAAAGTGAGGAGCAGCCTATGGATTTAGAAAACCGTTCTACAGCCAATGTTCTAGAAGAGACTACTGTGAAAAAAGAAAAAGAAGA	msi1_unk	overlapping	FALSE	TRUE	ENSG00000048649	3	5pUTR_CDS	0.701257550543006
chr11:77702383:77702481:-|5pUTR_CDS|ENSG00000048649|msi1_unk|total|mutant	chr11:77702383:77702481:-	ATTTTCCGAGGAACAGAAAGAAAGTGAAAAGATGAAAAGTGAGGAGCAGCCTATGGATTCCGAAAACCGTTCTACAGCCAATGTTCCCGAAGAGACTACTGTGAAAAAAGAAAAAGAAGA	msi1_unk	mutant	total	FALSE	ENSG00000048649	0	5pUTR_CDS	0.678926667861254
chr11:78173774:78174554:-|CDS|ENSG00000188997|control|control|control	chr11:78173774:78174554:-	CGGGGGGAAGCTCTATACAACCTCACTGGCGACCCTGACCAGCTTCCCTGACTCCATGCTAGGCGCCATGTTCAGCGGGAAGATGCCCACCAAGAGGGACAGCCAGGGCAACTGCTTCAT	control	control	control	FALSE	ENSG00000188997	1	CDS	0.753798545356563
chr11:8104520:8104621:+|3pUTR|ENSG00000166402|msi1|FALSE|unique	chr11:8104520:8104621:+	GGCAATCAGCAATCAACTGAGGTTTCTTAATTGTGATTATATTCCTGAGAATGAATGAGTAGGAAAGGAATAAGGATGTTGTTATGATCGCCTGTGGATTTTGTCCATTCATCTCATGCT	msi1	unique	FALSE	TRUE	ENSG00000166402	1	3pUTR	0.309510420352436
chr11:8104520:8104621:+|3pUTR|ENSG00000166402|msi1|total|mutant	chr11:8104520:8104621:+	GGCAATCAGCAATCAACTGAGGTTTCTTAATTGTGATTATATTCCTGAGAATGAATGAGCCGGAAAGGAATAAGGATGTTGTTATGATCGCCTGTGGATTTTGTCCATTCATCTCATGCT	msi1	mutant	total	FALSE	ENSG00000166402	0	3pUTR	0.251490513904743
chr11:83166318:83166419:+|CDS|ENSG00000165494|unk|FALSE|unique	chr11:83166318:83166419:+	GGGACAAAACCAGGGAGATCGAGTACTAGAAAGCGATCAAGATCTCGATCACCCAAGTCTAGGTCACCAATTATACATTCCCCAAAGAGAAGAGATAGGCGGTCACCCAAACGAAGGCAA	unk	unique	FALSE	TRUE	ENSG00000165494	3	CDS	0.555218023600174
chr11:83166318:83166419:+|CDS|ENSG00000165494|unk|total|mutant	chr11:83166318:83166419:+	GGGACAAAACCAGGGAGATCGAGTACCCGAAAGCGATCAAGATCTCGATCACCCAAGTCCCGGTCACCAATTATACATTCCCCAAAGAGAAGAGACCGGCGGTCACCCAAACGAAGGCAA	unk	mutant	total	FALSE	ENSG00000165494	0	CDS	0.487389368884371
chr11:839720:840371:-|three_prime_utr|ENSG00000177700|control|control|control	chr11:839720:840371:-	ACTCTGGAAGGAACCATCCAGTAAAGGTCTTTCAGAACCACTAAGGTCCCAGCCCTCACTAGGATGTCAGGAGCCAGGTCTAGGCCCAGCTTTCACACTGTGGCAGCCCAGTGAAGCAGA	control	control	control	FALSE	ENSG00000177700	2	three_prime_utr	0.545543728318103
chr11:85659139:85659240:-|3pUTR|ENSG00000137504|msi1|FALSE|unique	chr11:85659139:85659240:-	GTCTGATTTAGTAAAATTTTAAAGCTAAATAATCTGATGACTCTTGAAAGTTTAATTGGTAGTATGACATTTATGTTTTTTTCCCCCAGACTCACAGCCAATACAAAGTTTTGAGACTCC	msi1	unique	FALSE	TRUE	ENSG00000137504	2	3pUTR	1.51627959805393
chr11:85659139:85659240:-|3pUTR|ENSG00000137504|msi1|total|mutant	chr11:85659139:85659240:-	GTCTGATTCCGTAAAATTTTAAAGCTAAATAATCTGATGACTCTTGAAAGTTTAATTGGCCGTATGACATTTATGTTTTTTTCCCCCAGACTCACAGCCAATACAAAGTTTTGAGACTCC	msi1	mutant	total	FALSE	ENSG00000137504	0	3pUTR	0.823262592349168
chr11:85958428:85958534:-|3pUTR|ENSG00000073921|unk|FALSE|unique	chr11:85958428:85958534:-	AGAAACAATAACTGAAATTAACTTTTCTTTTTTTAAAAAAAATTATATTCAGTTTGCAGTAGACATTCCTTAAGTATTTGTATTTATTTATGATTATCAATTTTACATAACATTAATATT	unk	unique	FALSE	TRUE	ENSG00000073921	1	3pUTR	2.18132552641366
chr11:85958428:85958534:-|3pUTR|ENSG00000073921|unk|total|mutant	chr11:85958428:85958534:-	AGAAACAATAACTGAAATTAACTTTTCTTTTTTTAAAAAAAATTATATTCAGTTTGCAGCCGACATTCCTTAAGTATTTGTATTTATTTATGATTATCAATTTTACATAACATTAATATT	unk	mutant	total	FALSE	ENSG00000073921	0	3pUTR	1.31822070678177
chr11:8612036:8617995:-|three_prime_utr|ENSG00000166436|control|control|control	chr11:8612036:8617995:-	CCCATACTGTCGACCATTCCTCCCCATCTTGCAGCTTATCCTCTTCAGAGTGTGGATGGTAGATGAGTCTTGTTGAACTGTGTAGTGCTCTTCTTTGCCATTTGCATCTACAGCATTTAT	control	control	control	FALSE	ENSG00000166436	2	three_prime_utr	0.47697604184772
chr11:86278520:86278536:+|CDS_3pUTR|ENSG00000074266|msi1_unk|FALSE|overlapping	chr11:86278520:86278536:+	TGATGCCAGTATTTGGCGCTGGGATCGACTTCGATAAAATACTTTTGCCTAATCAAAATTAGAGTGTGTTTGTTGTCTGTGTAAAATAGAATTAATGTATCTTGCTAGTAAGGGCACGTA	msi1_unk	overlapping	FALSE	TRUE	ENSG00000074266	3	CDS_3pUTR	1.67899157297181
chr11:86278520:86278536:+|CDS_3pUTR|ENSG00000074266|msi1_unk|total|mutant	chr11:86278520:86278536:+	TGATGCCAGTATTTGGCGCTGGGATCGACTTCGATAAAATACTTTTGCCTAATCAAAATCCGAGTGTGTTTGTTGTCTGTGTAAAACCGAATTAATGTATCTTGCCCGTAAGGGCACGTA	msi1_unk	mutant	total	FALSE	ENSG00000074266	0	CDS_3pUTR	0.242411193906896
chr11:88113250:88114123:-|three_prime_utr|ENSG00000123892|control|control|control	chr11:88113250:88114123:-	TCGTGAAGCCCCATCTCACATCAACCAAGGTTGCCAGCTGCTCTGGCTGTGCCAAATCCTAGTAGGCACCTTTGCTGGTGTCTGGTAGGAATGACCTCATTGTTCCACAAATTGTGCCTC	control	control	control	FALSE	ENSG00000123892	3	three_prime_utr	0.481031767422661
chr11:8980169:8983969:-|three_prime_utr|ENSG00000175352|control|control|control	chr11:8980169:8983969:-	AATTATACTACAAATCCACCCTTCCCCACACCCAGAGTTCATCACCCCACAAAACTCTGTAGTGCACACATCAGAATGAGCAATGGTGATGCCACACAGAGTGGTAGGGAAATGACTAGC	control	control	control	FALSE	ENSG00000175352	3	three_prime_utr	0.662623183097273
chr11:92354873:92354974:+|CDS|ENSG00000165323|unk|FALSE|bound_elsewhere	chr11:92354873:92354974:+	GTCACTCTTAAAGTTTTTTTAGATGATGTCAATGACTGCTCCCCAGCTTTCATTCCCAGTAGCTATAGTGTGAAGGTTCTTGAAGATCTCCCTGTTGGCACTGTCATTGCTTGGCTTGAG	unk	bound_elsewhere	FALSE	TRUE	ENSG00000165323	3	CDS	0.639363849010888
chr11:92354873:92354974:+|CDS|ENSG00000165323|unk|total|mutant	chr11:92354873:92354974:+	GTCACTCTTAAAGTTTTTTCCGATGATGTCAATGACTGCTCCCCAGCTTTCATTCCCAGCCGCTACCGTGTGAAGGTTCTTGAAGATCTCCCTGTTGGCACTGTCATTGCTTGGCTTGAG	unk	mutant	total	FALSE	ENSG00000165323	0	CDS	0.654750835809165
chr11:92891788:92891889:+|3pUTR|ENSG00000165323|msi1|FALSE|bound_elsewhere	chr11:92891788:92891889:+	ATGAGGCTTTTTGGGTTCCATTTGGTGGGTGGGGGAGGAAGTTAAAGTTGTTTGAACATTAGAAAGAATGTGATTATCTGGTTGGTTTTGTGTTTTCTGGTAAATATTCCAGTTGGTAAA	msi1	bound_elsewhere	FALSE	TRUE	ENSG00000165323	1	3pUTR	1.21748309180924
chr11:92891788:92891889:+|3pUTR|ENSG00000165323|msi1|total|mutant	chr11:92891788:92891889:+	ATGAGGCTTTTTGGGTTCCATTTGGTGGGTGGGGGAGGAAGTTAAAGTTGTTTGAACATCCGAAAGAATGTGATTATCTGGTTGGTTTTGTGTTTTCTGGTAAATATTCCAGTTGGTAAA	msi1	mutant	total	FALSE	ENSG00000165323	0	3pUTR	0.882199581553151
chr11:9429001:9429102:+|CDS|ENSG00000205339|msi1_unk|FALSE|overlapping	chr11:9429001:9429102:+	GGTACTTCACTATTTTTGTGAAGTGAAGTTCAAAAGTGATCAGAACCTTCAAACAGCCTTAGAGCTAACAAGAAGATGTCTGATTGATGATAGAGAAATGCCTGTGAAAGTGGAAGCTGC	msi1_unk	overlapping	FALSE	TRUE	ENSG00000205339	2	CDS	0.336129552333804
chr11:9429001:9429102:+|CDS|ENSG00000205339|msi1_unk|total|mutant	chr11:9429001:9429102:+	GGTACTTCACTATTTTTGTGAAGTGAAGTTCAAAAGTGATCAGAACCTTCAAACAGCCTCCGAGCTAACAAGAAGATGTCTGATTGATGACCGAGAAATGCCTGTGAAAGTGGAAGCTGC	msi1_unk	mutant	total	FALSE	ENSG00000205339	0	CDS	0.367091503557442
chr11:95129132:95129233:+|CDS|ENSG00000149218|msi1|FALSE|bound_elsewhere	chr11:95129132:95129233:+	AATCCTGAAGAACATTGTCTATTTCCTGTGGTGTGTTACCAAGCAGGTGATTAATGGCATAGAAAGTTGCCTTTACCGCCTGGGCTCAGCCACCATCTCATACTTCATGGCCATTGGGGA	msi1	bound_elsewhere	FALSE	TRUE	ENSG00000149218	1	CDS	0.507670772862234
chr11:95129132:95129233:+|CDS|ENSG00000149218|msi1|total|mutant	chr11:95129132:95129233:+	AATCCTGAAGAACATTGTCTATTTCCTGTGGTGTGTTACCAAGCAGGTGATTAATGGCACCGAAAGTTGCCTTTACCGCCTGGGCTCAGCCACCATCTCATACTTCATGGCCATTGGGGA	msi1	mutant	total	FALSE	ENSG00000149218	0	CDS	0.44888954997685
chr11:95131931:95132033:+|3pUTR|ENSG00000149218|unk|FALSE|bound_elsewhere	chr11:95131931:95132033:+	GGATAGGTGGCTGAGACCCACTGCCCTGAGCTACTAGTGTGGCTGTGCCTGTGGGTCTCTAGAACCATCTGCATTGGACGTGAAGCCACAGCAGGTGGCTGGACTGCTGGCCTGTTCCTA	unk	bound_elsewhere	FALSE	TRUE	ENSG00000149218	3	3pUTR	0.429673719568932
chr11:95131931:95132033:+|3pUTR|ENSG00000149218|unk|total|mutant	chr11:95131931:95132033:+	GGACCGGTGGCTGAGACCCACTGCCCTGAGCTACCCGTGTGGCTGTGCCTGTGGGTCTCCCGAACCATCTGCATTGGACGTGAAGCCACAGCAGGTGGCTGGACTGCTGGCCTGTTCCTA	unk	mutant	total	FALSE	ENSG00000149218	0	3pUTR	0.499064860468363
chr11:95166718:95166819:-|3pUTR|ENSG00000149212|unk|FALSE|unique	chr11:95166718:95166819:-	ACAGTTTCCCCTTCCTCTTTCTCTTCACATTTACTCTTTTCAACCCAAAATAAGAGACATAGAAAGCAAACCACAGCCAGTTTGGCATCTTCTCAGTGCTACTAGTATAGGCACATACAC	unk	unique	FALSE	TRUE	ENSG00000149212	3	3pUTR	1.07463491297487
chr11:95166718:95166819:-|3pUTR|ENSG00000149212|unk|total|mutant	chr11:95166718:95166819:-	ACAGTTTCCCCTTCCTCTTTCTCTTCACATTTACTCTTTTCAACCCAAAATAAGAGACACCGAAAGCAAACCACAGCCAGTTTGGCATCTTCTCAGTGCTACCCGTACCGGCACATACAC	unk	mutant	total	FALSE	ENSG00000149212	0	3pUTR	0.727562098871461
chr11:95167508:95167609:-|3pUTR|ENSG00000149212|unk|FALSE|unique	chr11:95167508:95167609:-	AATAATGGAGACTGAATGAGGCGGTTTGTATTAAATTATATGCCATGAAGTGTTCATTTTAGCTTTAACCTAATTATGACTGTACCACCATGAAGTACAGAATGAAAAATTATATATATG	unk	unique	FALSE	TRUE	ENSG00000149212	1	3pUTR	8.51887460186671
chr11:95167508:95167609:-|3pUTR|ENSG00000149212|unk|total|mutant	chr11:95167508:95167609:-	AATAATGGAGACTGAATGAGGCGGTTTGTATTAAATTATATGCCATGAAGTGTTCATTTCCGCTTTAACCTAATTATGACTGTACCACCATGAAGTACAGAATGAAAAATTATATATATG	unk	mutant	total	FALSE	ENSG00000149212	0	3pUTR	0.731432287286758
chr12:100341478:100341579:+|3pUTR|ENSG00000136021|unk|FALSE|unique	chr12:100341478:100341579:+	CTATTCTCCTATTGCTAAATGTGTGATATATAGAGAGGATGTATAAAAGGAAATGGAAATAGACTATGTACTTGTCTGGTTTTTGTTTGTTTTTATTTTGGAATGCTTATAAGCCTCCTT	unk	unique	FALSE	TRUE	ENSG00000136021	2	3pUTR	0.309789550651455
chr12:100341478:100341579:+|3pUTR|ENSG00000136021|unk|total|mutant	chr12:100341478:100341579:+	CTATTCTCCTATTGCTAAATGTGTGATATACCGAGAGGATGTATAAAAGGAAATGGAAACCGACTATGTACTTGTCTGGTTTTTGTTTGTTTTTATTTTGGAATGCTTATAAGCCTCCTT	unk	mutant	total	FALSE	ENSG00000136021	0	3pUTR	0.310987778154314
chr12:100625254:100625355:+|3pUTR|ENSG00000139354|unk|FALSE|unique	chr12:100625254:100625355:+	ATATGTATTAAATATGGAGTTCATATACCTGCTAATATCAACGGTGGTGCTCTTACTATTAGTTAATTGCATTTTGGTTAAAAAAAAAAAAGCAACAGTTTGGCACTTGTCCTACAAAAG	unk	unique	FALSE	TRUE	ENSG00000139354	1	3pUTR	0.985627906581055
chr12:100625254:100625355:+|3pUTR|ENSG00000139354|unk|total|mutant	chr12:100625254:100625355:+	ATATGTATTAAATATGGAGTTCATATACCTGCTAATATCAACGGTGGTGCTCTTACTATCCGTTAATTGCATTTTGGTTAAAAAAAAAAAAGCAACAGTTTGGCACTTGTCCTACAAAAG	unk	mutant	total	FALSE	ENSG00000139354	0	3pUTR	0.37640684466926
chr12:100626600:100626701:+|3pUTR|ENSG00000139354|unk|FALSE|unique	chr12:100626600:100626701:+	AATTTTATCATCAAGTATTCCCTTATAAAACCAAGTAACACTTCTTTATCAGTAACTTTTAGAACTTAAAAGAAAGCAAAAAGTAAATGGAATTGTAGGCAATTTATGAATCCTAGTAGA	unk	unique	FALSE	TRUE	ENSG00000139354	4	3pUTR	4.54917410119812
chr12:100626600:100626701:+|3pUTR|ENSG00000139354|unk|total|mutant	chr12:100626600:100626701:+	AATTTTATCATCAAGTATTCCCTTATAAAACCAAGTAACACTTCTTTATCAGTAACTTTCCGAACTTAAAAGAAAGCAAAAAGTAAATGGAATTGCCGGCAATTTATGAATCCCCGCCGA	unk	mutant	total	FALSE	ENSG00000139354	0	3pUTR	0.652104966253303
chr12:10081268:10081413:-|three_prime_utr|ENSG00000150048|control|control|control	chr12:10081268:10081413:-	TCAGTACTACCAGCTCTCCAATACTGGTCAAGACACCATTTCTCAAATGGAAGAAAGATTAGGAAATACGTCCCAAGAGTTGCAATCTCTTCAAGTCCAGAATATAAAGCTTGCAGGAAG	control	control	control	FALSE	ENSG00000150048	1	three_prime_utr	0.413485236617063
chr12:101746137:101746238:-|3pUTR|ENSG00000111670|msi1|FALSE|unique	chr12:101746137:101746238:-	GGTTAGTAAATTATTGCAGGCCACCTGTGTCTTTGTCATACATTCTTCTTGCTGTTGTTTAGTTTGTTTTTTTTCAAACAACCCTCTAAAAATGTAAAAACCATGTTTAGCTTGCAGCTG	msi1	unique	FALSE	TRUE	ENSG00000111670	3	3pUTR	1.57064312900082
chr12:101746137:101746238:-|3pUTR|ENSG00000111670|msi1|total|mutant	chr12:101746137:101746238:-	GGTCCGTAAATTATTGCAGGCCACCTGTGTCTTTGTCATACATTCTTCTTGCTGTTGTTCCGTTTGTTTTTTTTCAAACAACCCTCTAAAAATGTAAAAACCATGTTCCGCTTGCAGCTG	msi1	mutant	total	FALSE	ENSG00000111670	0	3pUTR	0.423777306363871
chr12:102196458:102196651:-|three_prime_utr|ENSG00000183395|control|control|control	chr12:102196458:102196651:-	GGAGAAGCCCATACTGCTACTATAACTTGTGTATGTTAAATGTCTGTTTTAAAAGAAAGTAGTGTTAAGATGTATCAGTAACTGAAATGATATGCTTTCTCTGTGCATTAAACTTTGTGA	control	control	control	FALSE	ENSG00000183395	1	three_prime_utr	0.530904005200253
chr12:102417490:102417817:-|three_prime_utr|ENSG00000017427|control|control|control	chr12:102417490:102417817:-	ACAGAGGCAAGGATGATGAGAGAGGAGCAGACAGCAAGAATGAAAAGCAGAAAATACAATAGAGGAAATGAAGAAAAGTAGGCCTGCTGGAGCTAGATGATGATGTGATGGAAATAGAAG	control	control	control	FALSE	ENSG00000017427	4	three_prime_utr	1.21153285741854
chr12:103267852:103268962:-|three_prime_utr|ENSG00000179088|control|control|control	chr12:103267852:103268962:-	TCCTGCACCTGCCTTCTTGAAAGAAAACAAGACATCAGATACTTATTCAAATAATGGAATAGCTGATCAACTGGGTCTCCACACAAAAGAGAGTTATCCATGATAAAAGAACAACTTTTT	control	control	control	FALSE	ENSG00000179088	1	three_prime_utr	0.288981978542726
chr12:103777333:103777434:-|3pUTR|ENSG00000111696|msi1|FALSE|unique	chr12:103777333:103777434:-	TCCTGAACATTTACGGGCTATGCATTGGGAACTGCAGGGGCACAGTGATGGGCAAAGATTAGCTGCTTCCAGAAGGCTGATTTCGTGGGCTCCACAATGGTAAAACGCTGCTGTGAGTGG	msi1	unique	FALSE	TRUE	ENSG00000111696	1	3pUTR	0.831726933110594
chr12:103777333:103777434:-|3pUTR|ENSG00000111696|msi1|total|mutant	chr12:103777333:103777434:-	TCCTGAACATTTACGGGCTATGCATTGGGAACTGCAGGGGCACAGTGATGGGCAAAGATCCGCTGCTTCCAGAAGGCTGATTTCGTGGGCTCCACAATGGTAAAACGCTGCTGTGAGTGG	msi1	mutant	total	FALSE	ENSG00000111696	0	3pUTR	0.85572511073813
chr12:104012598:104012803:-|three_prime_utr|ENSG00000120820|control|control|control	chr12:104012598:104012803:-	CTGAGATGCTGGAAGCTAAGACGTTAACAAACGGACTCTGGAGGACACAATTCAGTCCATAGCAGTATCTACACCTCAATAAACTGTTCTAAAAGAGAGAGAGAGAGAAGGAAGTCACAT	control	control	control	FALSE	ENSG00000120820	1	three_prime_utr	0.822693600088917
chr12:104348774:104348848:+|3pUTR|ENSG00000198431|msi1_unk|FALSE|overlapping	chr12:104348774:104348848:+	CGTTGTCAAGTTTTCTAGGGTTGAATTTTTTTCTTTTTTCTCCATGGTGTTAATGATATTAGAGATGAAAAACGTTAGCAGTTGATTTTTGTCCAAAAGCAAGTCATGGCTAGAGTATCC	msi1_unk	overlapping	FALSE	TRUE	ENSG00000198431	4	3pUTR	1.18199600780824
chr12:104348774:104348848:+|3pUTR|ENSG00000198431|msi1_unk|total|mutant	chr12:104348774:104348848:+	CGTTGTCAAGTTTTCCCGGGTTGAATTTTTTTCTTTTTTCTCCATGGTGTTAATGATATCCGAGATGAAAAACGTCCGCAGTTGATTTTTGTCCAAAAGCAAGTCATGGCCCGAGTATCC	msi1_unk	mutant	total	FALSE	ENSG00000198431	0	3pUTR	0.358842292249607
chr12:104760787:104760888:+|3pUTR|ENSG00000171310|unk|FALSE|unique	chr12:104760787:104760888:+	TTCTTTTCTAATGGCATTGAAACTTTAAAAAAAATGGATTCAACTGTTTTTGCAGAATGTAGAAAGTATTCTGTGTCCTTGGTTAAAGAAATCCACTTGTGAAGTGTGCCTGGAAAATGA	unk	unique	FALSE	TRUE	ENSG00000171310	1	3pUTR	0.430561527514838
chr12:104760787:104760888:+|3pUTR|ENSG00000171310|unk|total|mutant	chr12:104760787:104760888:+	TTCTTTTCTAATGGCATTGAAACTTTAAAAAAAATGGATTCAACTGTTTTTGCAGAATGCCGAAAGTATTCTGTGTCCTTGGTTAAAGAAATCCACTTGTGAAGTGTGCCTGGAAAATGA	unk	mutant	total	FALSE	ENSG00000171310	0	3pUTR	0.345747012147548
chr12:105021166:105021267:-|3pUTR|ENSG00000136010|unk|FALSE|unique	chr12:105021166:105021267:-	AGTCAGACAGTGTCACTTCACTCGTCTGTTTAAAACCTTTCAATGGCCCCCATTTCACGTAGACCAAAGTCCAACGTATTTACCTGGCCTACTGATCTTGCTCCTAGCTACCTCTGACCT	unk	unique	FALSE	TRUE	ENSG00000136010	2	3pUTR	0.458273998637416
chr12:105021166:105021267:-|3pUTR|ENSG00000136010|unk|total|mutant	chr12:105021166:105021267:-	AGTCAGACAGTGTCACTTCACTCGTCTGTTTAAAACCTTTCAATGGCCCCCATTTCACGCCGACCAAAGTCCAACGTATTTACCTGGCCTACTGATCTTGCTCCCCGCTACCTCTGACCT	unk	mutant	total	FALSE	ENSG00000136010	0	3pUTR	0.613609149019675
chr12:106067485:106067586:-|CDS|ENSG00000074590|msi1|FALSE|unique	chr12:106067485:106067586:-	CCTGAAGAAGCGAAGCAACAGCGAGCATCGCTCTCACAGCACTGGCTTCATTGAAGGTGTAGTTGGTCCTGCCTTACCCTCTACTTTCAAGATGGAGCAGGACTTGTGCAGGACTGGCGT	msi1	unique	FALSE	TRUE	ENSG00000074590	1	CDS	0.472553096758362
chr12:106067485:106067586:-|CDS|ENSG00000074590|msi1|total|mutant	chr12:106067485:106067586:-	CCTGAAGAAGCGAAGCAACAGCGAGCATCGCTCTCACAGCACTGGCTTCATTGAAGGTGCCGTTGGTCCTGCCTTACCCTCTACTTTCAAGATGGAGCAGGACTTGTGCAGGACTGGCGT	msi1	mutant	total	FALSE	ENSG00000074590	0	CDS	0.456790312158904
chr12:106239179:106239280:-|CDS|ENSG00000136026|msi1|FALSE|unique	chr12:106239179:106239280:-	GGACCAAGCCCAGGCCGCCCGTCTGCCTCCTCAGGACTTCCTGGACAGACTTTCTTCTCTAGACAACCTGAAAGCCTCAGTCAGCCAAGTGGAGGCGGACTTGAAAATGCTCAGGACTGC	msi1	unique	FALSE	TRUE	ENSG00000136026	1	CDS	1.00028095654614
chr12:106239179:106239280:-|CDS|ENSG00000136026|msi1|total|mutant	chr12:106239179:106239280:-	GGACCAAGCCCAGGCCGCCCGTCTGCCTCCTCAGGACTTCCTGGACAGACTTTCTTCTCCCGACAACCTGAAAGCCTCAGTCAGCCAAGTGGAGGCGGACTTGAAAATGCTCAGGACTGC	msi1	mutant	total	FALSE	ENSG00000136026	0	CDS	0.817030880380312
chr12:107752058:107752159:-|CDS|ENSG00000110851|unk|FALSE|unique	chr12:107752058:107752159:-	TAACTCTATAAATGTTGATGGTAATACAGCATTATCTATCACCAATAACCCTTCAGCACTAGATCCCTATCAGTCCAATGGAAATGTTGGATTAGAACCAGGCATTGTTTCAATAGACTC	unk	unique	FALSE	TRUE	ENSG00000110851	3	CDS	0.390600822088305
chr12:107752058:107752159:-|CDS|ENSG00000110851|unk|total|mutant	chr12:107752058:107752159:-	TAACTCTATAAATGTTGATGGTAATACAGCATTATCTATCACCAATAACCCTTCAGCACCCGATCCCTATCAGTCCAATGGAAATGTTGGATCCGAACCAGGCATTGTTTCAACCGACTC	unk	mutant	total	FALSE	ENSG00000110851	0	CDS	0.503670109367503
chr12:108522223:108522324:-|3pUTR|ENSG00000075856|msi1|FALSE|unique	chr12:108522223:108522324:-	TCAGTCGGGTTTTCTATATTTTTTTAACTTAACATTTTTTAATATAACCGATTAAAAAGTAGACAGAACAGTAAAATAAACTCCTGTGTGCCTACCATTCAGCTTCCAGCATTCCTCAAC	msi1	unique	FALSE	TRUE	ENSG00000075856	1	3pUTR	0.786065931656617
chr12:108522223:108522324:-|3pUTR|ENSG00000075856|msi1|total|mutant	chr12:108522223:108522324:-	TCAGTCGGGTTTTCTATATTTTTTTAACTTAACATTTTTTAATATAACCGATTAAAAAGCCGACAGAACAGTAAAATAAACTCCTGTGTGCCTACCATTCAGCTTCCAGCATTCCTCAAC	msi1	mutant	total	FALSE	ENSG00000075856	0	3pUTR	0.955251440498495
chr12:108645191:108645284:-|3pUTR|ENSG00000110880|msi1_unk|FALSE|overlapping	chr12:108645191:108645284:-	TCTTTTTTTTTTTTTTTTTTTAAGCCATGACATCCCAGAAGAGGACAGTGAATTACTCCTAGGTCGGCTCTTATAGAGTGGCCATAGTGTTCTGTCAAAACACTTGCTTCCATTTTCAGA	msi1_unk	overlapping	FALSE	TRUE	ENSG00000110880	3	3pUTR	4.79056869733513
chr12:108645191:108645284:-|3pUTR|ENSG00000110880|msi1_unk|total|mutant	chr12:108645191:108645284:-	TCTTTTTTTTTTTTTTTTTTTAAGCCATGACATCCCAGAAGAGGACAGTGAATTACTCCCCGGTCGGCTCTTACCGAGTGGCCACCGTGTTCTGTCAAAACACTTGCTTCCATTTTCAGA	msi1_unk	mutant	total	FALSE	ENSG00000110880	0	3pUTR	4.2483086548939
chr12:108783210:108783311:-|3pUTR|ENSG00000084112|msi1|FALSE|unique	chr12:108783210:108783311:-	TGTTTATCCTGCTATGCAGTTTTACATTGTGTGTTCACATCTATTCCAAGGAGCCTTGCTAGAAACAACACTGGCGGTTCCTGCAGGCCAGGCAGGCATTGGCCCATGCTGTGTCCCATA	msi1	unique	FALSE	TRUE	ENSG00000084112	1	3pUTR	0.667939488229969
chr12:108783210:108783311:-|3pUTR|ENSG00000084112|msi1|total|mutant	chr12:108783210:108783311:-	TGTTTATCCTGCTATGCAGTTTTACATTGTGTGTTCACATCTATTCCAAGGAGCCTTGCCCGAAACAACACTGGCGGTTCCTGCAGGCCAGGCAGGCATTGGCCCATGCTGTGTCCCATA	msi1	mutant	total	FALSE	ENSG00000084112	0	3pUTR	0.766949357028031
chr12:10908389:10909298:-|CDS|ENSG00000212128|control|control|control	chr12:10908389:10909298:-	CATGCTTTGTGAGACGATTGGAGTCTTCTCTCCTTCAAGCCACTCCTTTCTTCTGATTCTAGGAAACGCTAAGTTAAGACAGGCCTTTCTTTTGGTGGCAGCTAAGGTATGGGCTAAACG	control	control	control	FALSE	ENSG00000212128	1	CDS	0.609397752898127
chr12:109281406:109281799:-|CDS|ENSG00000139445|control|control|control	chr12:109281406:109281799:-	CGCCCTGCCGGACCTCAGCCCCAGCCCGCTCCCCCACCCCGCCATGGGAAGGGCTCCTGTAGACTTCATCAACATCAGCACCGACATGAACACTGAGGTGGATGCCCTCGACCCGAGCAT	control	control	control	FALSE	ENSG00000139445	1	CDS	1.14981640015353
chr12:109450965:109451066:-|3pUTR|ENSG00000110906|msi1|FALSE|unique	chr12:109450965:109451066:-	GCCCGGGCACAATCCCCACTGCTTTGCTAGACGTGCTTTCTGCCATGTGGCTTTGGGCCTAGAGCTTGTTGATAATTGCAGCTTGTGGCAGTGGAAATATGGCTGAATGAGCGTCTAAAT	msi1	unique	FALSE	TRUE	ENSG00000110906	2	3pUTR	0.649510438409664
chr12:109450965:109451066:-|3pUTR|ENSG00000110906|msi1|total|mutant	chr12:109450965:109451066:-	GCCCGGGCACAATCCCCACTGCTTTGCCCGACGTGCTTTCTGCCATGTGGCTTTGGGCCCCGAGCTTGTTGATAATTGCAGCTTGTGGCAGTGGAAATATGGCTGAATGAGCGTCTAAAT	msi1	mutant	total	FALSE	ENSG00000110906	0	3pUTR	0.738525757734461
chr12:109554177:109554278:-|3pUTR|ENSG00000139428|unk|FALSE|unique	chr12:109554177:109554278:-	TTGCTATGTGCAGTGCCCTGAGCCAAGTGTTCCACAGACATTATCTCATTTGAACCCCATAGCAGCCCTGGAAGGAGGCATTGGGTGGGGAACCAAGTTGTCCTGGGGAGTCAGTGCCAA	unk	unique	FALSE	TRUE	ENSG00000139428	1	3pUTR	0.910584866095005
chr12:109554177:109554278:-|3pUTR|ENSG00000139428|unk|total|mutant	chr12:109554177:109554278:-	TTGCTATGTGCAGTGCCCTGAGCCAAGTGTTCCACAGACATTATCTCATTTGAACCCCACCGCAGCCCTGGAAGGAGGCATTGGGTGGGGAACCAAGTTGTCCTGGGGAGTCAGTGCCAA	unk	mutant	total	FALSE	ENSG00000139428	0	3pUTR	0.622066764790974
chr12:109850944:109852737:-|three_prime_utr|ENSG00000139433|control|control|control	chr12:109850944:109852737:-	GCTCTCCAAGGGGCAGAATGTTACGGAGGAGGAGTGCCTGGAGAAGATCCGCCTCTTCCTAGTCAACTACACGGCGACCATCGATGTCATCTACGAGATGTACACCCAGATGAACGCTGA	control	control	control	FALSE	ENSG00000139433	1	three_prime_utr	0.497470400307707
chr12:110350735:110350839:+|3pUTR|ENSG00000174437|unk|FALSE|unique	chr12:110350735:110350839:+	TACAGTTTGCTTATTTATAAATTCATTAAAAACACTACAGGTGTTGAATGGTTAAAATGTAGGCCTCCAGTTCATTTTCAGTTATTTTCTGAGTGTGCAGACAGCTATTTCGCACTGTAT	unk	unique	FALSE	TRUE	ENSG00000174437	1	3pUTR	0.716037273334802
chr12:110350735:110350839:+|3pUTR|ENSG00000174437|unk|total|mutant	chr12:110350735:110350839:+	TACAGTTTGCTTATTTATAAATTCATTAAAAACACTACAGGTGTTGAATGGTTAAAATGCCGGCCTCCAGTTCATTTTCAGTTATTTTCTGAGTGTGCAGACAGCTATTTCGCACTGTAT	unk	mutant	total	FALSE	ENSG00000174437	0	3pUTR	0.641562803801211
chr12:110381781:110381892:-|CDS|ENSG00000196510|unk|FALSE|unique	chr12:110381781:110381892:-	AAGGCCATTCAGCTGAACAGTAATAGTGTTCAAGCTCTGCTACTTAAGGGAGCAGCACTTAGGAACATGGGCAGAGTCCAAGAAGCAATAATCCACTTTCGGGAGGCCATACGGCTCGCA	unk	unique	FALSE	TRUE	ENSG00000196510	2	CDS	0.853956403774047
chr12:110381781:110381892:-|CDS|ENSG00000196510|unk|total|mutant	chr12:110381781:110381892:-	AAGGCCATTCAGCTGAACAGTAACCGTGTTCAAGCTCTGCTACTTAAGGGAGCAGCACTCCGGAACATGGGCAGAGTCCAAGAAGCAATAATCCACTTTCGGGAGGCCATACGGCTCGCA	unk	mutant	total	FALSE	ENSG00000196510	0	CDS	0.575378637135055
chr12:110551788:110551968:-|CDS|ENSG00000196850|control|control|control	chr12:110551788:110551968:-	TTCTCAGGGACTTTAATGCGGACGTGTGAACGTTTAGTAAAAGAAGGACGGTTCGTACCTAGTAATCCCATTGGAATTCTCACCACAAGCTACTGTGAGTTGCTGCAAAATAAAGTCCCT	control	control	control	FALSE	ENSG00000196850	2	CDS	0.763003391971813
chr12:111449306:111449407:+|3pUTR|ENSG00000111252|msi1|FALSE|unique	chr12:111449306:111449407:+	GCTGGCTTGGTGCCCTCCAAGCATCTAATGGCTTATTAAATTATCCCACAAGTGGGTTTTAGGCTCCTTTTTTGAGCCAAAATGGAAGCTGGGAATCTGGTGCCATAACTAATGAGAAAC	msi1	unique	FALSE	TRUE	ENSG00000111252	1	3pUTR	0.675972586958631
chr12:111449306:111449407:+|3pUTR|ENSG00000111252|msi1|total|mutant	chr12:111449306:111449407:+	GCTGGCTTGGTGCCCTCCAAGCATCTAATGGCTTATTAAATTATCCCACAAGTGGGTTTCCGGCTCCTTTTTTGAGCCAAAATGGAAGCTGGGAATCTGGTGCCATAACTAATGAGAAAC	msi1	mutant	total	FALSE	ENSG00000111252	0	3pUTR	0.551007276502871
chr12:111683145:111683307:-|CDS|ENSG00000089234|control|control|control	chr12:111683145:111683307:-	AAAGACGACACTAGCCTCAGCTGTAGCCTGTTTAGAAGGCAAGTCACCAGGAGAGAAAGTAGCGATTATCCATCAGCATCTCGGCCGTCGAGAAATGACAGATGTGATCATTGAGACCAT	control	control	control	FALSE	ENSG00000089234	4	CDS	1.28476199214911
chr12:114680981:114681101:-|CDS|ENSG00000135111|unk|FALSE|unique	chr12:114680981:114681101:-	TAAAGTGAGATGTTCTGGGCTGGATAAAAAAGCCAAATACATTTTATTGATGGACATTATAGCTGCTGATGACTGTCGTTATAAATTTCACAATTCTCGGTGGATGGTGGCTGGTAAGGC	unk	unique	FALSE	TRUE	ENSG00000135111	1	CDS	0.604397526514518
chr12:114680981:114681101:-|CDS|ENSG00000135111|unk|total|mutant	chr12:114680981:114681101:-	TAAAGTGAGATGTTCTGGGCTGGATAAAAAAGCCAAATACATTTTATTGATGGACATTACCGCTGCTGATGACTGTCGTTATAAATTTCACAATTCTCGGTGGATGGTGGCTGGTAAGGC	unk	mutant	total	FALSE	ENSG00000135111	0	CDS	0.61735868924022
chr12:118033712:118033825:-|3pUTR|ENSG00000176871|unk|FALSE|unique	chr12:118033712:118033825:-	CCTCCGCTGGGAACGATGGCTTCTGCCTAGTACCTATCCTTGTGTTTCTGATGCAGTGGTAGCATTGGTTCAAGTTCTCTCCTGCTGTGGTCAGAGTTGCTTCGATGTTGGCCAAGTGCT	unk	unique	FALSE	TRUE	ENSG00000176871	2	3pUTR	0.471746897374255
chr12:118033712:118033825:-|3pUTR|ENSG00000176871|unk|total|mutant	chr12:118033712:118033825:-	CCTCCGCTGGGAACGATGGCTTCTGCCCCGTACCTATCCTTGTGTTTCTGATGCAGTGGCCGCATTGGTTCAAGTTCTCTCCTGCTGTGGTCAGAGTTGCTTCGATGTTGGCCAAGTGCT	unk	mutant	total	FALSE	ENSG00000176871	0	3pUTR	0.58257454796261
chr12:120444061:120444162:-|3pUTR|ENSG00000170855|unk|FALSE|unique	chr12:120444061:120444162:-	AATTGTCAACCTGCATATCCTAAAAATGTCAAAATGCTGCATCTGGTTAAATGTCGGGGTAGGGGGGAAGCTGAAGGTGCTCGCTTCATTTGCCTTGTTTACTCATCCTGCCCTGTAATG	unk	unique	FALSE	TRUE	ENSG00000170855	1	3pUTR	0.622424085113805
chr12:120444061:120444162:-|3pUTR|ENSG00000170855|unk|total|mutant	chr12:120444061:120444162:-	AATTGTCAACCTGCATATCCTAAAAATGTCAAAATGCTGCATCTGGTTAAATGTCGGGGCCGGGGGGAAGCTGAAGGTGCTCGCTTCATTTGCCTTGTTTACTCATCCTGCCCTGTAATG	unk	mutant	total	FALSE	ENSG00000170855	0	3pUTR	0.6478088783296
chr12:120700859:120700960:+|3pUTR|ENSG00000110917|msi1|FALSE|unique	chr12:120700859:120700960:+	TCTTTGCATCTGTGTGGCTTGCTTCCAGTCTGGCCTGTCCTTTCCAGCTGCCTTTTGTCTAGCCTGCTATGGGGGGCCAGATTATCTTGATAAGAGCAGGTGATTTGGGGACTAGCTGGG	msi1	unique	FALSE	TRUE	ENSG00000110917	2	3pUTR	0.772061716107783
chr12:120700859:120700960:+|3pUTR|ENSG00000110917|msi1|total|mutant	chr12:120700859:120700960:+	TCTTTGCATCTGTGTGGCTTGCTTCCAGTCTGGCCTGTCCTTTCCAGCTGCCTTTTGTCCCGCCTGCTATGGGGGGCCAGATTATCTTGATAAGAGCAGGTGATTTGGGGACCCGCTGGG	msi1	mutant	total	FALSE	ENSG00000110917	0	3pUTR	0.67465602195078
chr12:120764159:120764260:-|3pUTR|ENSG00000157837|msi1|FALSE|unique	chr12:120764159:120764260:-	ACACACACATAGATATATATGAATAAACAAAAATGAAATCCTGCTAAGATCACGCTGTGTAGCTGACAGGGGCTTGCTGTCGTTTTGAGCATGTCGAGCAGTTTACTGTGGCTTCCTTGT	msi1	unique	FALSE	TRUE	ENSG00000157837	2	3pUTR	3.06032136223082
chr12:120764159:120764260:-|3pUTR|ENSG00000157837|msi1|total|mutant	chr12:120764159:120764260:-	ACACACACACCGATATATATGAATAAACAAAAATGAAATCCTGCTAAGATCACGCTGTGCCGCTGACAGGGGCTTGCTGTCGTTTTGAGCATGTCGAGCAGTTTACTGTGGCTTCCTTGT	msi1	mutant	total	FALSE	ENSG00000157837	0	3pUTR	0.805328632305324
chr12:121847077:121847190:-|CDS|ENSG00000158104|unk|FALSE|unique	chr12:121847077:121847190:-	AAAAACCTGCAGTTCCACCGCTTCTGGTCCGTGGATGACACGCAGGTGCACACGGAATATAGCTCTCTGCGATCCATTGTGGTGGCCAACTATGAAGAGTCCATCAAGATGCCCATCAAT	unk	unique	FALSE	TRUE	ENSG00000158104	1	CDS	0.425014201143683
chr12:121847077:121847190:-|CDS|ENSG00000158104|unk|total|mutant	chr12:121847077:121847190:-	AAAAACCTGCAGTTCCACCGCTTCTGGTCCGTGGATGACACGCAGGTGCACACGGAATACCGCTCTCTGCGATCCATTGTGGTGGCCAACTATGAAGAGTCCATCAAGATGCCCATCAAT	unk	mutant	total	FALSE	ENSG00000158104	0	CDS	0.451901920611889
chr12:122133860:122133961:+|CDS|ENSG00000175727|msi1|FALSE|unique	chr12:122133860:122133961:+	TTTTGTGCACCCCAAACCTGTATCCTTGACTGGGGGCAGGCCTAAGCAGCCCCACAAAATAGTGCCTGCTCCCAAACCAGAGCCCGTGTCCTTGGTGTTGAAGAATGCCCGTATCGCCCC	msi1	unique	FALSE	TRUE	ENSG00000175727	1	CDS	0.505513394874281
chr12:122133860:122133961:+|CDS|ENSG00000175727|msi1|total|mutant	chr12:122133860:122133961:+	TTTTGTGCACCCCAAACCTGTATCCTTGACTGGGGGCAGGCCTAAGCAGCCCCACAAAACCGTGCCTGCTCCCAAACCAGAGCCCGTGTCCTTGGTGTTGAAGAATGCCCGTATCGCCCC	msi1	mutant	total	FALSE	ENSG00000175727	0	CDS	0.525241760642965
chr12:122271799:122271900:-|3pUTR|ENSG00000130779|msi1|FALSE|bound_elsewhere	chr12:122271799:122271900:-	GTATAAAACACCTAAATAACCAATCTACAATCTCCCTTCACAAGTTTTTTTACTGTTTTTAGATGAATGTACGATGAGAAATTCAACGTTAATAATTCTGGATTTTCTTATCACAAAAAA	msi1	bound_elsewhere	FALSE	TRUE	ENSG00000130779	1	3pUTR	1.06522984089627
chr12:122271799:122271900:-|3pUTR|ENSG00000130779|msi1|total|mutant	chr12:122271799:122271900:-	GTATAAAACACCTAAATAACCAATCTACAATCTCCCTTCACAAGTTTTTTTACTGTTTTCCGATGAATGTACGATGAGAAATTCAACGTTAATAATTCTGGATTTTCTTATCACAAAAAA	msi1	mutant	total	FALSE	ENSG00000130779	0	3pUTR	0.720704934524591
chr12:122341087:122341188:-|CDS|ENSG00000130779|unk|FALSE|bound_elsewhere	chr12:122341087:122341188:-	AGAATTTGCTGAACTAAAAACACAAATAGAGAAAATGAGACTAGATTACCAACACGAAATAGAAAATTTGCAGAATCAACAAGACTCTGAACGGGCTGCCCATGCTAAAGAGATGGAAGC	unk	bound_elsewhere	FALSE	TRUE	ENSG00000130779	3	CDS	8.86903948395959
chr12:122341087:122341188:-|CDS|ENSG00000130779|unk|total|mutant	chr12:122341087:122341188:-	AGAATTTGCTGAACTAAAAACACAAACCGAGAAAATGAGACCCGATTACCAACACGAAACCGAAAATTTGCAGAATCAACAAGACTCTGAACGGGCTGCCCATGCTAAAGAGATGGAAGC	unk	mutant	total	FALSE	ENSG00000130779	0	CDS	0.520644364954199
chr12:122508217:122508450:-|three_prime_utr|ENSG00000111011|control|control|control	chr12:122508217:122508450:-	AGGTTCTGTTCTCAATGTTGCTGCCCTGTTGGCATCAGGAACACAAGTAACACCTCAGATAGCCATGGCAGCTCAGATGGCAGCCCTGCAAGCTAAAGCTTTGGCAGAGACAGGAATAGC	control	control	control	FALSE	ENSG00000111011	2	three_prime_utr	0.572547233529305
chr12:122865329:122867115:-|three_prime_utr|ENSG00000139722|control|control|control	chr12:122865329:122867115:-	TGGAGGTCCGCTCTGTGCCAAGGGCTCTGGGGCCCTGGGCCAGCGTGTCTGTCTGATTTTAGAACTGTAGGTCAGTGGTGAGTAGTAGGAGCCCAGGCTTTGGGCATCAAGGCAGTTGTG	control	control	control	FALSE	ENSG00000139722	4	three_prime_utr	1.27913150328692
chr12:123586815:123586897:+|5pUTR_CDS|ENSG00000086598|msi1_unk|FALSE|overlapping	chr12:123586815:123586897:+	GAATCCAGTGGGAAATACACATTTGCTGCTCACATGGATGGAACATACAAATTTTGTTTTAGTAACCGGATGTCCACCATGACTCCAAAAATAGTGATGTTCACCATTGATATTGGGGAG	msi1_unk	overlapping	FALSE	TRUE	ENSG00000086598	2	5pUTR_CDS	0.492490744793073
chr12:123586815:123586897:+|5pUTR_CDS|ENSG00000086598|msi1_unk|total|mutant	chr12:123586815:123586897:+	GAATCCAGTGGGAAATACACATTTGCTGCTCACATGGATGGAACATACAAATTTTGTTTCCGTAACCGGATGTCCACCATGACTCCAAAAACCGTGATGTTCACCATTGATATTGGGGAG	msi1_unk	mutant	total	FALSE	ENSG00000086598	0	5pUTR_CDS	0.399956566922703
chr12:123662440:123662541:+|3pUTR|ENSG00000111358|unk|FALSE|unique	chr12:123662440:123662541:+	AATGGAAATCACAATTTTAAGTCTAGGAAATAAAGTATTATATATACTTTCAAACAAGCTAGCAAGGCTTTTATTATTACTTTTTTATTTGAAATATCTTATATATTTGGTTAGTTCTGT	unk	unique	FALSE	TRUE	ENSG00000111358	3	3pUTR	12.4900045991045
chr12:123662440:123662541:+|3pUTR|ENSG00000111358|unk|total|mutant	chr12:123662440:123662541:+	AATGGAAATCACAATTTTAAGTCCCGGAAATAAAGTATTATATATACTTTCAAACAAGCCCGCAAGGCTTTTATTATTACTTTTTTATTTGAAATATCTTATATATTTGGTCCGTTCTGT	unk	mutant	total	FALSE	ENSG00000111358	0	3pUTR	1.77929930381339
chr12:123761472:123761573:+|3pUTR|ENSG00000185344|unk|FALSE|unique	chr12:123761472:123761573:+	AATAAGGCAGTTTGAACGAACAGTCTTCCCACAGTCAGGCCATTTTTGCTGATTTGGTTTAGAATTTTCAGAAATACTTAGTACACTCCACCTGTTCTTTGATGGGAATATCTAAGAAGG	unk	unique	FALSE	TRUE	ENSG00000185344	2	3pUTR	1.13652413051116
chr12:123761472:123761573:+|3pUTR|ENSG00000185344|unk|total|mutant	chr12:123761472:123761573:+	AATAAGGCAGTTTGAACGAACAGTCTTCCCACAGTCAGGCCATTTTTGCTGATTTGGTTCCGAATTTTCAGAAATACTCCGTACACTCCACCTGTTCTTTGATGGGAATATCTAAGAAGG	unk	mutant	total	FALSE	ENSG00000185344	0	3pUTR	0.270592505205794
chr12:125025615:125025697:+|3pUTR|ENSG00000184992|msi1_unk|FALSE|overlapping	chr12:125025615:125025697:+	GGACACATTCCCAGAAGAGCGGAAAGATCATTGACGTGGAACTACACACGAAGTGTAATTAGTGGGGGAAAAAATATTTTTTAAACAAAGGATATAACCATATTTAGTTGTACAGTAAGA	msi1_unk	overlapping	FALSE	TRUE	ENSG00000184992	2	3pUTR	1.71392191439608
chr12:125025615:125025697:+|3pUTR|ENSG00000184992|msi1_unk|total|mutant	chr12:125025615:125025697:+	GGACACATTCCCAGAAGAGCGGAAAGATCATTGACGTGGAACTACACACGAAGTGTAATCCGTGGGGGAAAAAATATTTTTTAAACAAAGGATATAACCATATTCCGTTGTACAGTAAGA	msi1_unk	mutant	total	FALSE	ENSG00000184992	0	3pUTR	0.553091381905718
chr12:12643182:12643283:+|3pUTR|ENSG00000111269|unk|FALSE|unique	chr12:12643182:12643283:+	CTGGAGTTGTGCACAGCACCGCAGCTAGTGGGCCTGGCTGGGGGTGCAGAAGGGCAGGGTAGTTCTTTCCATTTCCCCTTGCAGCTACACTTACTTTCTCCCTGACTACCAAATGGAGTG	unk	unique	FALSE	TRUE	ENSG00000111269	2	3pUTR	1.04222653508133
chr12:12643182:12643283:+|3pUTR|ENSG00000111269|unk|total|mutant	chr12:12643182:12643283:+	CTGGAGTTGTGCACAGCACCGCAGCCCGTGGGCCTGGCTGGGGGTGCAGAAGGGCAGGGCCGTTCTTTCCATTTCCCCTTGCAGCTACACTTACTTTCTCCCTGACTACCAAATGGAGTG	unk	mutant	total	FALSE	ENSG00000111269	0	3pUTR	0.949039714792158
chr12:129073877:129075059:-|CDS|ENSG00000151952|control|control|control	chr12:129073877:129075059:-	ACCTTCACCGCCGTCTCCTCAGACGACGAGTACCCCACCAGGAACTCCATCGTGATGAGTAGCGAGGATGACATTAAGTGGGTCTGCCAGGATCTGGACCCTGGGGACTGCAAAGAGCTG	control	control	control	FALSE	ENSG00000151952	1	CDS	0.719496564673983
chr12:13083531:13085147:-|three_prime_utr|ENSG00000111305|control|control|control	chr12:13083531:13085147:-	TCCGAGCTGCGGAACAAGGGATTTCAAAGAGGGGCCAGCCAGGAGCTGAAAGAAGCAGTTAGGTCATCTGTAGAGGAAGAGCAGTGTTAGGAGTTAAGCGGGTTTGGGGAGTAGGCTTGA	control	control	control	FALSE	ENSG00000111305	4	three_prime_utr	1.40316643658482
chr12:130875966:130876013:+|3pUTR|ENSG00000132341|msi1_unk|FALSE|overlapping	chr12:130875966:130876013:+	GATGAGGATGATGACCTGTGAGAATGAAGCTGGAGCCCAGCGTCAGAAGTCTAGTTTTATAGGCAGCTGTCCTGTGATGTCAGCGGTGCAGCGTGTGTGCCACCTCATTATTATCTAGCT	msi1_unk	overlapping	FALSE	TRUE	ENSG00000132341	3	3pUTR	0.771907841756375
chr12:130875966:130876013:+|3pUTR|ENSG00000132341|msi1_unk|total|mutant	chr12:130875966:130876013:+	GATGAGGATGATGACCTGTGAGAATGAAGCTGGAGCCCAGCGTCAGAAGTCCCGTTTTACCGGCAGCTGTCCTGTGATGTCAGCGGTGCAGCGTGTGTGCCACCTCATTATTATCCCGCT	msi1_unk	mutant	total	FALSE	ENSG00000132341	0	3pUTR	0.73341713694855
chr12:131960804:131960905:+|CDS|ENSG00000183495|unk|FALSE|bound_elsewhere	chr12:131960804:131960905:+	CCCTCAGCAAGCCCGTCGGCACCCCAGTCTCCCAGTTATCAAATACAGCAGCTGATGAATAGGAGCCCTGCAACCGGGCAGAACGTGAACATCACCCTGCAGAGCGTGGGCCCTGTCGTC	unk	bound_elsewhere	FALSE	TRUE	ENSG00000183495	1	CDS	1.11997519825187
chr12:131960804:131960905:+|CDS|ENSG00000183495|unk|total|mutant	chr12:131960804:131960905:+	CCCTCAGCAAGCCCGTCGGCACCCCAGTCTCCCAGTTATCAAATACAGCAGCTGATGAACCGGAGCCCTGCAACCGGGCAGAACGTGAACATCACCCTGCAGAGCGTGGGCCCTGTCGTC	unk	mutant	total	FALSE	ENSG00000183495	0	CDS	1.09134485254743
chr12:132079871:132079972:+|3pUTR|ENSG00000183495|msi1|FALSE|bound_elsewhere	chr12:132079871:132079972:+	AGATGCTACCGTTGACCTGAGTTAAATTCATTTAGTCGTGTACGTAAAAACTCTCCTTTTAGTGTGTTATTTTCTTGGCCTTCCCTTTTAAAGGTTAAAGTTTCTAACCTAAGAATTAAG	msi1	bound_elsewhere	FALSE	TRUE	ENSG00000183495	2	3pUTR	3.8160380153713
chr12:132079871:132079972:+|3pUTR|ENSG00000183495|msi1|total|mutant	chr12:132079871:132079972:+	AGATGCTACCGTTGACCTGAGTTAAATTCATTCCGTCGTGTACGTAAAAACTCTCCTTTCCGTGTGTTATTTTCTTGGCCTTCCCTTTTAAAGGTTAAAGTTTCTAACCTAAGAATTAAG	msi1	mutant	total	FALSE	ENSG00000183495	0	3pUTR	0.272252561797953
chr12:13219749:13219850:+|3pUTR|ENSG00000134531|unk|FALSE|unique	chr12:13219749:13219850:+	ACAACAGTGGATGGGGAGGAAGAACAGACTTTTGAGCTCTTCCCAATATAGGAATGTGTTAGTTCTAAAAATTTTCTTAAGTTGTTTGCTTGGAACTCAGAGTATATTTTTCCATACGAA	unk	unique	FALSE	TRUE	ENSG00000134531	2	3pUTR	5.88903753885616
chr12:13219749:13219850:+|3pUTR|ENSG00000134531|unk|total|mutant	chr12:13219749:13219850:+	ACAACAGTGGATGGGGAGGAAGAACAGACTTTTGAGCTCTTCCCAATACCGGAATGTGTCCGTTCTAAAAATTTTCTTAAGTTGTTTGCTTGGAACTCAGAGTATATTTTTCCATACGAA	unk	mutant	total	FALSE	ENSG00000134531	0	3pUTR	0.58038578775612
chr12:132722103:132722204:+|3pUTR|ENSG00000247077|msi1|FALSE|unique	chr12:132722103:132722204:+	GCTTCGCCTTTGACCTTCATGCTGGTCTCGGCTGAGGTGACACGCTAGTGACAGCCCAATAGGGGGTTACCCTTATTGAGTAAAATACTTCAGATTGACAGCTCAATCTTAGTTTGCCTC	msi1	unique	FALSE	TRUE	ENSG00000247077	3	3pUTR	0.466794566330771
chr12:132722103:132722204:+|3pUTR|ENSG00000247077|msi1|total|mutant	chr12:132722103:132722204:+	GCTTCGCCTTTGACCTTCATGCTGGTCTCGGCTGAGGTGACACGCCCGTGACAGCCCAACCGGGGGTTACCCTTATTGAGTAAAATACTTCAGATTGACAGCTCAATCTCCGTTTGCCTC	msi1	mutant	total	FALSE	ENSG00000247077	0	3pUTR	0.374290973098732
chr12:133204733:133204837:+|3pUTR|ENSG00000090612|unk|FALSE|unique	chr12:133204733:133204837:+	CAAAAAGATAGTAGACAATACACAGGAAAACTGAATTTAGTAACCACTCTGAAAATTTTTAGCAGCAAGTCATACCTTTTTTTAAAAAGTTCATACAGGTGAGGAACCATGTTAAACGTT	unk	unique	FALSE	TRUE	ENSG00000090612	4	3pUTR	3.22808028159833
chr12:133204733:133204837:+|3pUTR|ENSG00000090612|unk|total|mutant	chr12:133204733:133204837:+	CAAAAAGACCGCCGACAATACACAGGAAAACTGAATTCCGTAACCACTCTGAAAATTTTCCGCAGCAAGTCATACCTTTTTTTAAAAAGTTCATACAGGTGAGGAACCATGTTAAACGTT	unk	mutant	total	FALSE	ENSG00000090612	0	3pUTR	0.289167051278822
chr12:133218311:133218884:-|three_prime_utr|ENSG00000227059|control|control|control	chr12:133218311:133218884:-	AGAGTTCCCCTGGGGGCTCTGCTGAAAAGCAGAGATTCTTTCCCACTGCCATGTTTGAATAGTTTGGTTAGCAATTCCCTGTAGTAGAGAAAGCATTTGAGAAATGTTCGTGAGATCAGA	control	control	control	FALSE	ENSG00000227059	4	three_prime_utr	1.14932369718755
chr12:14497711:14497812:+|CDS|ENSG00000171681|unk|FALSE|unique	chr12:14497711:14497812:+	ACAGCGTCTGCCCCCAGAAGCTGCCAGCACATCTCTGCCTCAGAAGCCACACTTGAAGTTAGCACGCGTTCAGAGTCAAAATGGCATAGTACTGTCATGGAGTGTCCTGGAGGTGGATCG	unk	unique	FALSE	TRUE	ENSG00000171681	2	CDS	0.627188303647113
chr12:14497711:14497812:+|CDS|ENSG00000171681|unk|total|mutant	chr12:14497711:14497812:+	ACAGCGTCTGCCCCCAGAAGCTGCCAGCACATCTCTGCCTCAGAAGCCACACTTGAAGTCCGCACGCGTTCAGAGTCAAAATGGCACCGTACTGTCATGGAGTGTCCTGGAGGTGGATCG	unk	mutant	total	FALSE	ENSG00000171681	0	CDS	0.639950622911603
chr12:14501823:14501924:+|3pUTR|ENSG00000171681|unk|FALSE|unique	chr12:14501823:14501924:+	TTTTGTTGTTTGCTCTTTTGCTTTAAATATTCTCCAAATTACCATTTATGCAACATGGTTAGGGTTAATACTGCATGGTATTCATTTATCTTGTTTCATGAACTTTCCAGTACTGTACAA	unk	unique	FALSE	TRUE	ENSG00000171681	1	3pUTR	0.456814257978183
chr12:14501823:14501924:+|3pUTR|ENSG00000171681|unk|total|mutant	chr12:14501823:14501924:+	TTTTGTTGTTTGCTCTTTTGCTTTAAATATTCTCCAAATTACCATTTATGCAACATGGTCCGGGTTAATACTGCATGGTATTCATTTATCTTGTTTCATGAACTTTCCAGTACTGTACAA	unk	mutant	total	FALSE	ENSG00000171681	0	3pUTR	0.445784344111994
chr12:16548371:16551327:-|three_prime_utr|ENSG00000048540|control|control|control	chr12:16548371:16551327:-	CATTCTTTTATCTTTTTTGCTCCACATGTACATAAGAATTGACACAGGAACCTACTGAATAGCGTAGATATAGGAAGGCAGGATGGTTATATGGAATAAAAGGCGGACTGCATCTGTATG	control	control	control	FALSE	ENSG00000048540	3	three_prime_utr	0.899944401205055
chr12:1780521:1780622:+|CDS|ENSG00000006831|msi1|FALSE|bound_elsewhere	chr12:1780521:1780622:+	CCCAAATATCTCCTTTGTGGCCCCTCTGCAAGAGAAGGTGGTCTTTGGATTATTTTTCTTAGGAGCCATTCTCTGCCTTTCTTTTTCATGGCTCTTCCACACAGTCTACTGCCACTCAGA	msi1	bound_elsewhere	FALSE	TRUE	ENSG00000006831	1	CDS	0.58281053965678
chr12:1780521:1780622:+|CDS|ENSG00000006831|msi1|total|mutant	chr12:1780521:1780622:+	CCCAAATATCTCCTTTGTGGCCCCTCTGCAAGAGAAGGTGGTCTTTGGATTATTTTTCTCCGGAGCCATTCTCTGCCTTTCTTTTTCATGGCTCTTCCACACAGTCTACTGCCACTCAGA	msi1	mutant	total	FALSE	ENSG00000006831	0	CDS	0.569489245330894
chr12:1788447:1788559:+|3pUTR|ENSG00000006831|unk|FALSE|bound_elsewhere	chr12:1788447:1788559:+	TTTCTTTTTTGGCCCTAGGCTGGTTGGGACCTCTACAGCTTCATTCTTTCACCATTAAATAGTGGCCTTTTTCAGTATTTTCCCTCTTCCCCTTTATAAATTATGCTAAAGCCACAAAGC	unk	bound_elsewhere	FALSE	TRUE	ENSG00000006831	2	3pUTR	1.28929581703184
chr12:1788447:1788559:+|3pUTR|ENSG00000006831|unk|total|mutant	chr12:1788447:1788559:+	TTTCTTTTTTGGCCCCCGGCTGGTTGGGACCTCTACAGCTTCATTCTTTCACCATTAAACCGTGGCCTTTTTCAGTATTTTCCCTCTTCCCCTTTATAAATTATGCTAAAGCCACAAAGC	unk	mutant	total	FALSE	ENSG00000006831	0	3pUTR	0.796633410117735
chr12:18688087:18688218:-|CDS|ENSG00000139151|control|control|control	chr12:18688087:18688218:-	TGGTATCCAGTTGCCTCTTACTCATTCATCATCTAACAAAGGTGATTCATTAGTAATTATAGAAGTTTTTGGTGTTCCAAATGATCAAATGAAGCAGCAGACTCGTGTAATTAAAAAAAA	control	control	control	FALSE	ENSG00000139151	2	CDS	0.777109493494637
chr12:20680103:20680206:+|CDS|ENSG00000172572|unk|FALSE|unique	chr12:20680103:20680206:+	CTTACAGAACCACAAGATGTGGAAGAAAGTCATTGAAGAGGAGCAACGGTTGGCAGGCATAGAAAATCAATCCCTGGACCAGACCCCTCAGTCGCACTCTTCAGAACAGATCCAGGCTAT	unk	unique	FALSE	TRUE	ENSG00000172572	1	CDS	0.691130628002186
chr12:20680103:20680206:+|CDS|ENSG00000172572|unk|total|mutant	chr12:20680103:20680206:+	CTTACAGAACCACAAGATGTGGAAGAAAGTCATTGAAGAGGAGCAACGGTTGGCAGGCACCGAAAATCAATCCCTGGACCAGACCCCTCAGTCGCACTCTTCAGAACAGATCCAGGCTAT	unk	mutant	total	FALSE	ENSG00000172572	0	CDS	0.725270224621269
chr12:21491601:21491717:-|CDS|ENSG00000004700|unk|FALSE|unique	chr12:21491601:21491717:-	GCTGCCTCCCATAGCTCTAACTGAGGAACTGGATTCTATAACCAGTGAGCTACATGCAGTAGAAATTCAAATTCAAGAACTTACGGAAAGGCAACAAGAGCTTATTCAGAAAAAAAAAGT	unk	unique	FALSE	TRUE	ENSG00000004700	2	CDS	0.593601992419565
chr12:21491601:21491717:-|CDS|ENSG00000004700|unk|total|mutant	chr12:21491601:21491717:-	GCTGCCTCCCACCGCTCTAACTGAGGAACTGGATTCTATAACCAGTGAGCTACATGCAGCCGAAATTCAAATTCAAGAACTTACGGAAAGGCAACAAGAGCTTATTCAGAAAAAAAAAGT	unk	mutant	total	FALSE	ENSG00000004700	0	CDS	0.478388381686367
chr12:24811411:24811512:-|3pUTR|ENSG00000060982|msi1|FALSE|unique	chr12:24811411:24811512:-	GTGAAGAACTCTATATTTGTATGTTGAGAGGGCATGGAATAATTGTATTTTGCTGGCAATAGACACATTCTTTATTATTTGCAGATTCCTCATCAAATCTGTAATTATGCACAGTTTCTG	msi1	unique	FALSE	TRUE	ENSG00000060982	1	3pUTR	1.43652842815003
chr12:24811411:24811512:-|3pUTR|ENSG00000060982|msi1|total|mutant	chr12:24811411:24811512:-	GTGAAGAACTCTATATTTGTATGTTGAGAGGGCATGGAATAATTGTATTTTGCTGGCAACCGACACATTCTTTATTATTTGCAGATTCCTCATCAAATCTGTAATTATGCACAGTTTCTG	msi1	mutant	total	FALSE	ENSG00000060982	0	3pUTR	0.954521341846155
chr12:24812190:24812291:-|3pUTR|ENSG00000060982|msi1|FALSE|unique	chr12:24812190:24812291:-	TTTACTATCTCCTATCCTGATAGGTGGAAGGTTTACTGAATTGGAAATTGGTTGACTATTAGTTTTTAACTAAAATGTGCAATAACACATTGCAGTTTCCTCAAACTAGTTTCCTATGAT	msi1	unique	FALSE	TRUE	ENSG00000060982	3	3pUTR	0.421258032470757
chr12:24812190:24812291:-|3pUTR|ENSG00000060982|msi1|total|mutant	chr12:24812190:24812291:-	TTTACTATCTCCTATCCTGACCGGTGGAAGGTTTACTGAATTGGAAATTGGTTGACTATCCGTTTTTAACTAAAATGTGCAATAACACATTGCAGTTTCCTCAAACCCGTTTCCTATGAT	msi1	mutant	total	FALSE	ENSG00000060982	0	3pUTR	0.273631423165669
chr12:24812577:24812678:-|3pUTR|ENSG00000060982|msi1|FALSE|unique	chr12:24812577:24812678:-	ATCCAAAGGAGCTTTTTCCTTATTCTGTCAAGCATTGAGATCTTCTTCAGCTTTCAATGTAGTTGCTAAATACAAATAATGCTACTAGGTAGTGACTAAATATAGCAAACACTTCATCAG	msi1	unique	FALSE	TRUE	ENSG00000060982	4	3pUTR	0.558525298627016
chr12:24812577:24812678:-|3pUTR|ENSG00000060982|msi1|total|mutant	chr12:24812577:24812678:-	ATCCAAAGGAGCTTTTTCCTTATTCTGTCAAGCATTGAGATCTTCTTCAGCTTTCAATGCCGTTGCTAAATACAAATAATGCTACCCGGCCGTGACTAAATACCGCAAACACTTCATCAG	msi1	mutant	total	FALSE	ENSG00000060982	0	3pUTR	0.210463460554047
chr12:25205306:25205412:-|3pUTR|ENSG00000133703|unk|FALSE|unique	chr12:25205306:25205412:-	GTCATATCAAACATTAAAAATGACCACTCTTTTAATTGAAATTAACTTTTAAATGTTTATAGGAGTATGTGCTGTGAAGTGATCTAAAATTTGTAATATTTTTGTCATGAACTGTACTAC	unk	unique	FALSE	TRUE	ENSG00000133703	1	3pUTR	0.944716994273892
chr12:25205306:25205412:-|3pUTR|ENSG00000133703|unk|total|mutant	chr12:25205306:25205412:-	GTCATATCAAACATTAAAAATGACCACTCTTTTAATTGAAATTAACTTTTAAATGTTTACCGGAGTATGTGCTGTGAAGTGATCTAAAATTTGTAATATTTTTGTCATGAACTGTACTAC	unk	mutant	total	FALSE	ENSG00000133703	0	3pUTR	0.619207196549423
chr12:26337790:26337891:-|3pUTR|ENSG00000123104|unk|FALSE|unique	chr12:26337790:26337891:-	AAGATCTATGTAGAATATAAAGGAAGCCTGAACCAATCCTTCCACATACTGTTAAGATGTAGACTTGGAACAAAGCTGTTGGGACCCAGAGCAATGAATTTTTGAACTGAAGCTACTGGT	unk	unique	FALSE	TRUE	ENSG00000123104	2	3pUTR	0.445984566869115
chr12:26337790:26337891:-|3pUTR|ENSG00000123104|unk|total|mutant	chr12:26337790:26337891:-	AAGATCTATGCCGAATATAAAGGAAGCCTGAACCAATCCTTCCACATACTGTTAAGATGCCGACTTGGAACAAAGCTGTTGGGACCCAGAGCAATGAATTTTTGAACTGAAGCTACTGGT	unk	mutant	total	FALSE	ENSG00000123104	0	3pUTR	0.436356713281412
chr12:27081967:27082483:-|CDS|ENSG00000214700|control|control|control	chr12:27081967:27082483:-	GAGAACAAAACTGTCTGTTGGCAAACTGAATAATCTTGTGCAAGAGTTTCAGATATTTCTAGAAAATCTGAAAGATGATGACGCTGTATTTCCTGAAACTGCTCAGCAAGATTTCCAGCT	control	control	control	FALSE	ENSG00000214700	1	CDS	0.268496629157245
chr12:27755550:27755651:+|3pUTR|ENSG00000061794|msi1|FALSE|unique	chr12:27755550:27755651:+	ATACTAATGCTTAATGGCAATGATTACTCCAGAGTTTTTTAATTTTTACACTGGGGCAATAGACTAGGAGGTCTCTGATTTCTTCTTGGTCTAAAGTGTTTTGATTTTATTTCTACATAA	msi1	unique	FALSE	TRUE	ENSG00000061794	2	3pUTR	0.565456504121885
chr12:27755550:27755651:+|3pUTR|ENSG00000061794|msi1|total|mutant	chr12:27755550:27755651:+	ATACTAATGCTTAATGGCAATGATTACTCCAGAGTTTTTTAATTTTTACACTGGGGCAACCGACCCGGAGGTCTCTGATTTCTTCTTGGTCTAAAGTGTTTTGATTTTATTTCTACATAA	msi1	mutant	total	FALSE	ENSG00000061794	0	3pUTR	0.67774085991759
chr12:2800410:2800520:+|CDS|ENSG00000004478|unk|FALSE|unique	chr12:2800410:2800520:+	AAATACAAGCAAGCTTTACTACAGTATAAGAAGATCGTGTCTTGGCTGGAATATGAGTCTAGTTTTTCCAATGAGGAAGCACAGAAAGCACAGGCCCTTCGACTGGCCTCTCACCTCAAC	unk	unique	FALSE	TRUE	ENSG00000004478	1	CDS	0.65415824477378
chr12:2800410:2800520:+|CDS|ENSG00000004478|unk|total|mutant	chr12:2800410:2800520:+	AAATACAAGCAAGCTTTACTACAGTATAAGAAGATCGTGTCTTGGCTGGAATATGAGTCCCGTTTTTCCAATGAGGAAGCACAGAAAGCACAGGCCCTTCGACTGGCCTCTCACCTCAAC	unk	mutant	total	FALSE	ENSG00000004478	0	CDS	0.607997809875703
chr12:2849045:2849230:-|three_prime_utr|ENSG00000283297|control|control|control	chr12:2849045:2849230:-	CCCAGAGCCCCAGGCTCCAGTGTTCTCAATCAATGCTCCTTCAGCAAGAGGCCCTGGGGTAGCAAAAGGACTCTGGCTTCTGCAGAACAGCCTCTCCACCATCCTCCCAGCCTCAAGCCA	control	control	control	FALSE	ENSG00000283297	1	three_prime_utr	0.665354714146034
chr12:285015:285116:-|3pUTR|ENSG00000073614|msi1|FALSE|bound_elsewhere	chr12:285015:285116:-	TAACAGGGCATATAGGATGTGGCTTTTGTCCAGCTGATAGTAGTTAGAGGCTTACAACTTAGGAGCAGCACCAACTGAAGGTGCTAATTGCTTGGATCTCCTTCATTGGGATAGTTGGAG	msi1	bound_elsewhere	FALSE	TRUE	ENSG00000073614	6	3pUTR	1.01873939332295
chr12:285015:285116:-|3pUTR|ENSG00000073614|msi1|total|mutant	chr12:285015:285116:-	TAACAGGGCATACCGGATGTGGCTTTTGTCCAGCTGACCGCCGTCCGAGGCTTACAACTCCGGAGCAGCACCAACTGAAGGTGCTAATTGCTTGGATCTCCTTCATTGGGACCGTTGGAG	msi1	mutant	total	FALSE	ENSG00000073614	0	3pUTR	0.785998383929199
chr12:293013:293114:-|CDS|ENSG00000073614|unk|FALSE|bound_elsewhere	chr12:293013:293114:-	ACTAAAAGTGAAAGGAAAGGACTCTTCAGAGAAGAAACGGAAACGGAAGCTAGAAAAGGTAGAGCAACTTTTTGGAGAAGGAAAACAGAAGTCCAAGGAGTTAAAGAAAATGGACAAACC	unk	bound_elsewhere	FALSE	TRUE	ENSG00000073614	2	CDS	0.672205603987078
chr12:293013:293114:-|CDS|ENSG00000073614|unk|total|mutant	chr12:293013:293114:-	ACTAAAAGTGAAAGGAAAGGACTCTTCAGAGAAGAAACGGAAACGGAAGCCCGAAAAGGCCGAGCAACTTTTTGGAGAAGGAAAACAGAAGTCCAAGGAGTTAAAGAAAATGGACAAACC	unk	mutant	total	FALSE	ENSG00000073614	0	CDS	0.581096328439515
chr12:29451344:29451569:-|CDS|ENSG00000187950|control|control|control	chr12:29451344:29451569:-	GAAGCAGAGCTAGAAAAGCCTAGAGGCTTTTTTCCCACACCACGGTATCTACTGGATTATAGAGGAAGACTGGAATGTTCTTGGGTGCTCAGAGTTTCAGCAAGCAGTATGGCAAAATTT	control	control	control	FALSE	ENSG00000187950	3	CDS	0.646400608604115
chr12:29502561:29502662:-|3pUTR|ENSG00000133687|msi1|FALSE|unique	chr12:29502561:29502662:-	TCTTAACAATGATGTATGGCACAATTGGTTGGTTGAGGCTATCATTCCATGATTACAAATAGGTGGTTATGTGGGGTGGTTTTGCACTTGTGGCAATTGGACTGCAATTTGGCCTTAAAA	msi1	unique	FALSE	TRUE	ENSG00000133687	1	3pUTR	0.496716954026282
chr12:29502561:29502662:-|3pUTR|ENSG00000133687|msi1|total|mutant	chr12:29502561:29502662:-	TCTTAACAATGATGTATGGCACAATTGGTTGGTTGAGGCTATCATTCCATGATTACAAACCGGTGGTTATGTGGGGTGGTTTTGCACTTGTGGCAATTGGACTGCAATTTGGCCTTAAAA	msi1	mutant	total	FALSE	ENSG00000133687	0	3pUTR	0.493573748548099
chr12:30629720:30629821:-|3pUTR|ENSG00000133704|msi1|FALSE|bound_elsewhere	chr12:30629720:30629821:-	CTTCTTGCTTTCTCACCTATTTGAATTTTCTCCTACCTAATTTGTTTGTGTCTTTATTATAGCTCAGTTTGACTTCTCAAACTTTTCAAGGGTTGGGGCAGCTGCACTTTTAGGTTGCCT	msi1	bound_elsewhere	FALSE	TRUE	ENSG00000133704	2	3pUTR	1.1770812928289
chr12:30629720:30629821:-|3pUTR|ENSG00000133704|msi1|total|mutant	chr12:30629720:30629821:-	CTTCTTGCTTTCTCACCTATTTGAATTTTCTCCTACCTAATTTGTTTGTGTCTTTATTACCGCTCAGTTTGACTTCTCAAACTTTTCAAGGGTTGGGGCAGCTGCACTTTCCGGTTGCCT	msi1	mutant	total	FALSE	ENSG00000133704	0	3pUTR	0.69685564884162
chr12:30637093:30637194:-|CDS|ENSG00000133704|unk|FALSE|bound_elsewhere	chr12:30637093:30637194:-	TGTCTACATTTTTTTTTTCTTCAAAATTTGCAGGCATCATGACCGGAAGATGTGTATAATAGGACTGAGTATCCTTTTGGAATTGCAAAATCGACCTCCTGCAGTAGATGCTGTGGTGGG	unk	bound_elsewhere	FALSE	TRUE	ENSG00000133704	2	CDS	0.523047262633941
chr12:30637093:30637194:-|CDS|ENSG00000133704|unk|total|mutant	chr12:30637093:30637194:-	TGTCTACATTTTTTTTTTCTTCAAAATTTGCAGGCATCATGACCGGAAGATGTGTATAACCGGACTGAGTATCCTTTTGGAATTGCAAAATCGACCTCCTGCAGCCGATGCTGTGGTGGG	unk	mutant	total	FALSE	ENSG00000133704	0	CDS	0.482252114887396
chr12:32745429:32745530:+|3pUTR|ENSG00000087470|msi1|FALSE|unique	chr12:32745429:32745530:+	CAACGGAAAGAGAAAAGCCTTCCTTTGTTGGCCCTTAAACTGAGTCAAGATCTGAAATGTAGAGATGATCTCTGACGATACCTGTATGTTCTTATTGTGTAAATAAAATTGCTGGTATGA	msi1	unique	FALSE	TRUE	ENSG00000087470	1	3pUTR	0.235300648736346
chr12:32745429:32745530:+|3pUTR|ENSG00000087470|msi1|total|mutant	chr12:32745429:32745530:+	CAACGGAAAGAGAAAAGCCTTCCTTTGTTGGCCCTTAAACTGAGTCAAGATCTGAAATGCCGAGATGATCTCTGACGATACCTGTATGTTCTTATTGTGTAAATAAAATTGCTGGTATGA	msi1	mutant	total	FALSE	ENSG00000087470	0	3pUTR	0.307014968386451
chr12:32755127:32755228:-|CDS|ENSG00000139131|unk|FALSE|unique	chr12:32755127:32755228:-	CTTCTATTACCTCTTCCAGCGTTATGGATGCAGGGTCCAGCTGGGCGGATCTGATCAACTAGGCAACATCATGTCCGGATATGAGTTCATCAACAAGTAAGTGCCTTTAAACCTTGGGGA	unk	unique	FALSE	TRUE	ENSG00000139131	1	CDS	0.612114433529096
chr12:32755127:32755228:-|CDS|ENSG00000139131|unk|total|mutant	chr12:32755127:32755228:-	CTTCTATTACCTCTTCCAGCGTTATGGATGCAGGGTCCAGCTGGGCGGATCTGATCAACCCGGCAACATCATGTCCGGATATGAGTTCATCAACAAGTAAGTGCCTTTAAACCTTGGGGA	unk	mutant	total	FALSE	ENSG00000139131	0	CDS	0.489137302568915
chr12:3284029:3284272:+|3pUTR|ENSG00000011105|msi1|FALSE|unique	chr12:3284029:3284272:+	CATGTGGGTATTCCCACAACAGGTTCTGCACACCCCAGTTATTTCACAGACATTCCTGCTAGAAACTGTCAGACAAATACCTCTCTAGTTCGGATGCTGCTCACTTTCCCCCTTGCTTCT	msi1	unique	FALSE	TRUE	ENSG00000011105	2	3pUTR	0.687370281845273
chr12:3284029:3284272:+|3pUTR|ENSG00000011105|msi1|total|mutant	chr12:3284029:3284272:+	CATGTGGGTATTCCCACAACAGGTTCTGCACACCCCAGTTATTTCACAGACATTCCTGCCCGAAACTGTCAGACAAATACCTCTCCCGTTCGGATGCTGCTCACTTTCCCCCTTGCTTCT	msi1	mutant	total	FALSE	ENSG00000011105	0	3pUTR	1.05059588587475
chr12:3284911:3285012:+|3pUTR|ENSG00000011105|msi1|FALSE|unique	chr12:3284911:3285012:+	GGAGGACAGAACCGTTGGCATTATCAGGATTCGTGTTTTGTGGGGGTGGGAGTGGAGAGTAGGGTGGTCTTGTGAGTTGTGCAGGGTGAAGACCGCTTCCCTGAGACAGGGGCAGTGGTG	msi1	unique	FALSE	TRUE	ENSG00000011105	1	3pUTR	1.20043115405006
chr12:3284911:3285012:+|3pUTR|ENSG00000011105|msi1|total|mutant	chr12:3284911:3285012:+	GGAGGACAGAACCGTTGGCATTATCAGGATTCGTGTTTTGTGGGGGTGGGAGTGGAGAGCCGGGTGGTCTTGTGAGTTGTGCAGGGTGAAGACCGCTTCCCTGAGACAGGGGCAGTGGTG	msi1	mutant	total	FALSE	ENSG00000011105	0	3pUTR	1.20507708480046
chr12:39369705:39369875:-|CDS|ENSG00000139116|unk|FALSE|unique	chr12:39369705:39369875:-	GGGTATTATTTCTCGAGCTGTTAAACACCTTTTTAAGAGTATTGAAGAAAAAAAACACATAGCAATTAAAAATGGGCTTCCTGCTCCAGATTTTAAAGTGAATGCCCAATTCTTAGAGGT	unk	unique	FALSE	TRUE	ENSG00000139116	2	CDS	2.36411468576889
chr12:39369705:39369875:-|CDS|ENSG00000139116|unk|total|mutant	chr12:39369705:39369875:-	GGGTATTATTTCTCGAGCTGTTAAACACCTTTTTAAGAGTATTGAAGAAAAAAAACACACCGCAATTAAAAATGGGCTTCCTGCTCCAGATTTTAAAGTGAATGCCCAATTCTCCGAGGT	unk	mutant	total	FALSE	ENSG00000139116	0	CDS	0.575306206543131
chr12:39370042:39370220:-|CDS|ENSG00000139116|unk|FALSE|unique	chr12:39370042:39370220:-	TACTTTTGACTATGTATTTGACATTGACTCCCAGCAAGAGCAGATCTACATTCAATGTATAGAAAAACTAATTGAAGGTTGCTTTGAAGGATACAATGCTACAGTTTTTGCTTATGGACA	unk	unique	FALSE	TRUE	ENSG00000139116	1	CDS	0.816033840381103
chr12:39370042:39370220:-|CDS|ENSG00000139116|unk|total|mutant	chr12:39370042:39370220:-	TACTTTTGACTATGTATTTGACATTGACTCCCAGCAAGAGCAGATCTACATTCAATGTACCGAAAAACTAATTGAAGGTTGCTTTGAAGGATACAATGCTACAGTTTTTGCTTATGGACA	unk	mutant	total	FALSE	ENSG00000139116	0	CDS	0.492073064562086
chr12:39550845:39550946:-|3pUTR|ENSG00000173208|unk|FALSE|unique	chr12:39550845:39550946:-	GGTTCCAAGTATAGTTTCATATTTGGCAATAGATTCATCTTATTCTAATATGTTTGGAATAGCTTTTTGATTCAATGAGTCTAGGAAAATCTGTTACACATTGAAACCCAAGTCCAGAGA	unk	unique	FALSE	TRUE	ENSG00000173208	4	3pUTR	0.359128203156092
chr12:39550845:39550946:-|3pUTR|ENSG00000173208|unk|total|mutant	chr12:39550845:39550946:-	GGTTCCAAGTACCGTTTCATATTTGGCAACCGATTCATCTTATTCTAATATGTTTGGAACCGCTTTTTGATTCAATGAGTCCCGGAAAATCTGTTACACATTGAAACCCAAGTCCAGAGA	unk	mutant	total	FALSE	ENSG00000173208	0	3pUTR	0.200724419133858
chr12:39553410:39553513:-|3pUTR|ENSG00000173208|unk|FALSE|unique	chr12:39553410:39553513:-	TAAGATTCAAACTTTGAGTGACATTTAGTCCATTTATGGTTGATATTAGGTTTAATAGCTAGAATTCAAATTGATTATTGCTAGTGGCCAACTAAACCTGTACAAAATAGCTGACAGTTT	unk	unique	FALSE	TRUE	ENSG00000173208	6	3pUTR	1.69231799940447
chr12:39553410:39553513:-|3pUTR|ENSG00000173208|unk|total|mutant	chr12:39553410:39553513:-	TAAGATTCAAACTTTGAGTGACATTCCGTCCATTTATGGTTGATATCCGGTTTAACCGCCCGAATTCAAATTGATTATTGCCCGTGGCCAACTAAACCTGTACAAAACCGCTGACAGTTT	unk	mutant	total	FALSE	ENSG00000173208	0	3pUTR	0.230873223024529
chr12:39553730:39553837:-|3pUTR|ENSG00000173208|unk|FALSE|unique	chr12:39553730:39553837:-	GAAGTATGTTAAGCTAAGCACAGAGAAAAAAAGGCAGCAAGACATGTTTTATAAGATTTTAGCATTAAGGAAGTATATGATCTGACTTTTCAGAAGAAAATAAACAAATGCATTATGTAA	unk	unique	FALSE	TRUE	ENSG00000173208	1	3pUTR	0.997251181045821
chr12:39553730:39553837:-|3pUTR|ENSG00000173208|unk|total|mutant	chr12:39553730:39553837:-	GAAGTATGTTAAGCTAAGCACAGAGAAAAAAAGGCAGCAAGACATGTTTTATAAGATTTCCGCATTAAGGAAGTATATGATCTGACTTTTCAGAAGAAAATAAACAAATGCATTATGTAA	unk	mutant	total	FALSE	ENSG00000173208	0	3pUTR	0.622119195725146
chr12:39618871:39619093:-|CDS|ENSG00000173208|unk|FALSE|unique	chr12:39618871:39619093:-	TATTATGATGTTCTCCCAATCTGTGGCTCACTTGTATTCCAATCTGACCAAACCTATTTTAGATGTAATGCTGACCTCCTATACACTCATTCAAACTGCTACATCCAGAGGAGCAAGCCC	unk	unique	FALSE	TRUE	ENSG00000173208	1	CDS	0.778162536918839
chr12:39618871:39619093:-|CDS|ENSG00000173208|unk|total|mutant	chr12:39618871:39619093:-	TATTATGATGTTCTCCCAATCTGTGGCTCACTTGTATTCCAATCTGACCAAACCTATTTCCGATGTAATGCTGACCTCCTATACACTCATTCAAACTGCTACATCCAGAGGAGCAAGCCC	unk	mutant	total	FALSE	ENSG00000173208	0	CDS	0.656244736718566
chr12:39619279:39619382:-|CDS|ENSG00000173208|unk|FALSE|unique	chr12:39619279:39619382:-	CGAGACCATTTGTGAAAAACCTTCGCCTGGAGTGAATGCAGATTTCTTCAAACAGCTACTAGAACTTCGGAAAATTTTGTTTCCAAAACTTGTGACCACTGAAACAGGGTGGCTCTGCCT	unk	unique	FALSE	TRUE	ENSG00000173208	1	CDS	0.459222013603242
chr12:39619279:39619382:-|CDS|ENSG00000173208|unk|total|mutant	chr12:39619279:39619382:-	CGAGACCATTTGTGAAAAACCTTCGCCTGGAGTGAATGCAGATTTCTTCAAACAGCTACCCGAACTTCGGAAAATTTTGTTTCCAAAACTTGTGACCACTGAAACAGGGTGGCTCTGCCT	unk	mutant	total	FALSE	ENSG00000173208	0	CDS	0.433593757240527
chr12:42105817:42106069:-|CDS|ENSG00000151233|control|control|control	chr12:42105817:42106069:-	ATTGCTGCAATGGCACCAGAACATGAGGAACCTCGAATAGGATGGTATAATCGCTTTGCTAGGCATCCATATTATGGAAAAACTGGAGTAAACTCTGGAGTTATGTTGATGAACATGACT	control	control	control	FALSE	ENSG00000151233	2	CDS	0.776075538629646
chr12:42456824:42456925:-|3pUTR|ENSG00000139174|unk|FALSE|unique	chr12:42456824:42456925:-	ATGAGCCACTGCGTCTGGCAATAATGTAACTTTGAAGCTTAAAAATTAATCCCAGTTTGTAGCAATAACAGAAGACTATCTACAACGGAAGAAAGAAGCAACTGCCTTACAGTTCTGTAA	unk	unique	FALSE	TRUE	ENSG00000139174	1	3pUTR	0.288751486387466
chr12:42456824:42456925:-|3pUTR|ENSG00000139174|unk|total|mutant	chr12:42456824:42456925:-	ATGAGCCACTGCGTCTGGCAATAATGTAACTTTGAAGCTTAAAAATTAATCCCAGTTTGCCGCAATAACAGAAGACTATCTACAACGGAAGAAAGAAGCAACTGCCTTACAGTTCTGTAA	unk	mutant	total	FALSE	ENSG00000139174	0	3pUTR	0.293162589605707
chr12:442458:442559:+|3pUTR|ENSG00000120647|unk|FALSE|unique	chr12:442458:442559:+	CCTGAGCAGAGCCTGAATTACGTTTTTGGGCAATTTCATGGTGTTTCACCAGAGGGCGCTAGAGACTCAAACGAAATGTCCATCTGGAAAGATTCGGGAGACACTTTGCCGAGGGGATGA	unk	unique	FALSE	TRUE	ENSG00000120647	1	3pUTR	0.53843407572289
chr12:442458:442559:+|3pUTR|ENSG00000120647|unk|total|mutant	chr12:442458:442559:+	CCTGAGCAGAGCCTGAATTACGTTTTTGGGCAATTTCATGGTGTTTCACCAGAGGGCGCCCGAGACTCAAACGAAATGTCCATCTGGAAAGATTCGGGAGACACTTTGCCGAGGGGATGA	unk	mutant	total	FALSE	ENSG00000120647	0	3pUTR	0.76783804084643
chr12:4445224:4445570:-|CDS|ENSG00000111241|control|control|control	chr12:4445224:4445570:-	CAACACGCTGCTGGACTCGAGGGGCTGGGGCACCCTGCTGTCCAGGTCTCGCGCCGGGCTAGCTGGAGAGATTGCCGGGGTGAACTGGGAAAGTGGCTATTTGGTGGGGATCAAGCGGCA	control	control	control	FALSE	ENSG00000111241	1	CDS	1.03603901518965
chr12:46358264:46358384:-|3pUTR|ENSG00000134294|msi1|FALSE|unique	chr12:46358264:46358384:-	AATGTGATCTAGTGTAATGGAAGACCTTTGAGAACCTGGGTGTATTAACTTTGTGTATATAGTGTAAATATCCCCACTGTACTGTTAGAGGCCAACAATTCTAGTATGGCTTGTTGGCAA	msi1	unique	FALSE	TRUE	ENSG00000134294	4	3pUTR	0.395219069553384
chr12:46358264:46358384:-|3pUTR|ENSG00000134294|msi1|total|mutant	chr12:46358264:46358384:-	AATGTGATCCCGTGTAATGGAAGACCTTTGAGAACCTGGGTGTATTAACTTTGTGTATACCGTGTAAATATCCCCACTGTACTGTCCGAGGCCAACAATTCCCGTATGGCTTGTTGGCAA	msi1	mutant	total	FALSE	ENSG00000134294	0	3pUTR	0.376885880115233
chr12:47968718:47968836:+|3pUTR|ENSG00000134291|unk|FALSE|unique	chr12:47968718:47968836:+	CTGGGAGCTTTTTGAAAAGAAAGAAAAAAGTGTGTTGGCTTTTTTTTTTTTTAGAAAGTTAGAATTGTTTTTACCAAGAGTCTATGTGGGGCTTGATTCACCCTTCATCCATTGGCTGGA	unk	unique	FALSE	TRUE	ENSG00000134291	2	3pUTR	0.985237827349497
chr12:47968718:47968836:+|3pUTR|ENSG00000134291|unk|total|mutant	chr12:47968718:47968836:+	CTGGGAGCTTTTTGAAAAGAAAGAAAAAAGTGTGTTGGCTTTTTTTTTTTTCCGAAAGTCCGAATTGTTTTTACCAAGAGTCTATGTGGGGCTTGATTCACCCTTCATCCATTGGCTGGA	unk	mutant	total	FALSE	ENSG00000134291	0	3pUTR	0.395392175532348
chr12:48145849:48145950:+|3pUTR|ENSG00000152556|msi1|FALSE|unique	chr12:48145849:48145950:+	CATGACCAGTTCTGGCCAGGAGCTGGAGGAGCAGGCAGTGGGTGGGAGCTCCTTTTAGGTAGAATTTAACATGACTTCTGCCCCAGCTTTATCTGTCACACAAGGCTGGGCACCTCTAGT	msi1	unique	FALSE	TRUE	ENSG00000152556	3	3pUTR	6.28245375698683
chr12:48145849:48145950:+|3pUTR|ENSG00000152556|msi1|total|mutant	chr12:48145849:48145950:+	CATGACCAGTTCTGGCCAGGAGCTGGAGGAGCAGGCAGTGGGTGGGAGCTCCTTTCCGGCCGAATTTAACATGACTTCTGCCCCAGCTTTATCTGTCACACAAGGCTGGGCACCTCCCGT	msi1	mutant	total	FALSE	ENSG00000152556	0	3pUTR	0.65487469863035
chr12:48147896:48148005:-|3pUTR|ENSG00000177981|unk|FALSE|unique	chr12:48147896:48148005:-	CTGCTTTAGTGAACGATACTCTTTCATTTTTCTAAATTAGATCAAGTTGTTATTGATTTTAGATGACTTGTATGCAAATTTGAAAAACTTTTTTTTTTAAAGCTGATTGGGAACTACAAA	unk	unique	FALSE	TRUE	ENSG00000177981	3	3pUTR	0.699636415901736
chr12:48147896:48148005:-|3pUTR|ENSG00000177981|unk|total|mutant	chr12:48147896:48148005:-	CTGCTTCCGTGAACGATACTCTTTCATTTTTCTAAATCCGATCAAGTTGTTATTGATTTCCGATGACTTGTATGCAAATTTGAAAAACTTTTTTTTTTAAAGCTGATTGGGAACTACAAA	unk	mutant	total	FALSE	ENSG00000177981	0	3pUTR	0.502215270565191
chr12:48342538:48342639:-|3pUTR|ENSG00000167528|unk|FALSE|unique	chr12:48342538:48342639:-	TTGTTAAACATTTTGAGTATCACTCTTGCATACTGTTACTATTATATTTTCTCTATATATAGACAGAAAGGCCATTTTAGAATATTAAAGGCTCTGAAAATTTCTGCAGTAGACCCAACT	unk	unique	FALSE	TRUE	ENSG00000167528	3	3pUTR	3.54157931985321
chr12:48342538:48342639:-|3pUTR|ENSG00000167528|unk|total|mutant	chr12:48342538:48342639:-	TTGTTAAACATTTTGAGTATCACTCTTGCATACTGTTACTATTATATTTTCTCTATATACCGACAGAAAGGCCATTTCCGAATATTAAAGGCTCTGAAAATTTCTGCAGCCGACCCAACT	unk	mutant	total	FALSE	ENSG00000167528	0	3pUTR	0.639153729422993
chr12:48653210:48654175:-|three_prime_utr|ENSG00000139620|control|control|control	chr12:48653210:48654175:-	GCACCATTGTCTCAGAGTGGATTGGCTACTGCAAATGGGAAGCCAGAACCCACTTCTATTAGTTGATAGTTTGGGGAACCATTTTACTTTGGTGGATTTAAATTTCTCGTTCTTCAAAGA	control	control	control	FALSE	ENSG00000139620	2	three_prime_utr	0.53210013677825
chr12:48782793:48782894:-|CDS|ENSG00000174233|msi1|FALSE|unique	chr12:48782793:48782894:-	GCACTGTTGGCCTGTGCCGCCGCCCTGTTCGTGGGGCTCATGGTGGTGTGTAACCGGCATAGCTTCCGCCAGGACTCCATGTGGGTGGTGAGCTACGTGGTGCTGGGCATCCTGGCGGCA	msi1	unique	FALSE	TRUE	ENSG00000174233	1	CDS	0.835732169972141
chr12:48782793:48782894:-|CDS|ENSG00000174233|msi1|total|mutant	chr12:48782793:48782894:-	GCACTGTTGGCCTGTGCCGCCGCCCTGTTCGTGGGGCTCATGGTGGTGTGTAACCGGCACCGCTTCCGCCAGGACTCCATGTGGGTGGTGAGCTACGTGGTGCTGGGCATCCTGGCGGCA	msi1	mutant	total	FALSE	ENSG00000174233	0	CDS	0.706958166603177
chr12:49127802:49127903:-|3pUTR|ENSG00000123416|msi1_unk|FALSE|overlapping	chr12:49127802:49127903:-	ATGTCATGCTCCCAGAATTTCAGCTTCAGCTTAACTGACAGACGTTAAAGCTTTCTGGTTAGATTGTTTTCACTTGGTGATCATGTCTTTTCCATGTGTACCTGTAATATTTTTCCATCA	msi1_unk	overlapping	FALSE	TRUE	ENSG00000123416	1	3pUTR	0.750765660067437
chr12:49127802:49127903:-|3pUTR|ENSG00000123416|msi1_unk|total|mutant	chr12:49127802:49127903:-	ATGTCATGCTCCCAGAATTTCAGCTTCAGCTTAACTGACAGACGTTAAAGCTTTCTGGTCCGATTGTTTTCACTTGGTGATCATGTCTTTTCCATGTGTACCTGTAATATTTTTCCATCA	msi1_unk	mutant	total	FALSE	ENSG00000123416	0	3pUTR	0.481100042450896
chr12:49323620:49323721:+|CDS|ENSG00000135451|unk|FALSE|unique	chr12:49323620:49323721:+	ATCATGACCACCCGGCAAGCCACGAAGGATCCCCTCCTCCGGGGTGTATCTCCTACCCCTAGCAAGATTCCGGTACGCTCTCAGAAACGCACGCCTTTCCCCACTGTTACATCGTGCGCC	unk	unique	FALSE	TRUE	ENSG00000135451	1	CDS	0.961749400353147
chr12:49323620:49323721:+|CDS|ENSG00000135451|unk|total|mutant	chr12:49323620:49323721:+	ATCATGACCACCCGGCAAGCCACGAAGGATCCCCTCCTCCGGGGTGTATCTCCTACCCCCCGCAAGATTCCGGTACGCTCTCAGAAACGCACGCCTTTCCCCACTGTTACATCGTGCGCC	unk	mutant	total	FALSE	ENSG00000135451	0	CDS	0.68705838793951
chr12:49763637:49763739:+|3pUTR|ENSG00000139644|msi1_unk|FALSE|overlapping	chr12:49763637:49763739:+	ATGTGTATCAAGGTACAGCATCGTAGGGTTCCCCTAAACTTGCCCTGTTTTTGTTTTTTTAGTTTGTTATCCCCTTACTGAGCGGCCTCTACTAGGTGGCTGTGATTAAATGTCCCAAGC	msi1_unk	overlapping	FALSE	TRUE	ENSG00000139644	3	3pUTR	1.99372998816399
chr12:49763637:49763739:+|3pUTR|ENSG00000139644|msi1_unk|total|mutant	chr12:49763637:49763739:+	ATGTGTATCAAGGTACAGCATCGCCGGGTTCCCCTAAACTTGCCCTGTTTTTGTTTTTTCCGTTTGTTATCCCCTTACTGAGCGGCCTCTACCCGGTGGCTGTGATTAAATGTCCCAAGC	msi1_unk	mutant	total	FALSE	ENSG00000139644	0	3pUTR	0.651514426454489
chr12:49764829:49764866:+|3pUTR|ENSG00000139644|msi1_unk|FALSE|overlapping	chr12:49764829:49764866:+	ACTTTTAAAGAAAATACCTAACAGATTTTTAATATAGTTATCTCTACCACTTTCTTTTCTAGTTTCTTGATTTTCAGCTCAGGCTGCATTCTAACTCATACTGTGAAGACAAAGGTGTTT	msi1_unk	overlapping	FALSE	TRUE	ENSG00000139644	2	3pUTR	1.38454656482467
chr12:49764829:49764866:+|3pUTR|ENSG00000139644|msi1_unk|total|mutant	chr12:49764829:49764866:+	ACTTTTAAAGAAAATACCTAACAGATTTTTAATACCGTTATCTCTACCACTTTCTTTTCCCGTTTCTTGATTTTCAGCTCAGGCTGCATTCTAACTCATACTGTGAAGACAAAGGTGTTT	msi1_unk	mutant	total	FALSE	ENSG00000139644	0	3pUTR	0.495405998095543
chr12:49796586:49796721:-|CDS|ENSG00000167566|msi1|FALSE|unique	chr12:49796586:49796721:-	GAGGCCCACAGGCCAGGCTTCGGTGCTACCTCAGAGGGCCAGGGGCCCCTCCCCTTCCTTAGCATGTTCATGGGTGCTGGGGATGCCCCACTGGGCTCTCGGCCTGGCCACCCCCATTCC	msi1	unique	FALSE	TRUE	ENSG00000167566	1	CDS	0.706010412840006
chr12:49796586:49796721:-|CDS|ENSG00000167566|msi1|total|mutant	chr12:49796586:49796721:-	GAGGCCCACAGGCCAGGCTTCGGTGCTACCTCAGAGGGCCAGGGGCCCCTCCCCTTCCTCCGCATGTTCATGGGTGCTGGGGATGCCCCACTGGGCTCTCGGCCTGGCCACCCCCATTCC	msi1	mutant	total	FALSE	ENSG00000167566	0	CDS	0.649034086689967
chr12:50175971:50176072:-|3pUTR|ENSG00000050405|msi1|FALSE|bound_elsewhere	chr12:50175971:50176072:-	CACAGTATTCTCAGGGTGAAATTAAACCAACTATAGGCCTTTTTCTTGGGATGATTTTCTAGTCTTAAGGTTTGGGGACATTATAAACTTGAGTACATTTGTTGTACACAGTTGATATTC	msi1	bound_elsewhere	FALSE	TRUE	ENSG00000050405	2	3pUTR	0.658719392809652
chr12:50175971:50176072:-|3pUTR|ENSG00000050405|msi1|total|mutant	chr12:50175971:50176072:-	CACAGTATTCTCAGGGTGAAATTAAACCAACTACCGGCCTTTTTCTTGGGATGATTTTCCCGTCTTAAGGTTTGGGGACATTATAAACTTGAGTACATTTGTTGTACACAGTTGATATTC	msi1	mutant	total	FALSE	ENSG00000050405	0	3pUTR	0.370331646389649
chr12:50222030:50222167:-|CDS|ENSG00000050405|unk|FALSE|bound_elsewhere	chr12:50222030:50222167:-	ATCCAGGCATGAAGTAGAAAAATCAGAAATCAGTGAAAACACAGATGCTTCGGGCAAAATAGAGAAATATAATGTTCCGCTGAACAGGCTTAAGATGATGTTTGAGAAAGGTGAACCAAC	unk	bound_elsewhere	FALSE	TRUE	ENSG00000050405	2	CDS	1.1001791345578
chr12:50222030:50222167:-|CDS|ENSG00000050405|unk|total|mutant	chr12:50222030:50222167:-	ATCCAGGCATGAAGCCGAAAAATCAGAAATCAGTGAAAACACAGATGCTTCGGGCAAAACCGAGAAATATAATGTTCCGCTGAACAGGCTTAAGATGATGTTTGAGAAAGGTGAACCAAC	unk	mutant	total	FALSE	ENSG00000050405	0	CDS	0.353173082623819
chr12:50748518:50748596:+|3pUTR|ENSG00000066084|msi1_unk|FALSE|overlapping	chr12:50748518:50748596:+	TCAAATTCAAACTACAGTACTGTGTAATTATGTATAAAGTTTTTTTATTTATTTGAAGTTAGACTAGATATACGTTTTTAAATTTAACATCTGGCTGGACAGTGTTCTATTAACTCATTG	msi1_unk	overlapping	FALSE	TRUE	ENSG00000066084	2	3pUTR	6.56052990212561
chr12:50748518:50748596:+|3pUTR|ENSG00000066084|msi1_unk|total|mutant	chr12:50748518:50748596:+	TCAAATTCAAACTACAGTACTGTGTAATTATGTATAAAGTTTTTTTATTTATTTGAAGTCCGACCCGATATACGTTTTTAAATTTAACATCTGGCTGGACAGTGTTCTATTAACTCATTG	msi1_unk	mutant	total	FALSE	ENSG00000066084	0	3pUTR	1.16120454008598
chr12:51291590:51292344:-|CDS|ENSG00000110934|control|control|control	chr12:51291590:51292344:-	TTCACCCACCAGCCCTAGGGCCTCCTTGGGGACTGGGACTGCAAGTCCTAGGACCTCCCTAGAGGTCTCTCCTAATCCAGAACCACCAGAGAAGCCAGTAAGAACTCCTGAGGCCAAAGA	control	control	control	FALSE	ENSG00000110934	3	CDS	0.65626724213591
chr12:51809400:51809501:+|3pUTR|ENSG00000196876|unk|FALSE|unique	chr12:51809400:51809501:+	CTGCCTTGCAGTAGAAGCACTTTGAAGGTAATTTCACAGTCCACCAGACTAGTTTTGCATAGAACAAACCACAGTAAGTCGGCAAGCAGAGCTTTCTATCTTGTTGGACCACTAGAAACT	unk	unique	FALSE	TRUE	ENSG00000196876	4	3pUTR	1.03687102433177
chr12:51809400:51809501:+|3pUTR|ENSG00000196876|unk|total|mutant	chr12:51809400:51809501:+	CTGCCTTGCAGCCGAAGCACTTTGAAGGTAATTTCACAGTCCACCAGACCCGTTTTGCACCGAACAAACCACAGTAAGTCGGCAAGCAGAGCTTTCTATCTTGTTGGACCACCCGAAACT	unk	mutant	total	FALSE	ENSG00000196876	0	3pUTR	0.770403809371942
chr12:52170242:52170446:-|3pUTR|ENSG00000167767|msi1|FALSE|unique	chr12:52170242:52170446:-	TGGCCCTCCCCTCCTTGGCATTCATGGGGGAGCCCAGGAACCCCCCACACCTATGGGGTTAGAGCTCCTCCTTTCTTCTCACTCCTTCCCCTTCCTCCCTCCATGCCCACTCCCCCTGCC	msi1	unique	FALSE	TRUE	ENSG00000167767	1	3pUTR	1.03006615362076
chr12:52170242:52170446:-|3pUTR|ENSG00000167767|msi1|total|mutant	chr12:52170242:52170446:-	TGGCCCTCCCCTCCTTGGCATTCATGGGGGAGCCCAGGAACCCCCCACACCTATGGGGTCCGAGCTCCTCCTTTCTTCTCACTCCTTCCCCTTCCTCCCTCCATGCCCACTCCCCCTGCC	msi1	mutant	total	FALSE	ENSG00000167767	0	3pUTR	0.862506422507594
chr12:52430540:52430705:-|CDS|ENSG00000170454|control|control|control	chr12:52430540:52430705:-	CAGGTCGGTGACACATCCGTGGTGCTGTCCATGGACAACAACCGCAACCTGGACCTGGATAGTATCATCGCCGAGGTCAAAGCACAATACGAGGACATTGCCAACCGCAGCCGGGCCGAG	control	control	control	FALSE	ENSG00000170454	1	CDS	0.64054061142547
chr12:52514574:52514941:-|three_prime_utr|ENSG00000186081|control|control|control	chr12:52514574:52514941:-	CCTGCTGCAAGTCACTGCCTTCCAAGTGCAGCAACCCAGCCCATGGAGATTGCCTCTTCTAGGCAGTTGCTCAAGCCATGTTTTATCCTTTTCTGGAGAGTAGTCTAGACCAAGCCAATT	control	control	control	FALSE	ENSG00000186081	3	three_prime_utr	0.811288445446224
chr12:52702891:52703434:-|CDS|ENSG00000189182|control|control|control	chr12:52702891:52703434:-	CTTTGGTCCTTATTGTCCTCCTGGGGGCATCCAAGAGGTGACCATTAACCAGAGCCTCCTAGAGCCACTTCACCTGGAGGTGGACCCTGAAATTCAGAGGATCAAGACCCAGGAGCGGGA	control	control	control	FALSE	ENSG00000189182	1	CDS	0.636325821961225
chr12:53210768:53210868:-|3pUTR|ENSG00000172819|msi1_unk|FALSE|overlapping	chr12:53210768:53210868:-	AGGGGGGATGCTGCTTAGCTGATCCCGCCCTGACCCAGAGGAAGCCTCTATTTATTTATTAGCTTTTGTTTACACCGTGGAATTGACCCCTTCCTCCAGGGGTCTTGGGTGGGGGAGCCC	msi1_unk	overlapping	FALSE	TRUE	ENSG00000172819	2	3pUTR	2.83478786389504
chr12:53210768:53210868:-|3pUTR|ENSG00000172819|msi1_unk|total|mutant	chr12:53210768:53210868:-	AGGGGGGATGCTGCTCCGCTGATCCCGCCCTGACCCAGAGGAAGCCTCTATTTATTTATCCGCTTTTGTTTACACCGTGGAATTGACCCCTTCCTCCAGGGGTCTTGGGTGGGGGAGCCC	msi1_unk	mutant	total	FALSE	ENSG00000172819	0	3pUTR	1.10962104707259
chr12:53253816:53253925:+|CDS|ENSG00000182544|unk|FALSE|unique	chr12:53253816:53253925:+	TCTCTTCATGTTGACTTTCTCTACCAGCCCAGGCCAGGAGAGTCCGGTGGAGTCCTTCATAGCCTTTCTACTTATTGAGTTGGCTTGTGGATTATACTTTCCCAGCATGAGCTTCCTACG	unk	unique	FALSE	TRUE	ENSG00000182544	1	CDS	0.799409664496264
chr12:53253816:53253925:+|CDS|ENSG00000182544|unk|total|mutant	chr12:53253816:53253925:+	TCTCTTCATGTTGACTTTCTCTACCAGCCCAGGCCAGGAGAGTCCGGTGGAGTCCTTCACCGCCTTTCTACTTATTGAGTTGGCTTGTGGATTATACTTTCCCAGCATGAGCTTCCTACG	unk	mutant	total	FALSE	ENSG00000182544	0	CDS	0.501448264567133
chr12:54238554:54238587:-|3pUTR|ENSG00000094916|msi1_unk|FALSE|overlapping	chr12:54238554:54238587:-	GGGAGCACCCATTTTAAACCTGGAGAGAACCATGATGTTTTCTTCTTCAAATAACAATCTAGTTTTTTTTCCCCCAGTACTAAAATTGTATTGTCTTTCAGACAATATAATTTTTATTTA	msi1_unk	overlapping	FALSE	TRUE	ENSG00000094916	1	3pUTR	9.00389032298029
chr12:54238554:54238587:-|3pUTR|ENSG00000094916|msi1_unk|total|mutant	chr12:54238554:54238587:-	GGGAGCACCCATTTTAAACCTGGAGAGAACCATGATGTTTTCTTCTTCAAATAACAATCCCGTTTTTTTTCCCCCAGTACTAAAATTGTATTGTCTTTCAGACAATATAATTTTTATTTA	msi1_unk	mutant	total	FALSE	ENSG00000094916	0	3pUTR	0.639297445112682
chr12:54350855:54350965:+|3pUTR|ENSG00000111481|msi1|FALSE|unique	chr12:54350855:54350965:+	TTGCCCTGACATTTTTGTAAATTCTGTGCCCTTTGCTGTAGCTACACTTCAGATTAAAGTAGGAGAAAGAATGTGCTGAGTGTTTTCCTCCCTTTGCCTCTACCTGGCCCTCATCCCAAC	msi1	unique	FALSE	TRUE	ENSG00000111481	2	3pUTR	0.573569104637903
chr12:54350855:54350965:+|3pUTR|ENSG00000111481|msi1|total|mutant	chr12:54350855:54350965:+	TTGCCCTGACATTTTTGTAAATTCTGTGCCCTTTGCTGCCGCTACACTTCAGATTAAAGCCGGAGAAAGAATGTGCTGAGTGTTTTCCTCCCTTTGCCTCTACCTGGCCCTCATCCCAAC	msi1	mutant	total	FALSE	ENSG00000111481	0	3pUTR	0.67849955570825
chr12:54395726:54395827:-|3pUTR|ENSG00000161638|msi1_unk|FALSE|overlapping	chr12:54395726:54395827:-	AAGAACACTAACTATGCATGGTGCCCCAGGACCAGCTCAGGACAGATGCCACACAAGGATAGATGCTGGCCCAGGGCCCAGAGCCCAGCTCCAAGGGGAATCAGAACTCAAATGGGGCCA	msi1_unk	overlapping	FALSE	TRUE	ENSG00000161638	1	3pUTR	0.860551542910545
chr12:54395726:54395827:-|3pUTR|ENSG00000161638|msi1_unk|total|mutant	chr12:54395726:54395827:-	AAGAACACTAACTATGCATGGTGCCCCAGGACCAGCTCAGGACAGATGCCACACAAGGACCGATGCTGGCCCAGGGCCCAGAGCCCAGCTCCAAGGGGAATCAGAACTCAAATGGGGCCA	msi1_unk	mutant	total	FALSE	ENSG00000161638	0	3pUTR	0.825994438620717
chr12:55956948:55957671:-|CDS|ENSG00000185664|control|control|control	chr12:55956948:55957671:-	GTGCTTTCTGGAACCACAGCTGCACAGGTAACAACTACAGAGTGGGTGGAGACCACAGCTAGAGAGCTACCTATCCCTGAGCCTGAAGGTCCAGATGCCAGCTCAATCATGTCTACGGAA	control	control	control	FALSE	ENSG00000185664	1	CDS	0.608586664868062
chr12:56162362:56162467:-|3pUTR|ENSG00000139613|unk|FALSE|unique	chr12:56162362:56162467:-	GGTTCCTCCCACCAGGCCCTTTGTTCCTCATGTCCCCATGTTTCTCTCCCTCTGCGTCTTAGCACCTTTCTTCTGTTCAAAGTTTTCTGTAAATTTTCTCTTTTTTTCTTTCTTTCTTTT	unk	unique	FALSE	TRUE	ENSG00000139613	1	3pUTR	1.80120084786819
chr12:56162362:56162467:-|3pUTR|ENSG00000139613|unk|total|mutant	chr12:56162362:56162467:-	GGTTCCTCCCACCAGGCCCTTTGTTCCTCATGTCCCCATGTTTCTCTCCCTCTGCGTCTCCGCACCTTTCTTCTGTTCAAAGTTTTCTGTAAATTTTCTCTTTTTTTCTTTCTTTCTTTT	unk	mutant	total	FALSE	ENSG00000139613	0	3pUTR	1.60852285468121
chr12:56204332:56204433:-|3pUTR|ENSG00000181852|unk|FALSE|unique	chr12:56204332:56204433:-	TTTTGCCTTTCTCTCACCTTAATTCCCTTTCTTCCTTACTTTGTTACCTACCCTTATCTTAGTGCTAACTTCTCTTTCAGGAGGATGTCTGGGAGTAGTGTGCACTTCACAGCTGCTTTC	unk	unique	FALSE	TRUE	ENSG00000181852	2	3pUTR	0.723326889211775
chr12:56204332:56204433:-|3pUTR|ENSG00000181852|unk|total|mutant	chr12:56204332:56204433:-	TTTTGCCTTTCTCTCACCTTAATTCCCTTTCTTCCTTACTTTGTTACCTACCCTTATCTCCGTGCTAACTTCTCTTTCAGGAGGATGTCTGGGAGCCGTGTGCACTTCACAGCTGCTTTC	unk	mutant	total	FALSE	ENSG00000181852	0	3pUTR	0.750028043641847
chr12:56205560:56205676:-|3pUTR|ENSG00000181852|unk|FALSE|unique	chr12:56205560:56205676:-	CTCTTGTGGCACAGGCCATAATTGTTCCATAGACCCCTCTCTAGCCCTGTGACTGTAGTTAGTTACTTTGATAATTTTCTTTGGCCATTGTTTGTTTATATTTCACAAACTCCACCTACT	unk	unique	FALSE	TRUE	ENSG00000181852	4	3pUTR	33.5210011208618
chr12:56205560:56205676:-|3pUTR|ENSG00000181852|unk|total|mutant	chr12:56205560:56205676:-	CTCTTGTGGCACAGGCCATAATTGTTCCACCGACCCCTCTCCCGCCCTGTGACTGCCGTCCGTTACTTTGATAATTTTCTTTGGCCATTGTTTGTTTATATTTCACAAACTCCACCTACT	unk	mutant	total	FALSE	ENSG00000181852	0	3pUTR	0.872769663396914
chr12:56416428:56416529:-|3pUTR|ENSG00000111602|msi1|FALSE|unique	chr12:56416428:56416529:-	ATGTTCTTACCCATTCTTGGAAACGTCAGCTTTCTTGCTTCCTGTGCTTCCAGCCGAGGTAGGGCAAAGGTGAGATTGAGAAAATAGCCATTCAGCTCAGGAAGGCTTCTAAGTAAAGGA	msi1	unique	FALSE	TRUE	ENSG00000111602	2	3pUTR	0.587464023911151
chr12:56416428:56416529:-|3pUTR|ENSG00000111602|msi1|total|mutant	chr12:56416428:56416529:-	ATGTTCTTACCCATTCTTGGAAACGTCAGCTTTCTTGCTTCCTGTGCTTCCAGCCGAGGCCGGGCAAAGGTGAGATTGAGAAAACCGCCATTCAGCTCAGGAAGGCTTCTAAGTAAAGGA	msi1	mutant	total	FALSE	ENSG00000111602	0	3pUTR	0.54592401665415
chr12:57010726:57010903:-|three_prime_utr|ENSG00000166863|control|control|control	chr12:57010726:57010903:-	GAGGGACCCATAATTGCAGCTTTCATAATCTTACCATTGAGGGAGCATTCCCAACCTGTTAGGTGTCAGGCAGAATAGGACATAAGGTTTCTGGGAGCTGGCATTTAAAGATTAGATGAG	control	control	control	FALSE	ENSG00000166863	3	three_prime_utr	0.817948187440776
chr12:57028516:57028881:-|three_prime_utr|ENSG00000166866|control|control|control	chr12:57028516:57028881:-	TTAAACTACCCTTGAAGAGGACCCTTGTCCCAAACCCTTCTTGTTCTCTCCTCCAAAAGTAGCTTCCTCCAACCCGCAGCCTCTCTGCACACTAATAAAACATGTGGCTTGGAAAGGTTC	control	control	control	FALSE	ENSG00000166866	1	three_prime_utr	0.686037309272141
chr12:57478539:57478757:-|CDS|ENSG00000123329|control|control|control	chr12:57478539:57478757:-	CTCCCAAGCAGGGCTCAGGCTAGCTCGGAGCAGCCTCCTCCACTTCCCCGCAAAATGTGTAGGAGCGTCAGCACTGACAATCTGAGCCCCAGCCTTCTGAAGCCTTTCCAGGAAGGACCA	control	control	control	FALSE	ENSG00000123329	2	CDS	0.627524661154187
chr12:57516587:57516808:-|three_prime_utr|ENSG00000175197|control|control|control	chr12:57516587:57516808:-	CCCCCACTTGGGCCACACTACCCACCTTTCCCAGAAGTGGCTACTGACTACCCTCTCACTAGTGCCAATGATGTGACCCTCAATCCCACATACGCAGGGGGAAGGCTTGGAGTAGACAAA	control	control	control	FALSE	ENSG00000175197	2	three_prime_utr	0.754879534446667
chr12:57626096:57626197:-|3pUTR|ENSG00000135454|msi1|FALSE|unique	chr12:57626096:57626197:-	GTGTCTCTGCAATGCTGTGGGCACAAAAGAAGGGGCACCAGAGTCCCTGTGCAAACACCTAGACTCACTTCATGGATTCCAAAGCTCTCAGCTTCATTTTATTAGTTACGTTAGGTAAGG	msi1	unique	FALSE	TRUE	ENSG00000135454	3	3pUTR	1.71892097364746
chr12:57626096:57626197:-|3pUTR|ENSG00000135454|msi1|total|mutant	chr12:57626096:57626197:-	GTGTCTCTGCAATGCTGTGGGCACAAAAGAAGGGGCACCAGAGTCCCTGTGCAAACACCCCGACTCACTTCATGGATTCCAAAGCTCTCAGCTTCATTTTATCCGTTACGTCCGGTAAGG	msi1	mutant	total	FALSE	ENSG00000135454	0	3pUTR	0.681644313761405
chr12:57820040:57820141:-|3pUTR|ENSG00000175215|msi1|FALSE|unique	chr12:57820040:57820141:-	TTTTGCTTATCATGTTCCATTTCGTGCCGCTTTCCCCCTTCAAGATGCCATTTGGAGGGTAGGGGATCTGCTTCCCACTGTGACTGGGCTATGGGATTCTGACTACCTTGCTTACAGATT	msi1	unique	FALSE	TRUE	ENSG00000175215	1	3pUTR	0.650004161196455
chr12:57820040:57820141:-|3pUTR|ENSG00000175215|msi1|total|mutant	chr12:57820040:57820141:-	TTTTGCTTATCATGTTCCATTTCGTGCCGCTTTCCCCCTTCAAGATGCCATTTGGAGGGCCGGGGATCTGCTTCCCACTGTGACTGGGCTATGGGATTCTGACTACCTTGCTTACAGATT	msi1	mutant	total	FALSE	ENSG00000175215	0	3pUTR	0.685140177519231
chr12:6238009:6238110:+|3pUTR|ENSG00000010278|msi1_unk|FALSE|overlapping	chr12:6238009:6238110:+	ATAAAAGCTGAAGTTACTTTATGTTTGTCTTTTAATGCTTCATTCAATATTGACATTTGTAGTTGAGCGGGGGGTTTGGTTTGCTTTGGTTTATATTTTTTCAGTTGTTTGTTTTTGCTT	msi1_unk	overlapping	FALSE	TRUE	ENSG00000010278	1	3pUTR	2.06937105790127
chr12:6238009:6238110:+|3pUTR|ENSG00000010278|msi1_unk|total|mutant	chr12:6238009:6238110:+	ATAAAAGCTGAAGTTACTTTATGTTTGTCTTTTAATGCTTCATTCAATATTGACATTTGCCGTTGAGCGGGGGGTTTGGTTTGCTTTGGTTTATATTTTTTCAGTTGTTTGTTTTTGCTT	msi1_unk	mutant	total	FALSE	ENSG00000010278	0	3pUTR	1.77139037736973
chr12:6238111:6238124:+|3pUTR|ENSG00000010278|msi1_unk|FALSE|overlapping	chr12:6238111:6238124:+	TGTTTGTTTTTGCTTGTTATATTAAGCAGAAATCCTGCAATGAAAGGTACTATATTTGCTAGACTCTAGACAAGATATTGTACATAAAAGAATTTTTTTGTCTTTAAATAGATACAAATG	msi1_unk	overlapping	FALSE	TRUE	ENSG00000010278	3	3pUTR	0.63217760145437
chr12:6238111:6238124:+|3pUTR|ENSG00000010278|msi1_unk|total|mutant	chr12:6238111:6238124:+	TGTTTGTTTTTGCTTGTTATATTAAGCAGAAATCCTGCAATGAAAGGTACTATATTTGCCCGACTCCCGACAAGATATTGTACATAAAAGAATTTTTTTGTCTTTAAACCGATACAAATG	msi1_unk	mutant	total	FALSE	ENSG00000010278	0	3pUTR	0.428307940966884
chr12:62383855:62383964:+|CDS|ENSG00000135655|unk|FALSE|unique	chr12:62383855:62383964:+	GGTAGGACGTTTTGCACCTCAGTTCTCTGGATATCAGCAGCAAGACTGTCAAGAACTGTTAGCTTTCCTATTAGATGGATTACATGAGGATTTGAATAGAATTAGGAAAAAACCATATAT	unk	unique	FALSE	TRUE	ENSG00000135655	5	CDS	5.69113685089769
chr12:62383855:62383964:+|CDS|ENSG00000135655|unk|total|mutant	chr12:62383855:62383964:+	GGCCGGACGTTTTGCACCTCAGTTCTCTGGATATCAGCAGCAAGACTGTCAAGAACTGTCCGCTTTCCTATCCGATGGATTACATGAGGATTTGAACCGAATCCGGAAAAAACCATATAT	unk	mutant	total	FALSE	ENSG00000135655	0	CDS	0.544392972873518
chr12:6347307:6347408:-|3pUTR|ENSG00000111319|msi1|FALSE|unique	chr12:6347307:6347408:-	GTCTGCTCCTCCTCTTGAACTTGGGTGGGAAACCCCACCCAAAAGCCCCCTTTGTTACTTAGGCAATTCCCCTTCCCTGACTCCCGAGGGCTAGGGCTAGAGCAGACCCGGGTAAGTAAA	msi1	unique	FALSE	TRUE	ENSG00000111319	3	3pUTR	1.12505640531042
chr12:6347307:6347408:-|3pUTR|ENSG00000111319|msi1|total|mutant	chr12:6347307:6347408:-	GTCTGCTCCTCCTCTTGAACTTGGGTGGGAAACCCCACCCAAAAGCCCCCTTTGTTACTCCGGCAATTCCCCTTCCCTGACTCCCGAGGGCCCGGGCCCGAGCAGACCCGGGTAAGTAAA	msi1	mutant	total	FALSE	ENSG00000111319	0	3pUTR	0.878770374935914
chr12:64128047:64128160:+|CDS|ENSG00000196935|unk|FALSE|unique	chr12:64128047:64128160:+	GGCAGCCTGACCAACATCAGCCGGCACGACTCCCTCAAGAAGATCGACAGCCCTCCCATTAGAAGGTCCACGTCATCAGGGCAATACACGGGCTTCAATGACCACAAGCCACTGGACCCA	unk	unique	FALSE	TRUE	ENSG00000196935	1	CDS	1.27708506522641
chr12:64128047:64128160:+|CDS|ENSG00000196935|unk|total|mutant	chr12:64128047:64128160:+	GGCAGCCTGACCAACATCAGCCGGCACGACTCCCTCAAGAAGATCGACAGCCCTCCCATCCGAAGGTCCACGTCATCAGGGCAATACACGGGCTTCAATGACCACAAGCCACTGGACCCA	unk	mutant	total	FALSE	ENSG00000196935	0	CDS	0.73759427205038
chr12:64147824:64147925:+|3pUTR|ENSG00000196935|unk|FALSE|unique	chr12:64147824:64147925:+	CATCTCTGTGGTGTCTTTGTTCCTTTCCTTTCATTCATCACTACTTTCTCCTTGACAGCTAGCTTGCATTAAATAATGTGAAACTTTTACCTTTAAAATATTTTTTTATCTCACTTTCAT	unk	unique	FALSE	TRUE	ENSG00000196935	1	3pUTR	10.5974797783672
chr12:64147824:64147925:+|3pUTR|ENSG00000196935|unk|total|mutant	chr12:64147824:64147925:+	CATCTCTGTGGTGTCTTTGTTCCTTTCCTTTCATTCATCACTACTTTCTCCTTGACAGCCCGCTTGCATTAAATAATGTGAAACTTTTACCTTTAAAATATTTTTTTATCTCACTTTCAT	unk	mutant	total	FALSE	ENSG00000196935	0	3pUTR	2.22275070085041
chr12:64421256:64421371:+|CDS|ENSG00000184575|unk|FALSE|unique	chr12:64421256:64421371:+	GTTGACTTCCTGGCCAGATTTTCTAAGTTGGTAAATGGAATGGGACAGTCATTGATAGTTAGTTGGAGTAAATTAATTAAGAATGGGGATATTAAGAATGCTCAAGAGGCACTACAAGCT	unk	unique	FALSE	TRUE	ENSG00000184575	2	CDS	0.994834774835746
chr12:64421256:64421371:+|CDS|ENSG00000184575|unk|total|mutant	chr12:64421256:64421371:+	GTTGACTTCCTGGCCAGATTTTCTAAGTTGGTAAATGGAATGGGACAGTCATTGACCGTCCGTTGGAGTAAATTAATTAAGAATGGGGATATTAAGAATGCTCAAGAGGCACTACAAGCT	unk	mutant	total	FALSE	ENSG00000184575	0	CDS	0.681670160488167
chr12:65247554:65247656:+|3pUTR|ENSG00000174106|unk|FALSE|unique	chr12:65247554:65247656:+	CAGTATTTAATTTGTTTCAGTAAACTTACTTTATTACTGTTTATGATTTCAGATAAAAATAGTTGCTGAGTAAATTTTACTTGTAATCTACAATTGGCTTTTTAAAAATAACCTGTTGAT	unk	unique	FALSE	TRUE	ENSG00000174106	1	3pUTR	0.413177915055368
chr12:65247554:65247656:+|3pUTR|ENSG00000174106|unk|total|mutant	chr12:65247554:65247656:+	CAGTATTTAATTTGTTTCAGTAAACTTACTTTATTACTGTTTATGATTTCAGATAAAAACCGTTGCTGAGTAAATTTTACTTGTAATCTACAATTGGCTTTTTAAAAATAACCTGTTGAT	unk	mutant	total	FALSE	ENSG00000174106	0	3pUTR	0.307022971719921
chr12:6537755:6537875:+|CDS|ENSG00000111640|unk|FALSE|bound_elsewhere	chr12:6537755:6537875:+	TGGCATGGCCTTCCGTGTCCCCACTGCCAACGTGTCAGTGGTGGACCTGACCTGCCGTCTAGAAAAACCTGCCAAATATGATGACATCAAGAAGGTGGTGAAGCAGGCGTCGGAGGGCCC	unk	bound_elsewhere	FALSE	TRUE	ENSG00000111640	1	CDS	0.660294373882927
chr12:6537755:6537875:+|CDS|ENSG00000111640|unk|total|mutant	chr12:6537755:6537875:+	TGGCATGGCCTTCCGTGTCCCCACTGCCAACGTGTCAGTGGTGGACCTGACCTGCCGTCCCGAAAAACCTGCCAAATATGATGACATCAAGAAGGTGGTGAAGCAGGCGTCGGAGGGCCC	unk	mutant	total	FALSE	ENSG00000111640	0	CDS	0.576010456173601
chr12:6538194:6538351:+|3pUTR|ENSG00000111640|msi1|FALSE|bound_elsewhere	chr12:6538194:6538351:+	AGTCCCTGCCACACTCAGTCCCCCACCACACTGAATCTCCCCTCCTCACAGTTGCCATGTAGACCCCTTGAAGAGGGGAGGGGCCTAGGGAGCCGCACCTTGTCATGTACCATCAATAAA	msi1	bound_elsewhere	FALSE	TRUE	ENSG00000111640	2	3pUTR	0.911287432929661
chr12:6538194:6538351:+|3pUTR|ENSG00000111640|msi1|total|mutant	chr12:6538194:6538351:+	AGTCCCTGCCACACTCAGTCCCCCACCACACTGAATCTCCCCTCCTCACAGTTGCCATGCCGACCCCTTGAAGAGGGGAGGGGCCCCGGGAGCCGCACCTTGTCATGTACCATCAATAAA	msi1	mutant	total	FALSE	ENSG00000111640	0	3pUTR	0.776529200297258
chr12:66123492:66123593:-|3pUTR|ENSG00000139233|msi1|FALSE|unique	chr12:66123492:66123593:-	ATGCTACCCAATATCCAGTTATAATCAGGCCTCAACGTTCTGTCAGGTATTAATATGGTTAGAATTGTTCTTACAACTGGTAATTATAGTCAATAGAGATAAAACAGATGATGTACTGAC	msi1	unique	FALSE	TRUE	ENSG00000139233	3	3pUTR	0.916116261932376
chr12:66123492:66123593:-|3pUTR|ENSG00000139233|msi1|total|mutant	chr12:66123492:66123593:-	ATGCTACCCAATATCCAGTTATAATCAGGCCTCAACGTTCTGTCAGGTATTAATATGGTCCGAATTGTTCTTACAACTGGTAATTACCGTCAACCGAGATAAAACAGATGATGTACTGAC	msi1	mutant	total	FALSE	ENSG00000139233	0	3pUTR	0.231630872047361
chr12:6655637:6655878:-|three_prime_utr|ENSG00000111653|control|control|control	chr12:6655637:6655878:-	TCACTTGGTTTCTTCAAAGATGTCTGTTGGAGCTATTCCCATACCCACTGAAGGATCTGTAGTCTTGTCTTCATTCTATGTAGCCATGTTCAAGGATGTAACAGACTGGTTTTGAGATAC	control	control	control	FALSE	ENSG00000111653	2	three_prime_utr	0.290985771475949
chr12:67313014:67313056:+|3pUTR|ENSG00000111530|msi1_unk|FALSE|overlapping	chr12:67313014:67313056:+	TTTTTGTAGCATTTATTTCAGAAATGTGTATTTCCATAATCCAGAGGTTGTAAAACCACTAGTGTTTTAGTGGTTACAGCAACATTTGAAATGGAAACTAAAAGTTAGGATTTTATGGAG	msi1_unk	overlapping	FALSE	TRUE	ENSG00000111530	4	3pUTR	0.8500594342428
chr12:67313014:67313056:+|3pUTR|ENSG00000111530|msi1_unk|total|mutant	chr12:67313014:67313056:+	TTTTTGCCGCATTTATTTCAGAAATGTGTATTTCCATAATCCAGAGGTTGTAAAACCACCCGTGTTTCCGTGGTTACAGCAACATTTGAAATGGAAACTAAAAGTCCGGATTTTATGGAG	msi1_unk	mutant	total	FALSE	ENSG00000111530	0	3pUTR	0.290720152023275
chr12:68660398:68660499:+|3pUTR|ENSG00000127314|msi1|FALSE|unique	chr12:68660398:68660499:+	TTGAGGTGGCCAAATGTAAACTAAAAGCCTTAATTAAAGTGGTGCAATTTTGTATAACTTAGCATCAGTAGTTCAATAAATTTGGATTGCCATGCAAGGGCTTGCATTATAATTACTTGC	msi1	unique	FALSE	TRUE	ENSG00000127314	2	3pUTR	0.685034526577225
chr12:68660398:68660499:+|3pUTR|ENSG00000127314|msi1|total|mutant	chr12:68660398:68660499:+	TTGAGGTGGCCAAATGTAAACTAAAAGCCTTAATTAAAGTGGTGCAATTTTGTATAACTCCGCATCAGCCGTTCAATAAATTTGGATTGCCATGCAAGGGCTTGCATTATAATTACTTGC	msi1	mutant	total	FALSE	ENSG00000127314	0	3pUTR	0.351719275718119
chr12:68839811:68839877:+|CDS_3pUTR|ENSG00000135679|msi1_unk|FALSE|overlapping	chr12:68839811:68839877:+	ATAAGCCCTGCCCAGTATGTAGACAACCAATTCAAATGATTGTGCTAACTTATTTCCCCTAGTTGACCTGTCTATAAGAGAATTATATATTTCTAACTATATAACCCTAGGAATTTAGAC	msi1_unk	overlapping	FALSE	TRUE	ENSG00000135679	4	CDS_3pUTR	1.74509554577881
chr12:68839811:68839877:+|CDS_3pUTR|ENSG00000135679|msi1_unk|total|mutant	chr12:68839811:68839877:+	ATAAGCCCTGCCCAGTATGCCGACAACCAATTCAAATGATTGTGCTAACTTATTTCCCCCCGTTGACCTGTCTATAAGAGAATTATATATTTCTAACTATATAACCCCCGGAATTCCGAC	msi1_unk	mutant	total	FALSE	ENSG00000135679	0	CDS_3pUTR	0.615804154090968
chr12:6965432:6965572:-|3pUTR|ENSG00000215021|unk|FALSE|unique	chr12:6965432:6965572:-	TGCGATGGTCCCCCACACCGGTTCCCTGAACCCCTCTTGGATTAAGGAAGACTGAAGACTAGCCCCTTTTCTGGGGAATTACTTTCCTCCTCCCTGTGTTAACTGGGGCTGTTGGGGACA	unk	unique	FALSE	TRUE	ENSG00000215021	1	3pUTR	0.682219942818307
chr12:6965432:6965572:-|3pUTR|ENSG00000215021|unk|total|mutant	chr12:6965432:6965572:-	TGCGATGGTCCCCCACACCGGTTCCCTGAACCCCTCTTGGATTAAGGAAGACTGAAGACCCGCCCCTTTTCTGGGGAATTACTTTCCTCCTCCCTGTGTTAACTGGGGCTGTTGGGGACA	unk	mutant	total	FALSE	ENSG00000215021	0	3pUTR	0.700895822318569
chr12:6965580:6965681:-|3pUTR|ENSG00000215021|unk|FALSE|unique	chr12:6965580:6965681:-	GTCATTATCTATCTTTTTTTTCCTACAGTGACAGCCTCATCAAGGGTAAGAAATGAGCCTAGTCACCAAGAACTCCACCCCCAGAGGAAGTGGATCTGCTTCTCCAGTTTTTGAGGAGCC	unk	unique	FALSE	TRUE	ENSG00000215021	1	3pUTR	2.03764341546774
chr12:6965580:6965681:-|3pUTR|ENSG00000215021|unk|total|mutant	chr12:6965580:6965681:-	GTCATTATCTATCTTTTTTTTCCTACAGTGACAGCCTCATCAAGGGTAAGAAATGAGCCCCGTCACCAAGAACTCCACCCCCAGAGGAAGTGGATCTGCTTCTCCAGTTTTTGAGGAGCC	unk	mutant	total	FALSE	ENSG00000215021	0	3pUTR	1.60806635680834
chr12:71139710:71139848:-|CDS|ENSG00000127324|control|control|control	chr12:71139710:71139848:-	TTTTGGTTCTGAAGATGTAGGCTCTAGCTCCTACGTTGCTGTGGACATATTGATTGCTGTAGGTGCCATCATCATGATTCTGGGCTTCCTGGGATGCTGCGGTGCTATAAAAGAAAGTCG	control	control	control	FALSE	ENSG00000127324	3	CDS	0.474086153616377
chr12:71585298:71585408:+|3pUTR|ENSG00000139292|unk|FALSE|unique	chr12:71585298:71585408:+	TTGTTAACTCACTCATATTGAGATCATTTTTAGAGATACCAGGTTTTATGTATCAGCACTAGATGGTTCCACCCTCATGGGATAAAACTGCTTACAAGTATTTTGAAAGAAAAACTGACC	unk	unique	FALSE	TRUE	ENSG00000139292	2	3pUTR	0.631487786478908
chr12:71585298:71585408:+|3pUTR|ENSG00000139292|unk|total|mutant	chr12:71585298:71585408:+	TTGTTAACTCACTCATATTGAGATCATTTTCCGAGATACCAGGTTTTATGTATCAGCACCCGATGGTTCCACCCTCATGGGATAAAACTGCTTACAAGTATTTTGAAAGAAAAACTGACC	unk	mutant	total	FALSE	ENSG00000139292	0	3pUTR	0.555543049633198
chr12:74538151:74538338:+|CDS|ENSG00000253719|unk|FALSE|bound_elsewhere	chr12:74538151:74538338:+	TTTGAGGTGCACCGGGCAGTCAAGTGTGGCTACTTCTACCTGGAGTTCGCAGAGACTGGTAGCGTGAAGGATTTTGGCATTCAGCCAGTGGAAGACAAAGGAGCGTGCCGCCTCCCGCTT	unk	bound_elsewhere	FALSE	TRUE	ENSG00000253719	1	CDS	0.771429682630894
chr12:74538151:74538338:+|CDS|ENSG00000253719|unk|total|mutant	chr12:74538151:74538338:+	TTTGAGGTGCACCGGGCAGTCAAGTGTGGCTACTTCTACCTGGAGTTCGCAGAGACTGGCCGCGTGAAGGATTTTGGCATTCAGCCAGTGGAAGACAAAGGAGCGTGCCGCCTCCCGCTT	unk	mutant	total	FALSE	ENSG00000253719	0	CDS	0.632349004879722
chr12:74541195:74541296:+|3pUTR|ENSG00000253719|msi1|FALSE|bound_elsewhere	chr12:74541195:74541296:+	TGGGGGAAGGGGGGGGTTCTTTAAAATTTCTGTGGTTTGTGGCTTTTTCTTCCATACATTAGTTCCCACCATCGCATGCCCAGGGACCACTGCCTGGCATTATCGCATGCTGGGATCATC	msi1	bound_elsewhere	FALSE	TRUE	ENSG00000253719	1	3pUTR	1.24069972029584
chr12:74541195:74541296:+|3pUTR|ENSG00000253719|msi1|total|mutant	chr12:74541195:74541296:+	TGGGGGAAGGGGGGGGTTCTTTAAAATTTCTGTGGTTTGTGGCTTTTTCTTCCATACATCCGTTCCCACCATCGCATGCCCAGGGACCACTGCCTGGCATTATCGCATGCTGGGATCATC	msi1	mutant	total	FALSE	ENSG00000253719	0	3pUTR	1.05882549498561
chr12:76025442:76025543:-|3pUTR|ENSG00000139289|msi1|FALSE|unique	chr12:76025442:76025543:-	ATACACCATCACATTCATGAATTTTTTAGCATGGTCAGAACTTGTGTAAATATGTCTCTTAGATGATTTTGGGGAGATGTGATTTATTTTTCATATTTTCAAAATGCATTTCATTTCAAA	msi1	unique	FALSE	TRUE	ENSG00000139289	2	3pUTR	0.888453628813589
chr12:76025442:76025543:-|3pUTR|ENSG00000139289|msi1|total|mutant	chr12:76025442:76025543:-	ATACACCATCACATTCATGAATTTTTCCGCATGGTCAGAACTTGTGTAAATATGTCTCTCCGATGATTTTGGGGAGATGTGATTTATTTTTCATATTTTCAAAATGCATTTCATTTCAAA	msi1	mutant	total	FALSE	ENSG00000139289	0	3pUTR	0.502189228479083
chr12:76027553:76027654:-|3pUTR|ENSG00000139289|msi1|FALSE|unique	chr12:76027553:76027654:-	CTCCTGAGTAGCTGGGACTACAGGTGAATGCCACCACGCCCGGCTGATTTTTGTATTTTTAGTAGAGATGGGGTTTCACCATAGTGGTCAGGCTGTTCTCGAACTCCTGACCTCAGGTGA	msi1	unique	FALSE	TRUE	ENSG00000139289	4	3pUTR	1.10150734121172
chr12:76027553:76027654:-|3pUTR|ENSG00000139289|msi1|total|mutant	chr12:76027553:76027654:-	CTCCTGAGCCGCTGGGACTACAGGTGAATGCCACCACGCCCGGCTGATTTTTGTATTTTCCGCCGAGATGGGGTTTCACCACCGTGGTCAGGCTGTTCTCGAACTCCTGACCTCAGGTGA	msi1	mutant	total	FALSE	ENSG00000139289	0	3pUTR	0.575569793632593
chr12:76028505:76028606:-|3pUTR|ENSG00000139289|msi1|FALSE|unique	chr12:76028505:76028606:-	AAGTCTTGGTCAGTATTTTTCCAGCATTTAAATTGAAACGGTCAGTATTAGACCACTGCTAGGTTATGTAGTCAAGAAATAAAAATAGAATTACATGCTACAGATGTCTTTATTCTCCTT	msi1	unique	FALSE	TRUE	ENSG00000139289	4	3pUTR	0.830037219680562
chr12:76028505:76028606:-|3pUTR|ENSG00000139289|msi1|total|mutant	chr12:76028505:76028606:-	AAGTCTTGGTCAGTATTTTTCCAGCATTTAAATTGAAACGGTCAGTATCCGACCACTGCCCGGTTATGCCGTCAAGAAATAAAAACCGAATTACATGCTACAGATGTCTTTATTCTCCTT	msi1	mutant	total	FALSE	ENSG00000139289	0	3pUTR	0.27059292656209
chr12:76028832:76028933:-|3pUTR|ENSG00000139289|msi1|FALSE|unique	chr12:76028832:76028933:-	AAAGGAAAAGACTGGATAAACACAGGATTTTCAGTAAGAAAACAACCCCAGTCTTGTCTTAGAAGCCACTTGTTGAGGAGTCTGTTGGGGGAAAAAAGAGGATATGCTTTTAAAGGTAGA	msi1	unique	FALSE	TRUE	ENSG00000139289	2	3pUTR	0.753269678449499
chr12:76028832:76028933:-|3pUTR|ENSG00000139289|msi1|total|mutant	chr12:76028832:76028933:-	AAAGGAAAAGACTGGATAAACACAGGATTTTCAGTAAGAAAACAACCCCAGTCTTGTCTCCGAAGCCACTTGTTGAGGAGTCTGTTGGGGGAAAAAAGAGGATATGCTTTTAAAGGCCGA	msi1	mutant	total	FALSE	ENSG00000139289	0	3pUTR	0.519627701621228
chr12:76029359:76029534:-|3pUTR|ENSG00000139289|msi1|FALSE|unique	chr12:76029359:76029534:-	AGAAGTTTAAAAAGCTAAAAGTTAAAAATGGTGTAATTATGAAAATCTAACACTCAAGATAGTTTCTAAAAGGAAATCAGTAGTTAAGGATACCTGATTTCAAAATATTTAAAGCATAAC	msi1	unique	FALSE	TRUE	ENSG00000139289	2	3pUTR	1.92198154320696
chr12:76029359:76029534:-|3pUTR|ENSG00000139289|msi1|total|mutant	chr12:76029359:76029534:-	AGAAGTTTAAAAAGCTAAAAGTTAAAAATGGTGTAATTATGAAAATCTAACACTCAAGACCGTTTCTAAAAGGAAATCAGCCGTTAAGGATACCTGATTTCAAAATATTTAAAGCATAAC	msi1	mutant	total	FALSE	ENSG00000139289	0	3pUTR	0.524535748387595
chr12:7652437:7652835:-|CDS|ENSG00000111701|control|control|control	chr12:7652437:7652835:-	CTCCCAGGCTATTAGAGAGTTTCTGAGTCGGCACCCTGGTGTGACTCTAGTGATCTACGTAGCTCGGCTTTTTTGGCACATGGATCAACAAAATCGGCAAGGTCTCAGGGACCTTGTTAA	control	control	control	FALSE	ENSG00000111701	3	CDS	0.350643216057199
chr12:7729382:7729740:-|three_prime_utr|ENSG00000198178|control|control|control	chr12:7729382:7729740:-	ATCTACATATAAATGAAATATTCTCCCTGGAAATGTGTTTGGGTTGGCATCCACCGTTGTAGAAAGCTAAATTGATTTTTTAATTTATGTGTAAGTTTTGTACAAGGAATGCCCCTAAAA	control	control	control	FALSE	ENSG00000198178	1	three_prime_utr	0.622720197778639
chr12:79451877:79451978:+|3pUTR|ENSG00000067715|msi1|FALSE|unique	chr12:79451877:79451978:+	CCTTCATTTTTGATGAGGTGATTTAAATTTTGTTTCACTTTGTGTAGTGAATTCCACAGTAGTTTTCTGATTGTTGTTAAAAATGACTTAACATATTACACAGATATTCAATAAAAATGT	msi1	unique	FALSE	TRUE	ENSG00000067715	2	3pUTR	0.826630725184892
chr12:79451877:79451978:+|3pUTR|ENSG00000067715|msi1|total|mutant	chr12:79451877:79451978:+	CCTTCATTTTTGATGAGGTGATTTAAATTTTGTTTCACTTTGTGCCGTGAATTCCACAGCCGTTTTCTGATTGTTGTTAAAAATGACTTAACATATTACACAGATATTCAATAAAAATGT	msi1	mutant	total	FALSE	ENSG00000067715	0	3pUTR	0.572694908270556
chr12:79773885:79773986:-|3pUTR|ENSG00000058272|msi1|FALSE|unique	chr12:79773885:79773986:-	GGTTATTTATTCTTTGTATCTAAAACTGAACAGCTACTGTGCTATATTGATTTTATTGGTAGTATTGAGCAGACCTTGTTTCTGCATGAAACTAGTTGCAAAACCCACTATTTTGGAAAT	msi1	unique	FALSE	TRUE	ENSG00000058272	2	3pUTR	0.728587356745145
chr12:79773885:79773986:-|3pUTR|ENSG00000058272|msi1|total|mutant	chr12:79773885:79773986:-	GGTTATTTATTCTTTGTATCTAAAACTGAACAGCTACTGTGCTATATTGATTTTATTGGCCGTATTGAGCAGACCTTGTTTCTGCATGAAACCCGTTGCAAAACCCACTATTTTGGAAAT	msi1	mutant	total	FALSE	ENSG00000058272	0	3pUTR	0.588119372631052
chr12:81257974:81259660:-|three_prime_utr|ENSG00000139220|control|control|control	chr12:81257974:81259660:-	ATGACTTATTAAAAGCTGAAAAATGTGATTTTTGGGGGGAGTCAGATATTACATTTGATTAGTTTACTACAAATTGTAATAAAATGCTTAAGTCATTTGAATAATAAACATCATCTACAT	control	control	control	FALSE	ENSG00000139220	1	three_prime_utr	0.955542084062578
chr12:85264020:85264122:+|3pUTR|ENSG00000133640|unk|FALSE|unique	chr12:85264020:85264122:+	CATAGTATTTCAGTTACTTTCCACAGCTGTGTTGCTCAATAATAGCATCCAGTGAACTTTAGTATTTTTTTGTTTTTCCTGTATTTTATTAAAATATTTCATCTAGAGATAACTGAAGTG	unk	unique	FALSE	TRUE	ENSG00000133640	4	3pUTR	10.0243096236949
chr12:85264020:85264122:+|3pUTR|ENSG00000133640|unk|total|mutant	chr12:85264020:85264122:+	CACCGTATTTCAGTTACTTTCCACAGCTGTGTTGCTCAATAACCGCATCCAGTGAACTTCCGTATTTTTTTGTTTTTCCTGTATTTTATTAAAATATTTCATCCCGAGATAACTGAAGTG	unk	mutant	total	FALSE	ENSG00000133640	0	3pUTR	3.21115384955697
chr12:85803847:85803948:-|3pUTR|ENSG00000198774|unk|FALSE|unique	chr12:85803847:85803948:-	CCAAACCCATGTTCATTCACTGAGTGAGGTATAGTGTGGGTTACAGAGAAAATCAGTCATAGTGTTATTTGTTTATGTCCTATCTACAAAAGTTGCAATGATGGAATTTGGAACCCTTCT	unk	unique	FALSE	TRUE	ENSG00000198774	2	3pUTR	0.350582889102111
chr12:85803847:85803948:-|3pUTR|ENSG00000198774|unk|total|mutant	chr12:85803847:85803948:-	CCAAACCCATGTTCATTCACTGAGTGAGGTACCGTGTGGGTTACAGAGAAAATCAGTCACCGTGTTATTTGTTTATGTCCTATCTACAAAAGTTGCAATGATGGAATTTGGAACCCTTCT	unk	mutant	total	FALSE	ENSG00000198774	0	3pUTR	0.307821324929414
chr12:88196262:88196297:+|3pUTR|ENSG00000139324|msi1_unk|FALSE|overlapping	chr12:88196262:88196297:+	TGTATACTTGTTTTTAACTTTAAATGTAATTTTTAATCAGGTAAAGTTTGACACATGTATAGCTACATACACACATTTTTAATGGTGCTCATATATACTGTATTTTTTGTTGTTTAGTTT	msi1_unk	overlapping	FALSE	TRUE	ENSG00000139324	2	3pUTR	3.56288498336801
chr12:88196262:88196297:+|3pUTR|ENSG00000139324|msi1_unk|total|mutant	chr12:88196262:88196297:+	TGTATACTTGTTTTTAACTTTAAATGTAATTTTTAATCAGGTAAAGTTTGACACATGTACCGCTACATACACACATTTTTAATGGTGCTCATATATACTGTATTTTTTGTTGTTCCGTTT	msi1_unk	mutant	total	FALSE	ENSG00000139324	0	3pUTR	0.573424090719532
chr12:88493871:88493972:-|3pUTR|ENSG00000049130|msi1|FALSE|unique	chr12:88493871:88493972:-	AAGTATCTTGACCATAAAAAGTCATTGCTGTTCTTGTTTCTAATGTAAATAGTGTCCATTAGTAAAAGTGAAATTCAGTCTTAAGTAGGGTGAATTGGATCACCATTTACACAAGAGATG	msi1	unique	FALSE	TRUE	ENSG00000049130	3	3pUTR	0.336737211948861
chr12:88493871:88493972:-|3pUTR|ENSG00000049130|msi1|total|mutant	chr12:88493871:88493972:-	AAGTATCTTGACCATAAAAAGTCATTGCTGTTCTTGTTTCTAATGTAAACCGTGTCCATCCGTAAAAGTGAAATTCAGTCTTAAGCCGGGTGAATTGGATCACCATTTACACAAGAGATG	msi1	mutant	total	FALSE	ENSG00000049130	0	3pUTR	0.189805704192762
chr12:89590234:89590335:-|3pUTR|ENSG00000070961|msi1|FALSE|bound_elsewhere	chr12:89590234:89590335:-	TTTGCCTACAATTTACCTTGTTAAATATTGTAGATAAATTGCTAATACTAATAGCCAAATAGATAACACTAATGCTTTGTTTAAAAAAACGAAAAAAACAAAACAAAACAAAAAAACATG	msi1	bound_elsewhere	FALSE	TRUE	ENSG00000070961	3	3pUTR	1.06465645533497
chr12:89590234:89590335:-|3pUTR|ENSG00000070961|msi1|total|mutant	chr12:89590234:89590335:-	TTTGCCTACAATTTACCTTGTTAAATATTGCCGATAAATTGCTAATACTAACCGCCAAACCGATAACACTAATGCTTTGTTTAAAAAAACGAAAAAAACAAAACAAAACAAAAAAACATG	msi1	mutant	total	FALSE	ENSG00000070961	0	3pUTR	0.362850465662173
chr12:89642165:89642281:-|CDS|ENSG00000070961|unk|FALSE|bound_elsewhere	chr12:89642165:89642281:-	GCCAAAAACCTTTCTTCAATTAGTATGGGAAGCATTACAAGATGTCACTTTAATTATATTAGAAATTGCAGCCATAGTATCATTGGGCCTTTCTTTTTATCAGCCTCCAGAAGGGGATAA	unk	bound_elsewhere	FALSE	TRUE	ENSG00000070961	3	CDS	3.3526186362464
chr12:89642165:89642281:-|CDS|ENSG00000070961|unk|total|mutant	chr12:89642165:89642281:-	GCCAAAAACCTTTCTTCAATCCGTATGGGAAGCATTACAAGATGTCACTTTAATTATATCCGAAATTGCAGCCACCGTATCATTGGGCCTTTCTTTTTATCAGCCTCCAGAAGGGGATAA	unk	mutant	total	FALSE	ENSG00000070961	0	CDS	0.53441577892641
chr12:907890:907991:+|CDS|ENSG00000060237|msi1|FALSE|bound_elsewhere	chr12:907890:907991:+	GCCTCCTGCCATGACGTCCAGCAGGAAGGGCACATTCACAGATGACTTGCACAAGTTGGTAGACAATTGGGCCCGAGATGCCATGAATCTCTCAGGCAGGAGAGGAAGCAAAGGGCACAT	msi1	bound_elsewhere	FALSE	TRUE	ENSG00000060237	1	CDS	0.751960117532755
chr12:907890:907991:+|CDS|ENSG00000060237|msi1|total|mutant	chr12:907890:907991:+	GCCTCCTGCCATGACGTCCAGCAGGAAGGGCACATTCACAGATGACTTGCACAAGTTGGCCGACAATTGGGCCCGAGATGCCATGAATCTCTCAGGCAGGAGAGGAAGCAAAGGGCACAT	msi1	mutant	total	FALSE	ENSG00000060237	0	CDS	0.784351631938886
chr12:909583:909684:+|3pUTR|ENSG00000060237|unk|FALSE|bound_elsewhere	chr12:909583:909684:+	TAGCTCTGTCCTTTACTTATTGAGACACTTTAACTTTTTCCTTTGTATTTCCATTGTATTAGATAAATAAATGTGAATGTAAAATTGTATAAATTACTGTACTTGAATACTTCTGTTTCC	unk	bound_elsewhere	FALSE	TRUE	ENSG00000060237	2	3pUTR	12.6639395208521
chr12:909583:909684:+|3pUTR|ENSG00000060237|unk|total|mutant	chr12:909583:909684:+	CCGCTCTGTCCTTTACTTATTGAGACACTTTAACTTTTTCCTTTGTATTTCCATTGTATCCGATAAATAAATGTGAATGTAAAATTGTATAAATTACTGTACTTGAATACTTCTGTTTCC	unk	mutant	total	FALSE	ENSG00000060237	0	3pUTR	1.02046552668346
chr12:95077336:95077437:-|3pUTR|ENSG00000180263|msi1|FALSE|unique	chr12:95077336:95077437:-	TCCTCATTGACCCATCCGCATCTCTGTTTATCCAAGACTTCTCTGTGATAGCTGACCCTTAGTCTTTCTCTCCCCTATTCCTCCAGACTAGATCCTGTCTCCTTCCTGCAGCCCCGACAC	msi1	unique	FALSE	TRUE	ENSG00000180263	3	3pUTR	1.21012252269587
chr12:95077336:95077437:-|3pUTR|ENSG00000180263|msi1|total|mutant	chr12:95077336:95077437:-	TCCTCATTGACCCATCCGCATCTCTGTTTATCCAAGACTTCTCTGTGACCGCTGACCCTCCGTCTTTCTCTCCCCTATTCCTCCAGACCCGATCCTGTCTCCTTCCTGCAGCCCCGACAC	msi1	mutant	total	FALSE	ENSG00000180263	0	3pUTR	1.01423576781337
chr12:95514132:95514176:+|3pUTR|ENSG00000111142|msi1_unk|FALSE|overlapping	chr12:95514132:95514176:+	CTTTTAAATGCTAACTGTTTTTCCCCTTCCTGTCTAGGAAAATGCTATAAAGCTCAAATTAGTTAGGAATGACTTATACGTTTTGTTTTGAATACCTAAGAGATACTTTTTGGATATTTA	msi1_unk	overlapping	FALSE	TRUE	ENSG00000111142	3	3pUTR	2.62808240814258
chr12:95514132:95514176:+|3pUTR|ENSG00000111142|msi1_unk|total|mutant	chr12:95514132:95514176:+	CTTTTAAATGCTAACTGTTTTTCCCCTTCCTGTCCCGGAAAATGCTATAAAGCTCAAATCCGTCCGGAATGACTTATACGTTTTGTTTTGAATACCTAAGAGATACTTTTTGGATATTTA	msi1_unk	mutant	total	FALSE	ENSG00000111142	0	3pUTR	0.443750867046802
chr12:96943601:96943709:+|CDS|ENSG00000139350|unk|FALSE|unique	chr12:96943601:96943709:+	AACTCAGTGTTTCCTCCAAGAAAAAATCCAGTAACTTCAAGTACTTCAGTATTGCATTCTAGTCCTCTTAATGTTTTTATGGGATCTCCAGGGAAAGAGGAAAATGAAAACCGTGATCTA	unk	unique	FALSE	TRUE	ENSG00000139350	1	CDS	0.588303478576715
chr12:96943601:96943709:+|CDS|ENSG00000139350|unk|total|mutant	chr12:96943601:96943709:+	AACTCAGTGTTTCCTCCAAGAAAAAATCCAGTAACTTCAAGTACTTCAGTATTGCATTCCCGTCCTCTTAATGTTTTTATGGGATCTCCAGGGAAAGAGGAAAATGAAAACCGTGATCTA	unk	mutant	total	FALSE	ENSG00000139350	0	CDS	0.336054012789269
chr12:96953524:96953626:+|3pUTR|ENSG00000139350|unk|total|mutant	chr12:96953524:96953626:+	CTTTTTTAAAAAAATAAATACACATAATGTATATTAAAAGAGGTGGGATGAAATAATTTCCGTAATTATGTGTACAGATGAAACATTTTTGTCATGGAATTTAAAAGCTAAGTAAGTATA	unk	mutant	total	FALSE	ENSG00000139350	0	3pUTR	0.868964486296659
chr12:98549714:98549829:+|3pUTR|ENSG00000120802|unk|FALSE|unique	chr12:98549714:98549829:+	GAAGATGTATATTTAGACCAGCACACAATTTTGATTTCAATTAGCCTTATTCTAATATTTAGCTTTTAGATCTTTCATACACATTTTCACGTACTTTGCAATTGAGACCAGAAAGACTTG	unk	unique	FALSE	TRUE	ENSG00000120802	4	3pUTR	32.9228611353913
[truncated: 4,436 more rows]
